# Supplementary material for: Contigs directed gene annotation (ConDiGA) for accurate protein sequence database construction in metaproteomics
Source: Microbiome. 2024 Mar 19;12:58. doi: 10.1186/s40168-024-01775-3 (PMC10949615; doi:10.1186/s40168-024-01775-3)
Supplement: Supplementary file 3 — Additional file 2. Supplementary Data 1. Annotation of the genes from the synthetic microbial community of 12 species using different taxonomic classification tools and strategies. [file 40168_2024_1775_MOESM2_ESM.xlsx]

## Sheet: BLAST
MD1		MD2		MD3
GeneID	Annotation	GeneID	Annotation	GeneID	Annotation
gene_1	[Citrobacter freundii]	gene_1	[-]	gene_1	[Citrobacter freundii]
gene_10	[Bacillus anthracis]	gene_10	[Bacillus sp. HBCD-sjtu]	gene_10	-
gene_100	[Klebsiella variicola]	gene_100	[Klebsiella variicola]	gene_100	[Klebsiella variicola]
gene_1000	[Bacillus anthracis]	gene_1000	[Bacillus thuringiensis]	gene_1000	-
gene_10000	[Morganella morganii]	gene_10000	[Morganella morganii]	gene_10000	[Morganella morganii]
gene_10001	[Morganella morganii]	gene_10001	[Morganella morganii]	gene_10001	[Morganella morganii]
gene_10002	[Morganella morganii]	gene_10002	[Morganella morganii]	gene_10002	[Morganella morganii]
gene_10003	[Morganella morganii]	gene_10003	[Morganella morganii]	gene_10003	[Morganella morganii]
gene_10004	[Morganella morganii]	gene_10004	[Morganella morganii]	gene_10004	[Morganella morganii]
gene_10005	[Morganella morganii]	gene_10005	[Morganella morganii]	gene_10005	[Morganella morganii]
gene_10006	[Morganella morganii]	gene_10006	[Morganella morganii]	gene_10006	[Morganella morganii]
gene_10007	[Morganella morganii]	gene_10007	[Morganella morganii]	gene_10007	[Morganella morganii]
gene_10008	[Morganella morganii]	gene_10008	[Morganella morganii]	gene_10008	[Morganella morganii]
gene_10009	[Morganella morganii]	gene_10009	[Morganella morganii]	gene_10009	[Morganella morganii]
gene_1001	[Klebsiella variicola]	gene_1001	[-]	gene_1001	[Klebsiella variicola]
gene_10010	[Morganella morganii]	gene_10010	[Morganella morganii]	gene_10010	[Morganella morganii]
gene_10011	[Morganella morganii]	gene_10011	[Morganella morganii]	gene_10011	[Morganella morganii]
gene_10012	[Morganella morganii]	gene_10012	[Morganella morganii]	gene_10012	[Morganella morganii]
gene_10013	[Morganella morganii]	gene_10013	[Morganella morganii]	gene_10013	[Morganella morganii]
gene_10014	[Morganella morganii]	gene_10014	[Morganella morganii]	gene_10014	[Morganella morganii]
gene_10015	[Morganella morganii]	gene_10015	[Morganella morganii]	gene_10015	[Morganella morganii]
gene_10016	[Morganella morganii]	gene_10016	[Morganella morganii]	gene_10016	[Morganella morganii]
gene_10017	[Morganella morganii]	gene_10017	[Morganella morganii]	gene_10017	[Morganella morganii]
gene_10018	[Morganella morganii]	gene_10018	[Morganella morganii]	gene_10018	[Morganella morganii]
gene_10019	[Morganella morganii]	gene_10019	[Morganella morganii]	gene_10019	[Morganella morganii]
gene_1002	[Clostridium butyricum]	gene_1002	[-]	gene_1002	[Clostridium butyricum]
gene_10020	[Morganella morganii]	gene_10020	[Morganella morganii]	gene_10020	[Morganella morganii]
gene_10021	[Morganella morganii]	gene_10021	[Morganella morganii]	gene_10021	[Morganella morganii]
gene_10022	[Morganella morganii]	gene_10022	[Morganella morganii]	gene_10022	[Morganella morganii]
gene_10023	[Morganella morganii]	gene_10023	[Morganella morganii]	gene_10023	[Morganella morganii]
gene_10024	[Morganella morganii]	gene_10024	[Morganella morganii]	gene_10024	[Morganella morganii]
gene_10025	[Morganella morganii]	gene_10025	[Morganella morganii]	gene_10025	[Morganella morganii]
gene_10026	[Morganella morganii]	gene_10026	[Morganella morganii]	gene_10026	[Morganella morganii]
gene_10027	[Morganella morganii]	gene_10027	[Morganella morganii]	gene_10027	[Morganella morganii]
gene_10028	[Morganella morganii]	gene_10028	[Morganella morganii]	gene_10028	[Morganella morganii]
gene_10029	[Morganella morganii]	gene_10029	[Morganella morganii]	gene_10029	[Morganella morganii]
gene_1003	[Klebsiella aerogenes]	gene_1003	[-]	gene_1003	[Klebsiella aerogenes]
gene_10030	[Morganella morganii]	gene_10030	[Morganella morganii]	gene_10030	-
gene_10031	[Morganella morganii]	gene_10031	[Morganella morganii]	gene_10031	-
gene_10032	[Morganella morganii]	gene_10032	[Morganella morganii]	gene_10032	-
gene_10033	[Escherichia coli]	gene_10033	[Escherichia coli]	gene_10033	[Escherichia coli]
gene_10034	[Enterococcus faecium]	gene_10034	[Enterococcus faecium]	gene_10034	-
gene_10035	[Enterococcus faecium]	gene_10035	[Enterococcus faecium]	gene_10035	-
gene_10036	[Enterococcus faecium]	gene_10036	[Enterococcus faecium]	gene_10036	-
gene_10037	[Klebsiella aerogenes]	gene_10037	[Klebsiella aerogenes]	gene_10037	[Klebsiella aerogenes]
gene_10038	[Klebsiella variicola]	gene_10038	[Klebsiella variicola]	gene_10038	[Klebsiella pneumoniae]
gene_10039	[Unknown]	gene_10039	[-]	gene_10039	-
gene_1004	[Unknown]	gene_1004	[-]	gene_1004	-
gene_10040	[Klebsiella variicola]	gene_10040	[Klebsiella variicola]	gene_10040	[Klebsiella pneumoniae]
gene_10041	[Klebsiella variicola]	gene_10041	[Klebsiella variicola]	gene_10041	[Klebsiella variicola]
gene_10042	[Klebsiella variicola]	gene_10042	[Klebsiella variicola]	gene_10042	[Klebsiella pneumoniae]
gene_10043	[Pseudomonas aeruginosa]	gene_10043	[Pseudomonas aeruginosa]	gene_10043	[Pseudomonas aeruginosa]
gene_10044	[Bacillus anthracis]	gene_10044	[Bacillus anthracis]	gene_10044	-
gene_10045	[Clostridium butyricum]	gene_10045	[Clostridium butyricum]	gene_10045	-
gene_10046	[Clostridium butyricum]	gene_10046	[Clostridium butyricum]	gene_10046	-
gene_10047	[Clostridium butyricum]	gene_10047	[Clostridium butyricum]	gene_10047	-
gene_10048	[Clostridium butyricum]	gene_10048	[Clostridium butyricum]	gene_10048	-
gene_10049	[Clostridium butyricum]	gene_10049	[Clostridium butyricum]	gene_10049	-
gene_1005	[Enterococcus faecium]	gene_1005	[Enterococcus faecium]	gene_1005	-
gene_10050	[Clostridium butyricum]	gene_10050	[Clostridium butyricum]	gene_10050	-
gene_10051	[Clostridium butyricum]	gene_10051	[Clostridium butyricum]	gene_10051	-
gene_10052	[Clostridium butyricum]	gene_10052	[Clostridium butyricum]	gene_10052	-
gene_10053	[Clostridium butyricum]	gene_10053	[Clostridium butyricum]	gene_10053	-
gene_10054	[Clostridium butyricum]	gene_10054	[Clostridium butyricum]	gene_10054	-
gene_10055	[Enterococcus faecium]	gene_10055	[Enterococcus faecium]	gene_10055	-
gene_10056	[Enterococcus faecalis]	gene_10056	[-]	gene_10056	[Enterococcus faecalis]
gene_10057	[Unknown]	gene_10057	[-]	gene_10057	[Enterococcus faecalis]
gene_10058	[Serratia marcescens]	gene_10058	[Serratia marcescens]	gene_10058	-
gene_10059	[Serratia marcescens]	gene_10059	[Serratia marcescens]	gene_10059	-
gene_1006	[Enterococcus faecium]	gene_1006	[Enterococcus faecium]	gene_1006	-
gene_10060	[Klebsiella variicola]	gene_10060	[Klebsiella variicola]	gene_10060	[Klebsiella pneumoniae]
gene_10061	[Klebsiella variicola]	gene_10061	[Klebsiella variicola]	gene_10061	[Klebsiella pneumoniae]
gene_10062	[Enterococcus faecium]	gene_10062	[Enterococcus faecium]	gene_10062	-
gene_10063	[Bacillus sp. HBCD-sjtu]	gene_10063	[Bacillus sp. HBCD-sjtu]	gene_10063	-
gene_10064	[Klebsiella variicola]	gene_10064	[-]	gene_10064	[Klebsiella pneumoniae]
gene_10065	[Klebsiella variicola]	gene_10065	[-]	gene_10065	[Klebsiella pneumoniae]
gene_10066	[Klebsiella quasipneumoniae]	gene_10066	[-]	gene_10066	[Klebsiella pneumoniae]
gene_10067	[Klebsiella pneumoniae]	gene_10067	[-]	gene_10067	[Klebsiella aerogenes]
gene_10068	[Klebsiella pneumoniae]	gene_10068	[-]	gene_10068	[Klebsiella variicola]
gene_10069	[Klebsiella pneumoniae]	gene_10069	[-]	gene_10069	[Klebsiella pneumoniae]
gene_1007	[Serratia marcescens]	gene_1007	[Serratia marcescens]	gene_1007	-
gene_10070	[Bacillus anthracis]	gene_10070	[Bacillus anthracis]	gene_10070	-
gene_10071	[Serratia marcescens]	gene_10071	[Serratia marcescens]	gene_10071	-
gene_10072	[Serratia marcescens]	gene_10072	[Serratia marcescens]	gene_10072	-
gene_10073	[Klebsiella pneumoniae]	gene_10073	[Klebsiella pneumoniae]	gene_10073	[Klebsiella variicola]
gene_10074	[Klebsiella pneumoniae]	gene_10074	[Klebsiella pneumoniae]	gene_10074	[Klebsiella pneumoniae]
gene_10075	[Unknown]	gene_10075	[-]	gene_10075	[Klebsiella pneumoniae]
gene_10076	[Klebsiella pneumoniae]	gene_10076	[-]	gene_10076	[Klebsiella pneumoniae]
gene_10077	[Klebsiella pneumoniae]	gene_10077	[-]	gene_10077	[Klebsiella pneumoniae]
gene_10078	[Enterococcus faecium]	gene_10078	[Enterococcus faecium]	gene_10078	-
gene_10079	[Enterococcus faecium]	gene_10079	[Enterococcus faecium]	gene_10079	-
gene_1008	[Serratia marcescens]	gene_1008	[Serratia marcescens]	gene_1008	[Klebsiella pneumoniae]
gene_10080	[Klebsiella pneumoniae]	gene_10080	[-]	gene_10080	[Klebsiella variicola]
gene_10081	[Klebsiella pneumoniae]	gene_10081	[-]	gene_10081	[Klebsiella pneumoniae]
gene_10082	[Klebsiella pneumoniae]	gene_10082	[-]	gene_10082	[Klebsiella pneumoniae]
gene_10083	[Unknown]	gene_10083	[-]	gene_10083	[Klebsiella variicola]
gene_10084	[Klebsiella pneumoniae]	gene_10084	[-]	gene_10084	[Klebsiella pneumoniae]
gene_10085	[Klebsiella pneumoniae]	gene_10085	[-]	gene_10085	[Klebsiella pneumoniae]
gene_10086	[Klebsiella pneumoniae]	gene_10086	[-]	gene_10086	[Klebsiella variicola]
gene_10087	[Klebsiella pneumoniae]	gene_10087	[-]	gene_10087	[Klebsiella aerogenes]
gene_10088	[Klebsiella pneumoniae]	gene_10088	[-]	gene_10088	[Klebsiella variicola]
gene_10089	[Klebsiella pneumoniae]	gene_10089	[-]	gene_10089	[Klebsiella variicola]
gene_1009	[Enterococcus faecium]	gene_1009	[-]	gene_1009	-
gene_10090	[Klebsiella pneumoniae]	gene_10090	[-]	gene_10090	[Klebsiella pneumoniae]
gene_10091	[Klebsiella pneumoniae]	gene_10091	[-]	gene_10091	[Klebsiella pneumoniae]
gene_10092	[Klebsiella pneumoniae]	gene_10092	[-]	gene_10092	[Klebsiella pneumoniae]
gene_10093	[Klebsiella pneumoniae]	gene_10093	[-]	gene_10093	[Klebsiella pneumoniae]
gene_10094	[Klebsiella pneumoniae]	gene_10094	[-]	gene_10094	[Klebsiella pneumoniae]
gene_10095	[Klebsiella pneumoniae]	gene_10095	[-]	gene_10095	[Klebsiella pneumoniae]
gene_10096	[Klebsiella pneumoniae]	gene_10096	[-]	gene_10096	[Klebsiella pneumoniae]
gene_10097	[Klebsiella pneumoniae]	gene_10097	[-]	gene_10097	[Klebsiella pneumoniae]
gene_10098	[Klebsiella pneumoniae]	gene_10098	[-]	gene_10098	[Klebsiella pneumoniae]
gene_10099	[Unknown]	gene_10099	[-]	gene_10099	[Klebsiella pneumoniae]
gene_101	[Klebsiella variicola]	gene_101	[Klebsiella variicola]	gene_101	[Klebsiella variicola]
gene_1010	[Enterococcus faecium]	gene_1010	[-]	gene_1010	-
gene_10100	[Klebsiella pneumoniae]	gene_10100	[-]	gene_10100	[Klebsiella variicola]
gene_10101	[Klebsiella pneumoniae]	gene_10101	[-]	gene_10101	[Klebsiella pneumoniae]
gene_10102	[Klebsiella pneumoniae]	gene_10102	[-]	gene_10102	[Klebsiella pneumoniae]
gene_10103	[Klebsiella pneumoniae]	gene_10103	[-]	gene_10103	[Klebsiella variicola]
gene_10104	[Klebsiella pneumoniae]	gene_10104	[-]	gene_10104	[Klebsiella variicola]
gene_10105	[Klebsiella pneumoniae]	gene_10105	[-]	gene_10105	[Klebsiella variicola]
gene_10106	[Klebsiella aerogenes]	gene_10106	[Klebsiella aerogenes]	gene_10106	[Klebsiella aerogenes]
gene_10107	[Klebsiella aerogenes]	gene_10107	[Klebsiella aerogenes]	gene_10107	[Klebsiella pneumoniae]
gene_10108	[Klebsiella pneumoniae]	gene_10108	[-]	gene_10108	[Klebsiella variicola]
gene_10109	[Unknown]	gene_10109	[-]	gene_10109	[Klebsiella pneumoniae]
gene_1011	[Enterococcus faecium]	gene_1011	[Enterococcus faecium]	gene_1011	-
gene_10110	[Klebsiella pneumoniae]	gene_10110	[-]	gene_10110	[Klebsiella variicola]
gene_10111	[Klebsiella pneumoniae]	gene_10111	[-]	gene_10111	[Klebsiella pneumoniae]
gene_10112	[Klebsiella pneumoniae]	gene_10112	[-]	gene_10112	[Klebsiella pneumoniae]
gene_10113	[Unknown]	gene_10113	[-]	gene_10113	[Klebsiella pneumoniae]
gene_10114	[Klebsiella pneumoniae]	gene_10114	[-]	gene_10114	[Klebsiella pneumoniae]
gene_10115	[Klebsiella pneumoniae]	gene_10115	[-]	gene_10115	[Klebsiella pneumoniae]
gene_10116	[Klebsiella pneumoniae]	gene_10116	[-]	gene_10116	[Klebsiella pneumoniae]
gene_10117	[Klebsiella pneumoniae]	gene_10117	[-]	gene_10117	[Klebsiella pneumoniae]
gene_10118	[Klebsiella pneumoniae]	gene_10118	[-]	gene_10118	[Klebsiella pneumoniae]
gene_10119	[Klebsiella pneumoniae]	gene_10119	[-]	gene_10119	[Klebsiella pneumoniae]
gene_1012	[Bacillus sp. HBCD-sjtu]	gene_1012	[Bacillus sp. HBCD-sjtu]	gene_1012	-
gene_10120	[Klebsiella pneumoniae]	gene_10120	[-]	gene_10120	[Klebsiella pneumoniae]
gene_10121	[Klebsiella pneumoniae]	gene_10121	[-]	gene_10121	[Klebsiella pneumoniae]
gene_10122	[Klebsiella pneumoniae]	gene_10122	[-]	gene_10122	[Klebsiella pneumoniae]
gene_10123	[Klebsiella pneumoniae]	gene_10123	[-]	gene_10123	[Klebsiella variicola]
gene_10124	[Klebsiella variicola]	gene_10124	[-]	gene_10124	[Klebsiella variicola]
gene_10125	[Klebsiella variicola]	gene_10125	[-]	gene_10125	[Klebsiella variicola]
gene_10126	[Unknown]	gene_10126	[-]	gene_10126	[Klebsiella variicola]
gene_10127	[Klebsiella variicola]	gene_10127	[-]	gene_10127	[Klebsiella variicola]
gene_10128	[Klebsiella variicola]	gene_10128	[Klebsiella variicola]	gene_10128	[Klebsiella variicola]
gene_10129	[Bacillus cereus]	gene_10129	[Bacillus sp. HBCD-sjtu]	gene_10129	-
gene_1013	[Bacillus thuringiensis]	gene_1013	[Bacillus sp. HBCD-sjtu]	gene_1013	-
gene_10130	[Bacillus thuringiensis]	gene_10130	[Bacillus sp. HBCD-sjtu]	gene_10130	-
gene_10131	[Enterococcus faecium]	gene_10131	[Enterococcus faecium]	gene_10131	-
gene_10132	[Pseudomonas aeruginosa]	gene_10132	[Pseudomonas aeruginosa]	gene_10132	[Pseudomonas aeruginosa]
gene_10133	[Pseudomonas aeruginosa]	gene_10133	[Pseudomonas aeruginosa]	gene_10133	[Pseudomonas aeruginosa]
gene_10134	[Bacillus thuringiensis]	gene_10134	[Bacillus thuringiensis]	gene_10134	-
gene_10135	[Bacillus anthracis]	gene_10135	[Bacillus thuringiensis]	gene_10135	-
gene_10136	[Escherichia coli]	gene_10136	[Escherichia coli]	gene_10136	[Escherichia coli]
gene_10137	[Unknown]	gene_10137	[-]	gene_10137	-
gene_10138	[Enterobacter asburiae]	gene_10138	[-]	gene_10138	[Enterobacter asburiae]
gene_10139	[Enterobacter asburiae]	gene_10139	[-]	gene_10139	[Enterobacter asburiae]
gene_1014	[Enterococcus faecium]	gene_1014	[Enterococcus faecium]	gene_1014	-
gene_10140	[Enterobacter asburiae]	gene_10140	[-]	gene_10140	[Enterobacter asburiae]
gene_10141	[Klebsiella aerogenes]	gene_10141	[-]	gene_10141	[Klebsiella aerogenes]
gene_10142	[Klebsiella aerogenes]	gene_10142	[-]	gene_10142	[Klebsiella aerogenes]
gene_10143	[Klebsiella aerogenes]	gene_10143	[-]	gene_10143	[Klebsiella aerogenes]
gene_10144	[Klebsiella aerogenes]	gene_10144	[-]	gene_10144	[Klebsiella aerogenes]
gene_10145	[Klebsiella aerogenes]	gene_10145	[-]	gene_10145	[Klebsiella aerogenes]
gene_10146	[Klebsiella aerogenes]	gene_10146	[-]	gene_10146	[Klebsiella aerogenes]
gene_10147	[Bacillus anthracis]	gene_10147	[Bacillus anthracis]	gene_10147	-
gene_10148	[Bacillus thuringiensis]	gene_10148	[Bacillus sp. HBCD-sjtu]	gene_10148	-
gene_10149	[Citrobacter freundii]	gene_10149	[Citrobacter freundii]	gene_10149	[Klebsiella aerogenes]
gene_1015	[Bacillus anthracis]	gene_1015	[-]	gene_1015	-
gene_10150	[Clostridium butyricum]	gene_10150	[Clostridium butyricum]	gene_10150	-
gene_10151	[Clostridium butyricum]	gene_10151	[Clostridium butyricum]	gene_10151	-
gene_10152	[Klebsiella variicola]	gene_10152	[-]	gene_10152	[Klebsiella variicola]
gene_10153	[Klebsiella variicola]	gene_10153	[-]	gene_10153	[Klebsiella variicola]
gene_10154	[Klebsiella variicola]	gene_10154	[-]	gene_10154	[Klebsiella variicola]
gene_10155	[Klebsiella pneumoniae]	gene_10155	[Klebsiella pneumoniae]	gene_10155	[Klebsiella pneumoniae]
gene_10156	[Bacillus pacificus]	gene_10156	[Bacillus anthracis]	gene_10156	-
gene_10157	[Enterococcus faecium]	gene_10157	[Enterococcus faecium]	gene_10157	-
gene_10158	[Enterococcus faecium]	gene_10158	[Enterococcus faecium]	gene_10158	-
gene_10159	[Unknown]	gene_10159	[-]	gene_10159	-
gene_1016	[Unknown]	gene_1016	[-]	gene_1016	-
gene_10160	[Enterococcus faecium]	gene_10160	[Enterococcus faecium]	gene_10160	-
gene_10161	[Klebsiella aerogenes]	gene_10161	[Klebsiella aerogenes]	gene_10161	[Klebsiella aerogenes]
gene_10162	[Klebsiella aerogenes]	gene_10162	[Klebsiella aerogenes]	gene_10162	[Klebsiella pneumoniae]
gene_10163	[Unknown]	gene_10163	[-]	gene_10163	-
gene_10164	[Klebsiella pneumoniae]	gene_10164	[-]	gene_10164	[Klebsiella pneumoniae]
gene_10165	[Bacillus thuringiensis]	gene_10165	[Bacillus thuringiensis]	gene_10165	-
gene_10166	[Bacillus cereus]	gene_10166	[Bacillus cereus]	gene_10166	-
gene_10167	[Bacillus cereus]	gene_10167	[Bacillus cereus]	gene_10167	[Enterococcus casseliflavus]
gene_10168	[Unknown]	gene_10168	[Enterococcus casseliflavus]	gene_10168	[Enterococcus casseliflavus]
gene_10169	[Enterococcus casseliflavus]	gene_10169	[Enterococcus casseliflavus]	gene_10169	[Enterococcus casseliflavus]
gene_1017	[Klebsiella pneumoniae]	gene_1017	[-]	gene_1017	[Klebsiella variicola]
gene_10170	[Enterococcus casseliflavus]	gene_10170	[Enterococcus casseliflavus]	gene_10170	[Enterococcus casseliflavus]
gene_10171	[Unknown]	gene_10171	[Enterococcus casseliflavus]	gene_10171	[Enterococcus casseliflavus]
gene_10172	[Unknown]	gene_10172	[Enterococcus casseliflavus]	gene_10172	[Enterococcus casseliflavus]
gene_10173	[Enterococcus casseliflavus]	gene_10173	[Enterococcus casseliflavus]	gene_10173	[Enterococcus casseliflavus]
gene_10174	[Unknown]	gene_10174	[Enterococcus casseliflavus]	gene_10174	[Enterococcus casseliflavus]
gene_10175	[Enterococcus casseliflavus]	gene_10175	[Enterococcus casseliflavus]	gene_10175	[Enterococcus casseliflavus]
gene_10176	[Unknown]	gene_10176	[Enterococcus casseliflavus]	gene_10176	[Enterococcus casseliflavus]
gene_10177	[Enterococcus casseliflavus]	gene_10177	[Enterococcus casseliflavus]	gene_10177	[Enterococcus casseliflavus]
gene_10178	[Unknown]	gene_10178	[Enterococcus casseliflavus]	gene_10178	[Enterococcus casseliflavus]
gene_10179	[Unknown]	gene_10179	[Enterococcus casseliflavus]	gene_10179	[Enterococcus casseliflavus]
gene_1018	[Klebsiella variicola]	gene_1018	[-]	gene_1018	[Klebsiella variicola]
gene_10180	[Unknown]	gene_10180	[Enterococcus casseliflavus]	gene_10180	[Enterococcus casseliflavus]
gene_10181	[Unknown]	gene_10181	[Enterococcus casseliflavus]	gene_10181	[Enterococcus casseliflavus]
gene_10182	[Unknown]	gene_10182	[Enterococcus casseliflavus]	gene_10182	[Enterococcus casseliflavus]
gene_10183	[Enterococcus casseliflavus]	gene_10183	[Enterococcus casseliflavus]	gene_10183	[Enterococcus casseliflavus]
gene_10184	[Unknown]	gene_10184	[Enterococcus casseliflavus]	gene_10184	[Enterococcus casseliflavus]
gene_10185	[Enterococcus casseliflavus]	gene_10185	[Enterococcus casseliflavus]	gene_10185	[Enterococcus casseliflavus]
gene_10186	[Unknown]	gene_10186	[Enterococcus casseliflavus]	gene_10186	[Enterococcus casseliflavus]
gene_10187	[Enterococcus casseliflavus]	gene_10187	[Enterococcus casseliflavus]	gene_10187	[Enterococcus casseliflavus]
gene_10188	[Unknown]	gene_10188	[Enterococcus casseliflavus]	gene_10188	[Enterococcus casseliflavus]
gene_10189	[Unknown]	gene_10189	[Enterococcus casseliflavus]	gene_10189	[Enterococcus casseliflavus]
gene_1019	[Klebsiella variicola]	gene_1019	[-]	gene_1019	[Klebsiella variicola]
gene_10190	[Enterococcus casseliflavus]	gene_10190	[Enterococcus casseliflavus]	gene_10190	[Enterococcus casseliflavus]
gene_10191	[Unknown]	gene_10191	[Enterococcus casseliflavus]	gene_10191	[Enterococcus casseliflavus]
gene_10192	[Unknown]	gene_10192	[Enterococcus casseliflavus]	gene_10192	[Enterococcus casseliflavus]
gene_10193	[Enterococcus casseliflavus]	gene_10193	[Enterococcus casseliflavus]	gene_10193	[Enterococcus casseliflavus]
gene_10194	[Enterococcus casseliflavus]	gene_10194	[Enterococcus casseliflavus]	gene_10194	[Enterococcus casseliflavus]
gene_10195	[Enterococcus casseliflavus]	gene_10195	[Enterococcus casseliflavus]	gene_10195	[Enterococcus casseliflavus]
gene_10196	[Unknown]	gene_10196	[Enterococcus casseliflavus]	gene_10196	[Enterococcus casseliflavus]
gene_10197	[Enterococcus casseliflavus]	gene_10197	[Enterococcus casseliflavus]	gene_10197	[Enterococcus casseliflavus]
gene_10198	[Unknown]	gene_10198	[Enterococcus casseliflavus]	gene_10198	[Enterococcus casseliflavus]
gene_10199	[Unknown]	gene_10199	[Enterococcus casseliflavus]	gene_10199	[Enterococcus casseliflavus]
gene_102	[Klebsiella variicola]	gene_102	[Klebsiella variicola]	gene_102	[Klebsiella variicola]
gene_1020	[Klebsiella variicola]	gene_1020	[-]	gene_1020	[Klebsiella pneumoniae]
gene_10200	[Unknown]	gene_10200	[Enterococcus casseliflavus]	gene_10200	[Enterococcus casseliflavus]
gene_10201	[Enterococcus casseliflavus]	gene_10201	[Enterococcus casseliflavus]	gene_10201	[Enterococcus casseliflavus]
gene_10202	[Unknown]	gene_10202	[Enterococcus casseliflavus]	gene_10202	[Enterococcus casseliflavus]
gene_10203	[Unknown]	gene_10203	[Enterococcus casseliflavus]	gene_10203	[Enterococcus casseliflavus]
gene_10204	[Unknown]	gene_10204	[Enterococcus casseliflavus]	gene_10204	[Enterococcus casseliflavus]
gene_10205	[Unknown]	gene_10205	[Enterococcus casseliflavus]	gene_10205	[Enterococcus casseliflavus]
gene_10206	[Unknown]	gene_10206	[Enterococcus casseliflavus]	gene_10206	[Enterococcus casseliflavus]
gene_10207	[Unknown]	gene_10207	[Enterococcus casseliflavus]	gene_10207	[Enterococcus casseliflavus]
gene_10208	[Unknown]	gene_10208	[Enterococcus casseliflavus]	gene_10208	[Enterococcus casseliflavus]
gene_10209	[Unknown]	gene_10209	[Enterococcus casseliflavus]	gene_10209	[Enterococcus casseliflavus]
gene_1021	[Klebsiella pneumoniae]	gene_1021	[-]	gene_1021	[Klebsiella pneumoniae]
gene_10210	[Unknown]	gene_10210	[Enterococcus casseliflavus]	gene_10210	[Enterococcus casseliflavus]
gene_10211	[Unknown]	gene_10211	[Enterococcus casseliflavus]	gene_10211	[Enterococcus casseliflavus]
gene_10212	[Unknown]	gene_10212	[Enterococcus casseliflavus]	gene_10212	[Enterococcus casseliflavus]
gene_10213	[Unknown]	gene_10213	[Enterococcus casseliflavus]	gene_10213	[Enterococcus casseliflavus]
gene_10214	[Unknown]	gene_10214	[Enterococcus casseliflavus]	gene_10214	[Enterococcus casseliflavus]
gene_10215	[Unknown]	gene_10215	[Enterococcus casseliflavus]	gene_10215	[Enterococcus casseliflavus]
gene_10216	[Unknown]	gene_10216	[Enterococcus casseliflavus]	gene_10216	[Enterococcus casseliflavus]
gene_10217	[Unknown]	gene_10217	[Enterococcus casseliflavus]	gene_10217	[Enterococcus casseliflavus]
gene_10218	[Unknown]	gene_10218	[Enterococcus casseliflavus]	gene_10218	[Enterococcus casseliflavus]
gene_10219	[Unknown]	gene_10219	[Enterococcus casseliflavus]	gene_10219	-
gene_1022	[Bacillus sp. HBCD-sjtu]	gene_1022	[Bacillus sp. HBCD-sjtu]	gene_1022	-
gene_10220	[Unknown]	gene_10220	[Enterococcus casseliflavus]	gene_10220	-
gene_10221	[Unknown]	gene_10221	[Enterococcus casseliflavus]	gene_10221	-
gene_10222	[Unknown]	gene_10222	[Enterococcus casseliflavus]	gene_10222	-
gene_10223	[Unknown]	gene_10223	[Enterococcus casseliflavus]	gene_10223	-
gene_10224	[Unknown]	gene_10224	[Enterococcus casseliflavus]	gene_10224	-
gene_10225	[Unknown]	gene_10225	[Enterococcus casseliflavus]	gene_10225	[Enterococcus casseliflavus]
gene_10226	[Unknown]	gene_10226	[Enterococcus casseliflavus]	gene_10226	[Enterococcus casseliflavus]
gene_10227	[Unknown]	gene_10227	[Enterococcus casseliflavus]	gene_10227	[Enterococcus casseliflavus]
gene_10228	[Unknown]	gene_10228	[Enterococcus casseliflavus]	gene_10228	[Enterococcus casseliflavus]
gene_10229	[Unknown]	gene_10229	[Enterococcus casseliflavus]	gene_10229	[Enterococcus casseliflavus]
gene_1023	[Klebsiella pneumoniae]	gene_1023	[Klebsiella pneumoniae]	gene_1023	[Klebsiella pneumoniae]
gene_10230	[Unknown]	gene_10230	[Enterococcus casseliflavus]	gene_10230	[Enterococcus casseliflavus]
gene_10231	[Unknown]	gene_10231	[Enterococcus casseliflavus]	gene_10231	[Enterococcus casseliflavus]
gene_10232	[Unknown]	gene_10232	[Enterococcus casseliflavus]	gene_10232	[Enterococcus casseliflavus]
gene_10233	[Unknown]	gene_10233	[Enterococcus casseliflavus]	gene_10233	[Enterococcus casseliflavus]
gene_10234	[Unknown]	gene_10234	[Enterococcus casseliflavus]	gene_10234	[Enterococcus casseliflavus]
gene_10235	[Unknown]	gene_10235	[Enterococcus casseliflavus]	gene_10235	[Enterococcus casseliflavus]
gene_10236	[Unknown]	gene_10236	[Enterococcus casseliflavus]	gene_10236	[Enterococcus casseliflavus]
gene_10237	[Unknown]	gene_10237	[Enterococcus casseliflavus]	gene_10237	[Enterococcus casseliflavus]
gene_10238	[Unknown]	gene_10238	[Enterococcus casseliflavus]	gene_10238	[Enterococcus casseliflavus]
gene_10239	[Unknown]	gene_10239	[Enterococcus casseliflavus]	gene_10239	[Enterococcus casseliflavus]
gene_1024	[Klebsiella pneumoniae]	gene_1024	[Klebsiella pneumoniae]	gene_1024	[Klebsiella pneumoniae]
gene_10240	[Unknown]	gene_10240	[Enterococcus casseliflavus]	gene_10240	[Enterococcus casseliflavus]
gene_10241	[Unknown]	gene_10241	[Enterococcus casseliflavus]	gene_10241	[Enterococcus casseliflavus]
gene_10242	[Unknown]	gene_10242	[Enterococcus casseliflavus]	gene_10242	[Enterococcus casseliflavus]
gene_10243	[Unknown]	gene_10243	[Enterococcus casseliflavus]	gene_10243	[Enterococcus casseliflavus]
gene_10244	[Unknown]	gene_10244	[Enterococcus casseliflavus]	gene_10244	[Enterococcus casseliflavus]
gene_10245	[Unknown]	gene_10245	[Enterococcus casseliflavus]	gene_10245	[Enterococcus casseliflavus]
gene_10246	[Unknown]	gene_10246	[Enterococcus casseliflavus]	gene_10246	[Enterococcus casseliflavus]
gene_10247	[Unknown]	gene_10247	[Enterococcus casseliflavus]	gene_10247	[Enterococcus casseliflavus]
gene_10248	[Unknown]	gene_10248	[Enterococcus casseliflavus]	gene_10248	[Enterococcus casseliflavus]
gene_10249	[Unknown]	gene_10249	[Enterococcus casseliflavus]	gene_10249	[Enterococcus casseliflavus]
gene_1025	[Klebsiella pneumoniae]	gene_1025	[Klebsiella pneumoniae]	gene_1025	[Klebsiella pneumoniae]
gene_10250	[Unknown]	gene_10250	[Enterococcus casseliflavus]	gene_10250	[Enterococcus casseliflavus]
gene_10251	[Unknown]	gene_10251	[Enterococcus casseliflavus]	gene_10251	[Enterococcus casseliflavus]
gene_10252	[Unknown]	gene_10252	[Enterococcus casseliflavus]	gene_10252	[Enterococcus casseliflavus]
gene_10253	[Unknown]	gene_10253	[Enterococcus casseliflavus]	gene_10253	[Enterococcus casseliflavus]
gene_10254	[Unknown]	gene_10254	[Enterococcus casseliflavus]	gene_10254	[Enterococcus casseliflavus]
gene_10255	[Unknown]	gene_10255	[Enterococcus casseliflavus]	gene_10255	-
gene_10256	[Unknown]	gene_10256	[Enterococcus casseliflavus]	gene_10256	-
gene_10257	[Unknown]	gene_10257	[Enterococcus casseliflavus]	gene_10257	-
gene_10258	[Unknown]	gene_10258	[Enterococcus casseliflavus]	gene_10258	-
gene_10259	[Unknown]	gene_10259	[Enterococcus casseliflavus]	gene_10259	-
gene_1026	[Klebsiella pneumoniae]	gene_1026	[Klebsiella pneumoniae]	gene_1026	[Klebsiella pneumoniae]
gene_10260	[Unknown]	gene_10260	[Enterococcus casseliflavus]	gene_10260	-
gene_10261	[Unknown]	gene_10261	[Enterococcus casseliflavus]	gene_10261	-
gene_10262	[Unknown]	gene_10262	[Enterococcus casseliflavus]	gene_10262	-
gene_10263	[Unknown]	gene_10263	[Enterococcus casseliflavus]	gene_10263	-
gene_10264	[Unknown]	gene_10264	[Enterococcus casseliflavus]	gene_10264	-
gene_10265	[Unknown]	gene_10265	[Enterococcus casseliflavus]	gene_10265	-
gene_10266	[Unknown]	gene_10266	[Enterococcus casseliflavus]	gene_10266	-
gene_10267	[Unknown]	gene_10267	[Enterococcus casseliflavus]	gene_10267	-
gene_10268	[Unknown]	gene_10268	[Enterococcus casseliflavus]	gene_10268	-
gene_10269	[Unknown]	gene_10269	[Enterococcus casseliflavus]	gene_10269	-
gene_1027	[Klebsiella pneumoniae]	gene_1027	[Klebsiella pneumoniae]	gene_1027	[Klebsiella pneumoniae]
gene_10270	[Unknown]	gene_10270	[Enterococcus casseliflavus]	gene_10270	-
gene_10271	[Unknown]	gene_10271	[Enterococcus casseliflavus]	gene_10271	-
gene_10272	[Unknown]	gene_10272	[Enterococcus casseliflavus]	gene_10272	-
gene_10273	[Unknown]	gene_10273	[Enterococcus casseliflavus]	gene_10273	-
gene_10274	[Unknown]	gene_10274	[Enterococcus casseliflavus]	gene_10274	-
gene_10275	[Unknown]	gene_10275	[Enterococcus casseliflavus]	gene_10275	[Enterococcus casseliflavus]
gene_10276	[Unknown]	gene_10276	[Enterococcus casseliflavus]	gene_10276	-
gene_10277	[Unknown]	gene_10277	[Enterococcus casseliflavus]	gene_10277	[Enterococcus casseliflavus]
gene_10278	[Unknown]	gene_10278	[-]	gene_10278	-
gene_10279	[Bacillus anthracis]	gene_10279	[-]	gene_10279	-
gene_1028	[Klebsiella pneumoniae]	gene_1028	[Klebsiella pneumoniae]	gene_1028	[Klebsiella pneumoniae]
gene_10280	[Klebsiella pneumoniae]	gene_10280	[-]	gene_10280	[Klebsiella pneumoniae]
gene_10281	[Klebsiella pneumoniae]	gene_10281	[-]	gene_10281	[Klebsiella pneumoniae]
gene_10282	[Klebsiella pneumoniae]	gene_10282	[-]	gene_10282	[Klebsiella pneumoniae]
gene_10283	[Klebsiella pneumoniae]	gene_10283	[-]	gene_10283	[Klebsiella pneumoniae]
gene_10284	[Klebsiella pneumoniae]	gene_10284	[-]	gene_10284	[Klebsiella pneumoniae]
gene_10285	[Klebsiella pneumoniae]	gene_10285	[-]	gene_10285	[Klebsiella pneumoniae]
gene_10286	[Klebsiella pneumoniae]	gene_10286	[-]	gene_10286	[Klebsiella variicola]
gene_10287	[Klebsiella pneumoniae]	gene_10287	[-]	gene_10287	[Klebsiella pneumoniae]
gene_10288	[Klebsiella pneumoniae]	gene_10288	[-]	gene_10288	[Klebsiella pneumoniae]
gene_10289	[Klebsiella pneumoniae]	gene_10289	[-]	gene_10289	[Klebsiella pneumoniae]
gene_1029	[Klebsiella pneumoniae]	gene_1029	[Klebsiella pneumoniae]	gene_1029	[Klebsiella pneumoniae]
gene_10290	[Klebsiella pneumoniae]	gene_10290	[-]	gene_10290	[Klebsiella pneumoniae]
gene_10291	[Klebsiella pneumoniae]	gene_10291	[-]	gene_10291	[Klebsiella pneumoniae]
gene_10292	[Klebsiella pneumoniae]	gene_10292	[-]	gene_10292	[Klebsiella pneumoniae]
gene_10293	[Klebsiella pneumoniae]	gene_10293	[-]	gene_10293	[Klebsiella pneumoniae]
gene_10294	[Klebsiella pneumoniae]	gene_10294	[-]	gene_10294	[Klebsiella pneumoniae]
gene_10295	[Klebsiella pneumoniae]	gene_10295	[-]	gene_10295	[Klebsiella pneumoniae]
gene_10296	[Klebsiella pneumoniae]	gene_10296	[-]	gene_10296	[Klebsiella pneumoniae]
gene_10297	[Klebsiella pneumoniae]	gene_10297	[-]	gene_10297	[Klebsiella pneumoniae]
gene_10298	[Klebsiella pneumoniae]	gene_10298	[-]	gene_10298	[Klebsiella pneumoniae]
gene_10299	[Klebsiella pneumoniae]	gene_10299	[-]	gene_10299	[Klebsiella pneumoniae]
gene_103	[Klebsiella variicola]	gene_103	[Klebsiella variicola]	gene_103	[Klebsiella variicola]
gene_1030	[Klebsiella pneumoniae]	gene_1030	[Klebsiella pneumoniae]	gene_1030	[Klebsiella pneumoniae]
gene_10300	[Klebsiella pneumoniae]	gene_10300	[-]	gene_10300	[Klebsiella pneumoniae]
gene_10301	[Klebsiella pneumoniae]	gene_10301	[-]	gene_10301	[Klebsiella pneumoniae]
gene_10302	[Klebsiella pneumoniae]	gene_10302	[-]	gene_10302	[Klebsiella pneumoniae]
gene_10303	[Klebsiella pneumoniae]	gene_10303	[-]	gene_10303	[Klebsiella pneumoniae]
gene_10304	[Klebsiella pneumoniae]	gene_10304	[-]	gene_10304	[Klebsiella pneumoniae]
gene_10305	[Unknown]	gene_10305	[-]	gene_10305	[Klebsiella variicola]
gene_10306	[Klebsiella pneumoniae]	gene_10306	[-]	gene_10306	[Klebsiella pneumoniae]
gene_10307	[Klebsiella pneumoniae]	gene_10307	[-]	gene_10307	[Klebsiella pneumoniae]
gene_10308	[Unknown]	gene_10308	[-]	gene_10308	[Klebsiella variicola]
gene_10309	[Unknown]	gene_10309	[-]	gene_10309	[Klebsiella variicola]
gene_1031	[Klebsiella pneumoniae]	gene_1031	[Klebsiella pneumoniae]	gene_1031	[Klebsiella pneumoniae]
gene_10310	[Unknown]	gene_10310	[-]	gene_10310	[Klebsiella variicola]
gene_10311	[Klebsiella pneumoniae]	gene_10311	[-]	gene_10311	[Klebsiella pneumoniae]
gene_10312	[Klebsiella aerogenes]	gene_10312	[Klebsiella aerogenes]	gene_10312	[Klebsiella variicola]
gene_10313	[Klebsiella variicola]	gene_10313	[-]	gene_10313	-
gene_10314	[Unknown]	gene_10314	[-]	gene_10314	-
gene_10315	[Klebsiella variicola]	gene_10315	[Klebsiella variicola]	gene_10315	[Klebsiella variicola]
gene_10316	[Klebsiella variicola]	gene_10316	[Klebsiella variicola]	gene_10316	[Klebsiella variicola]
gene_10317	[Klebsiella variicola]	gene_10317	[Klebsiella variicola]	gene_10317	[Klebsiella variicola]
gene_10318	[Klebsiella variicola]	gene_10318	[Klebsiella variicola]	gene_10318	[Klebsiella variicola]
gene_10319	[Klebsiella variicola]	gene_10319	[Klebsiella variicola]	gene_10319	[Klebsiella variicola]
gene_1032	[Klebsiella pneumoniae]	gene_1032	[Klebsiella pneumoniae]	gene_1032	[Klebsiella pneumoniae]
gene_10320	[Klebsiella sp. P1CD1]	gene_10320	[Klebsiella variicola]	gene_10320	[Klebsiella variicola]
gene_10321	[Klebsiella variicola]	gene_10321	[Klebsiella variicola]	gene_10321	[Klebsiella variicola]
gene_10322	[Unknown]	gene_10322	[-]	gene_10322	-
gene_10323	[Bacillus anthracis]	gene_10323	[-]	gene_10323	-
gene_10324	[Serratia marcescens]	gene_10324	[Serratia marcescens]	gene_10324	[Escherichia coli]
gene_10325	[Bacillus thuringiensis]	gene_10325	[Bacillus sp. HBCD-sjtu]	gene_10325	-
gene_10326	[Enterococcus faecalis]	gene_10326	[Enterococcus faecalis]	gene_10326	-
gene_10327	[Enterococcus faecalis]	gene_10327	[Enterococcus faecalis]	gene_10327	[Enterococcus faecalis]
gene_10328	[Enterococcus faecalis]	gene_10328	[Enterococcus faecalis]	gene_10328	[Enterococcus faecalis]
gene_10329	[Enterococcus faecalis]	gene_10329	[Enterococcus faecalis]	gene_10329	[Enterococcus faecalis]
gene_1033	[Klebsiella pneumoniae]	gene_1033	[Klebsiella pneumoniae]	gene_1033	[Klebsiella pneumoniae]
gene_10330	[Enterococcus faecalis]	gene_10330	[Enterococcus faecalis]	gene_10330	[Enterococcus faecalis]
gene_10331	[Enterococcus faecalis]	gene_10331	[Enterococcus faecalis]	gene_10331	[Enterococcus faecalis]
gene_10332	[Enterococcus faecalis]	gene_10332	[Enterococcus faecalis]	gene_10332	[Enterococcus faecalis]
gene_10333	[Enterococcus faecalis]	gene_10333	[Enterococcus faecalis]	gene_10333	[Enterococcus faecalis]
gene_10334	[Enterococcus faecalis]	gene_10334	[Enterococcus faecalis]	gene_10334	[Enterococcus faecalis]
gene_10335	[Enterococcus faecalis]	gene_10335	[Enterococcus faecalis]	gene_10335	[Enterococcus faecalis]
gene_10336	[Enterococcus faecalis]	gene_10336	[Enterococcus faecalis]	gene_10336	[Enterococcus faecalis]
gene_10337	[Enterococcus faecalis]	gene_10337	[Enterococcus faecalis]	gene_10337	[Enterococcus faecalis]
gene_10338	[Enterococcus faecalis]	gene_10338	[Enterococcus faecalis]	gene_10338	[Enterococcus faecalis]
gene_10339	[Enterococcus faecalis]	gene_10339	[Enterococcus faecalis]	gene_10339	[Enterococcus faecalis]
gene_1034	[Klebsiella pneumoniae]	gene_1034	[Klebsiella pneumoniae]	gene_1034	[Klebsiella pneumoniae]
gene_10340	[Enterococcus faecalis]	gene_10340	[Enterococcus faecalis]	gene_10340	[Enterococcus faecalis]
gene_10341	[Enterococcus faecalis]	gene_10341	[Enterococcus faecalis]	gene_10341	[Enterococcus faecalis]
gene_10342	[Enterococcus faecalis]	gene_10342	[Enterococcus faecalis]	gene_10342	[Enterococcus faecalis]
gene_10343	[Enterococcus faecalis]	gene_10343	[Enterococcus faecalis]	gene_10343	[Enterococcus faecalis]
gene_10344	[Enterococcus faecalis]	gene_10344	[Enterococcus faecalis]	gene_10344	[Enterococcus faecalis]
gene_10345	[Enterococcus faecalis]	gene_10345	[Enterococcus faecalis]	gene_10345	[Enterococcus faecalis]
gene_10346	[Enterococcus faecalis]	gene_10346	[Enterococcus faecalis]	gene_10346	[Enterococcus faecalis]
gene_10347	[Enterococcus faecalis]	gene_10347	[Enterococcus faecalis]	gene_10347	[Enterococcus faecalis]
gene_10348	[Enterococcus faecalis]	gene_10348	[Enterococcus faecalis]	gene_10348	[Enterococcus faecalis]
gene_10349	[Enterococcus faecalis]	gene_10349	[Enterococcus faecalis]	gene_10349	[Enterococcus faecalis]
gene_1035	[Klebsiella pneumoniae]	gene_1035	[Klebsiella pneumoniae]	gene_1035	[Klebsiella pneumoniae]
gene_10350	[Enterococcus faecalis]	gene_10350	[Enterococcus faecalis]	gene_10350	[Enterococcus faecalis]
gene_10351	[Enterococcus faecalis]	gene_10351	[Enterococcus faecalis]	gene_10351	[Enterococcus faecalis]
gene_10352	[Enterococcus faecalis]	gene_10352	[Enterococcus faecalis]	gene_10352	[Enterococcus faecalis]
gene_10353	[Enterococcus faecalis]	gene_10353	[Enterococcus faecalis]	gene_10353	[Enterococcus faecalis]
gene_10354	[Enterococcus faecalis]	gene_10354	[Enterococcus faecalis]	gene_10354	[Enterococcus faecalis]
gene_10355	[Enterococcus faecalis]	gene_10355	[Enterococcus faecalis]	gene_10355	[Enterococcus faecalis]
gene_10356	[Enterococcus faecalis]	gene_10356	[Enterococcus faecalis]	gene_10356	[Enterococcus faecalis]
gene_10357	[Enterococcus faecalis]	gene_10357	[Enterococcus faecalis]	gene_10357	[Enterococcus faecalis]
gene_10358	[Enterococcus faecalis]	gene_10358	[Enterococcus faecalis]	gene_10358	[Enterococcus faecalis]
gene_10359	[Enterococcus faecalis]	gene_10359	[Enterococcus faecalis]	gene_10359	[Enterococcus faecalis]
gene_1036	[Klebsiella pneumoniae]	gene_1036	[Klebsiella pneumoniae]	gene_1036	[Klebsiella pneumoniae]
gene_10360	[Enterococcus faecalis]	gene_10360	[Enterococcus faecalis]	gene_10360	[Enterococcus faecalis]
gene_10361	[Enterococcus faecalis]	gene_10361	[Enterococcus faecalis]	gene_10361	[Enterococcus faecalis]
gene_10362	[Enterococcus faecalis]	gene_10362	[Enterococcus faecalis]	gene_10362	[Enterococcus faecalis]
gene_10363	[Enterococcus faecalis]	gene_10363	[Enterococcus faecalis]	gene_10363	[Enterococcus faecalis]
gene_10364	[Enterococcus faecalis]	gene_10364	[Enterococcus faecalis]	gene_10364	[Enterococcus faecalis]
gene_10365	[Enterococcus faecalis]	gene_10365	[Enterococcus faecalis]	gene_10365	[Enterococcus faecalis]
gene_10366	[Enterococcus faecalis]	gene_10366	[Enterococcus faecalis]	gene_10366	[Enterococcus faecalis]
gene_10367	[Enterococcus faecalis]	gene_10367	[Enterococcus faecalis]	gene_10367	[Enterococcus faecalis]
gene_10368	[Enterococcus faecalis]	gene_10368	[Enterococcus faecalis]	gene_10368	[Enterococcus faecalis]
gene_10369	[Enterococcus faecalis]	gene_10369	[Enterococcus faecalis]	gene_10369	[Enterococcus faecalis]
gene_1037	[Klebsiella variicola]	gene_1037	[Klebsiella variicola]	gene_1037	[Klebsiella variicola]
gene_10370	[Enterococcus faecalis]	gene_10370	[Enterococcus faecalis]	gene_10370	[Enterococcus faecalis]
gene_10371	[Enterococcus faecalis]	gene_10371	[Enterococcus faecalis]	gene_10371	[Enterococcus faecalis]
gene_10372	[Enterococcus faecalis]	gene_10372	[Enterococcus faecalis]	gene_10372	[Enterococcus faecalis]
gene_10373	[Enterococcus faecalis]	gene_10373	[Enterococcus faecalis]	gene_10373	[Enterococcus faecalis]
gene_10374	[Enterococcus faecalis]	gene_10374	[Enterococcus faecalis]	gene_10374	[Enterococcus faecalis]
gene_10375	[Enterococcus faecalis]	gene_10375	[Enterococcus faecalis]	gene_10375	[Enterococcus faecalis]
gene_10376	[Enterococcus faecalis]	gene_10376	[Enterococcus faecalis]	gene_10376	[Enterococcus faecalis]
gene_10377	[Enterococcus faecalis]	gene_10377	[Enterococcus faecalis]	gene_10377	[Enterococcus faecalis]
gene_10378	[Enterococcus faecalis]	gene_10378	[Enterococcus faecalis]	gene_10378	[Enterococcus faecalis]
gene_10379	[Enterococcus faecalis]	gene_10379	[Enterococcus faecalis]	gene_10379	[Enterococcus faecalis]
gene_1038	[Klebsiella variicola]	gene_1038	[Klebsiella variicola]	gene_1038	[Klebsiella variicola]
gene_10380	[Enterococcus faecalis]	gene_10380	[Enterococcus faecalis]	gene_10380	[Enterococcus faecalis]
gene_10381	[Enterococcus faecalis]	gene_10381	[Enterococcus faecalis]	gene_10381	[Enterococcus faecalis]
gene_10382	[Enterococcus faecalis]	gene_10382	[Enterococcus faecalis]	gene_10382	[Enterococcus faecalis]
gene_10383	[Enterococcus faecalis]	gene_10383	[Enterococcus faecalis]	gene_10383	[Enterococcus faecalis]
gene_10384	[Enterococcus faecalis]	gene_10384	[Enterococcus faecalis]	gene_10384	[Enterococcus faecalis]
gene_10385	[Enterococcus faecalis]	gene_10385	[Enterococcus faecalis]	gene_10385	[Enterococcus faecalis]
gene_10386	[Enterococcus faecalis]	gene_10386	[Enterococcus faecalis]	gene_10386	[Enterococcus faecalis]
gene_10387	[Enterococcus faecalis]	gene_10387	[Enterococcus faecalis]	gene_10387	[Enterococcus faecalis]
gene_10388	[Enterococcus faecalis]	gene_10388	[Enterococcus faecalis]	gene_10388	-
gene_10389	[Enterococcus faecalis]	gene_10389	[Enterococcus faecalis]	gene_10389	-
gene_1039	[Klebsiella variicola]	gene_1039	[Klebsiella variicola]	gene_1039	[Klebsiella pneumoniae]
gene_10390	[Enterococcus faecalis]	gene_10390	[Enterococcus faecalis]	gene_10390	-
gene_10391	[Enterococcus faecalis]	gene_10391	[Enterococcus faecalis]	gene_10391	-
gene_10392	[Enterococcus faecalis]	gene_10392	[Enterococcus faecalis]	gene_10392	[Enterococcus faecalis]
gene_10393	[Enterococcus faecalis]	gene_10393	[Enterococcus faecalis]	gene_10393	[Enterococcus faecalis]
gene_10394	[Enterococcus faecalis]	gene_10394	[Enterococcus faecalis]	gene_10394	[Enterococcus faecalis]
gene_10395	[Enterococcus faecalis]	gene_10395	[Enterococcus faecalis]	gene_10395	[Enterococcus faecalis]
gene_10396	[Enterococcus faecalis]	gene_10396	[Enterococcus faecalis]	gene_10396	[Enterococcus faecalis]
gene_10397	[Enterococcus faecalis]	gene_10397	[Enterococcus faecalis]	gene_10397	-
gene_10398	[Enterococcus faecalis]	gene_10398	[Enterococcus faecalis]	gene_10398	[Enterococcus faecalis]
gene_10399	[Enterococcus faecalis]	gene_10399	[Enterococcus faecalis]	gene_10399	[Enterococcus faecalis]
gene_104	[Klebsiella variicola]	gene_104	[Klebsiella variicola]	gene_104	[Klebsiella variicola]
gene_1040	[Klebsiella variicola]	gene_1040	[Klebsiella variicola]	gene_1040	[Klebsiella pneumoniae]
gene_10400	[Enterococcus faecalis]	gene_10400	[Enterococcus faecalis]	gene_10400	-
gene_10401	[Enterococcus faecalis]	gene_10401	[Enterococcus faecalis]	gene_10401	-
gene_10402	[Klebsiella variicola]	gene_10402	[-]	gene_10402	[Klebsiella variicola]
gene_10403	[Klebsiella variicola]	gene_10403	[Klebsiella variicola]	gene_10403	[Klebsiella variicola]
gene_10404	[Enterococcus faecium]	gene_10404	[Enterococcus faecium]	gene_10404	-
gene_10405	[Enterococcus faecium]	gene_10405	[Enterococcus faecium]	gene_10405	-
gene_10406	[Bacillus sp. HBCD-sjtu]	gene_10406	[-]	gene_10406	-
gene_10407	[Klebsiella variicola]	gene_10407	[Klebsiella variicola]	gene_10407	[Klebsiella pneumoniae]
gene_10408	[Klebsiella variicola]	gene_10408	[Klebsiella variicola]	gene_10408	[Klebsiella variicola]
gene_10409	[Klebsiella variicola]	gene_10409	[Klebsiella variicola]	gene_10409	[Klebsiella variicola]
gene_1041	[Serratia marcescens]	gene_1041	[Serratia marcescens]	gene_1041	-
gene_10410	[Klebsiella variicola]	gene_10410	[Klebsiella variicola]	gene_10410	[Klebsiella variicola]
gene_10411	[Klebsiella variicola]	gene_10411	[Klebsiella variicola]	gene_10411	[Klebsiella variicola]
gene_10412	[Klebsiella variicola]	gene_10412	[Klebsiella variicola]	gene_10412	[Klebsiella variicola]
gene_10413	[Klebsiella variicola]	gene_10413	[Klebsiella variicola]	gene_10413	[Klebsiella variicola]
gene_10414	[Klebsiella variicola]	gene_10414	[Klebsiella variicola]	gene_10414	-
gene_10415	[Klebsiella variicola]	gene_10415	[Klebsiella variicola]	gene_10415	-
gene_10416	[Klebsiella variicola]	gene_10416	[Klebsiella variicola]	gene_10416	-
gene_10417	[Klebsiella variicola]	gene_10417	[Klebsiella variicola]	gene_10417	-
gene_10418	[Klebsiella variicola]	gene_10418	[Klebsiella variicola]	gene_10418	-
gene_10419	[Klebsiella variicola]	gene_10419	[Klebsiella variicola]	gene_10419	-
gene_1042	[Bacillus sp. HBCD-sjtu]	gene_1042	[Bacillus sp. HBCD-sjtu]	gene_1042	-
gene_10420	[Klebsiella variicola]	gene_10420	[Klebsiella variicola]	gene_10420	-
gene_10421	[Klebsiella variicola]	gene_10421	[Klebsiella variicola]	gene_10421	-
gene_10422	[Unknown]	gene_10422	[Klebsiella variicola]	gene_10422	[Klebsiella pneumoniae]
gene_10423	[Klebsiella variicola]	gene_10423	[Klebsiella variicola]	gene_10423	-
gene_10424	[Klebsiella variicola]	gene_10424	[Klebsiella variicola]	gene_10424	-
gene_10425	[Klebsiella variicola]	gene_10425	[Klebsiella variicola]	gene_10425	-
gene_10426	[Klebsiella variicola]	gene_10426	[Klebsiella variicola]	gene_10426	-
gene_10427	[Klebsiella variicola]	gene_10427	[Klebsiella variicola]	gene_10427	-
gene_10428	[Klebsiella variicola]	gene_10428	[Klebsiella variicola]	gene_10428	-
gene_10429	[Klebsiella variicola]	gene_10429	[Klebsiella variicola]	gene_10429	-
gene_1043	[Klebsiella variicola]	gene_1043	[-]	gene_1043	[Klebsiella pneumoniae]
gene_10430	[Klebsiella variicola]	gene_10430	[Klebsiella variicola]	gene_10430	-
gene_10431	[Klebsiella variicola]	gene_10431	[Klebsiella variicola]	gene_10431	-
gene_10432	[Klebsiella variicola]	gene_10432	[Klebsiella variicola]	gene_10432	-
gene_10433	[Klebsiella variicola]	gene_10433	[Klebsiella variicola]	gene_10433	-
gene_10434	[Unknown]	gene_10434	[Klebsiella variicola]	gene_10434	-
gene_10435	[Klebsiella variicola]	gene_10435	[Klebsiella variicola]	gene_10435	[Enterobacter asburiae]
gene_10436	[Klebsiella variicola]	gene_10436	[Klebsiella variicola]	gene_10436	[Enterobacter asburiae]
gene_10437	[Klebsiella variicola]	gene_10437	[Klebsiella variicola]	gene_10437	-
gene_10438	[Klebsiella variicola]	gene_10438	[Klebsiella variicola]	gene_10438	-
gene_10439	[Klebsiella variicola]	gene_10439	[Klebsiella variicola]	gene_10439	-
gene_1044	[Klebsiella variicola]	gene_1044	[-]	gene_1044	[Klebsiella variicola]
gene_10440	[Klebsiella variicola]	gene_10440	[Klebsiella variicola]	gene_10440	[Klebsiella pneumoniae]
gene_10441	[Klebsiella aerogenes]	gene_10441	[Klebsiella aerogenes]	gene_10441	[Escherichia coli]
gene_10442	[Serratia marcescens]	gene_10442	[-]	gene_10442	-
gene_10443	[Klebsiella variicola]	gene_10443	[Klebsiella variicola]	gene_10443	[Klebsiella variicola]
gene_10444	[Klebsiella variicola]	gene_10444	[Klebsiella variicola]	gene_10444	[Klebsiella variicola]
gene_10445	[Klebsiella variicola]	gene_10445	[Klebsiella variicola]	gene_10445	[Klebsiella variicola]
gene_10446	[Klebsiella variicola]	gene_10446	[Klebsiella variicola]	gene_10446	[Klebsiella variicola]
gene_10447	[Unknown]	gene_10447	[-]	gene_10447	-
gene_10448	[Klebsiella quasipneumoniae]	gene_10448	[-]	gene_10448	-
gene_10449	[Unknown]	gene_10449	[-]	gene_10449	-
gene_1045	[Klebsiella variicola]	gene_1045	[-]	gene_1045	[Klebsiella variicola]
gene_10450	[Unknown]	gene_10450	[-]	gene_10450	-
gene_10451	[Unknown]	gene_10451	[-]	gene_10451	-
gene_10452	[Klebsiella aerogenes]	gene_10452	[Klebsiella aerogenes]	gene_10452	[Klebsiella variicola]
gene_10453	[Klebsiella aerogenes]	gene_10453	[Klebsiella aerogenes]	gene_10453	[Klebsiella aerogenes]
gene_10454	[Klebsiella aerogenes]	gene_10454	[Klebsiella aerogenes]	gene_10454	[Klebsiella aerogenes]
gene_10455	[Enterococcus faecalis]	gene_10455	[Enterococcus faecalis]	gene_10455	[Enterococcus faecalis]
gene_10456	[Enterococcus faecalis]	gene_10456	[Enterococcus faecalis]	gene_10456	[Enterococcus faecalis]
gene_10457	[Enterococcus faecalis]	gene_10457	[Enterococcus faecalis]	gene_10457	[Enterococcus faecalis]
gene_10458	[Enterococcus faecalis]	gene_10458	[Enterococcus faecalis]	gene_10458	[Enterococcus faecalis]
gene_10459	[Enterococcus faecalis]	gene_10459	[Enterococcus faecalis]	gene_10459	[Enterococcus faecalis]
gene_1046	[Klebsiella variicola]	gene_1046	[-]	gene_1046	[Klebsiella variicola]
gene_10460	[Enterococcus faecalis]	gene_10460	[Enterococcus faecalis]	gene_10460	[Enterococcus faecalis]
gene_10461	[Enterococcus faecalis]	gene_10461	[Enterococcus faecalis]	gene_10461	[Enterococcus faecalis]
gene_10462	[Enterococcus faecalis]	gene_10462	[Enterococcus faecalis]	gene_10462	[Enterococcus faecalis]
gene_10463	[Enterococcus faecalis]	gene_10463	[Enterococcus faecalis]	gene_10463	[Enterococcus faecalis]
gene_10464	[Enterococcus faecalis]	gene_10464	[Enterococcus faecalis]	gene_10464	[Enterococcus faecalis]
gene_10465	[Enterococcus faecalis]	gene_10465	[Enterococcus faecalis]	gene_10465	[Enterococcus faecalis]
gene_10466	[Enterococcus faecalis]	gene_10466	[Enterococcus faecalis]	gene_10466	[Enterococcus faecalis]
gene_10467	[Enterococcus faecalis]	gene_10467	[Enterococcus faecalis]	gene_10467	[Enterococcus faecalis]
gene_10468	[Enterococcus faecalis]	gene_10468	[Enterococcus faecalis]	gene_10468	[Enterococcus faecalis]
gene_10469	[Enterococcus faecalis]	gene_10469	[Enterococcus faecalis]	gene_10469	[Enterococcus faecalis]
gene_1047	[Unknown]	gene_1047	[-]	gene_1047	[Klebsiella variicola]
gene_10470	[Enterococcus faecalis]	gene_10470	[Enterococcus faecalis]	gene_10470	[Enterococcus faecalis]
gene_10471	[Enterococcus faecalis]	gene_10471	[Enterococcus faecalis]	gene_10471	[Enterococcus faecalis]
gene_10472	[Enterococcus faecalis]	gene_10472	[Enterococcus faecalis]	gene_10472	[Enterococcus faecalis]
gene_10473	[Enterococcus faecalis]	gene_10473	[Enterococcus faecalis]	gene_10473	[Enterococcus faecalis]
gene_10474	[Enterococcus faecalis]	gene_10474	[Enterococcus faecalis]	gene_10474	[Enterococcus faecalis]
gene_10475	[Enterococcus faecalis]	gene_10475	[Enterococcus faecalis]	gene_10475	[Enterococcus faecalis]
gene_10476	[Enterococcus faecalis]	gene_10476	[Enterococcus faecalis]	gene_10476	[Enterococcus faecalis]
gene_10477	[Enterococcus faecalis]	gene_10477	[Enterococcus faecalis]	gene_10477	[Enterococcus faecalis]
gene_10478	[Enterococcus faecalis]	gene_10478	[Enterococcus faecalis]	gene_10478	[Enterococcus faecalis]
gene_10479	[Enterococcus faecalis]	gene_10479	[Enterococcus faecalis]	gene_10479	[Enterococcus faecalis]
gene_1048	[Unknown]	gene_1048	[-]	gene_1048	[Klebsiella variicola]
gene_10480	[Enterococcus faecalis]	gene_10480	[Enterococcus faecalis]	gene_10480	[Enterococcus faecalis]
gene_10481	[Enterococcus faecalis]	gene_10481	[Enterococcus faecalis]	gene_10481	[Enterococcus faecalis]
gene_10482	[Enterococcus faecalis]	gene_10482	[Enterococcus faecalis]	gene_10482	[Enterococcus faecalis]
gene_10483	[Enterococcus faecalis]	gene_10483	[Enterococcus faecalis]	gene_10483	[Enterococcus faecalis]
gene_10484	[Enterococcus faecalis]	gene_10484	[Enterococcus faecalis]	gene_10484	[Enterococcus faecalis]
gene_10485	[Enterococcus faecalis]	gene_10485	[Enterococcus faecalis]	gene_10485	[Enterococcus faecalis]
gene_10486	[Enterococcus faecalis]	gene_10486	[Enterococcus faecalis]	gene_10486	[Enterococcus faecalis]
gene_10487	[Enterococcus faecalis]	gene_10487	[Enterococcus faecalis]	gene_10487	[Enterococcus faecalis]
gene_10488	[Enterococcus faecium]	gene_10488	[Enterococcus faecium]	gene_10488	-
gene_10489	[Bacillus anthracis]	gene_10489	[Bacillus anthracis]	gene_10489	-
gene_1049	[Klebsiella sp. P1CD1]	gene_1049	[Klebsiella variicola]	gene_1049	[Klebsiella pneumoniae]
gene_10490	[Shigella sonnei]	gene_10490	[-]	gene_10490	[Citrobacter freundii]
gene_10491	[Escherichia coli]	gene_10491	[-]	gene_10491	[Escherichia coli]
gene_10492	[Escherichia coli]	gene_10492	[-]	gene_10492	[Escherichia coli]
gene_10493	[Escherichia coli]	gene_10493	[-]	gene_10493	[Escherichia coli]
gene_10494	[Escherichia coli]	gene_10494	[-]	gene_10494	[Escherichia coli]
gene_10495	[Escherichia coli]	gene_10495	[-]	gene_10495	[Escherichia coli]
gene_10496	[Escherichia coli]	gene_10496	[-]	gene_10496	[Escherichia coli]
gene_10497	[Escherichia coli]	gene_10497	[-]	gene_10497	[Escherichia coli]
gene_10498	[Escherichia coli]	gene_10498	[-]	gene_10498	[Escherichia coli]
gene_10499	[Escherichia coli]	gene_10499	[-]	gene_10499	[Escherichia coli]
gene_105	[Bacillus thuringiensis]	gene_105	[Bacillus thuringiensis]	gene_105	-
gene_1050	[Klebsiella variicola]	gene_1050	[Klebsiella variicola]	gene_1050	[Klebsiella variicola]
gene_10500	[Escherichia coli]	gene_10500	[-]	gene_10500	[Escherichia coli]
gene_10501	[Escherichia coli]	gene_10501	[-]	gene_10501	[Escherichia coli]
gene_10502	[Escherichia coli]	gene_10502	[-]	gene_10502	[Escherichia coli]
gene_10503	[Escherichia coli]	gene_10503	[-]	gene_10503	[Escherichia coli]
gene_10504	[Escherichia coli]	gene_10504	[-]	gene_10504	[Escherichia coli]
gene_10505	[Escherichia coli]	gene_10505	[-]	gene_10505	[Escherichia coli]
gene_10506	[Escherichia coli]	gene_10506	[-]	gene_10506	[Escherichia coli]
gene_10507	[Escherichia coli]	gene_10507	[-]	gene_10507	[Escherichia coli]
gene_10508	[Escherichia coli]	gene_10508	[-]	gene_10508	[Escherichia coli]
gene_10509	[Escherichia coli]	gene_10509	[-]	gene_10509	[Escherichia coli]
gene_1051	[Klebsiella variicola]	gene_1051	[Klebsiella variicola]	gene_1051	[Klebsiella pneumoniae]
gene_10510	[Escherichia coli]	gene_10510	[-]	gene_10510	[Escherichia coli]
gene_10511	[Escherichia coli]	gene_10511	[-]	gene_10511	[Escherichia coli]
gene_10512	[Escherichia coli]	gene_10512	[-]	gene_10512	[Escherichia coli]
gene_10513	[Escherichia coli]	gene_10513	[-]	gene_10513	[Escherichia coli]
gene_10514	[Escherichia coli]	gene_10514	[-]	gene_10514	[Escherichia coli]
gene_10515	[Escherichia coli]	gene_10515	[-]	gene_10515	[Escherichia coli]
gene_10516	[Escherichia coli]	gene_10516	[-]	gene_10516	[Escherichia coli]
gene_10517	[Escherichia coli]	gene_10517	[-]	gene_10517	[Escherichia coli]
gene_10518	[Escherichia coli]	gene_10518	[-]	gene_10518	[Escherichia coli]
gene_10519	[Escherichia coli]	gene_10519	[-]	gene_10519	[Escherichia coli]
gene_1052	[Unknown]	gene_1052	[Klebsiella variicola]	gene_1052	[Klebsiella variicola]
gene_10520	[Escherichia coli]	gene_10520	[-]	gene_10520	[Escherichia coli]
gene_10521	[Escherichia coli]	gene_10521	[-]	gene_10521	[Escherichia coli]
gene_10522	[Escherichia coli]	gene_10522	[-]	gene_10522	[Escherichia coli]
gene_10523	[Escherichia coli]	gene_10523	[-]	gene_10523	[Escherichia coli]
gene_10524	[Escherichia coli]	gene_10524	[-]	gene_10524	[Escherichia coli]
gene_10525	[Shigella sonnei]	gene_10525	[-]	gene_10525	[Escherichia coli]
gene_10526	[Klebsiella pneumoniae]	gene_10526	[-]	gene_10526	[Klebsiella variicola]
gene_10527	[Enterococcus faecium]	gene_10527	[Enterococcus faecium]	gene_10527	-
gene_10528	[Bacillus cereus]	gene_10528	[Bacillus cereus]	gene_10528	-
gene_10529	[Klebsiella variicola]	gene_10529	[Klebsiella variicola]	gene_10529	[Klebsiella pneumoniae]
gene_1053	[Klebsiella variicola]	gene_1053	[Klebsiella variicola]	gene_1053	[Klebsiella variicola]
gene_10530	[Klebsiella variicola]	gene_10530	[Klebsiella variicola]	gene_10530	[Klebsiella pneumoniae]
gene_10531	[Clostridium butyricum]	gene_10531	[Clostridium butyricum]	gene_10531	-
gene_10532	[Clostridium butyricum]	gene_10532	[Clostridium butyricum]	gene_10532	-
gene_10533	[Clostridium butyricum]	gene_10533	[Clostridium butyricum]	gene_10533	-
gene_10534	[Clostridium butyricum]	gene_10534	[Clostridium butyricum]	gene_10534	-
gene_10535	[Clostridium butyricum]	gene_10535	[Clostridium butyricum]	gene_10535	-
gene_10536	[Clostridium butyricum]	gene_10536	[Clostridium butyricum]	gene_10536	-
gene_10537	[Clostridium butyricum]	gene_10537	[Clostridium butyricum]	gene_10537	-
gene_10538	[Clostridium butyricum]	gene_10538	[Clostridium butyricum]	gene_10538	-
gene_10539	[Clostridium butyricum]	gene_10539	[Clostridium butyricum]	gene_10539	-
gene_1054	[Klebsiella variicola]	gene_1054	[Klebsiella variicola]	gene_1054	[Klebsiella variicola]
gene_10540	[Clostridium butyricum]	gene_10540	[Clostridium butyricum]	gene_10540	-
gene_10541	[Clostridium butyricum]	gene_10541	[Clostridium butyricum]	gene_10541	-
gene_10542	[Clostridium butyricum]	gene_10542	[Clostridium butyricum]	gene_10542	-
gene_10543	[Clostridium butyricum]	gene_10543	[Clostridium butyricum]	gene_10543	-
gene_10544	[Clostridium butyricum]	gene_10544	[Clostridium butyricum]	gene_10544	-
gene_10545	[Clostridium butyricum]	gene_10545	[Clostridium butyricum]	gene_10545	-
gene_10546	[Clostridium butyricum]	gene_10546	[Clostridium butyricum]	gene_10546	-
gene_10547	[Clostridium butyricum]	gene_10547	[Clostridium butyricum]	gene_10547	-
gene_10548	[Clostridium butyricum]	gene_10548	[Clostridium butyricum]	gene_10548	-
gene_10549	[Clostridium butyricum]	gene_10549	[Clostridium butyricum]	gene_10549	-
gene_1055	[Klebsiella variicola]	gene_1055	[Klebsiella variicola]	gene_1055	[Klebsiella variicola]
gene_10550	[Clostridium butyricum]	gene_10550	[Clostridium butyricum]	gene_10550	-
gene_10551	[Clostridium butyricum]	gene_10551	[Clostridium butyricum]	gene_10551	-
gene_10552	[Clostridium butyricum]	gene_10552	[Clostridium butyricum]	gene_10552	[Clostridium butyricum]
gene_10553	[Clostridium butyricum]	gene_10553	[Clostridium butyricum]	gene_10553	[Clostridium butyricum]
gene_10554	[Clostridium butyricum]	gene_10554	[Clostridium butyricum]	gene_10554	[Clostridium butyricum]
gene_10555	[Clostridium butyricum]	gene_10555	[Clostridium butyricum]	gene_10555	[Clostridium butyricum]
gene_10556	[Clostridium butyricum]	gene_10556	[Clostridium butyricum]	gene_10556	[Clostridium butyricum]
gene_10557	[Clostridium butyricum]	gene_10557	[Clostridium butyricum]	gene_10557	[Clostridium butyricum]
gene_10558	[Clostridium butyricum]	gene_10558	[Clostridium butyricum]	gene_10558	[Clostridium butyricum]
gene_10559	[Clostridium butyricum]	gene_10559	[Clostridium butyricum]	gene_10559	[Clostridium butyricum]
gene_1056	[Klebsiella variicola]	gene_1056	[Klebsiella variicola]	gene_1056	[Klebsiella variicola]
gene_10560	[Clostridium butyricum]	gene_10560	[Clostridium butyricum]	gene_10560	[Clostridium butyricum]
gene_10561	[Clostridium butyricum]	gene_10561	[Clostridium butyricum]	gene_10561	[Clostridium butyricum]
gene_10562	[Clostridium butyricum]	gene_10562	[Clostridium butyricum]	gene_10562	[Clostridium butyricum]
gene_10563	[Clostridium butyricum]	gene_10563	[Clostridium butyricum]	gene_10563	[Clostridium butyricum]
gene_10564	[Clostridium butyricum]	gene_10564	[Clostridium butyricum]	gene_10564	[Clostridium butyricum]
gene_10565	[Clostridium butyricum]	gene_10565	[Clostridium butyricum]	gene_10565	[Clostridium butyricum]
gene_10566	[Clostridium butyricum]	gene_10566	[Clostridium butyricum]	gene_10566	[Clostridium butyricum]
gene_10567	[Clostridium butyricum]	gene_10567	[Clostridium butyricum]	gene_10567	[Clostridium butyricum]
gene_10568	[Clostridium butyricum]	gene_10568	[Clostridium butyricum]	gene_10568	[Clostridium butyricum]
gene_10569	[Clostridium butyricum]	gene_10569	[Clostridium butyricum]	gene_10569	[Clostridium butyricum]
gene_1057	[Klebsiella variicola]	gene_1057	[Klebsiella variicola]	gene_1057	[Klebsiella variicola]
gene_10570	[Clostridium butyricum]	gene_10570	[Clostridium butyricum]	gene_10570	[Clostridium butyricum]
gene_10571	[Clostridium butyricum]	gene_10571	[Clostridium butyricum]	gene_10571	[Clostridium butyricum]
gene_10572	[Clostridium butyricum]	gene_10572	[Clostridium butyricum]	gene_10572	[Clostridium butyricum]
gene_10573	[Clostridium butyricum]	gene_10573	[Clostridium butyricum]	gene_10573	[Clostridium butyricum]
gene_10574	[Clostridium butyricum]	gene_10574	[Clostridium butyricum]	gene_10574	[Clostridium butyricum]
gene_10575	[Clostridium butyricum]	gene_10575	[Clostridium butyricum]	gene_10575	[Clostridium butyricum]
gene_10576	[Clostridium butyricum]	gene_10576	[Clostridium butyricum]	gene_10576	[Clostridium butyricum]
gene_10577	[Clostridium butyricum]	gene_10577	[Clostridium butyricum]	gene_10577	[Clostridium butyricum]
gene_10578	[Clostridium butyricum]	gene_10578	[Clostridium butyricum]	gene_10578	[Clostridium butyricum]
gene_10579	[Clostridium butyricum]	gene_10579	[Clostridium butyricum]	gene_10579	[Clostridium butyricum]
gene_1058	[Unknown]	gene_1058	[Klebsiella variicola]	gene_1058	[Klebsiella variicola]
gene_10580	[Clostridium butyricum]	gene_10580	[Clostridium butyricum]	gene_10580	[Clostridium butyricum]
gene_10581	[Clostridium butyricum]	gene_10581	[Clostridium butyricum]	gene_10581	[Clostridium butyricum]
gene_10582	[Clostridium butyricum]	gene_10582	[Clostridium butyricum]	gene_10582	[Clostridium butyricum]
gene_10583	[Clostridium butyricum]	gene_10583	[Clostridium butyricum]	gene_10583	[Clostridium butyricum]
gene_10584	[Clostridium butyricum]	gene_10584	[Clostridium butyricum]	gene_10584	[Clostridium butyricum]
gene_10585	[Clostridium butyricum]	gene_10585	[Clostridium butyricum]	gene_10585	[Clostridium butyricum]
gene_10586	[Clostridium butyricum]	gene_10586	[Clostridium butyricum]	gene_10586	[Clostridium butyricum]
gene_10587	[Clostridium butyricum]	gene_10587	[Clostridium butyricum]	gene_10587	[Clostridium butyricum]
gene_10588	[Clostridium butyricum]	gene_10588	[Clostridium butyricum]	gene_10588	[Clostridium butyricum]
gene_10589	[Clostridium butyricum]	gene_10589	[Clostridium butyricum]	gene_10589	[Clostridium butyricum]
gene_1059	[Unknown]	gene_1059	[-]	gene_1059	-
gene_10590	[Clostridium butyricum]	gene_10590	[Clostridium butyricum]	gene_10590	[Clostridium butyricum]
gene_10591	[Clostridium butyricum]	gene_10591	[Clostridium butyricum]	gene_10591	[Clostridium butyricum]
gene_10592	[Clostridium butyricum]	gene_10592	[Clostridium butyricum]	gene_10592	[Clostridium butyricum]
gene_10593	[Clostridium butyricum]	gene_10593	[Clostridium butyricum]	gene_10593	[Clostridium butyricum]
gene_10594	[Clostridium butyricum]	gene_10594	[Clostridium butyricum]	gene_10594	[Clostridium butyricum]
gene_10595	[Clostridium butyricum]	gene_10595	[Clostridium butyricum]	gene_10595	[Clostridium butyricum]
gene_10596	[Clostridium butyricum]	gene_10596	[Clostridium butyricum]	gene_10596	[Clostridium butyricum]
gene_10597	[Clostridium butyricum]	gene_10597	[Clostridium butyricum]	gene_10597	[Clostridium butyricum]
gene_10598	[Clostridium butyricum]	gene_10598	[Clostridium butyricum]	gene_10598	[Clostridium butyricum]
gene_10599	[Clostridium butyricum]	gene_10599	[Clostridium butyricum]	gene_10599	[Clostridium butyricum]
gene_106	[Bacillus thuringiensis]	gene_106	[Bacillus thuringiensis]	gene_106	-
gene_1060	[Bacillus anthracis]	gene_1060	[Bacillus thuringiensis]	gene_1060	-
gene_10600	[Clostridium butyricum]	gene_10600	[Clostridium butyricum]	gene_10600	[Clostridium butyricum]
gene_10601	[Clostridium butyricum]	gene_10601	[Clostridium butyricum]	gene_10601	[Clostridium butyricum]
gene_10602	[Clostridium butyricum]	gene_10602	[Clostridium butyricum]	gene_10602	[Clostridium butyricum]
gene_10603	[Clostridium butyricum]	gene_10603	[Clostridium butyricum]	gene_10603	[Clostridium butyricum]
gene_10604	[Clostridium butyricum]	gene_10604	[Clostridium butyricum]	gene_10604	[Clostridium butyricum]
gene_10605	[Clostridium butyricum]	gene_10605	[Clostridium butyricum]	gene_10605	[Clostridium butyricum]
gene_10606	[Clostridium butyricum]	gene_10606	[Clostridium butyricum]	gene_10606	[Clostridium butyricum]
gene_10607	[Clostridium butyricum]	gene_10607	[Clostridium butyricum]	gene_10607	[Clostridium butyricum]
gene_10608	[Clostridium butyricum]	gene_10608	[Clostridium butyricum]	gene_10608	[Clostridium butyricum]
gene_10609	[Clostridium butyricum]	gene_10609	[Clostridium butyricum]	gene_10609	[Clostridium butyricum]
gene_1061	[Klebsiella variicola]	gene_1061	[Klebsiella variicola]	gene_1061	[Klebsiella pneumoniae]
gene_10610	[Clostridium butyricum]	gene_10610	[Clostridium butyricum]	gene_10610	[Clostridium butyricum]
gene_10611	[Clostridium butyricum]	gene_10611	[Clostridium butyricum]	gene_10611	[Clostridium butyricum]
gene_10612	[Clostridium butyricum]	gene_10612	[Clostridium butyricum]	gene_10612	[Clostridium butyricum]
gene_10613	[Clostridium butyricum]	gene_10613	[Clostridium butyricum]	gene_10613	[Clostridium butyricum]
gene_10614	[Clostridium butyricum]	gene_10614	[Clostridium butyricum]	gene_10614	[Clostridium butyricum]
gene_10615	[Clostridium butyricum]	gene_10615	[Clostridium butyricum]	gene_10615	[Clostridium butyricum]
gene_10616	[Clostridium butyricum]	gene_10616	[Clostridium butyricum]	gene_10616	[Clostridium butyricum]
gene_10617	[Clostridium butyricum]	gene_10617	[Clostridium butyricum]	gene_10617	[Clostridium butyricum]
gene_10618	[Clostridium butyricum]	gene_10618	[Clostridium butyricum]	gene_10618	[Clostridium butyricum]
gene_10619	[Clostridium butyricum]	gene_10619	[Clostridium butyricum]	gene_10619	[Clostridium butyricum]
gene_1062	[Klebsiella aerogenes]	gene_1062	[-]	gene_1062	[Klebsiella aerogenes]
gene_10620	[Clostridium butyricum]	gene_10620	[Clostridium butyricum]	gene_10620	[Clostridium butyricum]
gene_10621	[Clostridium butyricum]	gene_10621	[Clostridium butyricum]	gene_10621	[Clostridium butyricum]
gene_10622	[Clostridium butyricum]	gene_10622	[Clostridium butyricum]	gene_10622	[Clostridium butyricum]
gene_10623	[Clostridium butyricum]	gene_10623	[Clostridium butyricum]	gene_10623	[Clostridium butyricum]
gene_10624	[Clostridium butyricum]	gene_10624	[Clostridium butyricum]	gene_10624	[Clostridium butyricum]
gene_10625	[Clostridium butyricum]	gene_10625	[Clostridium butyricum]	gene_10625	[Clostridium butyricum]
gene_10626	[Clostridium butyricum]	gene_10626	[Clostridium butyricum]	gene_10626	[Clostridium butyricum]
gene_10627	[Clostridium butyricum]	gene_10627	[Clostridium butyricum]	gene_10627	[Clostridium butyricum]
gene_10628	[Clostridium butyricum]	gene_10628	[Clostridium butyricum]	gene_10628	[Clostridium butyricum]
gene_10629	[Clostridium butyricum]	gene_10629	[Clostridium butyricum]	gene_10629	[Clostridium butyricum]
gene_1063	[Klebsiella aerogenes]	gene_1063	[-]	gene_1063	[Klebsiella aerogenes]
gene_10630	[Clostridium butyricum]	gene_10630	[Clostridium butyricum]	gene_10630	[Clostridium butyricum]
gene_10631	[Clostridium butyricum]	gene_10631	[Clostridium butyricum]	gene_10631	[Clostridium butyricum]
gene_10632	[Clostridium butyricum]	gene_10632	[Clostridium butyricum]	gene_10632	[Clostridium butyricum]
gene_10633	[Clostridium butyricum]	gene_10633	[Clostridium butyricum]	gene_10633	[Clostridium butyricum]
gene_10634	[Clostridium butyricum]	gene_10634	[Clostridium butyricum]	gene_10634	[Clostridium butyricum]
gene_10635	[Clostridium butyricum]	gene_10635	[Clostridium butyricum]	gene_10635	[Clostridium butyricum]
gene_10636	[Clostridium butyricum]	gene_10636	[Clostridium butyricum]	gene_10636	[Clostridium butyricum]
gene_10637	[Clostridium butyricum]	gene_10637	[Clostridium butyricum]	gene_10637	[Clostridium butyricum]
gene_10638	[Clostridium butyricum]	gene_10638	[Clostridium butyricum]	gene_10638	[Clostridium butyricum]
gene_10639	[Clostridium butyricum]	gene_10639	[Clostridium butyricum]	gene_10639	[Clostridium butyricum]
gene_1064	[Klebsiella aerogenes]	gene_1064	[-]	gene_1064	[Klebsiella aerogenes]
gene_10640	[Clostridium butyricum]	gene_10640	[Clostridium butyricum]	gene_10640	[Clostridium butyricum]
gene_10641	[Clostridium butyricum]	gene_10641	[Clostridium butyricum]	gene_10641	[Clostridium butyricum]
gene_10642	[Clostridium butyricum]	gene_10642	[Clostridium butyricum]	gene_10642	[Clostridium butyricum]
gene_10643	[Clostridium butyricum]	gene_10643	[Clostridium butyricum]	gene_10643	[Clostridium butyricum]
gene_10644	[Clostridium butyricum]	gene_10644	[Clostridium butyricum]	gene_10644	[Clostridium butyricum]
gene_10645	[Clostridium butyricum]	gene_10645	[Clostridium butyricum]	gene_10645	[Clostridium butyricum]
gene_10646	[Clostridium butyricum]	gene_10646	[Clostridium butyricum]	gene_10646	[Clostridium butyricum]
gene_10647	[Clostridium butyricum]	gene_10647	[Clostridium butyricum]	gene_10647	[Clostridium butyricum]
gene_10648	[Clostridium butyricum]	gene_10648	[Clostridium butyricum]	gene_10648	[Clostridium butyricum]
gene_10649	[Clostridium butyricum]	gene_10649	[Clostridium butyricum]	gene_10649	[Clostridium butyricum]
gene_1065	[Klebsiella aerogenes]	gene_1065	[-]	gene_1065	[Klebsiella aerogenes]
gene_10650	[Clostridium butyricum]	gene_10650	[Clostridium butyricum]	gene_10650	[Clostridium butyricum]
gene_10651	[Clostridium butyricum]	gene_10651	[Clostridium butyricum]	gene_10651	[Clostridium butyricum]
gene_10652	[Clostridium butyricum]	gene_10652	[Clostridium butyricum]	gene_10652	[Clostridium butyricum]
gene_10653	[Clostridium butyricum]	gene_10653	[Clostridium butyricum]	gene_10653	[Clostridium butyricum]
gene_10654	[Clostridium butyricum]	gene_10654	[Clostridium butyricum]	gene_10654	[Clostridium butyricum]
gene_10655	[Clostridium butyricum]	gene_10655	[Clostridium butyricum]	gene_10655	[Clostridium butyricum]
gene_10656	[Clostridium butyricum]	gene_10656	[Clostridium butyricum]	gene_10656	[Clostridium butyricum]
gene_10657	[Clostridium butyricum]	gene_10657	[Clostridium butyricum]	gene_10657	[Clostridium butyricum]
gene_10658	[Clostridium butyricum]	gene_10658	[Clostridium butyricum]	gene_10658	[Clostridium butyricum]
gene_10659	[Clostridium butyricum]	gene_10659	[Clostridium butyricum]	gene_10659	[Clostridium butyricum]
gene_1066	[Klebsiella aerogenes]	gene_1066	[-]	gene_1066	[Klebsiella aerogenes]
gene_10660	[Clostridium butyricum]	gene_10660	[Clostridium butyricum]	gene_10660	[Clostridium butyricum]
gene_10661	[Clostridium butyricum]	gene_10661	[Clostridium butyricum]	gene_10661	[Clostridium butyricum]
gene_10662	[Clostridium butyricum]	gene_10662	[Clostridium butyricum]	gene_10662	[Clostridium butyricum]
gene_10663	[Clostridium butyricum]	gene_10663	[Clostridium butyricum]	gene_10663	[Clostridium butyricum]
gene_10664	[Clostridium butyricum]	gene_10664	[Clostridium butyricum]	gene_10664	[Clostridium butyricum]
gene_10665	[Clostridium butyricum]	gene_10665	[Clostridium butyricum]	gene_10665	[Clostridium butyricum]
gene_10666	[Clostridium butyricum]	gene_10666	[Clostridium butyricum]	gene_10666	[Clostridium butyricum]
gene_10667	[Clostridium butyricum]	gene_10667	[Clostridium butyricum]	gene_10667	[Clostridium butyricum]
gene_10668	[Clostridium butyricum]	gene_10668	[Clostridium butyricum]	gene_10668	[Clostridium butyricum]
gene_10669	[Clostridium butyricum]	gene_10669	[Clostridium butyricum]	gene_10669	[Clostridium butyricum]
gene_1067	[Klebsiella variicola]	gene_1067	[Klebsiella variicola]	gene_1067	[Klebsiella pneumoniae]
gene_10670	[Clostridium butyricum]	gene_10670	[Clostridium butyricum]	gene_10670	[Clostridium butyricum]
gene_10671	[Shigella sonnei]	gene_10671	[Shigella sonnei]	gene_10671	[Enterobacter asburiae]
gene_10672	[Enterococcus faecium]	gene_10672	[Enterococcus faecium]	gene_10672	-
gene_10673	[Citrobacter freundii]	gene_10673	[Klebsiella aerogenes]	gene_10673	[Citrobacter freundii]
gene_10674	[Klebsiella aerogenes]	gene_10674	[Klebsiella aerogenes]	gene_10674	[Klebsiella aerogenes]
gene_10675	[Klebsiella aerogenes]	gene_10675	[Klebsiella aerogenes]	gene_10675	[Klebsiella aerogenes]
gene_10676	[Klebsiella aerogenes]	gene_10676	[Klebsiella aerogenes]	gene_10676	[Klebsiella aerogenes]
gene_10677	[Klebsiella aerogenes]	gene_10677	[Klebsiella aerogenes]	gene_10677	[Klebsiella aerogenes]
gene_10678	[Klebsiella aerogenes]	gene_10678	[Klebsiella aerogenes]	gene_10678	[Klebsiella aerogenes]
gene_10679	[Klebsiella aerogenes]	gene_10679	[Klebsiella aerogenes]	gene_10679	[Klebsiella aerogenes]
gene_1068	[Klebsiella variicola]	gene_1068	[Klebsiella variicola]	gene_1068	[Klebsiella variicola]
gene_10680	[Klebsiella aerogenes]	gene_10680	[Klebsiella aerogenes]	gene_10680	[Klebsiella aerogenes]
gene_10681	[Unknown]	gene_10681	[-]	gene_10681	[Klebsiella variicola]
gene_10682	[Klebsiella variicola]	gene_10682	[-]	gene_10682	[Klebsiella variicola]
gene_10683	[Escherichia coli]	gene_10683	[-]	gene_10683	[Escherichia coli]
gene_10684	[Escherichia coli]	gene_10684	[-]	gene_10684	[Escherichia coli]
gene_10685	[Escherichia coli]	gene_10685	[-]	gene_10685	[Escherichia coli]
gene_10686	[Escherichia coli]	gene_10686	[-]	gene_10686	[Escherichia coli]
gene_10687	[Escherichia coli]	gene_10687	[-]	gene_10687	[Escherichia coli]
gene_10688	[Escherichia coli]	gene_10688	[-]	gene_10688	[Escherichia coli]
gene_10689	[Escherichia coli]	gene_10689	[-]	gene_10689	[Escherichia coli]
gene_1069	[Klebsiella variicola]	gene_1069	[Klebsiella variicola]	gene_1069	[Klebsiella variicola]
gene_10690	[Escherichia coli]	gene_10690	[-]	gene_10690	[Escherichia coli]
gene_10691	[Escherichia coli]	gene_10691	[-]	gene_10691	[Escherichia coli]
gene_10692	[Escherichia coli]	gene_10692	[-]	gene_10692	[Escherichia coli]
gene_10693	[Escherichia coli]	gene_10693	[-]	gene_10693	[Escherichia coli]
gene_10694	[Escherichia coli]	gene_10694	[-]	gene_10694	[Escherichia coli]
gene_10695	[Escherichia coli]	gene_10695	[-]	gene_10695	[Escherichia coli]
gene_10696	[Escherichia coli]	gene_10696	[-]	gene_10696	[Escherichia coli]
gene_10697	[Escherichia coli]	gene_10697	[-]	gene_10697	[Escherichia coli]
gene_10698	[Escherichia coli]	gene_10698	[-]	gene_10698	[Escherichia coli]
gene_10699	[Escherichia coli]	gene_10699	[-]	gene_10699	[Escherichia coli]
gene_107	[Klebsiella pneumoniae]	gene_107	[Klebsiella pneumoniae]	gene_107	[Klebsiella pneumoniae]
gene_1070	[Klebsiella variicola]	gene_1070	[Klebsiella variicola]	gene_1070	[Klebsiella variicola]
gene_10700	[Escherichia coli]	gene_10700	[-]	gene_10700	[Escherichia coli]
gene_10701	[Escherichia coli]	gene_10701	[-]	gene_10701	[Escherichia coli]
gene_10702	[Escherichia coli]	gene_10702	[-]	gene_10702	[Escherichia coli]
gene_10703	[Shigella sonnei]	gene_10703	[-]	gene_10703	[Escherichia coli]
gene_10704	[Shigella sonnei]	gene_10704	[-]	gene_10704	[Escherichia coli]
gene_10705	[Shigella sonnei]	gene_10705	[-]	gene_10705	[Escherichia coli]
gene_10706	[Escherichia coli]	gene_10706	[-]	gene_10706	[Escherichia coli]
gene_10707	[Shigella sonnei]	gene_10707	[-]	gene_10707	[Escherichia coli]
gene_10708	[Escherichia coli]	gene_10708	[-]	gene_10708	[Escherichia coli]
gene_10709	[Escherichia coli]	gene_10709	[-]	gene_10709	[Escherichia coli]
gene_1071	[Klebsiella variicola]	gene_1071	[Klebsiella variicola]	gene_1071	[Klebsiella variicola]
gene_10710	[Shigella sonnei]	gene_10710	[-]	gene_10710	[Escherichia coli]
gene_10711	[Escherichia coli]	gene_10711	[-]	gene_10711	[Escherichia coli]
gene_10712	[Escherichia coli]	gene_10712	[-]	gene_10712	[Escherichia coli]
gene_10713	[Escherichia coli]	gene_10713	[-]	gene_10713	[Escherichia coli]
gene_10714	[Escherichia coli]	gene_10714	[-]	gene_10714	[Escherichia coli]
gene_10715	[Unknown]	gene_10715	[-]	gene_10715	[Escherichia coli]
gene_10716	[Escherichia coli]	gene_10716	[-]	gene_10716	[Escherichia coli]
gene_10717	[Escherichia coli]	gene_10717	[-]	gene_10717	[Escherichia coli]
gene_10718	[Escherichia coli]	gene_10718	[-]	gene_10718	[Escherichia coli]
gene_10719	[Escherichia coli]	gene_10719	[-]	gene_10719	[Escherichia coli]
gene_1072	[Klebsiella variicola]	gene_1072	[Klebsiella variicola]	gene_1072	[Klebsiella variicola]
gene_10720	[Escherichia coli]	gene_10720	[-]	gene_10720	[Escherichia coli]
gene_10721	[Escherichia coli]	gene_10721	[-]	gene_10721	[Escherichia coli]
gene_10722	[Escherichia coli]	gene_10722	[-]	gene_10722	[Escherichia coli]
gene_10723	[Escherichia coli]	gene_10723	[-]	gene_10723	[Escherichia coli]
gene_10724	[Klebsiella variicola]	gene_10724	[Klebsiella variicola]	gene_10724	[Klebsiella pneumoniae]
gene_10725	[Serratia marcescens]	gene_10725	[Serratia marcescens]	gene_10725	[Morganella morganii]
gene_10726	[Unknown]	gene_10726	[-]	gene_10726	-
gene_10727	[Klebsiella pneumoniae]	gene_10727	[Klebsiella pneumoniae]	gene_10727	[Klebsiella variicola]
gene_10728	[Unknown]	gene_10728	[-]	gene_10728	[Klebsiella variicola]
gene_10729	[Unknown]	gene_10729	[-]	gene_10729	[Klebsiella variicola]
gene_1073	[Klebsiella pneumoniae]	gene_1073	[Klebsiella variicola]	gene_1073	[Klebsiella aerogenes]
gene_10730	[Klebsiella aerogenes]	gene_10730	[Klebsiella aerogenes]	gene_10730	-
gene_10731	[Klebsiella oxytoca]	gene_10731	[-]	gene_10731	[Klebsiella variicola]
gene_10732	[Unknown]	gene_10732	[-]	gene_10732	-
gene_10733	[Serratia marcescens]	gene_10733	[Serratia marcescens]	gene_10733	-
gene_10734	[Klebsiella variicola]	gene_10734	[Klebsiella variicola]	gene_10734	[Klebsiella variicola]
gene_10735	[Bacillus anthracis]	gene_10735	[Bacillus anthracis]	gene_10735	-
gene_10736	[Enterococcus faecium]	gene_10736	[Enterococcus faecium]	gene_10736	-
gene_10737	[Klebsiella variicola]	gene_10737	[-]	gene_10737	[Klebsiella pneumoniae]
gene_10738	[Klebsiella variicola]	gene_10738	[-]	gene_10738	[Klebsiella variicola]
gene_10739	[Klebsiella variicola]	gene_10739	[-]	gene_10739	[Klebsiella variicola]
gene_1074	[Klebsiella pneumoniae]	gene_1074	[Klebsiella aerogenes]	gene_1074	[Klebsiella pneumoniae]
gene_10740	[Klebsiella variicola]	gene_10740	[-]	gene_10740	[Klebsiella variicola]
gene_10741	[Klebsiella variicola]	gene_10741	[-]	gene_10741	[Klebsiella variicola]
gene_10742	[Klebsiella variicola]	gene_10742	[-]	gene_10742	[Klebsiella pneumoniae]
gene_10743	[Klebsiella variicola]	gene_10743	[-]	gene_10743	[Klebsiella variicola]
gene_10744	[Unknown]	gene_10744	[-]	gene_10744	[Klebsiella variicola]
gene_10745	[Unknown]	gene_10745	[-]	gene_10745	[Klebsiella variicola]
gene_10746	[Unknown]	gene_10746	[-]	gene_10746	[Klebsiella variicola]
gene_10747	[Bacillus anthracis]	gene_10747	[Bacillus thuringiensis]	gene_10747	-
gene_10748	[Bacillus anthracis]	gene_10748	[Bacillus thuringiensis]	gene_10748	-
gene_10749	[Unknown]	gene_10749	[-]	gene_10749	-
gene_1075	[Unknown]	gene_1075	[-]	gene_1075	-
gene_10750	[Bacillus thuringiensis]	gene_10750	[Bacillus thuringiensis]	gene_10750	-
gene_10751	[Bacillus anthracis]	gene_10751	[Bacillus thuringiensis]	gene_10751	-
gene_10752	[Enterococcus faecalis]	gene_10752	[Enterococcus faecalis]	gene_10752	[Enterococcus faecalis]
gene_10753	[Enterococcus faecalis]	gene_10753	[Enterococcus faecalis]	gene_10753	[Enterococcus faecalis]
gene_10754	[Enterococcus faecalis]	gene_10754	[Enterococcus faecalis]	gene_10754	[Enterococcus faecalis]
gene_10755	[Enterococcus faecalis]	gene_10755	[Enterococcus faecalis]	gene_10755	[Enterococcus faecalis]
gene_10756	[Enterococcus faecalis]	gene_10756	[Enterococcus faecalis]	gene_10756	[Enterococcus faecalis]
gene_10757	[Enterococcus faecalis]	gene_10757	[Enterococcus faecalis]	gene_10757	[Enterococcus faecalis]
gene_10758	[Enterococcus faecalis]	gene_10758	[Enterococcus faecalis]	gene_10758	[Enterococcus faecalis]
gene_10759	[Enterococcus faecalis]	gene_10759	[Enterococcus faecalis]	gene_10759	[Enterococcus faecalis]
gene_1076	[Klebsiella variicola]	gene_1076	[Klebsiella variicola]	gene_1076	[Klebsiella pneumoniae]
gene_10760	[Enterococcus faecalis]	gene_10760	[Enterococcus faecalis]	gene_10760	[Enterococcus faecalis]
gene_10761	[Enterococcus faecalis]	gene_10761	[Enterococcus faecalis]	gene_10761	[Enterococcus faecalis]
gene_10762	[Enterococcus faecalis]	gene_10762	[Enterococcus faecalis]	gene_10762	[Enterococcus faecalis]
gene_10763	[Enterococcus faecalis]	gene_10763	[Enterococcus faecalis]	gene_10763	[Enterococcus faecalis]
gene_10764	[Enterococcus faecalis]	gene_10764	[Enterococcus faecalis]	gene_10764	[Enterococcus faecalis]
gene_10765	[Enterococcus faecalis]	gene_10765	[Enterococcus faecalis]	gene_10765	[Enterococcus faecalis]
gene_10766	[Enterococcus faecalis]	gene_10766	[Enterococcus faecalis]	gene_10766	[Enterococcus faecalis]
gene_10767	[Enterococcus faecalis]	gene_10767	[Enterococcus faecalis]	gene_10767	[Enterococcus faecalis]
gene_10768	[Enterococcus faecalis]	gene_10768	[Enterococcus faecalis]	gene_10768	[Enterococcus faecalis]
gene_10769	[Enterococcus faecalis]	gene_10769	[Enterococcus faecalis]	gene_10769	[Enterococcus faecalis]
gene_1077	[Klebsiella variicola]	gene_1077	[Klebsiella variicola]	gene_1077	[Klebsiella variicola]
gene_10770	[Enterococcus faecalis]	gene_10770	[Enterococcus faecalis]	gene_10770	[Enterococcus faecalis]
gene_10771	[Enterococcus faecalis]	gene_10771	[Enterococcus faecalis]	gene_10771	[Enterococcus faecalis]
gene_10772	[Enterococcus faecalis]	gene_10772	[Enterococcus faecalis]	gene_10772	[Enterococcus faecalis]
gene_10773	[Enterococcus faecalis]	gene_10773	[Enterococcus faecalis]	gene_10773	[Enterococcus faecalis]
gene_10774	[Enterococcus faecalis]	gene_10774	[Enterococcus faecalis]	gene_10774	[Enterococcus faecalis]
gene_10775	[Enterococcus faecalis]	gene_10775	[Enterococcus faecalis]	gene_10775	[Enterococcus faecalis]
gene_10776	[Enterococcus faecalis]	gene_10776	[Enterococcus faecalis]	gene_10776	[Enterococcus faecalis]
gene_10777	[Enterococcus faecalis]	gene_10777	[Enterococcus faecalis]	gene_10777	[Enterococcus faecalis]
gene_10778	[Enterococcus faecalis]	gene_10778	[Enterococcus faecalis]	gene_10778	[Enterococcus faecalis]
gene_10779	[Enterococcus faecalis]	gene_10779	[Enterococcus faecalis]	gene_10779	[Enterococcus faecalis]
gene_1078	[Klebsiella variicola]	gene_1078	[Klebsiella variicola]	gene_1078	[Klebsiella variicola]
gene_10780	[Enterococcus faecalis]	gene_10780	[Enterococcus faecalis]	gene_10780	[Enterococcus faecalis]
gene_10781	[Enterococcus faecalis]	gene_10781	[Enterococcus faecalis]	gene_10781	[Enterococcus faecalis]
gene_10782	[Enterococcus faecalis]	gene_10782	[Enterococcus faecalis]	gene_10782	[Enterococcus faecalis]
gene_10783	[Enterococcus faecalis]	gene_10783	[Enterococcus faecalis]	gene_10783	[Enterococcus faecalis]
gene_10784	[Enterococcus faecalis]	gene_10784	[Enterococcus faecalis]	gene_10784	[Enterococcus faecalis]
gene_10785	[Enterococcus faecalis]	gene_10785	[Enterococcus faecalis]	gene_10785	[Enterococcus faecalis]
gene_10786	[Enterococcus faecalis]	gene_10786	[Enterococcus faecalis]	gene_10786	[Enterococcus faecalis]
gene_10787	[Enterococcus faecalis]	gene_10787	[Enterococcus faecalis]	gene_10787	[Enterococcus faecalis]
gene_10788	[Enterococcus faecalis]	gene_10788	[Enterococcus faecalis]	gene_10788	[Enterococcus faecalis]
gene_10789	[Enterococcus faecalis]	gene_10789	[Enterococcus faecalis]	gene_10789	[Enterococcus faecalis]
gene_1079	[Klebsiella variicola]	gene_1079	[Klebsiella variicola]	gene_1079	[Klebsiella variicola]
gene_10790	[Enterococcus faecalis]	gene_10790	[Enterococcus faecalis]	gene_10790	[Enterococcus faecalis]
gene_10791	[Enterococcus faecalis]	gene_10791	[Enterococcus faecalis]	gene_10791	[Enterococcus faecalis]
gene_10792	[Enterococcus faecalis]	gene_10792	[Enterococcus faecalis]	gene_10792	[Enterococcus faecalis]
gene_10793	[Enterococcus faecalis]	gene_10793	[Enterococcus faecalis]	gene_10793	[Enterococcus faecalis]
gene_10794	[Enterococcus faecalis]	gene_10794	[Enterococcus faecalis]	gene_10794	[Enterococcus faecalis]
gene_10795	[Enterococcus faecalis]	gene_10795	[Enterococcus faecalis]	gene_10795	[Enterococcus faecalis]
gene_10796	[Enterococcus faecalis]	gene_10796	[Enterococcus faecalis]	gene_10796	[Enterococcus faecalis]
gene_10797	[Enterococcus faecalis]	gene_10797	[Enterococcus faecalis]	gene_10797	[Enterococcus faecalis]
gene_10798	[Enterococcus faecalis]	gene_10798	[Enterococcus faecalis]	gene_10798	[Enterococcus faecalis]
gene_10799	[Enterococcus faecalis]	gene_10799	[Enterococcus faecalis]	gene_10799	[Enterococcus faecalis]
gene_108	[Klebsiella pneumoniae]	gene_108	[Klebsiella pneumoniae]	gene_108	[Klebsiella pneumoniae]
gene_1080	[Unknown]	gene_1080	[-]	gene_1080	-
gene_10800	[Enterococcus faecalis]	gene_10800	[Enterococcus faecalis]	gene_10800	[Enterococcus faecalis]
gene_10801	[Enterococcus faecalis]	gene_10801	[Enterococcus faecalis]	gene_10801	[Enterococcus faecalis]
gene_10802	[Enterococcus faecalis]	gene_10802	[Enterococcus faecalis]	gene_10802	[Enterococcus faecalis]
gene_10803	[Enterococcus faecalis]	gene_10803	[Enterococcus faecalis]	gene_10803	[Enterococcus faecalis]
gene_10804	[Enterococcus faecalis]	gene_10804	[Enterococcus faecalis]	gene_10804	[Enterococcus faecalis]
gene_10805	[Enterococcus faecalis]	gene_10805	[Enterococcus faecalis]	gene_10805	[Enterococcus faecalis]
gene_10806	[Enterococcus faecalis]	gene_10806	[Enterococcus faecalis]	gene_10806	[Enterococcus faecalis]
gene_10807	[Enterococcus faecalis]	gene_10807	[Enterococcus faecalis]	gene_10807	[Enterococcus faecalis]
gene_10808	[Enterococcus faecalis]	gene_10808	[Enterococcus faecalis]	gene_10808	[Enterococcus faecalis]
gene_10809	[Enterococcus faecalis]	gene_10809	[Enterococcus faecalis]	gene_10809	[Enterococcus faecalis]
gene_1081	[Enterococcus faecium]	gene_1081	[Enterococcus faecium]	gene_1081	-
gene_10810	[Enterococcus faecalis]	gene_10810	[Enterococcus faecalis]	gene_10810	[Enterococcus faecalis]
gene_10811	[Enterococcus faecalis]	gene_10811	[Enterococcus faecalis]	gene_10811	[Enterococcus faecalis]
gene_10812	[Enterococcus faecalis]	gene_10812	[Enterococcus faecalis]	gene_10812	[Enterococcus faecalis]
gene_10813	[Enterococcus faecalis]	gene_10813	[Enterococcus faecalis]	gene_10813	[Enterococcus faecalis]
gene_10814	[Enterococcus faecalis]	gene_10814	[Enterococcus faecalis]	gene_10814	[Enterococcus faecalis]
gene_10815	[Enterococcus faecalis]	gene_10815	[Enterococcus faecalis]	gene_10815	[Enterococcus faecalis]
gene_10816	[Enterococcus faecalis]	gene_10816	[Enterococcus faecalis]	gene_10816	[Enterococcus faecalis]
gene_10817	[Enterococcus faecalis]	gene_10817	[Enterococcus faecalis]	gene_10817	[Enterococcus faecalis]
gene_10818	[Enterococcus faecalis]	gene_10818	[Enterococcus faecalis]	gene_10818	[Enterococcus faecalis]
gene_10819	[Enterococcus faecalis]	gene_10819	[Enterococcus faecalis]	gene_10819	[Enterococcus faecalis]
gene_1082	[Enterococcus faecium]	gene_1082	[Enterococcus faecium]	gene_1082	-
gene_10820	[Enterococcus faecalis]	gene_10820	[Enterococcus faecalis]	gene_10820	[Enterococcus faecalis]
gene_10821	[Enterococcus faecalis]	gene_10821	[Enterococcus faecalis]	gene_10821	[Enterococcus faecalis]
gene_10822	[Enterococcus faecalis]	gene_10822	[Enterococcus faecalis]	gene_10822	[Enterococcus faecalis]
gene_10823	[Enterococcus faecalis]	gene_10823	[Enterococcus faecalis]	gene_10823	[Enterococcus faecalis]
gene_10824	[Enterococcus faecalis]	gene_10824	[Enterococcus faecalis]	gene_10824	[Enterococcus faecalis]
gene_10825	[Enterococcus faecalis]	gene_10825	[Enterococcus faecalis]	gene_10825	[Enterococcus faecalis]
gene_10826	[Enterococcus faecalis]	gene_10826	[Enterococcus faecalis]	gene_10826	[Enterococcus faecalis]
gene_10827	[Enterococcus faecalis]	gene_10827	[Enterococcus faecalis]	gene_10827	[Enterococcus faecalis]
gene_10828	[Enterococcus faecalis]	gene_10828	[Enterococcus faecalis]	gene_10828	-
gene_10829	[Enterococcus faecalis]	gene_10829	[Enterococcus faecalis]	gene_10829	[Enterococcus faecalis]
gene_1083	[Enterococcus faecium]	gene_1083	[Enterococcus faecium]	gene_1083	-
gene_10830	[Enterococcus faecalis]	gene_10830	[Enterococcus faecalis]	gene_10830	[Enterococcus faecalis]
gene_10831	[Enterococcus faecalis]	gene_10831	[Enterococcus faecalis]	gene_10831	[Enterococcus faecalis]
gene_10832	[Enterococcus faecalis]	gene_10832	[Enterococcus faecalis]	gene_10832	[Enterococcus faecalis]
gene_10833	[Enterococcus faecalis]	gene_10833	[Enterococcus faecalis]	gene_10833	[Enterococcus faecalis]
gene_10834	[Enterococcus faecalis]	gene_10834	[Enterococcus faecalis]	gene_10834	[Enterococcus faecalis]
gene_10835	[Enterococcus faecalis]	gene_10835	[Enterococcus faecalis]	gene_10835	[Enterococcus faecalis]
gene_10836	[Enterococcus faecalis]	gene_10836	[Enterococcus faecalis]	gene_10836	[Enterococcus faecalis]
gene_10837	[Enterococcus faecalis]	gene_10837	[Enterococcus faecalis]	gene_10837	[Enterococcus faecalis]
gene_10838	[Enterococcus faecalis]	gene_10838	[Enterococcus faecalis]	gene_10838	[Enterococcus faecalis]
gene_10839	[Enterococcus faecalis]	gene_10839	[Enterococcus faecalis]	gene_10839	[Enterococcus faecalis]
gene_1084	[Enterococcus faecium]	gene_1084	[Enterococcus faecium]	gene_1084	-
gene_10840	[Enterococcus faecalis]	gene_10840	[Enterococcus faecalis]	gene_10840	[Enterococcus faecalis]
gene_10841	[Enterococcus faecalis]	gene_10841	[Enterococcus faecalis]	gene_10841	[Enterococcus faecalis]
gene_10842	[Enterococcus faecalis]	gene_10842	[Enterococcus faecalis]	gene_10842	[Enterococcus faecalis]
gene_10843	[Enterococcus faecalis]	gene_10843	[Enterococcus faecalis]	gene_10843	[Enterococcus faecalis]
gene_10844	[Enterococcus faecalis]	gene_10844	[Enterococcus faecalis]	gene_10844	[Enterococcus faecalis]
gene_10845	[Enterococcus faecalis]	gene_10845	[Enterococcus faecalis]	gene_10845	[Enterococcus faecalis]
gene_10846	[Enterococcus faecalis]	gene_10846	[Enterococcus faecalis]	gene_10846	[Enterococcus faecalis]
gene_10847	[Enterococcus faecalis]	gene_10847	[Enterococcus faecalis]	gene_10847	[Enterococcus faecalis]
gene_10848	[Enterococcus faecalis]	gene_10848	[Enterococcus faecalis]	gene_10848	[Enterococcus faecalis]
gene_10849	[Enterococcus faecalis]	gene_10849	[Enterococcus faecalis]	gene_10849	[Enterococcus faecalis]
gene_1085	[Enterococcus faecium]	gene_1085	[Enterococcus faecium]	gene_1085	[Enterococcus faecalis]
gene_10850	[Enterococcus faecalis]	gene_10850	[Enterococcus faecalis]	gene_10850	[Enterococcus faecalis]
gene_10851	[Enterococcus faecalis]	gene_10851	[Enterococcus faecalis]	gene_10851	[Enterococcus faecalis]
gene_10852	[Enterococcus faecalis]	gene_10852	[Enterococcus faecalis]	gene_10852	[Enterococcus faecalis]
gene_10853	[Enterococcus faecalis]	gene_10853	[Enterococcus faecalis]	gene_10853	[Enterococcus faecalis]
gene_10854	[Enterococcus faecalis]	gene_10854	[Enterococcus faecalis]	gene_10854	[Enterococcus faecalis]
gene_10855	[Enterococcus faecalis]	gene_10855	[Enterococcus faecalis]	gene_10855	[Enterococcus faecalis]
gene_10856	[Enterococcus faecalis]	gene_10856	[Enterococcus faecalis]	gene_10856	[Enterococcus faecalis]
gene_10857	[Enterococcus faecalis]	gene_10857	[Enterococcus faecalis]	gene_10857	[Enterococcus faecalis]
gene_10858	[Enterococcus faecalis]	gene_10858	[Enterococcus faecalis]	gene_10858	[Enterococcus faecalis]
gene_10859	[Enterococcus faecalis]	gene_10859	[Enterococcus faecalis]	gene_10859	[Enterococcus faecalis]
gene_1086	[Enterococcus faecium]	gene_1086	[Enterococcus faecium]	gene_1086	-
gene_10860	[Enterococcus faecalis]	gene_10860	[Enterococcus faecalis]	gene_10860	[Enterococcus faecalis]
gene_10861	[Enterococcus faecalis]	gene_10861	[Enterococcus faecalis]	gene_10861	[Enterococcus faecalis]
gene_10862	[Enterococcus faecalis]	gene_10862	[Enterococcus faecalis]	gene_10862	[Enterococcus faecalis]
gene_10863	[Enterococcus faecalis]	gene_10863	[Enterococcus faecalis]	gene_10863	[Enterococcus faecalis]
gene_10864	[Enterococcus faecalis]	gene_10864	[Enterococcus faecalis]	gene_10864	[Enterococcus faecalis]
gene_10865	[Bacillus anthracis]	gene_10865	[-]	gene_10865	-
gene_10866	[Serratia sp. NGAS9]	gene_10866	[-]	gene_10866	-
gene_10867	[Unknown]	gene_10867	[-]	gene_10867	-
gene_10868	[Enterococcus faecium]	gene_10868	[Enterococcus faecium]	gene_10868	-
gene_10869	[Enterococcus faecium]	gene_10869	[Enterococcus faecium]	gene_10869	-
gene_1087	[Enterococcus faecium]	gene_1087	[Enterococcus faecium]	gene_1087	-
gene_10870	[Enterococcus faecium]	gene_10870	[Enterococcus faecium]	gene_10870	-
gene_10871	[Bacillus sp. HBCD-sjtu]	gene_10871	[-]	gene_10871	-
gene_10872	[Unknown]	gene_10872	[-]	gene_10872	-
gene_10873	[Bacillus cereus]	gene_10873	[-]	gene_10873	-
gene_10874	[Enterococcus faecium]	gene_10874	[Enterococcus faecium]	gene_10874	-
gene_10875	[Enterococcus faecium]	gene_10875	[Enterococcus faecium]	gene_10875	-
gene_10876	[Bacillus cereus]	gene_10876	[Bacillus cereus]	gene_10876	-
gene_10877	[Bacillus cereus]	gene_10877	[Bacillus cereus]	gene_10877	-
gene_10878	[Klebsiella pneumoniae]	gene_10878	[Klebsiella variicola]	gene_10878	[Klebsiella aerogenes]
gene_10879	[Klebsiella variicola]	gene_10879	[Klebsiella variicola]	gene_10879	[Klebsiella variicola]
gene_1088	[Unknown]	gene_1088	[-]	gene_1088	-
gene_10880	[Escherichia coli]	gene_10880	[Escherichia coli]	gene_10880	[Escherichia coli]
gene_10881	[Unknown]	gene_10881	[-]	gene_10881	-
gene_10882	[Bacillus cereus]	gene_10882	[Bacillus cereus]	gene_10882	-
gene_10883	[Unknown]	gene_10883	[-]	gene_10883	[Citrobacter freundii]
gene_10884	[Unknown]	gene_10884	[-]	gene_10884	[Citrobacter freundii]
gene_10885	[Pseudomonas aeruginosa]	gene_10885	[Pseudomonas aeruginosa]	gene_10885	[Pseudomonas aeruginosa]
gene_10886	[Pseudomonas aeruginosa]	gene_10886	[Pseudomonas aeruginosa]	gene_10886	[Pseudomonas aeruginosa]
gene_10887	[Bacillus sp. HBCD-sjtu]	gene_10887	[Bacillus sp. HBCD-sjtu]	gene_10887	-
gene_10888	[Enterococcus faecium]	gene_10888	[Enterococcus faecium]	gene_10888	-
gene_10889	[Enterococcus faecium]	gene_10889	[Enterococcus faecium]	gene_10889	-
gene_1089	[Klebsiella quasipneumoniae]	gene_1089	[-]	gene_1089	[Klebsiella aerogenes]
gene_10890	[Bacillus thuringiensis]	gene_10890	[Bacillus thuringiensis]	gene_10890	-
gene_10891	[Klebsiella pneumoniae]	gene_10891	[Klebsiella variicola]	gene_10891	[Klebsiella variicola]
gene_10892	[Klebsiella variicola]	gene_10892	[Klebsiella variicola]	gene_10892	[Klebsiella variicola]
gene_10893	[Serratia marcescens]	gene_10893	[Serratia marcescens]	gene_10893	-
gene_10894	[Serratia marcescens]	gene_10894	[Serratia marcescens]	gene_10894	-
gene_10895	[Klebsiella pneumoniae]	gene_10895	[Klebsiella pneumoniae]	gene_10895	[Klebsiella variicola]
gene_10896	[Enterococcus faecium]	gene_10896	[Enterococcus faecium]	gene_10896	-
gene_10897	[Lactobacillus acidophilus]	gene_10897	[Lactobacillus acidophilus]	gene_10897	-
gene_10898	[Klebsiella pneumoniae]	gene_10898	[Klebsiella pneumoniae]	gene_10898	[Klebsiella pneumoniae]
gene_10899	[Klebsiella pneumoniae]	gene_10899	[Klebsiella pneumoniae]	gene_10899	[Klebsiella pneumoniae]
gene_109	[Klebsiella pneumoniae]	gene_109	[Klebsiella pneumoniae]	gene_109	[Klebsiella pneumoniae]
gene_1090	[Klebsiella variicola]	gene_1090	[-]	gene_1090	-
gene_10900	[Klebsiella pneumoniae]	gene_10900	[Klebsiella pneumoniae]	gene_10900	[Klebsiella pneumoniae]
gene_10901	[Klebsiella pneumoniae]	gene_10901	[Klebsiella pneumoniae]	gene_10901	[Klebsiella pneumoniae]
gene_10902	[Klebsiella pneumoniae]	gene_10902	[Klebsiella pneumoniae]	gene_10902	[Klebsiella pneumoniae]
gene_10903	[Klebsiella pneumoniae]	gene_10903	[Klebsiella pneumoniae]	gene_10903	[Klebsiella pneumoniae]
gene_10904	[Klebsiella pneumoniae]	gene_10904	[Klebsiella pneumoniae]	gene_10904	[Klebsiella pneumoniae]
gene_10905	[Klebsiella pneumoniae]	gene_10905	[Klebsiella pneumoniae]	gene_10905	[Klebsiella pneumoniae]
gene_10906	[Klebsiella pneumoniae]	gene_10906	[Klebsiella pneumoniae]	gene_10906	[Klebsiella pneumoniae]
gene_10907	[Klebsiella pneumoniae]	gene_10907	[Klebsiella pneumoniae]	gene_10907	[Klebsiella pneumoniae]
gene_10908	[Klebsiella pneumoniae]	gene_10908	[Klebsiella pneumoniae]	gene_10908	[Klebsiella pneumoniae]
gene_10909	[Klebsiella pneumoniae]	gene_10909	[Klebsiella pneumoniae]	gene_10909	[Klebsiella variicola]
gene_1091	[Enterococcus faecium]	gene_1091	[Enterococcus faecium]	gene_1091	-
gene_10910	[Klebsiella pneumoniae]	gene_10910	[Klebsiella pneumoniae]	gene_10910	[Klebsiella pneumoniae]
gene_10911	[Klebsiella pneumoniae]	gene_10911	[Klebsiella pneumoniae]	gene_10911	[Klebsiella pneumoniae]
gene_10912	[Klebsiella pneumoniae]	gene_10912	[Klebsiella pneumoniae]	gene_10912	[Klebsiella pneumoniae]
gene_10913	[Klebsiella pneumoniae]	gene_10913	[Klebsiella pneumoniae]	gene_10913	[Klebsiella pneumoniae]
gene_10914	[Klebsiella pneumoniae]	gene_10914	[Klebsiella pneumoniae]	gene_10914	[Klebsiella pneumoniae]
gene_10915	[Klebsiella pneumoniae]	gene_10915	[Klebsiella pneumoniae]	gene_10915	[Klebsiella pneumoniae]
gene_10916	[Klebsiella pneumoniae]	gene_10916	[Klebsiella pneumoniae]	gene_10916	[Klebsiella pneumoniae]
gene_10917	[Klebsiella pneumoniae]	gene_10917	[Klebsiella pneumoniae]	gene_10917	[Klebsiella pneumoniae]
gene_10918	[Klebsiella pneumoniae]	gene_10918	[Klebsiella pneumoniae]	gene_10918	[Klebsiella pneumoniae]
gene_10919	[Klebsiella pneumoniae]	gene_10919	[Klebsiella pneumoniae]	gene_10919	[Klebsiella pneumoniae]
gene_1092	[Enterococcus faecium]	gene_1092	[-]	gene_1092	-
gene_10920	[Klebsiella pneumoniae]	gene_10920	[Klebsiella pneumoniae]	gene_10920	[Klebsiella pneumoniae]
gene_10921	[Klebsiella pneumoniae]	gene_10921	[Klebsiella pneumoniae]	gene_10921	[Klebsiella pneumoniae]
gene_10922	[Klebsiella pneumoniae]	gene_10922	[Klebsiella pneumoniae]	gene_10922	[Klebsiella pneumoniae]
gene_10923	[Klebsiella pneumoniae]	gene_10923	[Klebsiella pneumoniae]	gene_10923	[Klebsiella pneumoniae]
gene_10924	[Klebsiella pneumoniae]	gene_10924	[Klebsiella pneumoniae]	gene_10924	[Klebsiella pneumoniae]
gene_10925	[Klebsiella pneumoniae]	gene_10925	[Klebsiella pneumoniae]	gene_10925	[Klebsiella pneumoniae]
gene_10926	[Klebsiella pneumoniae]	gene_10926	[Klebsiella pneumoniae]	gene_10926	[Klebsiella pneumoniae]
gene_10927	[Klebsiella pneumoniae]	gene_10927	[Klebsiella pneumoniae]	gene_10927	[Klebsiella pneumoniae]
gene_10928	[Klebsiella pneumoniae]	gene_10928	[Klebsiella pneumoniae]	gene_10928	[Klebsiella pneumoniae]
gene_10929	[Klebsiella pneumoniae]	gene_10929	[Klebsiella pneumoniae]	gene_10929	[Klebsiella pneumoniae]
gene_1093	[Enterococcus faecium]	gene_1093	[-]	gene_1093	-
gene_10930	[Klebsiella pneumoniae]	gene_10930	[Klebsiella pneumoniae]	gene_10930	[Klebsiella pneumoniae]
gene_10931	[Klebsiella pneumoniae]	gene_10931	[Klebsiella pneumoniae]	gene_10931	[Klebsiella pneumoniae]
gene_10932	[Klebsiella pneumoniae]	gene_10932	[Klebsiella pneumoniae]	gene_10932	[Klebsiella pneumoniae]
gene_10933	[Klebsiella pneumoniae]	gene_10933	[Klebsiella pneumoniae]	gene_10933	[Klebsiella pneumoniae]
gene_10934	[Klebsiella pneumoniae]	gene_10934	[Klebsiella pneumoniae]	gene_10934	[Klebsiella pneumoniae]
gene_10935	[Klebsiella pneumoniae]	gene_10935	[Klebsiella pneumoniae]	gene_10935	[Klebsiella pneumoniae]
gene_10936	[Klebsiella pneumoniae]	gene_10936	[Klebsiella pneumoniae]	gene_10936	[Klebsiella pneumoniae]
gene_10937	[Klebsiella pneumoniae]	gene_10937	[Klebsiella pneumoniae]	gene_10937	[Klebsiella variicola]
gene_10938	[Klebsiella pneumoniae]	gene_10938	[Klebsiella pneumoniae]	gene_10938	[Klebsiella pneumoniae]
gene_10939	[Klebsiella pneumoniae]	gene_10939	[Klebsiella pneumoniae]	gene_10939	[Klebsiella variicola]
gene_1094	[Enterococcus faecium]	gene_1094	[-]	gene_1094	-
gene_10940	[Klebsiella pneumoniae]	gene_10940	[Klebsiella pneumoniae]	gene_10940	[Klebsiella pneumoniae]
gene_10941	[Klebsiella pneumoniae]	gene_10941	[Klebsiella pneumoniae]	gene_10941	[Klebsiella pneumoniae]
gene_10942	[Klebsiella variicola]	gene_10942	[Klebsiella variicola]	gene_10942	[Klebsiella pneumoniae]
gene_10943	[Klebsiella variicola]	gene_10943	[Klebsiella variicola]	gene_10943	[Klebsiella pneumoniae]
gene_10944	[Klebsiella variicola]	gene_10944	[Klebsiella variicola]	gene_10944	[Klebsiella variicola]
gene_10945	[Klebsiella pneumoniae]	gene_10945	[Klebsiella pneumoniae]	gene_10945	[Klebsiella pneumoniae]
gene_10946	[Klebsiella pneumoniae]	gene_10946	[Klebsiella pneumoniae]	gene_10946	[Klebsiella variicola]
gene_10947	[Klebsiella pneumoniae]	gene_10947	[Klebsiella pneumoniae]	gene_10947	[Klebsiella variicola]
gene_10948	[Klebsiella pneumoniae]	gene_10948	[Klebsiella pneumoniae]	gene_10948	[Klebsiella variicola]
gene_10949	[Klebsiella pneumoniae]	gene_10949	[Klebsiella pneumoniae]	gene_10949	[Klebsiella variicola]
gene_1095	[Klebsiella variicola]	gene_1095	[-]	gene_1095	[Klebsiella variicola]
gene_10950	[Klebsiella pneumoniae]	gene_10950	[Klebsiella pneumoniae]	gene_10950	[Klebsiella variicola]
gene_10951	[Klebsiella pneumoniae]	gene_10951	[Klebsiella pneumoniae]	gene_10951	[Klebsiella pneumoniae]
gene_10952	[Klebsiella pneumoniae]	gene_10952	[Klebsiella pneumoniae]	gene_10952	[Klebsiella variicola]
gene_10953	[Unknown]	gene_10953	[Klebsiella pneumoniae]	gene_10953	[Klebsiella variicola]
gene_10954	[Klebsiella pneumoniae]	gene_10954	[Klebsiella pneumoniae]	gene_10954	[Klebsiella pneumoniae]
gene_10955	[Klebsiella pneumoniae]	gene_10955	[Klebsiella pneumoniae]	gene_10955	[Klebsiella pneumoniae]
gene_10956	[Klebsiella pneumoniae]	gene_10956	[Klebsiella pneumoniae]	gene_10956	[Klebsiella pneumoniae]
gene_10957	[Klebsiella pneumoniae]	gene_10957	[Klebsiella pneumoniae]	gene_10957	[Klebsiella pneumoniae]
gene_10958	[Klebsiella pneumoniae]	gene_10958	[Klebsiella pneumoniae]	gene_10958	[Klebsiella variicola]
gene_10959	[Klebsiella pneumoniae]	gene_10959	[Klebsiella pneumoniae]	gene_10959	[Klebsiella pneumoniae]
gene_1096	[Klebsiella variicola]	gene_1096	[-]	gene_1096	[Klebsiella variicola]
gene_10960	[Klebsiella pneumoniae]	gene_10960	[Klebsiella pneumoniae]	gene_10960	[Klebsiella variicola]
gene_10961	[Klebsiella pneumoniae]	gene_10961	[Klebsiella pneumoniae]	gene_10961	[Klebsiella pneumoniae]
gene_10962	[Unknown]	gene_10962	[Klebsiella pneumoniae]	gene_10962	[Klebsiella pneumoniae]
gene_10963	[Klebsiella pneumoniae]	gene_10963	[Klebsiella pneumoniae]	gene_10963	[Klebsiella pneumoniae]
gene_10964	[Klebsiella pneumoniae]	gene_10964	[Klebsiella pneumoniae]	gene_10964	[Klebsiella pneumoniae]
gene_10965	[Klebsiella pneumoniae]	gene_10965	[Klebsiella pneumoniae]	gene_10965	[Klebsiella pneumoniae]
gene_10966	[Unknown]	gene_10966	[Klebsiella pneumoniae]	gene_10966	[Klebsiella variicola]
gene_10967	[Unknown]	gene_10967	[Klebsiella pneumoniae]	gene_10967	[Klebsiella pneumoniae]
gene_10968	[Klebsiella pneumoniae]	gene_10968	[Klebsiella pneumoniae]	gene_10968	[Klebsiella pneumoniae]
gene_10969	[Unknown]	gene_10969	[Klebsiella pneumoniae]	gene_10969	[Klebsiella pneumoniae]
gene_1097	[Klebsiella variicola]	gene_1097	[-]	gene_1097	[Klebsiella variicola]
gene_10970	[Klebsiella pneumoniae]	gene_10970	[Klebsiella pneumoniae]	gene_10970	[Klebsiella pneumoniae]
gene_10971	[Klebsiella pneumoniae]	gene_10971	[Klebsiella pneumoniae]	gene_10971	[Klebsiella variicola]
gene_10972	[Unknown]	gene_10972	[Klebsiella pneumoniae]	gene_10972	[Klebsiella variicola]
gene_10973	[Unknown]	gene_10973	[Klebsiella pneumoniae]	gene_10973	[Klebsiella variicola]
gene_10974	[Unknown]	gene_10974	[Klebsiella pneumoniae]	gene_10974	[Klebsiella variicola]
gene_10975	[Klebsiella pneumoniae]	gene_10975	[Klebsiella pneumoniae]	gene_10975	[Klebsiella variicola]
gene_10976	[Klebsiella pneumoniae]	gene_10976	[Klebsiella pneumoniae]	gene_10976	[Klebsiella pneumoniae]
gene_10977	[Unknown]	gene_10977	[Klebsiella pneumoniae]	gene_10977	[Klebsiella pneumoniae]
gene_10978	[Klebsiella pneumoniae]	gene_10978	[Klebsiella pneumoniae]	gene_10978	[Klebsiella pneumoniae]
gene_10979	[Klebsiella pneumoniae]	gene_10979	[Klebsiella pneumoniae]	gene_10979	[Klebsiella pneumoniae]
gene_1098	[Klebsiella variicola]	gene_1098	[-]	gene_1098	[Klebsiella pneumoniae]
gene_10980	[Klebsiella pneumoniae]	gene_10980	[Klebsiella pneumoniae]	gene_10980	[Klebsiella pneumoniae]
gene_10981	[Klebsiella aerogenes]	gene_10981	[Klebsiella pneumoniae]	gene_10981	[Klebsiella aerogenes]
gene_10982	[Klebsiella aerogenes]	gene_10982	[Klebsiella pneumoniae]	gene_10982	[Klebsiella aerogenes]
gene_10983	[Klebsiella aerogenes]	gene_10983	[Klebsiella pneumoniae]	gene_10983	[Klebsiella aerogenes]
gene_10984	[Klebsiella aerogenes]	gene_10984	[Klebsiella pneumoniae]	gene_10984	[Klebsiella aerogenes]
gene_10985	[Klebsiella aerogenes]	gene_10985	[Klebsiella pneumoniae]	gene_10985	[Klebsiella aerogenes]
gene_10986	[Klebsiella aerogenes]	gene_10986	[Klebsiella pneumoniae]	gene_10986	[Klebsiella aerogenes]
gene_10987	[Klebsiella aerogenes]	gene_10987	[Klebsiella pneumoniae]	gene_10987	[Klebsiella aerogenes]
gene_10988	[Klebsiella aerogenes]	gene_10988	[Klebsiella pneumoniae]	gene_10988	[Klebsiella aerogenes]
gene_10989	[Klebsiella aerogenes]	gene_10989	[Klebsiella pneumoniae]	gene_10989	[Klebsiella aerogenes]
gene_1099	[Klebsiella variicola]	gene_1099	[-]	gene_1099	[Klebsiella pneumoniae]
gene_10990	[Klebsiella aerogenes]	gene_10990	[Klebsiella pneumoniae]	gene_10990	[Klebsiella aerogenes]
gene_10991	[Klebsiella aerogenes]	gene_10991	[Klebsiella pneumoniae]	gene_10991	[Klebsiella aerogenes]
gene_10992	[Klebsiella aerogenes]	gene_10992	[Klebsiella pneumoniae]	gene_10992	[Klebsiella aerogenes]
gene_10993	[Klebsiella aerogenes]	gene_10993	[Klebsiella pneumoniae]	gene_10993	[Klebsiella aerogenes]
gene_10994	[Klebsiella aerogenes]	gene_10994	[Klebsiella pneumoniae]	gene_10994	[Klebsiella aerogenes]
gene_10995	[Klebsiella aerogenes]	gene_10995	[Klebsiella pneumoniae]	gene_10995	[Klebsiella aerogenes]
gene_10996	[Klebsiella aerogenes]	gene_10996	[Klebsiella pneumoniae]	gene_10996	[Klebsiella aerogenes]
gene_10997	[Klebsiella aerogenes]	gene_10997	[Klebsiella pneumoniae]	gene_10997	[Klebsiella aerogenes]
gene_10998	[Klebsiella aerogenes]	gene_10998	[Klebsiella pneumoniae]	gene_10998	[Klebsiella aerogenes]
gene_10999	[Klebsiella aerogenes]	gene_10999	[Klebsiella pneumoniae]	gene_10999	[Klebsiella aerogenes]
gene_11	[Enterococcus faecium]	gene_11	[Enterococcus faecium]	gene_11	-
gene_110	[Klebsiella pneumoniae]	gene_110	[Klebsiella pneumoniae]	gene_110	[Klebsiella pneumoniae]
gene_1100	[Klebsiella aerogenes]	gene_1100	[Klebsiella aerogenes]	gene_1100	[Klebsiella aerogenes]
gene_11000	[Klebsiella aerogenes]	gene_11000	[Klebsiella pneumoniae]	gene_11000	[Klebsiella aerogenes]
gene_11001	[Klebsiella aerogenes]	gene_11001	[Klebsiella pneumoniae]	gene_11001	[Klebsiella aerogenes]
gene_11002	[Klebsiella aerogenes]	gene_11002	[Klebsiella pneumoniae]	gene_11002	[Klebsiella aerogenes]
gene_11003	[Klebsiella aerogenes]	gene_11003	[Klebsiella pneumoniae]	gene_11003	[Klebsiella aerogenes]
gene_11004	[Klebsiella aerogenes]	gene_11004	[Klebsiella pneumoniae]	gene_11004	[Klebsiella aerogenes]
gene_11005	[Klebsiella aerogenes]	gene_11005	[Klebsiella pneumoniae]	gene_11005	[Klebsiella aerogenes]
gene_11006	[Klebsiella aerogenes]	gene_11006	[Klebsiella pneumoniae]	gene_11006	[Klebsiella aerogenes]
gene_11007	[Klebsiella aerogenes]	gene_11007	[Klebsiella pneumoniae]	gene_11007	[Klebsiella aerogenes]
gene_11008	[Klebsiella aerogenes]	gene_11008	[Klebsiella pneumoniae]	gene_11008	[Klebsiella aerogenes]
gene_11009	[Klebsiella aerogenes]	gene_11009	[Klebsiella pneumoniae]	gene_11009	[Klebsiella aerogenes]
gene_1101	[Klebsiella variicola]	gene_1101	[Klebsiella variicola]	gene_1101	[Escherichia coli]
gene_11010	[Klebsiella aerogenes]	gene_11010	[Klebsiella pneumoniae]	gene_11010	[Klebsiella aerogenes]
gene_11011	[Enterococcus faecium]	gene_11011	[-]	gene_11011	-
gene_11012	[Klebsiella pneumoniae]	gene_11012	[-]	gene_11012	[Klebsiella pneumoniae]
gene_11013	[Klebsiella pneumoniae]	gene_11013	[-]	gene_11013	[Klebsiella variicola]
gene_11014	[Klebsiella pneumoniae]	gene_11014	[-]	gene_11014	[Klebsiella variicola]
gene_11015	[Klebsiella pneumoniae]	gene_11015	[Klebsiella pneumoniae]	gene_11015	[Klebsiella variicola]
gene_11016	[Klebsiella pneumoniae]	gene_11016	[Klebsiella pneumoniae]	gene_11016	[Enterobacter asburiae]
gene_11017	[Klebsiella variicola]	gene_11017	[Klebsiella variicola]	gene_11017	[Klebsiella variicola]
gene_11018	[Klebsiella variicola]	gene_11018	[Klebsiella variicola]	gene_11018	[Klebsiella variicola]
gene_11019	[Bacillus thuringiensis]	gene_11019	[Bacillus thuringiensis]	gene_11019	-
gene_1102	[Klebsiella aerogenes]	gene_1102	[Klebsiella aerogenes]	gene_1102	[Klebsiella aerogenes]
gene_11020	[Klebsiella variicola]	gene_11020	[-]	gene_11020	[Klebsiella pneumoniae]
gene_11021	[Klebsiella variicola]	gene_11021	[-]	gene_11021	[Klebsiella pneumoniae]
gene_11022	[Klebsiella variicola]	gene_11022	[-]	gene_11022	[Klebsiella variicola]
gene_11023	[Unknown]	gene_11023	[-]	gene_11023	[Klebsiella variicola]
gene_11024	[Klebsiella variicola]	gene_11024	[-]	gene_11024	[Klebsiella variicola]
gene_11025	[Klebsiella variicola]	gene_11025	[-]	gene_11025	[Klebsiella variicola]
gene_11026	[Klebsiella pneumoniae]	gene_11026	[Klebsiella variicola]	gene_11026	[Klebsiella variicola]
gene_11027	[Klebsiella pneumoniae]	gene_11027	[Klebsiella variicola]	gene_11027	[Klebsiella aerogenes]
gene_11028	[Klebsiella aerogenes]	gene_11028	[Klebsiella aerogenes]	gene_11028	[Klebsiella aerogenes]
gene_11029	[Klebsiella aerogenes]	gene_11029	[Klebsiella aerogenes]	gene_11029	[Klebsiella aerogenes]
gene_1103	[Klebsiella pneumoniae]	gene_1103	[Klebsiella pneumoniae]	gene_1103	[Klebsiella pneumoniae]
gene_11030	[Klebsiella aerogenes]	gene_11030	[Klebsiella aerogenes]	gene_11030	[Klebsiella aerogenes]
gene_11031	[Klebsiella aerogenes]	gene_11031	[Klebsiella aerogenes]	gene_11031	[Klebsiella aerogenes]
gene_11032	[Klebsiella aerogenes]	gene_11032	[Klebsiella aerogenes]	gene_11032	[Klebsiella aerogenes]
gene_11033	[Klebsiella aerogenes]	gene_11033	[Klebsiella aerogenes]	gene_11033	[Klebsiella aerogenes]
gene_11034	[Klebsiella aerogenes]	gene_11034	[Klebsiella aerogenes]	gene_11034	[Klebsiella aerogenes]
gene_11035	[Klebsiella aerogenes]	gene_11035	[Klebsiella aerogenes]	gene_11035	[Klebsiella aerogenes]
gene_11036	[Klebsiella aerogenes]	gene_11036	[Klebsiella aerogenes]	gene_11036	[Klebsiella aerogenes]
gene_11037	[Klebsiella aerogenes]	gene_11037	[Klebsiella aerogenes]	gene_11037	[Klebsiella aerogenes]
gene_11038	[Raoultella terrigena]	gene_11038	[Klebsiella aerogenes]	gene_11038	[Klebsiella variicola]
gene_11039	[Enterococcus faecium]	gene_11039	[Enterococcus faecium]	gene_11039	-
gene_1104	[Klebsiella pneumoniae]	gene_1104	[Klebsiella pneumoniae]	gene_1104	[Klebsiella pneumoniae]
gene_11040	[Enterococcus faecium]	gene_11040	[Enterococcus faecium]	gene_11040	-
gene_11041	[Enterococcus faecium]	gene_11041	[Enterococcus faecium]	gene_11041	-
gene_11042	[Klebsiella pneumoniae]	gene_11042	[Klebsiella pneumoniae]	gene_11042	[Klebsiella pneumoniae]
gene_11043	[Klebsiella pneumoniae]	gene_11043	[Klebsiella pneumoniae]	gene_11043	[Klebsiella pneumoniae]
gene_11044	[Klebsiella pneumoniae]	gene_11044	[Klebsiella pneumoniae]	gene_11044	[Klebsiella variicola]
gene_11045	[Klebsiella pneumoniae]	gene_11045	[Klebsiella pneumoniae]	gene_11045	[Klebsiella pneumoniae]
gene_11046	[Klebsiella pneumoniae]	gene_11046	[Klebsiella pneumoniae]	gene_11046	[Klebsiella pneumoniae]
gene_11047	[Klebsiella pneumoniae]	gene_11047	[Klebsiella pneumoniae]	gene_11047	[Klebsiella pneumoniae]
gene_11048	[Klebsiella pneumoniae]	gene_11048	[Klebsiella pneumoniae]	gene_11048	[Klebsiella pneumoniae]
gene_11049	[Pseudomonas aeruginosa]	gene_11049	[Pseudomonas aeruginosa]	gene_11049	[Pseudomonas aeruginosa]
gene_1105	[Klebsiella pneumoniae]	gene_1105	[Klebsiella pneumoniae]	gene_1105	[Klebsiella pneumoniae]
gene_11050	[Pseudomonas aeruginosa]	gene_11050	[Pseudomonas aeruginosa]	gene_11050	[Pseudomonas aeruginosa]
gene_11051	[Pseudomonas aeruginosa]	gene_11051	[Pseudomonas aeruginosa]	gene_11051	[Pseudomonas aeruginosa]
gene_11052	[Pseudomonas aeruginosa]	gene_11052	[Pseudomonas aeruginosa]	gene_11052	[Pseudomonas aeruginosa]
gene_11053	[Pseudomonas aeruginosa]	gene_11053	[Pseudomonas aeruginosa]	gene_11053	[Pseudomonas aeruginosa]
gene_11054	[Pseudomonas aeruginosa]	gene_11054	[Pseudomonas aeruginosa]	gene_11054	[Pseudomonas aeruginosa]
gene_11055	[Pseudomonas aeruginosa]	gene_11055	[Pseudomonas aeruginosa]	gene_11055	[Pseudomonas aeruginosa]
gene_11056	[Pseudomonas aeruginosa]	gene_11056	[Pseudomonas aeruginosa]	gene_11056	[Pseudomonas aeruginosa]
gene_11057	[Pseudomonas aeruginosa]	gene_11057	[Pseudomonas aeruginosa]	gene_11057	[Pseudomonas aeruginosa]
gene_11058	[Pseudomonas aeruginosa]	gene_11058	[Pseudomonas aeruginosa]	gene_11058	[Pseudomonas aeruginosa]
gene_11059	[Pseudomonas aeruginosa]	gene_11059	[Pseudomonas aeruginosa]	gene_11059	[Pseudomonas aeruginosa]
gene_1106	[Klebsiella pneumoniae]	gene_1106	[Klebsiella pneumoniae]	gene_1106	[Enterobacter asburiae]
gene_11060	[Pseudomonas aeruginosa]	gene_11060	[Pseudomonas aeruginosa]	gene_11060	[Pseudomonas aeruginosa]
gene_11061	[Pseudomonas aeruginosa]	gene_11061	[Pseudomonas aeruginosa]	gene_11061	[Pseudomonas aeruginosa]
gene_11062	[Pseudomonas aeruginosa]	gene_11062	[Pseudomonas aeruginosa]	gene_11062	[Pseudomonas aeruginosa]
gene_11063	[Pseudomonas aeruginosa]	gene_11063	[Pseudomonas aeruginosa]	gene_11063	[Pseudomonas aeruginosa]
gene_11064	[Pseudomonas aeruginosa]	gene_11064	[Pseudomonas aeruginosa]	gene_11064	[Pseudomonas aeruginosa]
gene_11065	[Pseudomonas aeruginosa]	gene_11065	[Pseudomonas aeruginosa]	gene_11065	[Pseudomonas aeruginosa]
gene_11066	[Pseudomonas aeruginosa]	gene_11066	[Pseudomonas aeruginosa]	gene_11066	[Pseudomonas aeruginosa]
gene_11067	[Pseudomonas aeruginosa]	gene_11067	[Pseudomonas aeruginosa]	gene_11067	[Pseudomonas aeruginosa]
gene_11068	[Pseudomonas aeruginosa]	gene_11068	[Pseudomonas aeruginosa]	gene_11068	[Pseudomonas aeruginosa]
gene_11069	[Pseudomonas aeruginosa]	gene_11069	[Pseudomonas aeruginosa]	gene_11069	[Pseudomonas aeruginosa]
gene_1107	[Klebsiella pneumoniae]	gene_1107	[-]	gene_1107	[Klebsiella pneumoniae]
gene_11070	[Pseudomonas aeruginosa]	gene_11070	[Pseudomonas aeruginosa]	gene_11070	[Pseudomonas aeruginosa]
gene_11071	[Pseudomonas aeruginosa]	gene_11071	[Pseudomonas aeruginosa]	gene_11071	[Pseudomonas aeruginosa]
gene_11072	[Pseudomonas aeruginosa]	gene_11072	[Pseudomonas aeruginosa]	gene_11072	[Pseudomonas aeruginosa]
gene_11073	[Pseudomonas aeruginosa]	gene_11073	[Pseudomonas aeruginosa]	gene_11073	[Pseudomonas aeruginosa]
gene_11074	[Pseudomonas aeruginosa]	gene_11074	[Pseudomonas aeruginosa]	gene_11074	[Pseudomonas aeruginosa]
gene_11075	[Pseudomonas aeruginosa]	gene_11075	[Pseudomonas aeruginosa]	gene_11075	[Pseudomonas aeruginosa]
gene_11076	[Pseudomonas aeruginosa]	gene_11076	[Pseudomonas aeruginosa]	gene_11076	[Pseudomonas aeruginosa]
gene_11077	[Pseudomonas aeruginosa]	gene_11077	[Pseudomonas aeruginosa]	gene_11077	[Pseudomonas aeruginosa]
gene_11078	[Pseudomonas aeruginosa]	gene_11078	[Pseudomonas aeruginosa]	gene_11078	[Pseudomonas aeruginosa]
gene_11079	[Pseudomonas aeruginosa]	gene_11079	[Pseudomonas aeruginosa]	gene_11079	[Pseudomonas aeruginosa]
gene_1108	[Klebsiella pneumoniae]	gene_1108	[-]	gene_1108	[Klebsiella pneumoniae]
gene_11080	[Pseudomonas aeruginosa]	gene_11080	[Pseudomonas aeruginosa]	gene_11080	[Pseudomonas aeruginosa]
gene_11081	[Pseudomonas aeruginosa]	gene_11081	[Pseudomonas aeruginosa]	gene_11081	[Pseudomonas aeruginosa]
gene_11082	[Pseudomonas aeruginosa]	gene_11082	[Pseudomonas aeruginosa]	gene_11082	[Pseudomonas aeruginosa]
gene_11083	[Klebsiella pneumoniae]	gene_11083	[-]	gene_11083	[Klebsiella pneumoniae]
gene_11084	[Unknown]	gene_11084	[-]	gene_11084	[Klebsiella pneumoniae]
gene_11085	[Klebsiella pneumoniae]	gene_11085	[-]	gene_11085	[Klebsiella pneumoniae]
gene_11086	[Klebsiella pneumoniae]	gene_11086	[Klebsiella pneumoniae]	gene_11086	[Klebsiella pneumoniae]
gene_11087	[Klebsiella pneumoniae]	gene_11087	[Klebsiella pneumoniae]	gene_11087	[Klebsiella variicola]
gene_11088	[Klebsiella pneumoniae]	gene_11088	[Klebsiella pneumoniae]	gene_11088	[Klebsiella pneumoniae]
gene_11089	[Klebsiella pneumoniae]	gene_11089	[Klebsiella pneumoniae]	gene_11089	[Klebsiella variicola]
gene_1109	[Klebsiella pneumoniae]	gene_1109	[-]	gene_1109	[Klebsiella pneumoniae]
gene_11090	[Klebsiella variicola]	gene_11090	[Klebsiella variicola]	gene_11090	[Klebsiella variicola]
gene_11091	[Klebsiella variicola]	gene_11091	[Klebsiella variicola]	gene_11091	[Klebsiella variicola]
gene_11092	[Klebsiella variicola]	gene_11092	[Klebsiella variicola]	gene_11092	[Klebsiella variicola]
gene_11093	[Klebsiella pneumoniae]	gene_11093	[Klebsiella variicola]	gene_11093	[Klebsiella variicola]
gene_11094	[Bacillus sp. HBCD-sjtu]	gene_11094	[Bacillus sp. HBCD-sjtu]	gene_11094	-
gene_11095	[Clostridium butyricum]	gene_11095	[Clostridium butyricum]	gene_11095	[Clostridium butyricum]
gene_11096	[Clostridium butyricum]	gene_11096	[Clostridium butyricum]	gene_11096	[Clostridium butyricum]
gene_11097	[Clostridium butyricum]	gene_11097	[Clostridium butyricum]	gene_11097	[Clostridium butyricum]
gene_11098	[Clostridium butyricum]	gene_11098	[Clostridium butyricum]	gene_11098	[Clostridium butyricum]
gene_11099	[Clostridium butyricum]	gene_11099	[Clostridium butyricum]	gene_11099	[Clostridium butyricum]
gene_111	[Klebsiella pneumoniae]	gene_111	[Klebsiella pneumoniae]	gene_111	[Klebsiella pneumoniae]
gene_1110	[Unknown]	gene_1110	[-]	gene_1110	[Klebsiella pneumoniae]
gene_11100	[Clostridium butyricum]	gene_11100	[Clostridium butyricum]	gene_11100	[Clostridium butyricum]
gene_11101	[Clostridium butyricum]	gene_11101	[Clostridium butyricum]	gene_11101	[Clostridium butyricum]
gene_11102	[Clostridium butyricum]	gene_11102	[Clostridium butyricum]	gene_11102	[Clostridium butyricum]
gene_11103	[Clostridium butyricum]	gene_11103	[Clostridium butyricum]	gene_11103	[Clostridium butyricum]
gene_11104	[Clostridium butyricum]	gene_11104	[Clostridium butyricum]	gene_11104	[Clostridium butyricum]
gene_11105	[Clostridium butyricum]	gene_11105	[Clostridium butyricum]	gene_11105	[Clostridium butyricum]
gene_11106	[Clostridium butyricum]	gene_11106	[Clostridium butyricum]	gene_11106	[Clostridium butyricum]
gene_11107	[Clostridium butyricum]	gene_11107	[Clostridium butyricum]	gene_11107	[Clostridium butyricum]
gene_11108	[Clostridium butyricum]	gene_11108	[Clostridium butyricum]	gene_11108	[Clostridium butyricum]
gene_11109	[Clostridium butyricum]	gene_11109	[Clostridium butyricum]	gene_11109	[Clostridium butyricum]
gene_1111	[Klebsiella pneumoniae]	gene_1111	[-]	gene_1111	[Klebsiella variicola]
gene_11110	[Clostridium butyricum]	gene_11110	[Clostridium butyricum]	gene_11110	[Clostridium butyricum]
gene_11111	[Clostridium butyricum]	gene_11111	[Clostridium butyricum]	gene_11111	[Clostridium butyricum]
gene_11112	[Clostridium butyricum]	gene_11112	[Clostridium butyricum]	gene_11112	[Clostridium butyricum]
gene_11113	[Clostridium butyricum]	gene_11113	[Clostridium butyricum]	gene_11113	[Clostridium butyricum]
gene_11114	[Clostridium butyricum]	gene_11114	[Clostridium butyricum]	gene_11114	[Clostridium butyricum]
gene_11115	[Clostridium butyricum]	gene_11115	[Clostridium butyricum]	gene_11115	[Clostridium butyricum]
gene_11116	[Clostridium butyricum]	gene_11116	[Clostridium butyricum]	gene_11116	[Clostridium butyricum]
gene_11117	[Clostridium butyricum]	gene_11117	[Clostridium butyricum]	gene_11117	[Clostridium butyricum]
gene_11118	[Clostridium butyricum]	gene_11118	[Clostridium butyricum]	gene_11118	[Clostridium butyricum]
gene_11119	[Clostridium butyricum]	gene_11119	[Clostridium butyricum]	gene_11119	[Clostridium butyricum]
gene_1112	[Unknown]	gene_1112	[-]	gene_1112	[Klebsiella pneumoniae]
gene_11120	[Clostridium butyricum]	gene_11120	[Clostridium butyricum]	gene_11120	[Clostridium butyricum]
gene_11121	[Clostridium butyricum]	gene_11121	[Clostridium butyricum]	gene_11121	[Clostridium butyricum]
gene_11122	[Clostridium butyricum]	gene_11122	[Clostridium butyricum]	gene_11122	[Clostridium butyricum]
gene_11123	[Clostridium butyricum]	gene_11123	[Clostridium butyricum]	gene_11123	[Clostridium butyricum]
gene_11124	[Unknown]	gene_11124	[-]	gene_11124	-
gene_11125	[Enterococcus faecium]	gene_11125	[Enterococcus faecium]	gene_11125	-
gene_11126	[Klebsiella variicola]	gene_11126	[Klebsiella variicola]	gene_11126	[Klebsiella variicola]
gene_11127	[Klebsiella pneumoniae]	gene_11127	[Klebsiella variicola]	gene_11127	[Klebsiella variicola]
gene_11128	[Unknown]	gene_11128	[-]	gene_11128	-
gene_11129	[Unknown]	gene_11129	[-]	gene_11129	[Klebsiella variicola]
gene_1113	[Klebsiella pneumoniae]	gene_1113	[-]	gene_1113	[Klebsiella pneumoniae]
gene_11130	[Raoultella terrigena]	gene_11130	[-]	gene_11130	[Klebsiella variicola]
gene_11131	[Unknown]	gene_11131	[-]	gene_11131	[Klebsiella variicola]
gene_11132	[Klebsiella pneumoniae]	gene_11132	[-]	gene_11132	[Klebsiella pneumoniae]
gene_11133	[Klebsiella pneumoniae]	gene_11133	[-]	gene_11133	[Klebsiella pneumoniae]
gene_11134	[Unknown]	gene_11134	[-]	gene_11134	[Klebsiella variicola]
gene_11135	[Citrobacter freundii]	gene_11135	[Enterobacter asburiae]	gene_11135	-
gene_11136	[Enterobacter asburiae]	gene_11136	[Enterobacter asburiae]	gene_11136	[Citrobacter freundii]
gene_11137	[Klebsiella pneumoniae]	gene_11137	[Klebsiella variicola]	gene_11137	[Klebsiella variicola]
gene_11138	[Klebsiella variicola]	gene_11138	[Klebsiella variicola]	gene_11138	[Klebsiella variicola]
gene_11139	[Klebsiella variicola]	gene_11139	[Klebsiella variicola]	gene_11139	[Klebsiella pneumoniae]
gene_1114	[Klebsiella pneumoniae]	gene_1114	[-]	gene_1114	[Klebsiella pneumoniae]
gene_11140	[Klebsiella variicola]	gene_11140	[-]	gene_11140	[Klebsiella variicola]
gene_11141	[Unknown]	gene_11141	[-]	gene_11141	[Klebsiella variicola]
gene_11142	[Unknown]	gene_11142	[-]	gene_11142	[Klebsiella variicola]
gene_11143	[Klebsiella pneumoniae]	gene_11143	[-]	gene_11143	[Klebsiella pneumoniae]
gene_11144	[Klebsiella aerogenes]	gene_11144	[Klebsiella aerogenes]	gene_11144	[Klebsiella aerogenes]
gene_11145	[Klebsiella aerogenes]	gene_11145	[Klebsiella aerogenes]	gene_11145	[Klebsiella variicola]
gene_11146	[Klebsiella aerogenes]	gene_11146	[Klebsiella aerogenes]	gene_11146	[Klebsiella aerogenes]
gene_11147	[Unknown]	gene_11147	[-]	gene_11147	-
gene_11148	[Unknown]	gene_11148	[-]	gene_11148	[Klebsiella variicola]
gene_11149	[Klebsiella pneumoniae]	gene_11149	[Klebsiella pneumoniae]	gene_11149	[Enterobacter asburiae]
gene_1115	[Klebsiella pneumoniae]	gene_1115	[-]	gene_1115	[Klebsiella pneumoniae]
gene_11150	[Unknown]	gene_11150	[-]	gene_11150	[Klebsiella variicola]
gene_11151	[Klebsiella variicola]	gene_11151	[-]	gene_11151	[Klebsiella pneumoniae]
gene_11152	[Klebsiella pneumoniae]	gene_11152	[-]	gene_11152	[Citrobacter freundii]
gene_11153	[Klebsiella pneumoniae]	gene_11153	[-]	gene_11153	-
gene_11154	[Enterobacter hormaechei]	gene_11154	[-]	gene_11154	-
gene_11155	[Enterobacter hormaechei]	gene_11155	[-]	gene_11155	[Klebsiella variicola]
gene_11156	[Bacillus sp. HBCD-sjtu]	gene_11156	[Bacillus sp. HBCD-sjtu]	gene_11156	-
gene_11157	[Bacillus sp. HBCD-sjtu]	gene_11157	[Bacillus sp. HBCD-sjtu]	gene_11157	-
gene_11158	[Bacillus anthracis]	gene_11158	[-]	gene_11158	-
gene_11159	[Bacillus sp. HBCD-sjtu]	gene_11159	[-]	gene_11159	-
gene_1116	[Klebsiella pneumoniae]	gene_1116	[-]	gene_1116	[Klebsiella pneumoniae]
gene_11160	[Klebsiella variicola]	gene_11160	[Klebsiella variicola]	gene_11160	[Klebsiella variicola]
gene_11161	[Klebsiella variicola]	gene_11161	[Klebsiella variicola]	gene_11161	[Klebsiella variicola]
gene_11162	[Klebsiella variicola]	gene_11162	[Klebsiella variicola]	gene_11162	[Klebsiella variicola]
gene_11163	[Klebsiella variicola]	gene_11163	[Klebsiella variicola]	gene_11163	[Klebsiella pneumoniae]
gene_11164	[Klebsiella variicola]	gene_11164	[-]	gene_11164	[Klebsiella variicola]
gene_11165	[Unknown]	gene_11165	[-]	gene_11165	[Klebsiella variicola]
gene_11166	[Klebsiella variicola]	gene_11166	[-]	gene_11166	[Klebsiella variicola]
gene_11167	[Klebsiella variicola]	gene_11167	[Klebsiella variicola]	gene_11167	[Klebsiella variicola]
gene_11168	[Klebsiella variicola]	gene_11168	[Klebsiella variicola]	gene_11168	[Klebsiella variicola]
gene_11169	[Klebsiella pneumoniae]	gene_11169	[-]	gene_11169	[Klebsiella pneumoniae]
gene_1117	[Klebsiella pneumoniae]	gene_1117	[-]	gene_1117	[Klebsiella pneumoniae]
gene_11170	[Klebsiella pneumoniae]	gene_11170	[Klebsiella pneumoniae]	gene_11170	[Klebsiella variicola]
gene_11171	[Bacillus anthracis]	gene_11171	[Bacillus anthracis]	gene_11171	-
gene_11172	[Bacillus anthracis]	gene_11172	[Bacillus anthracis]	gene_11172	-
gene_11173	[Unknown]	gene_11173	[-]	gene_11173	-
gene_11174	[Klebsiella pneumoniae]	gene_11174	[-]	gene_11174	-
gene_11175	[Klebsiella variicola]	gene_11175	[Klebsiella variicola]	gene_11175	[Klebsiella variicola]
gene_11176	[Klebsiella variicola]	gene_11176	[Klebsiella variicola]	gene_11176	[Klebsiella variicola]
gene_11177	[Klebsiella pneumoniae]	gene_11177	[Klebsiella pneumoniae]	gene_11177	[Klebsiella variicola]
gene_11178	[Klebsiella pneumoniae]	gene_11178	[Klebsiella pneumoniae]	gene_11178	[Klebsiella pneumoniae]
gene_11179	[Klebsiella pneumoniae]	gene_11179	[Klebsiella pneumoniae]	gene_11179	[Klebsiella pneumoniae]
gene_1118	[Klebsiella pneumoniae]	gene_1118	[-]	gene_1118	[Klebsiella pneumoniae]
gene_11180	[Klebsiella pneumoniae]	gene_11180	[Klebsiella pneumoniae]	gene_11180	[Klebsiella variicola]
gene_11181	[Klebsiella pneumoniae]	gene_11181	[Klebsiella pneumoniae]	gene_11181	[Klebsiella pneumoniae]
gene_11182	[Klebsiella pneumoniae]	gene_11182	[Klebsiella pneumoniae]	gene_11182	[Klebsiella pneumoniae]
gene_11183	[Klebsiella pneumoniae]	gene_11183	[Klebsiella pneumoniae]	gene_11183	[Klebsiella pneumoniae]
gene_11184	[Klebsiella pneumoniae]	gene_11184	[Klebsiella pneumoniae]	gene_11184	[Klebsiella variicola]
gene_11185	[Klebsiella pneumoniae]	gene_11185	[-]	gene_11185	[Klebsiella variicola]
gene_11186	[Klebsiella pneumoniae]	gene_11186	[-]	gene_11186	[Klebsiella variicola]
gene_11187	[Klebsiella pneumoniae]	gene_11187	[-]	gene_11187	[Klebsiella pneumoniae]
gene_11188	[Unknown]	gene_11188	[-]	gene_11188	[Klebsiella pneumoniae]
gene_11189	[Unknown]	gene_11189	[-]	gene_11189	[Klebsiella variicola]
gene_1119	[Klebsiella pneumoniae]	gene_1119	[-]	gene_1119	[Klebsiella pneumoniae]
gene_11190	[Klebsiella pneumoniae]	gene_11190	[-]	gene_11190	[Klebsiella pneumoniae]
gene_11191	[Klebsiella pneumoniae]	gene_11191	[-]	gene_11191	[Klebsiella pneumoniae]
gene_11192	[Klebsiella pneumoniae]	gene_11192	[-]	gene_11192	[Klebsiella pneumoniae]
gene_11193	[Klebsiella pneumoniae]	gene_11193	[-]	gene_11193	[Klebsiella pneumoniae]
gene_11194	[Klebsiella pneumoniae]	gene_11194	[-]	gene_11194	[Klebsiella pneumoniae]
gene_11195	[Unknown]	gene_11195	[-]	gene_11195	[Klebsiella variicola]
gene_11196	[Klebsiella variicola]	gene_11196	[Klebsiella variicola]	gene_11196	[Klebsiella variicola]
gene_11197	[Klebsiella variicola]	gene_11197	[Klebsiella variicola]	gene_11197	[Klebsiella variicola]
gene_11198	[Serratia marcescens]	gene_11198	[Serratia marcescens]	gene_11198	-
gene_11199	[Serratia marcescens]	gene_11199	[Serratia marcescens]	gene_11199	-
gene_112	[Citrobacter freundii]	gene_112	[Citrobacter freundii]	gene_112	[Citrobacter freundii]
gene_1120	[Klebsiella pneumoniae]	gene_1120	[-]	gene_1120	[Klebsiella pneumoniae]
gene_11200	[Serratia marcescens]	gene_11200	[Serratia marcescens]	gene_11200	-
gene_11201	[Serratia marcescens]	gene_11201	[Serratia marcescens]	gene_11201	-
gene_11202	[Bacillus thuringiensis]	gene_11202	[Bacillus thuringiensis]	gene_11202	-
gene_11203	[Klebsiella pneumoniae]	gene_11203	[Klebsiella pneumoniae]	gene_11203	[Klebsiella variicola]
gene_11204	[Enterococcus faecium]	gene_11204	[Enterococcus faecium]	gene_11204	-
gene_11205	[Enterococcus faecium]	gene_11205	[Enterococcus faecium]	gene_11205	-
gene_11206	[Unknown]	gene_11206	[-]	gene_11206	-
gene_11207	[Serratia marcescens]	gene_11207	[-]	gene_11207	-
gene_11208	[Bacillus sp. HBCD-sjtu]	gene_11208	[Bacillus sp. HBCD-sjtu]	gene_11208	-
gene_11209	[Clostridium butyricum]	gene_11209	[Clostridium butyricum]	gene_11209	-
gene_1121	[Klebsiella pneumoniae]	gene_1121	[-]	gene_1121	[Klebsiella pneumoniae]
gene_11210	[Unknown]	gene_11210	[Clostridium butyricum]	gene_11210	-
gene_11211	[Clostridium butyricum]	gene_11211	[Clostridium butyricum]	gene_11211	-
gene_11212	[Clostridium butyricum]	gene_11212	[Clostridium butyricum]	gene_11212	-
gene_11213	[Clostridium butyricum]	gene_11213	[Clostridium butyricum]	gene_11213	-
gene_11214	[Clostridium butyricum]	gene_11214	[Clostridium butyricum]	gene_11214	-
gene_11215	[Clostridium butyricum]	gene_11215	[Clostridium butyricum]	gene_11215	-
gene_11216	[Clostridium butyricum]	gene_11216	[Clostridium butyricum]	gene_11216	-
gene_11217	[Clostridium butyricum]	gene_11217	[Clostridium butyricum]	gene_11217	-
gene_11218	[Clostridium butyricum]	gene_11218	[Clostridium butyricum]	gene_11218	-
gene_11219	[Clostridium butyricum]	gene_11219	[Clostridium butyricum]	gene_11219	-
gene_1122	[Serratia marcescens]	gene_1122	[Serratia marcescens]	gene_1122	-
gene_11220	[Clostridium butyricum]	gene_11220	[Clostridium butyricum]	gene_11220	-
gene_11221	[Clostridium butyricum]	gene_11221	[Clostridium butyricum]	gene_11221	-
gene_11222	[Clostridium butyricum]	gene_11222	[Clostridium butyricum]	gene_11222	-
gene_11223	[Clostridium butyricum]	gene_11223	[Clostridium butyricum]	gene_11223	-
gene_11224	[Clostridium butyricum]	gene_11224	[Clostridium butyricum]	gene_11224	-
gene_11225	[Clostridium butyricum]	gene_11225	[Clostridium butyricum]	gene_11225	-
gene_11226	[Clostridium butyricum]	gene_11226	[Clostridium butyricum]	gene_11226	-
gene_11227	[Clostridium butyricum]	gene_11227	[Clostridium butyricum]	gene_11227	-
gene_11228	[Clostridium butyricum]	gene_11228	[Clostridium butyricum]	gene_11228	-
gene_11229	[Clostridium butyricum]	gene_11229	[Clostridium butyricum]	gene_11229	-
gene_1123	[Klebsiella pneumoniae]	gene_1123	[Klebsiella pneumoniae]	gene_1123	[Klebsiella variicola]
gene_11230	[Clostridium butyricum]	gene_11230	[Clostridium butyricum]	gene_11230	-
gene_11231	[Clostridium butyricum]	gene_11231	[Clostridium butyricum]	gene_11231	-
gene_11232	[Clostridium butyricum]	gene_11232	[Clostridium butyricum]	gene_11232	-
gene_11233	[Clostridium butyricum]	gene_11233	[Clostridium butyricum]	gene_11233	-
gene_11234	[Clostridium butyricum]	gene_11234	[Clostridium butyricum]	gene_11234	-
gene_11235	[Clostridium butyricum]	gene_11235	[Clostridium butyricum]	gene_11235	-
gene_11236	[Enterococcus faecium]	gene_11236	[Enterococcus faecium]	gene_11236	-
gene_11237	[Enterococcus faecium]	gene_11237	[-]	gene_11237	-
gene_11238	[Bacillus anthracis]	gene_11238	[Bacillus anthracis]	gene_11238	-
gene_11239	[Klebsiella variicola]	gene_11239	[Klebsiella variicola]	gene_11239	[Klebsiella variicola]
gene_1124	[Bacteroides fragilis]	gene_1124	[Bacteroides fragilis]	gene_1124	[Bacteroides fragilis]
gene_11240	[Klebsiella variicola]	gene_11240	[Klebsiella variicola]	gene_11240	[Klebsiella variicola]
gene_11241	[Klebsiella variicola]	gene_11241	[Klebsiella variicola]	gene_11241	[Klebsiella variicola]
gene_11242	[Klebsiella variicola]	gene_11242	[Klebsiella variicola]	gene_11242	[Klebsiella variicola]
gene_11243	[Klebsiella variicola]	gene_11243	[Klebsiella variicola]	gene_11243	[Klebsiella variicola]
gene_11244	[Unknown]	gene_11244	[Klebsiella variicola]	gene_11244	[Klebsiella pneumoniae]
gene_11245	[Klebsiella variicola]	gene_11245	[Klebsiella variicola]	gene_11245	[Klebsiella pneumoniae]
gene_11246	[Klebsiella variicola]	gene_11246	[Klebsiella variicola]	gene_11246	[Klebsiella variicola]
gene_11247	[Klebsiella variicola]	gene_11247	[Klebsiella variicola]	gene_11247	[Klebsiella variicola]
gene_11248	[Klebsiella variicola]	gene_11248	[Klebsiella variicola]	gene_11248	-
gene_11249	[Pseudomonas aeruginosa]	gene_11249	[Pseudomonas aeruginosa]	gene_11249	[Pseudomonas aeruginosa]
gene_1125	[Bacteroides fragilis]	gene_1125	[Bacteroides fragilis]	gene_1125	[Bacteroides fragilis]
gene_11250	[Pseudomonas aeruginosa]	gene_11250	[Pseudomonas aeruginosa]	gene_11250	[Pseudomonas aeruginosa]
gene_11251	[Pseudomonas aeruginosa]	gene_11251	[Pseudomonas aeruginosa]	gene_11251	[Pseudomonas aeruginosa]
gene_11252	[Pseudomonas aeruginosa]	gene_11252	[Pseudomonas aeruginosa]	gene_11252	[Pseudomonas aeruginosa]
gene_11253	[Pseudomonas aeruginosa]	gene_11253	[Pseudomonas aeruginosa]	gene_11253	[Pseudomonas aeruginosa]
gene_11254	[Pseudomonas aeruginosa]	gene_11254	[Pseudomonas aeruginosa]	gene_11254	[Pseudomonas aeruginosa]
gene_11255	[Pseudomonas aeruginosa]	gene_11255	[Pseudomonas aeruginosa]	gene_11255	[Pseudomonas aeruginosa]
gene_11256	[Pseudomonas aeruginosa]	gene_11256	[Pseudomonas aeruginosa]	gene_11256	[Pseudomonas aeruginosa]
gene_11257	[Pseudomonas aeruginosa]	gene_11257	[Pseudomonas aeruginosa]	gene_11257	[Pseudomonas aeruginosa]
gene_11258	[Pseudomonas aeruginosa]	gene_11258	[Pseudomonas aeruginosa]	gene_11258	[Pseudomonas aeruginosa]
gene_11259	[Pseudomonas aeruginosa]	gene_11259	[Pseudomonas aeruginosa]	gene_11259	[Pseudomonas aeruginosa]
gene_1126	[Bacteroides fragilis]	gene_1126	[Bacteroides fragilis]	gene_1126	[Bacteroides fragilis]
gene_11260	[Pseudomonas aeruginosa]	gene_11260	[Pseudomonas aeruginosa]	gene_11260	[Pseudomonas aeruginosa]
gene_11261	[Klebsiella pneumoniae]	gene_11261	[Klebsiella pneumoniae]	gene_11261	[Klebsiella pneumoniae]
gene_11262	[Klebsiella pneumoniae]	gene_11262	[Klebsiella pneumoniae]	gene_11262	[Klebsiella pneumoniae]
gene_11263	[Klebsiella pneumoniae]	gene_11263	[Klebsiella pneumoniae]	gene_11263	[Klebsiella pneumoniae]
gene_11264	[Klebsiella pneumoniae]	gene_11264	[Klebsiella pneumoniae]	gene_11264	[Klebsiella pneumoniae]
gene_11265	[Klebsiella pneumoniae]	gene_11265	[Klebsiella pneumoniae]	gene_11265	[Klebsiella pneumoniae]
gene_11266	[Klebsiella pneumoniae]	gene_11266	[Klebsiella pneumoniae]	gene_11266	[Klebsiella pneumoniae]
gene_11267	[Klebsiella pneumoniae]	gene_11267	[Klebsiella pneumoniae]	gene_11267	[Klebsiella variicola]
gene_11268	[Unknown]	gene_11268	[Klebsiella pneumoniae]	gene_11268	[Klebsiella variicola]
gene_11269	[Klebsiella pneumoniae]	gene_11269	[Klebsiella pneumoniae]	gene_11269	[Klebsiella pneumoniae]
gene_1127	[Bacteroides fragilis]	gene_1127	[Bacteroides fragilis]	gene_1127	[Bacteroides fragilis]
gene_11270	[Unknown]	gene_11270	[Klebsiella pneumoniae]	gene_11270	[Klebsiella pneumoniae]
gene_11271	[Klebsiella pneumoniae]	gene_11271	[Klebsiella pneumoniae]	gene_11271	[Klebsiella variicola]
gene_11272	[Klebsiella pneumoniae]	gene_11272	[Klebsiella pneumoniae]	gene_11272	[Klebsiella pneumoniae]
gene_11273	[Klebsiella pneumoniae]	gene_11273	[Klebsiella pneumoniae]	gene_11273	[Klebsiella pneumoniae]
gene_11274	[Klebsiella pneumoniae]	gene_11274	[Klebsiella pneumoniae]	gene_11274	[Klebsiella pneumoniae]
gene_11275	[Klebsiella pneumoniae]	gene_11275	[Klebsiella pneumoniae]	gene_11275	[Klebsiella pneumoniae]
gene_11276	[Klebsiella pneumoniae]	gene_11276	[Klebsiella pneumoniae]	gene_11276	[Klebsiella pneumoniae]
gene_11277	[Klebsiella pneumoniae]	gene_11277	[Klebsiella pneumoniae]	gene_11277	[Klebsiella pneumoniae]
gene_11278	[Klebsiella pneumoniae]	gene_11278	[Klebsiella pneumoniae]	gene_11278	[Klebsiella pneumoniae]
gene_11279	[Klebsiella aerogenes]	gene_11279	[Klebsiella aerogenes]	gene_11279	[Klebsiella variicola]
gene_1128	[Bacteroides fragilis]	gene_1128	[Bacteroides fragilis]	gene_1128	[Bacteroides fragilis]
gene_11280	[Bacillus thuringiensis]	gene_11280	[-]	gene_11280	-
gene_11281	[Bacillus anthracis]	gene_11281	[-]	gene_11281	-
gene_11282	[Enterococcus faecium]	gene_11282	[Enterococcus faecium]	gene_11282	-
gene_11283	[Unknown]	gene_11283	[-]	gene_11283	[Klebsiella variicola]
gene_11284	[Unknown]	gene_11284	[-]	gene_11284	-
gene_11285	[Serratia marcescens]	gene_11285	[-]	gene_11285	-
gene_11286	[Unknown]	gene_11286	[-]	gene_11286	-
gene_11287	[Bacillus thuringiensis]	gene_11287	[Bacillus thuringiensis]	gene_11287	-
gene_11288	[Bacillus anthracis]	gene_11288	[Bacillus thuringiensis]	gene_11288	-
gene_11289	[Shigella sonnei]	gene_11289	[Shigella sonnei]	gene_11289	[Citrobacter freundii]
gene_1129	[Bacteroides fragilis]	gene_1129	[Bacteroides fragilis]	gene_1129	[Bacteroides fragilis]
gene_11290	[Unknown]	gene_11290	[-]	gene_11290	-
gene_11291	[Enterococcus faecium]	gene_11291	[Enterococcus faecium]	gene_11291	-
gene_11292	[Enterococcus faecium]	gene_11292	[Enterococcus faecium]	gene_11292	-
gene_11293	[Enterococcus faecium]	gene_11293	[Enterococcus faecium]	gene_11293	-
gene_11294	[Klebsiella pneumoniae]	gene_11294	[Citrobacter freundii]	gene_11294	[Citrobacter freundii]
gene_11295	[Citrobacter freundii]	gene_11295	[Citrobacter freundii]	gene_11295	[Citrobacter freundii]
gene_11296	[Escherichia coli]	gene_11296	[Citrobacter freundii]	gene_11296	[Enterobacter asburiae]
gene_11297	[Unknown]	gene_11297	[Citrobacter freundii]	gene_11297	[Enterobacter asburiae]
gene_11298	[Citrobacter sp. S39 plasmid pS39-3]	gene_11298	[Citrobacter freundii]	gene_11298	[Enterobacter asburiae]
gene_11299	[Citrobacter sp. S39 plasmid pS39-3]	gene_11299	[Citrobacter freundii]	gene_11299	[Enterobacter asburiae]
gene_113	[Enterococcus faecium]	gene_113	[Enterococcus faecium]	gene_113	-
gene_1130	[Bacteroides fragilis]	gene_1130	[Bacteroides fragilis]	gene_1130	[Bacteroides fragilis]
gene_11300	[Escherichia coli]	gene_11300	[Citrobacter freundii]	gene_11300	[Enterobacter asburiae]
gene_11301	[Escherichia coli]	gene_11301	[Citrobacter freundii]	gene_11301	[Klebsiella pneumoniae]
gene_11302	[Klebsiella variicola]	gene_11302	[Klebsiella variicola]	gene_11302	[Klebsiella variicola]
gene_11303	[Klebsiella variicola]	gene_11303	[Klebsiella variicola]	gene_11303	[Klebsiella variicola]
gene_11304	[Klebsiella variicola]	gene_11304	[Klebsiella variicola]	gene_11304	[Klebsiella variicola]
gene_11305	[Klebsiella variicola]	gene_11305	[-]	gene_11305	[Klebsiella variicola]
gene_11306	[Klebsiella variicola]	gene_11306	[-]	gene_11306	[Klebsiella variicola]
gene_11307	[Klebsiella variicola]	gene_11307	[-]	gene_11307	[Klebsiella aerogenes]
gene_11308	[Escherichia coli]	gene_11308	[Escherichia coli]	gene_11308	[Escherichia coli]
gene_11309	[Shigella sonnei]	gene_11309	[Escherichia coli]	gene_11309	[Escherichia coli]
gene_1131	[Bacteroides fragilis]	gene_1131	[Bacteroides fragilis]	gene_1131	[Bacteroides fragilis]
gene_11310	[Klebsiella aerogenes]	gene_11310	[Klebsiella aerogenes]	gene_11310	[Klebsiella variicola]
gene_11311	[Klebsiella aerogenes]	gene_11311	[Klebsiella aerogenes]	gene_11311	[Klebsiella variicola]
gene_11312	[Klebsiella aerogenes]	gene_11312	[Klebsiella aerogenes]	gene_11312	[Klebsiella aerogenes]
gene_11313	[Klebsiella aerogenes]	gene_11313	[Klebsiella aerogenes]	gene_11313	[Klebsiella aerogenes]
gene_11314	[Klebsiella aerogenes]	gene_11314	[Klebsiella aerogenes]	gene_11314	[Klebsiella aerogenes]
gene_11315	[Klebsiella aerogenes]	gene_11315	[Klebsiella aerogenes]	gene_11315	[Klebsiella aerogenes]
gene_11316	[Klebsiella aerogenes]	gene_11316	[Klebsiella aerogenes]	gene_11316	[Klebsiella aerogenes]
gene_11317	[Klebsiella aerogenes]	gene_11317	[Klebsiella aerogenes]	gene_11317	[Klebsiella aerogenes]
gene_11318	[Klebsiella aerogenes]	gene_11318	[Klebsiella aerogenes]	gene_11318	[Klebsiella aerogenes]
gene_11319	[Klebsiella aerogenes]	gene_11319	[Klebsiella aerogenes]	gene_11319	[Klebsiella aerogenes]
gene_1132	[Bacteroides fragilis]	gene_1132	[Bacteroides fragilis]	gene_1132	[Bacteroides fragilis]
gene_11320	[Klebsiella aerogenes]	gene_11320	[Klebsiella aerogenes]	gene_11320	[Klebsiella aerogenes]
gene_11321	[Klebsiella aerogenes]	gene_11321	[Klebsiella aerogenes]	gene_11321	[Klebsiella aerogenes]
gene_11322	[Klebsiella aerogenes]	gene_11322	[Klebsiella aerogenes]	gene_11322	[Klebsiella aerogenes]
gene_11323	[Klebsiella aerogenes]	gene_11323	[Klebsiella aerogenes]	gene_11323	[Klebsiella aerogenes]
gene_11324	[Klebsiella aerogenes]	gene_11324	[Klebsiella aerogenes]	gene_11324	[Klebsiella aerogenes]
gene_11325	[Klebsiella aerogenes]	gene_11325	[Klebsiella aerogenes]	gene_11325	[Klebsiella aerogenes]
gene_11326	[Klebsiella aerogenes]	gene_11326	[Klebsiella aerogenes]	gene_11326	[Klebsiella aerogenes]
gene_11327	[Klebsiella aerogenes]	gene_11327	[Klebsiella aerogenes]	gene_11327	[Klebsiella aerogenes]
gene_11328	[Klebsiella aerogenes]	gene_11328	[Klebsiella aerogenes]	gene_11328	[Klebsiella aerogenes]
gene_11329	[Klebsiella aerogenes]	gene_11329	[Klebsiella aerogenes]	gene_11329	[Klebsiella aerogenes]
gene_1133	[Bacteroides fragilis]	gene_1133	[Bacteroides fragilis]	gene_1133	[Bacteroides fragilis]
gene_11330	[Klebsiella aerogenes]	gene_11330	[Klebsiella aerogenes]	gene_11330	[Klebsiella aerogenes]
gene_11331	[Klebsiella aerogenes]	gene_11331	[Klebsiella aerogenes]	gene_11331	[Klebsiella aerogenes]
gene_11332	[Klebsiella aerogenes]	gene_11332	[Klebsiella aerogenes]	gene_11332	[Klebsiella aerogenes]
gene_11333	[Klebsiella aerogenes]	gene_11333	[Klebsiella aerogenes]	gene_11333	[Klebsiella aerogenes]
gene_11334	[Klebsiella aerogenes]	gene_11334	[Klebsiella aerogenes]	gene_11334	[Klebsiella aerogenes]
gene_11335	[Klebsiella aerogenes]	gene_11335	[Klebsiella aerogenes]	gene_11335	[Klebsiella aerogenes]
gene_11336	[Klebsiella aerogenes]	gene_11336	[Klebsiella aerogenes]	gene_11336	[Klebsiella aerogenes]
gene_11337	[Klebsiella aerogenes]	gene_11337	[Klebsiella aerogenes]	gene_11337	[Klebsiella aerogenes]
gene_11338	[Klebsiella aerogenes]	gene_11338	[Klebsiella aerogenes]	gene_11338	[Klebsiella aerogenes]
gene_11339	[Klebsiella aerogenes]	gene_11339	[Klebsiella aerogenes]	gene_11339	[Klebsiella aerogenes]
gene_1134	[Klebsiella pneumoniae]	gene_1134	[-]	gene_1134	[Klebsiella pneumoniae]
gene_11340	[Klebsiella aerogenes]	gene_11340	[Klebsiella aerogenes]	gene_11340	[Klebsiella aerogenes]
gene_11341	[Klebsiella aerogenes]	gene_11341	[Klebsiella aerogenes]	gene_11341	[Klebsiella aerogenes]
gene_11342	[Klebsiella aerogenes]	gene_11342	[Klebsiella aerogenes]	gene_11342	[Klebsiella aerogenes]
gene_11343	[Klebsiella aerogenes]	gene_11343	[Klebsiella aerogenes]	gene_11343	[Klebsiella aerogenes]
gene_11344	[Klebsiella aerogenes]	gene_11344	[Klebsiella aerogenes]	gene_11344	[Klebsiella aerogenes]
gene_11345	[Klebsiella aerogenes]	gene_11345	[Klebsiella aerogenes]	gene_11345	[Klebsiella aerogenes]
gene_11346	[Klebsiella aerogenes]	gene_11346	[Klebsiella aerogenes]	gene_11346	[Klebsiella aerogenes]
gene_11347	[Klebsiella aerogenes]	gene_11347	[Klebsiella aerogenes]	gene_11347	[Klebsiella aerogenes]
gene_11348	[Klebsiella aerogenes]	gene_11348	[Klebsiella aerogenes]	gene_11348	[Klebsiella aerogenes]
gene_11349	[Klebsiella aerogenes]	gene_11349	[Klebsiella aerogenes]	gene_11349	[Klebsiella aerogenes]
gene_1135	[Klebsiella pneumoniae]	gene_1135	[-]	gene_1135	[Klebsiella pneumoniae]
gene_11350	[Klebsiella aerogenes]	gene_11350	[Klebsiella aerogenes]	gene_11350	[Klebsiella aerogenes]
gene_11351	[Klebsiella aerogenes]	gene_11351	[Klebsiella aerogenes]	gene_11351	[Klebsiella aerogenes]
gene_11352	[Klebsiella aerogenes]	gene_11352	[Klebsiella aerogenes]	gene_11352	[Klebsiella aerogenes]
gene_11353	[Klebsiella aerogenes]	gene_11353	[Klebsiella aerogenes]	gene_11353	[Klebsiella aerogenes]
gene_11354	[Klebsiella aerogenes]	gene_11354	[Klebsiella aerogenes]	gene_11354	[Klebsiella aerogenes]
gene_11355	[Klebsiella aerogenes]	gene_11355	[Klebsiella aerogenes]	gene_11355	[Klebsiella aerogenes]
gene_11356	[Klebsiella aerogenes]	gene_11356	[Klebsiella aerogenes]	gene_11356	[Klebsiella aerogenes]
gene_11357	[Klebsiella aerogenes]	gene_11357	[Klebsiella aerogenes]	gene_11357	[Klebsiella aerogenes]
gene_11358	[Klebsiella aerogenes]	gene_11358	[Klebsiella aerogenes]	gene_11358	[Klebsiella aerogenes]
gene_11359	[Klebsiella aerogenes]	gene_11359	[Klebsiella aerogenes]	gene_11359	[Klebsiella aerogenes]
gene_1136	[Unknown]	gene_1136	[-]	gene_1136	[Klebsiella pneumoniae]
gene_11360	[Klebsiella variicola]	gene_11360	[Klebsiella aerogenes]	gene_11360	[Klebsiella variicola]
gene_11361	[Unknown]	gene_11361	[-]	gene_11361	[Klebsiella variicola]
gene_11362	[Klebsiella variicola]	gene_11362	[-]	gene_11362	[Klebsiella variicola]
gene_11363	[Klebsiella variicola]	gene_11363	[-]	gene_11363	[Klebsiella variicola]
gene_11364	[Klebsiella variicola]	gene_11364	[-]	gene_11364	[Klebsiella variicola]
gene_11365	[Klebsiella variicola]	gene_11365	[-]	gene_11365	[Klebsiella variicola]
gene_11366	[Klebsiella variicola]	gene_11366	[-]	gene_11366	[Klebsiella variicola]
gene_11367	[Klebsiella variicola]	gene_11367	[-]	gene_11367	[Klebsiella variicola]
gene_11368	[Klebsiella variicola]	gene_11368	[-]	gene_11368	[Klebsiella variicola]
gene_11369	[Enterococcus faecium]	gene_11369	[Enterococcus faecium]	gene_11369	-
gene_1137	[Klebsiella pneumoniae]	gene_1137	[-]	gene_1137	[Klebsiella pneumoniae]
gene_11370	[Klebsiella variicola]	gene_11370	[Klebsiella variicola]	gene_11370	[Klebsiella variicola]
gene_11371	[Klebsiella pneumoniae]	gene_11371	[-]	gene_11371	[Klebsiella pneumoniae]
gene_11372	[Klebsiella pneumoniae]	gene_11372	[-]	gene_11372	[Klebsiella pneumoniae]
gene_11373	[Unknown]	gene_11373	[-]	gene_11373	[Klebsiella pneumoniae]
gene_11374	[Klebsiella pneumoniae]	gene_11374	[-]	gene_11374	[Klebsiella pneumoniae]
gene_11375	[Klebsiella pneumoniae]	gene_11375	[-]	gene_11375	[Klebsiella pneumoniae]
gene_11376	[Klebsiella pneumoniae]	gene_11376	[-]	gene_11376	[Klebsiella pneumoniae]
gene_11377	[Klebsiella pneumoniae]	gene_11377	[-]	gene_11377	[Klebsiella pneumoniae]
gene_11378	[Klebsiella pneumoniae]	gene_11378	[-]	gene_11378	[Klebsiella pneumoniae]
gene_11379	[Klebsiella pneumoniae]	gene_11379	[-]	gene_11379	[Klebsiella pneumoniae]
gene_1138	[Klebsiella pneumoniae]	gene_1138	[-]	gene_1138	[Klebsiella pneumoniae]
gene_11380	[Klebsiella pneumoniae]	gene_11380	[Klebsiella pneumoniae]	gene_11380	[Klebsiella pneumoniae]
gene_11381	[Klebsiella pneumoniae]	gene_11381	[Klebsiella pneumoniae]	gene_11381	[Klebsiella pneumoniae]
gene_11382	[Klebsiella pneumoniae]	gene_11382	[Klebsiella pneumoniae]	gene_11382	[Klebsiella pneumoniae]
gene_11383	[Klebsiella pneumoniae]	gene_11383	[Klebsiella pneumoniae]	gene_11383	[Klebsiella pneumoniae]
gene_11384	[Klebsiella pneumoniae]	gene_11384	[Klebsiella pneumoniae]	gene_11384	[Klebsiella pneumoniae]
gene_11385	[Klebsiella pneumoniae]	gene_11385	[Klebsiella pneumoniae]	gene_11385	[Klebsiella pneumoniae]
gene_11386	[Klebsiella pneumoniae]	gene_11386	[Klebsiella pneumoniae]	gene_11386	[Klebsiella pneumoniae]
gene_11387	[Klebsiella pneumoniae]	gene_11387	[Klebsiella pneumoniae]	gene_11387	[Klebsiella pneumoniae]
gene_11388	[Klebsiella pneumoniae]	gene_11388	[Klebsiella pneumoniae]	gene_11388	[Klebsiella pneumoniae]
gene_11389	[Klebsiella pneumoniae]	gene_11389	[Klebsiella pneumoniae]	gene_11389	[Klebsiella variicola]
gene_1139	[Klebsiella pneumoniae]	gene_1139	[-]	gene_1139	[Klebsiella pneumoniae]
gene_11390	[Unknown]	gene_11390	[-]	gene_11390	[Klebsiella aerogenes]
gene_11391	[Klebsiella pneumoniae]	gene_11391	[-]	gene_11391	[Klebsiella aerogenes]
gene_11392	[Klebsiella pneumoniae]	gene_11392	[Klebsiella pneumoniae]	gene_11392	[Klebsiella aerogenes]
gene_11393	[Serratia marcescens]	gene_11393	[Serratia marcescens]	gene_11393	[Klebsiella pneumoniae]
gene_11394	[Klebsiella aerogenes]	gene_11394	[Klebsiella aerogenes]	gene_11394	[Klebsiella aerogenes]
gene_11395	[Klebsiella aerogenes]	gene_11395	[Klebsiella aerogenes]	gene_11395	[Klebsiella aerogenes]
gene_11396	[Klebsiella aerogenes]	gene_11396	[Klebsiella aerogenes]	gene_11396	[Klebsiella aerogenes]
gene_11397	[Klebsiella aerogenes]	gene_11397	[Klebsiella aerogenes]	gene_11397	[Klebsiella aerogenes]
gene_11398	[Klebsiella aerogenes]	gene_11398	[Klebsiella aerogenes]	gene_11398	[Klebsiella pneumoniae]
gene_11399	[Enterococcus casseliflavus]	gene_11399	[Enterococcus casseliflavus]	gene_11399	[Enterococcus casseliflavus]
gene_114	[Enterobacter asburiae]	gene_114	[Enterobacter asburiae]	gene_114	-
gene_1140	[Klebsiella pneumoniae]	gene_1140	[-]	gene_1140	[Klebsiella pneumoniae]
gene_11400	[Unknown]	gene_11400	[Enterococcus casseliflavus]	gene_11400	[Enterococcus casseliflavus]
gene_11401	[Unknown]	gene_11401	[Enterococcus casseliflavus]	gene_11401	[Enterococcus casseliflavus]
gene_11402	[Unknown]	gene_11402	[Enterococcus casseliflavus]	gene_11402	[Enterococcus casseliflavus]
gene_11403	[Unknown]	gene_11403	[Enterococcus casseliflavus]	gene_11403	[Enterococcus casseliflavus]
gene_11404	[Unknown]	gene_11404	[Enterococcus casseliflavus]	gene_11404	[Enterococcus casseliflavus]
gene_11405	[Unknown]	gene_11405	[Enterococcus casseliflavus]	gene_11405	[Enterococcus casseliflavus]
gene_11406	[Unknown]	gene_11406	[Enterococcus casseliflavus]	gene_11406	[Enterococcus casseliflavus]
gene_11407	[Unknown]	gene_11407	[Enterococcus casseliflavus]	gene_11407	[Enterococcus casseliflavus]
gene_11408	[Unknown]	gene_11408	[Enterococcus casseliflavus]	gene_11408	[Enterococcus casseliflavus]
gene_11409	[Unknown]	gene_11409	[Enterococcus casseliflavus]	gene_11409	[Enterococcus casseliflavus]
gene_1141	[Klebsiella pneumoniae]	gene_1141	[-]	gene_1141	[Klebsiella pneumoniae]
gene_11410	[Unknown]	gene_11410	[Enterococcus casseliflavus]	gene_11410	[Enterococcus casseliflavus]
gene_11411	[Unknown]	gene_11411	[Enterococcus casseliflavus]	gene_11411	[Enterococcus casseliflavus]
gene_11412	[Enterococcus casseliflavus]	gene_11412	[Enterococcus casseliflavus]	gene_11412	[Enterococcus casseliflavus]
gene_11413	[Unknown]	gene_11413	[Enterococcus casseliflavus]	gene_11413	[Enterococcus casseliflavus]
gene_11414	[Unknown]	gene_11414	[Enterococcus casseliflavus]	gene_11414	[Enterococcus casseliflavus]
gene_11415	[Unknown]	gene_11415	[Enterococcus casseliflavus]	gene_11415	[Enterococcus casseliflavus]
gene_11416	[Enterococcus innesii]	gene_11416	[Enterococcus casseliflavus]	gene_11416	[Enterococcus casseliflavus]
gene_11417	[Unknown]	gene_11417	[Enterococcus casseliflavus]	gene_11417	[Enterococcus casseliflavus]
gene_11418	[Unknown]	gene_11418	[Enterococcus casseliflavus]	gene_11418	[Enterococcus casseliflavus]
gene_11419	[Unknown]	gene_11419	[Enterococcus casseliflavus]	gene_11419	[Enterococcus casseliflavus]
gene_1142	[Unknown]	gene_1142	[-]	gene_1142	[Klebsiella pneumoniae]
gene_11420	[Unknown]	gene_11420	[Enterococcus casseliflavus]	gene_11420	[Enterococcus casseliflavus]
gene_11421	[Enterococcus sp. FDAARGOS 375]	gene_11421	[Enterococcus casseliflavus]	gene_11421	[Enterococcus casseliflavus]
gene_11422	[Unknown]	gene_11422	[Enterococcus casseliflavus]	gene_11422	[Enterococcus casseliflavus]
gene_11423	[Unknown]	gene_11423	[Enterococcus casseliflavus]	gene_11423	[Enterococcus casseliflavus]
gene_11424	[Enterococcus innesii]	gene_11424	[Enterococcus casseliflavus]	gene_11424	[Enterococcus casseliflavus]
gene_11425	[Unknown]	gene_11425	[Enterococcus casseliflavus]	gene_11425	[Enterococcus casseliflavus]
gene_11426	[Unknown]	gene_11426	[Enterococcus casseliflavus]	gene_11426	[Enterococcus casseliflavus]
gene_11427	[Unknown]	gene_11427	[Enterococcus casseliflavus]	gene_11427	[Enterococcus casseliflavus]
gene_11428	[Unknown]	gene_11428	[Enterococcus casseliflavus]	gene_11428	[Enterococcus casseliflavus]
gene_11429	[Unknown]	gene_11429	[Enterococcus casseliflavus]	gene_11429	[Enterococcus casseliflavus]
gene_1143	[Unknown]	gene_1143	[-]	gene_1143	[Klebsiella variicola]
gene_11430	[Unknown]	gene_11430	[Enterococcus casseliflavus]	gene_11430	[Enterococcus casseliflavus]
gene_11431	[Unknown]	gene_11431	[Enterococcus casseliflavus]	gene_11431	[Enterococcus casseliflavus]
gene_11432	[Unknown]	gene_11432	[Enterococcus casseliflavus]	gene_11432	-
gene_11433	[Unknown]	gene_11433	[Enterococcus casseliflavus]	gene_11433	[Enterococcus casseliflavus]
gene_11434	[Unknown]	gene_11434	[Enterococcus casseliflavus]	gene_11434	[Enterococcus casseliflavus]
gene_11435	[Unknown]	gene_11435	[Enterococcus casseliflavus]	gene_11435	[Enterococcus casseliflavus]
gene_11436	[Unknown]	gene_11436	[Enterococcus casseliflavus]	gene_11436	[Enterococcus casseliflavus]
gene_11437	[Unknown]	gene_11437	[Enterococcus casseliflavus]	gene_11437	[Enterococcus casseliflavus]
gene_11438	[Unknown]	gene_11438	[Enterococcus casseliflavus]	gene_11438	[Enterococcus casseliflavus]
gene_11439	[Unknown]	gene_11439	[Enterococcus casseliflavus]	gene_11439	[Enterococcus casseliflavus]
gene_1144	[Klebsiella pneumoniae]	gene_1144	[-]	gene_1144	[Klebsiella variicola]
gene_11440	[Unknown]	gene_11440	[Enterococcus casseliflavus]	gene_11440	[Enterococcus casseliflavus]
gene_11441	[Unknown]	gene_11441	[Enterococcus casseliflavus]	gene_11441	[Enterococcus casseliflavus]
gene_11442	[Unknown]	gene_11442	[Enterococcus casseliflavus]	gene_11442	[Enterococcus casseliflavus]
gene_11443	[Enterococcus sp. FDAARGOS 375]	gene_11443	[Enterococcus casseliflavus]	gene_11443	[Enterococcus casseliflavus]
gene_11444	[Unknown]	gene_11444	[Enterococcus casseliflavus]	gene_11444	[Enterococcus casseliflavus]
gene_11445	[Unknown]	gene_11445	[Enterococcus casseliflavus]	gene_11445	[Enterococcus casseliflavus]
gene_11446	[Unknown]	gene_11446	[Enterococcus casseliflavus]	gene_11446	[Enterococcus casseliflavus]
gene_11447	[Unknown]	gene_11447	[Enterococcus casseliflavus]	gene_11447	[Enterococcus casseliflavus]
gene_11448	[Unknown]	gene_11448	[Enterococcus casseliflavus]	gene_11448	[Enterococcus casseliflavus]
gene_11449	[Unknown]	gene_11449	[Enterococcus casseliflavus]	gene_11449	[Enterococcus casseliflavus]
gene_1145	[Klebsiella pneumoniae]	gene_1145	[-]	gene_1145	[Klebsiella variicola]
gene_11450	[Unknown]	gene_11450	[Enterococcus casseliflavus]	gene_11450	[Enterococcus casseliflavus]
gene_11451	[Unknown]	gene_11451	[Enterococcus casseliflavus]	gene_11451	[Enterococcus casseliflavus]
gene_11452	[Unknown]	gene_11452	[Enterococcus casseliflavus]	gene_11452	[Enterococcus casseliflavus]
gene_11453	[Unknown]	gene_11453	[Enterococcus casseliflavus]	gene_11453	[Enterococcus casseliflavus]
gene_11454	[Unknown]	gene_11454	[Enterococcus casseliflavus]	gene_11454	[Enterococcus casseliflavus]
gene_11455	[Unknown]	gene_11455	[Enterococcus casseliflavus]	gene_11455	[Enterococcus casseliflavus]
gene_11456	[Unknown]	gene_11456	[Enterococcus casseliflavus]	gene_11456	[Enterococcus casseliflavus]
gene_11457	[Unknown]	gene_11457	[Enterococcus casseliflavus]	gene_11457	[Enterococcus casseliflavus]
gene_11458	[Unknown]	gene_11458	[Enterococcus casseliflavus]	gene_11458	[Enterococcus casseliflavus]
gene_11459	[Unknown]	gene_11459	[Enterococcus casseliflavus]	gene_11459	[Enterococcus casseliflavus]
gene_1146	[Klebsiella pneumoniae]	gene_1146	[-]	gene_1146	[Klebsiella pneumoniae]
gene_11460	[Unknown]	gene_11460	[Enterococcus casseliflavus]	gene_11460	[Enterococcus casseliflavus]
gene_11461	[Unknown]	gene_11461	[Enterococcus casseliflavus]	gene_11461	[Enterococcus casseliflavus]
gene_11462	[Enterococcus casseliflavus]	gene_11462	[Enterococcus casseliflavus]	gene_11462	[Enterococcus casseliflavus]
gene_11463	[Unknown]	gene_11463	[Enterococcus casseliflavus]	gene_11463	[Enterococcus casseliflavus]
gene_11464	[Unknown]	gene_11464	[Enterococcus casseliflavus]	gene_11464	[Enterococcus casseliflavus]
gene_11465	[Unknown]	gene_11465	[Enterococcus casseliflavus]	gene_11465	[Enterococcus casseliflavus]
gene_11466	[Unknown]	gene_11466	[Enterococcus casseliflavus]	gene_11466	[Enterococcus casseliflavus]
gene_11467	[Enterococcus casseliflavus]	gene_11467	[Enterococcus casseliflavus]	gene_11467	[Enterococcus casseliflavus]
gene_11468	[Enterococcus casseliflavus]	gene_11468	[Enterococcus casseliflavus]	gene_11468	[Enterococcus casseliflavus]
gene_11469	[Unknown]	gene_11469	[Enterococcus casseliflavus]	gene_11469	[Enterococcus casseliflavus]
gene_1147	[Klebsiella pneumoniae]	gene_1147	[-]	gene_1147	[Klebsiella pneumoniae]
gene_11470	[Unknown]	gene_11470	[Enterococcus casseliflavus]	gene_11470	[Enterococcus casseliflavus]
gene_11471	[Unknown]	gene_11471	[Enterococcus casseliflavus]	gene_11471	[Enterococcus casseliflavus]
gene_11472	[Unknown]	gene_11472	[Enterococcus casseliflavus]	gene_11472	[Enterococcus casseliflavus]
gene_11473	[Enterococcus casseliflavus]	gene_11473	[Enterococcus casseliflavus]	gene_11473	[Enterococcus casseliflavus]
gene_11474	[Unknown]	gene_11474	[Enterococcus casseliflavus]	gene_11474	[Enterococcus casseliflavus]
gene_11475	[Unknown]	gene_11475	[Enterococcus casseliflavus]	gene_11475	[Enterococcus casseliflavus]
gene_11476	[Unknown]	gene_11476	[Enterococcus casseliflavus]	gene_11476	[Enterococcus casseliflavus]
gene_11477	[Unknown]	gene_11477	[Enterococcus casseliflavus]	gene_11477	[Enterococcus casseliflavus]
gene_11478	[Unknown]	gene_11478	[Enterococcus casseliflavus]	gene_11478	[Enterococcus casseliflavus]
gene_11479	[Unknown]	gene_11479	[Enterococcus casseliflavus]	gene_11479	[Enterococcus casseliflavus]
gene_1148	[Klebsiella pneumoniae]	gene_1148	[-]	gene_1148	[Klebsiella pneumoniae]
gene_11480	[Enterococcus sp. FDAARGOS 375]	gene_11480	[Enterococcus casseliflavus]	gene_11480	[Enterococcus casseliflavus]
gene_11481	[Unknown]	gene_11481	[Enterococcus casseliflavus]	gene_11481	[Enterococcus casseliflavus]
gene_11482	[Unknown]	gene_11482	[Enterococcus casseliflavus]	gene_11482	[Enterococcus casseliflavus]
gene_11483	[Unknown]	gene_11483	[Enterococcus casseliflavus]	gene_11483	[Enterococcus casseliflavus]
gene_11484	[Unknown]	gene_11484	[Enterococcus casseliflavus]	gene_11484	[Enterococcus casseliflavus]
gene_11485	[Unknown]	gene_11485	[Enterococcus casseliflavus]	gene_11485	[Enterococcus casseliflavus]
gene_11486	[Unknown]	gene_11486	[Enterococcus casseliflavus]	gene_11486	[Enterococcus casseliflavus]
gene_11487	[Unknown]	gene_11487	[Enterococcus casseliflavus]	gene_11487	[Enterococcus casseliflavus]
gene_11488	[Unknown]	gene_11488	[Enterococcus casseliflavus]	gene_11488	[Enterococcus casseliflavus]
gene_11489	[Unknown]	gene_11489	[Enterococcus casseliflavus]	gene_11489	[Enterococcus casseliflavus]
gene_1149	[Klebsiella pneumoniae]	gene_1149	[-]	gene_1149	[Klebsiella pneumoniae]
gene_11490	[Unknown]	gene_11490	[Enterococcus casseliflavus]	gene_11490	[Enterococcus casseliflavus]
gene_11491	[Unknown]	gene_11491	[Enterococcus casseliflavus]	gene_11491	[Enterococcus casseliflavus]
gene_11492	[Unknown]	gene_11492	[Enterococcus casseliflavus]	gene_11492	[Enterococcus casseliflavus]
gene_11493	[Unknown]	gene_11493	[Enterococcus casseliflavus]	gene_11493	[Enterococcus casseliflavus]
gene_11494	[Enterococcus innesii]	gene_11494	[Enterococcus casseliflavus]	gene_11494	[Enterococcus casseliflavus]
gene_11495	[Unknown]	gene_11495	[Enterococcus casseliflavus]	gene_11495	[Enterococcus casseliflavus]
gene_11496	[Unknown]	gene_11496	[Enterococcus casseliflavus]	gene_11496	[Enterococcus casseliflavus]
gene_11497	[Unknown]	gene_11497	[Enterococcus casseliflavus]	gene_11497	[Enterococcus casseliflavus]
gene_11498	[Unknown]	gene_11498	[Enterococcus casseliflavus]	gene_11498	[Enterococcus casseliflavus]
gene_11499	[Unknown]	gene_11499	[Enterococcus casseliflavus]	gene_11499	[Enterococcus casseliflavus]
gene_115	[Bacillus cereus]	gene_115	[Bacillus cereus]	gene_115	-
gene_1150	[Klebsiella pneumoniae]	gene_1150	[-]	gene_1150	[Klebsiella pneumoniae]
gene_11500	[Unknown]	gene_11500	[Enterococcus casseliflavus]	gene_11500	[Enterococcus casseliflavus]
gene_11501	[Unknown]	gene_11501	[Enterococcus casseliflavus]	gene_11501	[Enterococcus casseliflavus]
gene_11502	[Unknown]	gene_11502	[Enterococcus casseliflavus]	gene_11502	[Enterococcus casseliflavus]
gene_11503	[Unknown]	gene_11503	[Enterococcus casseliflavus]	gene_11503	[Enterococcus casseliflavus]
gene_11504	[Enterococcus sp. FDAARGOS 375]	gene_11504	[Enterococcus casseliflavus]	gene_11504	[Enterococcus casseliflavus]
gene_11505	[Enterococcus casseliflavus]	gene_11505	[Enterococcus casseliflavus]	gene_11505	[Enterococcus casseliflavus]
gene_11506	[Unknown]	gene_11506	[Enterococcus casseliflavus]	gene_11506	[Enterococcus casseliflavus]
gene_11507	[Unknown]	gene_11507	[Enterococcus casseliflavus]	gene_11507	[Enterococcus casseliflavus]
gene_11508	[Unknown]	gene_11508	[Enterococcus casseliflavus]	gene_11508	[Enterococcus casseliflavus]
gene_11509	[Enterococcus sp. FDAARGOS 375]	gene_11509	[Enterococcus casseliflavus]	gene_11509	[Enterococcus casseliflavus]
gene_1151	[Klebsiella pneumoniae]	gene_1151	[-]	gene_1151	[Klebsiella variicola]
gene_11510	[Unknown]	gene_11510	[Enterococcus casseliflavus]	gene_11510	[Enterococcus casseliflavus]
gene_11511	[Unknown]	gene_11511	[Enterococcus casseliflavus]	gene_11511	[Enterococcus casseliflavus]
gene_11512	[Unknown]	gene_11512	[Enterococcus casseliflavus]	gene_11512	[Enterococcus casseliflavus]
gene_11513	[Unknown]	gene_11513	[Enterococcus casseliflavus]	gene_11513	[Enterococcus casseliflavus]
gene_11514	[Unknown]	gene_11514	[Enterococcus casseliflavus]	gene_11514	[Enterococcus casseliflavus]
gene_11515	[Enterococcus casseliflavus]	gene_11515	[Enterococcus casseliflavus]	gene_11515	[Enterococcus casseliflavus]
gene_11516	[Unknown]	gene_11516	[Enterococcus casseliflavus]	gene_11516	[Enterococcus casseliflavus]
gene_11517	[Unknown]	gene_11517	[Enterococcus casseliflavus]	gene_11517	[Enterococcus casseliflavus]
gene_11518	[Unknown]	gene_11518	[Enterococcus casseliflavus]	gene_11518	[Enterococcus casseliflavus]
gene_11519	[Unknown]	gene_11519	[Enterococcus casseliflavus]	gene_11519	[Enterococcus casseliflavus]
gene_1152	[Klebsiella pneumoniae]	gene_1152	[-]	gene_1152	[Klebsiella pneumoniae]
gene_11520	[Unknown]	gene_11520	[Enterococcus casseliflavus]	gene_11520	[Enterococcus casseliflavus]
gene_11521	[Unknown]	gene_11521	[Enterococcus casseliflavus]	gene_11521	[Enterococcus casseliflavus]
gene_11522	[Unknown]	gene_11522	[Enterococcus casseliflavus]	gene_11522	[Enterococcus casseliflavus]
gene_11523	[Unknown]	gene_11523	[Enterococcus casseliflavus]	gene_11523	[Enterococcus casseliflavus]
gene_11524	[Enterococcus casseliflavus]	gene_11524	[Enterococcus casseliflavus]	gene_11524	[Enterococcus casseliflavus]
gene_11525	[Unknown]	gene_11525	[Enterococcus casseliflavus]	gene_11525	[Enterococcus casseliflavus]
gene_11526	[Unknown]	gene_11526	[Enterococcus casseliflavus]	gene_11526	[Enterococcus casseliflavus]
gene_11527	[Unknown]	gene_11527	[Enterococcus casseliflavus]	gene_11527	[Enterococcus casseliflavus]
gene_11528	[Unknown]	gene_11528	[Enterococcus casseliflavus]	gene_11528	[Enterococcus casseliflavus]
gene_11529	[Unknown]	gene_11529	[Enterococcus casseliflavus]	gene_11529	[Enterococcus casseliflavus]
gene_1153	[Klebsiella pneumoniae]	gene_1153	[-]	gene_1153	[Klebsiella pneumoniae]
gene_11530	[Unknown]	gene_11530	[Enterococcus casseliflavus]	gene_11530	[Enterococcus casseliflavus]
gene_11531	[Unknown]	gene_11531	[Enterococcus casseliflavus]	gene_11531	[Enterococcus casseliflavus]
gene_11532	[Unknown]	gene_11532	[Enterococcus casseliflavus]	gene_11532	[Enterococcus casseliflavus]
gene_11533	[Unknown]	gene_11533	[Enterococcus casseliflavus]	gene_11533	[Enterococcus casseliflavus]
gene_11534	[Unknown]	gene_11534	[Enterococcus casseliflavus]	gene_11534	[Enterococcus casseliflavus]
gene_11535	[Unknown]	gene_11535	[Enterococcus casseliflavus]	gene_11535	[Enterococcus casseliflavus]
gene_11536	[Unknown]	gene_11536	[Enterococcus casseliflavus]	gene_11536	[Enterococcus casseliflavus]
gene_11537	[Unknown]	gene_11537	[Enterococcus casseliflavus]	gene_11537	[Enterococcus casseliflavus]
gene_11538	[Unknown]	gene_11538	[Enterococcus casseliflavus]	gene_11538	[Enterococcus casseliflavus]
gene_11539	[Unknown]	gene_11539	[Enterococcus casseliflavus]	gene_11539	[Enterococcus casseliflavus]
gene_1154	[Bacillus sp. HBCD-sjtu]	gene_1154	[-]	gene_1154	-
gene_11540	[Unknown]	gene_11540	[Enterococcus casseliflavus]	gene_11540	[Enterococcus casseliflavus]
gene_11541	[Enterococcus sp. FDAARGOS 375]	gene_11541	[Enterococcus casseliflavus]	gene_11541	[Enterococcus casseliflavus]
gene_11542	[Unknown]	gene_11542	[Enterococcus casseliflavus]	gene_11542	[Enterococcus casseliflavus]
gene_11543	[Unknown]	gene_11543	[Enterococcus casseliflavus]	gene_11543	[Enterococcus casseliflavus]
gene_11544	[Unknown]	gene_11544	[Enterococcus casseliflavus]	gene_11544	[Enterococcus casseliflavus]
gene_11545	[Unknown]	gene_11545	[Enterococcus casseliflavus]	gene_11545	[Enterococcus casseliflavus]
gene_11546	[Unknown]	gene_11546	[Enterococcus casseliflavus]	gene_11546	[Enterococcus casseliflavus]
gene_11547	[Unknown]	gene_11547	[Enterococcus casseliflavus]	gene_11547	[Enterococcus casseliflavus]
gene_11548	[Unknown]	gene_11548	[Enterococcus casseliflavus]	gene_11548	[Enterococcus casseliflavus]
gene_11549	[Unknown]	gene_11549	[Enterococcus casseliflavus]	gene_11549	[Enterococcus casseliflavus]
gene_1155	[Bacillus anthracis]	gene_1155	[-]	gene_1155	-
gene_11550	[Unknown]	gene_11550	[Enterococcus casseliflavus]	gene_11550	[Enterococcus casseliflavus]
gene_11551	[Unknown]	gene_11551	[Enterococcus casseliflavus]	gene_11551	[Enterococcus casseliflavus]
gene_11552	[Unknown]	gene_11552	[Enterococcus casseliflavus]	gene_11552	[Enterococcus casseliflavus]
gene_11553	[Unknown]	gene_11553	[Enterococcus casseliflavus]	gene_11553	[Enterococcus casseliflavus]
gene_11554	[Enterococcus innesii]	gene_11554	[Enterococcus casseliflavus]	gene_11554	[Enterococcus casseliflavus]
gene_11555	[Unknown]	gene_11555	[Enterococcus casseliflavus]	gene_11555	[Enterococcus casseliflavus]
gene_11556	[Unknown]	gene_11556	[Enterococcus casseliflavus]	gene_11556	[Enterococcus casseliflavus]
gene_11557	[Unknown]	gene_11557	[Enterococcus casseliflavus]	gene_11557	[Enterococcus casseliflavus]
gene_11558	[Unknown]	gene_11558	[Enterococcus casseliflavus]	gene_11558	[Enterococcus casseliflavus]
gene_11559	[Unknown]	gene_11559	[Enterococcus casseliflavus]	gene_11559	[Enterococcus casseliflavus]
gene_1156	[Citrobacter freundii]	gene_1156	[Citrobacter freundii]	gene_1156	[Citrobacter freundii]
gene_11560	[Unknown]	gene_11560	[Enterococcus casseliflavus]	gene_11560	[Enterococcus casseliflavus]
gene_11561	[Unknown]	gene_11561	[Enterococcus casseliflavus]	gene_11561	[Enterococcus casseliflavus]
gene_11562	[Unknown]	gene_11562	[Enterococcus casseliflavus]	gene_11562	[Enterococcus casseliflavus]
gene_11563	[Unknown]	gene_11563	[Enterococcus casseliflavus]	gene_11563	[Enterococcus casseliflavus]
gene_11564	[Unknown]	gene_11564	[Enterococcus casseliflavus]	gene_11564	[Enterococcus casseliflavus]
gene_11565	[Enterococcus sp. FDAARGOS 375]	gene_11565	[Enterococcus casseliflavus]	gene_11565	[Enterococcus casseliflavus]
gene_11566	[Enterococcus sp. FDAARGOS 375]	gene_11566	[Enterococcus casseliflavus]	gene_11566	[Enterococcus casseliflavus]
gene_11567	[Unknown]	gene_11567	[Enterococcus casseliflavus]	gene_11567	[Enterococcus casseliflavus]
gene_11568	[Unknown]	gene_11568	[Enterococcus casseliflavus]	gene_11568	[Enterococcus casseliflavus]
gene_11569	[Unknown]	gene_11569	[Enterococcus casseliflavus]	gene_11569	[Enterococcus casseliflavus]
gene_1157	[Citrobacter freundii]	gene_1157	[Citrobacter freundii]	gene_1157	[Citrobacter freundii]
gene_11570	[Unknown]	gene_11570	[Enterococcus casseliflavus]	gene_11570	[Enterococcus casseliflavus]
gene_11571	[Enterococcus sp. FDAARGOS 375]	gene_11571	[Enterococcus casseliflavus]	gene_11571	[Enterococcus casseliflavus]
gene_11572	[Unknown]	gene_11572	[Enterococcus casseliflavus]	gene_11572	-
gene_11573	[Unknown]	gene_11573	[Enterococcus casseliflavus]	gene_11573	-
gene_11574	[Unknown]	gene_11574	[Enterococcus casseliflavus]	gene_11574	[Enterococcus casseliflavus]
gene_11575	[Enterococcus sp. FDAARGOS 375]	gene_11575	[Enterococcus casseliflavus]	gene_11575	-
gene_11576	[Unknown]	gene_11576	[Enterococcus casseliflavus]	gene_11576	-
gene_11577	[Unknown]	gene_11577	[Enterococcus casseliflavus]	gene_11577	-
gene_11578	[Unknown]	gene_11578	[Enterococcus casseliflavus]	gene_11578	-
gene_11579	[Unknown]	gene_11579	[Enterococcus casseliflavus]	gene_11579	-
gene_1158	[Citrobacter freundii]	gene_1158	[Citrobacter freundii]	gene_1158	[Citrobacter freundii]
gene_11580	[Unknown]	gene_11580	[Enterococcus casseliflavus]	gene_11580	-
gene_11581	[Unknown]	gene_11581	[Enterococcus casseliflavus]	gene_11581	-
gene_11582	[Unknown]	gene_11582	[Enterococcus casseliflavus]	gene_11582	-
gene_11583	[Unknown]	gene_11583	[Enterococcus casseliflavus]	gene_11583	-
gene_11584	[Unknown]	gene_11584	[Enterococcus casseliflavus]	gene_11584	-
gene_11585	[Unknown]	gene_11585	[Enterococcus casseliflavus]	gene_11585	-
gene_11586	[Unknown]	gene_11586	[Enterococcus casseliflavus]	gene_11586	-
gene_11587	[Unknown]	gene_11587	[Enterococcus casseliflavus]	gene_11587	[Enterococcus casseliflavus]
gene_11588	[Enterococcus casseliflavus]	gene_11588	[Enterococcus casseliflavus]	gene_11588	[Enterococcus casseliflavus]
gene_11589	[Unknown]	gene_11589	[Enterococcus casseliflavus]	gene_11589	[Enterococcus casseliflavus]
gene_1159	[Citrobacter freundii]	gene_1159	[Citrobacter freundii]	gene_1159	[Citrobacter freundii]
gene_11590	[Unknown]	gene_11590	[Enterococcus casseliflavus]	gene_11590	[Enterococcus casseliflavus]
gene_11591	[Unknown]	gene_11591	[Enterococcus casseliflavus]	gene_11591	[Enterococcus casseliflavus]
gene_11592	[Unknown]	gene_11592	[Enterococcus casseliflavus]	gene_11592	[Enterococcus casseliflavus]
gene_11593	[Unknown]	gene_11593	[Enterococcus casseliflavus]	gene_11593	[Enterococcus casseliflavus]
gene_11594	[Unknown]	gene_11594	[Enterococcus casseliflavus]	gene_11594	[Enterococcus casseliflavus]
gene_11595	[Unknown]	gene_11595	[Enterococcus casseliflavus]	gene_11595	[Enterococcus casseliflavus]
gene_11596	[Unknown]	gene_11596	[Enterococcus casseliflavus]	gene_11596	[Enterococcus casseliflavus]
gene_11597	[Unknown]	gene_11597	[Enterococcus casseliflavus]	gene_11597	[Enterococcus casseliflavus]
gene_11598	[Unknown]	gene_11598	[Enterococcus casseliflavus]	gene_11598	[Enterococcus casseliflavus]
gene_11599	[Unknown]	gene_11599	[Enterococcus casseliflavus]	gene_11599	[Enterococcus casseliflavus]
gene_116	[Unknown]	gene_116	[-]	gene_116	-
gene_1160	[Citrobacter freundii]	gene_1160	[Citrobacter freundii]	gene_1160	[Citrobacter freundii]
gene_11600	[Unknown]	gene_11600	[Enterococcus casseliflavus]	gene_11600	[Enterococcus casseliflavus]
gene_11601	[Enterococcus casseliflavus]	gene_11601	[Enterococcus casseliflavus]	gene_11601	[Enterococcus casseliflavus]
gene_11602	[Enterococcus casseliflavus]	gene_11602	[Enterococcus casseliflavus]	gene_11602	[Enterococcus casseliflavus]
gene_11603	[Enterococcus casseliflavus]	gene_11603	[Enterococcus casseliflavus]	gene_11603	[Enterococcus casseliflavus]
gene_11604	[Klebsiella variicola]	gene_11604	[Klebsiella variicola]	gene_11604	[Klebsiella aerogenes]
gene_11605	[Salmonella enterica]	gene_11605	[Klebsiella variicola]	gene_11605	[Klebsiella variicola]
gene_11606	[Bacillus sp. HBCD-sjtu]	gene_11606	[-]	gene_11606	-
gene_11607	[Bacillus sp. HBCD-sjtu]	gene_11607	[-]	gene_11607	-
gene_11608	[Klebsiella variicola]	gene_11608	[Klebsiella variicola]	gene_11608	[Klebsiella variicola]
gene_11609	[Klebsiella variicola]	gene_11609	[Klebsiella variicola]	gene_11609	[Klebsiella variicola]
gene_1161	[Citrobacter freundii]	gene_1161	[Citrobacter freundii]	gene_1161	[Citrobacter freundii]
gene_11610	[Unknown]	gene_11610	[-]	gene_11610	[Klebsiella pneumoniae]
gene_11611	[Citrobacter freundii]	gene_11611	[Citrobacter freundii]	gene_11611	[Klebsiella variicola]
gene_11612	[Bacillus cereus]	gene_11612	[Bacillus sp. HBCD-sjtu]	gene_11612	-
gene_11613	[Serratia marcescens]	gene_11613	[Serratia marcescens]	gene_11613	-
gene_11614	[Serratia marcescens]	gene_11614	[Serratia marcescens]	gene_11614	-
gene_11615	[Clostridium butyricum]	gene_11615	[Clostridium butyricum]	gene_11615	[Clostridium butyricum]
gene_11616	[Clostridium butyricum]	gene_11616	[Clostridium butyricum]	gene_11616	[Clostridium butyricum]
gene_11617	[Clostridium butyricum]	gene_11617	[Clostridium butyricum]	gene_11617	[Clostridium butyricum]
gene_11618	[Clostridium butyricum]	gene_11618	[Clostridium butyricum]	gene_11618	[Clostridium butyricum]
gene_11619	[Clostridium butyricum]	gene_11619	[Clostridium butyricum]	gene_11619	-
gene_1162	[Citrobacter freundii]	gene_1162	[Citrobacter freundii]	gene_1162	[Citrobacter freundii]
gene_11620	[Clostridium butyricum]	gene_11620	[Clostridium butyricum]	gene_11620	[Clostridium butyricum]
gene_11621	[Clostridium butyricum]	gene_11621	[Clostridium butyricum]	gene_11621	[Clostridium butyricum]
gene_11622	[Clostridium butyricum]	gene_11622	[Clostridium butyricum]	gene_11622	[Clostridium butyricum]
gene_11623	[Clostridium butyricum]	gene_11623	[Clostridium butyricum]	gene_11623	[Clostridium butyricum]
gene_11624	[Clostridium butyricum]	gene_11624	[Clostridium butyricum]	gene_11624	[Clostridium butyricum]
gene_11625	[Klebsiella variicola]	gene_11625	[Klebsiella variicola]	gene_11625	[Klebsiella pneumoniae]
gene_11626	[Klebsiella pneumoniae]	gene_11626	[-]	gene_11626	[Klebsiella variicola]
gene_11627	[Klebsiella pneumoniae]	gene_11627	[-]	gene_11627	[Klebsiella pneumoniae]
gene_11628	[Klebsiella pneumoniae]	gene_11628	[-]	gene_11628	[Klebsiella pneumoniae]
gene_11629	[Klebsiella pneumoniae]	gene_11629	[-]	gene_11629	[Klebsiella variicola]
gene_1163	[Citrobacter freundii]	gene_1163	[Citrobacter freundii]	gene_1163	[Citrobacter freundii]
gene_11630	[Unknown]	gene_11630	[-]	gene_11630	[Klebsiella variicola]
gene_11631	[Klebsiella pneumoniae]	gene_11631	[-]	gene_11631	[Klebsiella variicola]
gene_11632	[Unknown]	gene_11632	[-]	gene_11632	[Klebsiella variicola]
gene_11633	[Unknown]	gene_11633	[-]	gene_11633	[Klebsiella variicola]
gene_11634	[Klebsiella pneumoniae]	gene_11634	[-]	gene_11634	[Klebsiella pneumoniae]
gene_11635	[Klebsiella variicola]	gene_11635	[-]	gene_11635	[Klebsiella pneumoniae]
gene_11636	[Klebsiella variicola]	gene_11636	[-]	gene_11636	[Klebsiella variicola]
gene_11637	[Klebsiella variicola]	gene_11637	[-]	gene_11637	[Klebsiella variicola]
gene_11638	[Klebsiella variicola]	gene_11638	[-]	gene_11638	[Klebsiella variicola]
gene_11639	[Unknown]	gene_11639	[-]	gene_11639	[Klebsiella variicola]
gene_1164	[Citrobacter freundii]	gene_1164	[Citrobacter freundii]	gene_1164	[Citrobacter freundii]
gene_11640	[Klebsiella variicola]	gene_11640	[-]	gene_11640	[Klebsiella pneumoniae]
gene_11641	[Klebsiella variicola]	gene_11641	[-]	gene_11641	[Klebsiella variicola]
gene_11642	[Bacillus thuringiensis]	gene_11642	[Bacillus thuringiensis]	gene_11642	-
gene_11643	[Klebsiella pneumoniae]	gene_11643	[Klebsiella pneumoniae]	gene_11643	[Klebsiella variicola]
gene_11644	[Klebsiella pneumoniae]	gene_11644	[Klebsiella pneumoniae]	gene_11644	[Klebsiella variicola]
gene_11645	[Klebsiella pneumoniae]	gene_11645	[Klebsiella pneumoniae]	gene_11645	[Citrobacter freundii]
gene_11646	[Klebsiella variicola]	gene_11646	[Klebsiella variicola]	gene_11646	[Klebsiella pneumoniae]
gene_11647	[Bacillus anthracis]	gene_11647	[Bacillus sp. HBCD-sjtu]	gene_11647	-
gene_11648	[Klebsiella aerogenes]	gene_11648	[Klebsiella aerogenes]	gene_11648	[Escherichia coli]
gene_11649	[Enterococcus faecium]	gene_11649	[Enterococcus faecium]	gene_11649	-
gene_1165	[Unknown]	gene_1165	[Citrobacter freundii]	gene_1165	[Citrobacter freundii]
gene_11650	[Enterococcus faecium]	gene_11650	[Enterococcus faecium]	gene_11650	-
gene_11651	[Klebsiella aerogenes]	gene_11651	[Klebsiella aerogenes]	gene_11651	[Klebsiella aerogenes]
gene_11652	[Klebsiella pneumoniae]	gene_11652	[Klebsiella pneumoniae]	gene_11652	[Klebsiella pneumoniae]
gene_11653	[Klebsiella variicola]	gene_11653	[Klebsiella variicola]	gene_11653	[Klebsiella variicola]
gene_11654	[Klebsiella variicola]	gene_11654	[Klebsiella variicola]	gene_11654	[Klebsiella variicola]
gene_11655	[Shigella sonnei]	gene_11655	[Shigella sonnei]	gene_11655	[Klebsiella pneumoniae]
gene_11656	[Klebsiella pneumoniae]	gene_11656	[Klebsiella pneumoniae]	gene_11656	[Escherichia coli]
gene_11657	[Klebsiella variicola]	gene_11657	[-]	gene_11657	[Pseudomonas aeruginosa]
gene_11658	[Klebsiella variicola]	gene_11658	[-]	gene_11658	[Pseudomonas aeruginosa]
gene_11659	[Klebsiella variicola]	gene_11659	[-]	gene_11659	-
gene_1166	[Citrobacter freundii]	gene_1166	[Citrobacter freundii]	gene_1166	[Citrobacter freundii]
gene_11660	[Klebsiella variicola]	gene_11660	[-]	gene_11660	-
gene_11661	[Serratia marcescens]	gene_11661	[Serratia marcescens]	gene_11661	-
gene_11662	[Klebsiella variicola]	gene_11662	[-]	gene_11662	[Klebsiella variicola]
gene_11663	[Unknown]	gene_11663	[-]	gene_11663	[Klebsiella variicola]
gene_11664	[Klebsiella variicola]	gene_11664	[-]	gene_11664	[Klebsiella variicola]
gene_11665	[Bacillus cereus]	gene_11665	[Bacillus cereus]	gene_11665	-
gene_11666	[Klebsiella variicola]	gene_11666	[Klebsiella variicola]	gene_11666	[Klebsiella pneumoniae]
gene_11667	[Klebsiella variicola]	gene_11667	[Klebsiella variicola]	gene_11667	[Klebsiella pneumoniae]
gene_11668	[Unknown]	gene_11668	[-]	gene_11668	[Klebsiella pneumoniae]
gene_11669	[Unknown]	gene_11669	[-]	gene_11669	[Klebsiella variicola]
gene_1167	[Citrobacter freundii]	gene_1167	[Citrobacter freundii]	gene_1167	[Citrobacter freundii]
gene_11670	[Klebsiella variicola]	gene_11670	[-]	gene_11670	[Klebsiella variicola]
gene_11671	[Unknown]	gene_11671	[-]	gene_11671	[Klebsiella variicola]
gene_11672	[Unknown]	gene_11672	[-]	gene_11672	[Klebsiella variicola]
gene_11673	[Shigella sonnei]	gene_11673	[Citrobacter freundii]	gene_11673	[Citrobacter freundii]
gene_11674	[Citrobacter freundii]	gene_11674	[Citrobacter freundii]	gene_11674	[Citrobacter freundii]
gene_11675	[Unknown]	gene_11675	[Citrobacter freundii]	gene_11675	[Citrobacter freundii]
gene_11676	[Citrobacter freundii]	gene_11676	[Citrobacter freundii]	gene_11676	[Citrobacter freundii]
gene_11677	[Unknown]	gene_11677	[Citrobacter freundii]	gene_11677	-
gene_11678	[Citrobacter freundii]	gene_11678	[Citrobacter freundii]	gene_11678	-
gene_11679	[Unknown]	gene_11679	[Citrobacter freundii]	gene_11679	-
gene_1168	[Citrobacter freundii]	gene_1168	[Citrobacter freundii]	gene_1168	[Klebsiella aerogenes]
gene_11680	[Citrobacter freundii]	gene_11680	[Citrobacter freundii]	gene_11680	-
gene_11681	[Citrobacter freundii]	gene_11681	[Citrobacter freundii]	gene_11681	-
gene_11682	[Unknown]	gene_11682	[Citrobacter freundii]	gene_11682	-
gene_11683	[Unknown]	gene_11683	[Citrobacter freundii]	gene_11683	-
gene_11684	[Citrobacter freundii]	gene_11684	[Citrobacter freundii]	gene_11684	-
gene_11685	[Citrobacter freundii]	gene_11685	[Citrobacter freundii]	gene_11685	-
gene_11686	[Citrobacter freundii]	gene_11686	[Citrobacter freundii]	gene_11686	[Citrobacter freundii]
gene_11687	[Citrobacter freundii]	gene_11687	[Citrobacter freundii]	gene_11687	[Citrobacter freundii]
gene_11688	[Citrobacter freundii]	gene_11688	[Citrobacter freundii]	gene_11688	[Citrobacter freundii]
gene_11689	[Citrobacter freundii]	gene_11689	[Citrobacter freundii]	gene_11689	[Citrobacter freundii]
gene_1169	[Klebsiella pneumoniae]	gene_1169	[Klebsiella pneumoniae]	gene_1169	[Klebsiella variicola]
gene_11690	[Citrobacter freundii]	gene_11690	[Citrobacter freundii]	gene_11690	[Citrobacter freundii]
gene_11691	[Citrobacter freundii]	gene_11691	[Citrobacter freundii]	gene_11691	[Citrobacter freundii]
gene_11692	[Citrobacter freundii]	gene_11692	[Citrobacter freundii]	gene_11692	[Citrobacter freundii]
gene_11693	[Serratia marcescens]	gene_11693	[Serratia marcescens]	gene_11693	-
gene_11694	[Klebsiella aerogenes]	gene_11694	[Klebsiella aerogenes]	gene_11694	[Klebsiella pneumoniae]
gene_11695	[Enterococcus faecium]	gene_11695	[Enterococcus faecium]	gene_11695	-
gene_11696	[Shigella sonnei]	gene_11696	[Klebsiella variicola]	gene_11696	[Escherichia coli]
gene_11697	[Klebsiella variicola]	gene_11697	[Klebsiella variicola]	gene_11697	[Klebsiella pneumoniae]
gene_11698	[Unknown]	gene_11698	[-]	gene_11698	-
gene_11699	[Klebsiella aerogenes]	gene_11699	[Klebsiella aerogenes]	gene_11699	[Klebsiella pneumoniae]
gene_117	[Klebsiella pneumoniae]	gene_117	[-]	gene_117	[Klebsiella pneumoniae]
gene_1170	[Klebsiella pneumoniae]	gene_1170	[Klebsiella pneumoniae]	gene_1170	[Klebsiella pneumoniae]
gene_11700	[Klebsiella variicola]	gene_11700	[-]	gene_11700	[Klebsiella variicola]
gene_11701	[Unknown]	gene_11701	[-]	gene_11701	[Klebsiella variicola]
gene_11702	[Klebsiella variicola]	gene_11702	[-]	gene_11702	[Klebsiella variicola]
gene_11703	[Klebsiella variicola]	gene_11703	[-]	gene_11703	[Klebsiella pneumoniae]
gene_11704	[Klebsiella variicola]	gene_11704	[-]	gene_11704	[Klebsiella variicola]
gene_11705	[Pseudomonas aeruginosa]	gene_11705	[Pseudomonas aeruginosa]	gene_11705	[Pseudomonas aeruginosa]
gene_11706	[Pseudomonas aeruginosa]	gene_11706	[Pseudomonas aeruginosa]	gene_11706	-
gene_11707	[Pseudomonas aeruginosa]	gene_11707	[Pseudomonas aeruginosa]	gene_11707	-
gene_11708	[Pseudomonas aeruginosa]	gene_11708	[Pseudomonas aeruginosa]	gene_11708	-
gene_11709	[Pseudomonas aeruginosa]	gene_11709	[Pseudomonas aeruginosa]	gene_11709	[Pseudomonas aeruginosa]
gene_1171	[Klebsiella pneumoniae]	gene_1171	[Klebsiella pneumoniae]	gene_1171	[Klebsiella pneumoniae]
gene_11710	[Pseudomonas aeruginosa]	gene_11710	[Pseudomonas aeruginosa]	gene_11710	[Pseudomonas aeruginosa]
gene_11711	[Pseudomonas aeruginosa]	gene_11711	[Pseudomonas aeruginosa]	gene_11711	[Pseudomonas aeruginosa]
gene_11712	[Pseudomonas aeruginosa]	gene_11712	[Pseudomonas aeruginosa]	gene_11712	[Pseudomonas aeruginosa]
gene_11713	[Pseudomonas aeruginosa]	gene_11713	[Pseudomonas aeruginosa]	gene_11713	[Pseudomonas aeruginosa]
gene_11714	[Pseudomonas aeruginosa]	gene_11714	[Pseudomonas aeruginosa]	gene_11714	[Pseudomonas aeruginosa]
gene_11715	[Pseudomonas aeruginosa]	gene_11715	[Pseudomonas aeruginosa]	gene_11715	[Pseudomonas aeruginosa]
gene_11716	[Pseudomonas aeruginosa]	gene_11716	[Pseudomonas aeruginosa]	gene_11716	[Pseudomonas aeruginosa]
gene_11717	[Pseudomonas aeruginosa]	gene_11717	[Pseudomonas aeruginosa]	gene_11717	[Pseudomonas aeruginosa]
gene_11718	[Pseudomonas aeruginosa]	gene_11718	[Pseudomonas aeruginosa]	gene_11718	[Pseudomonas aeruginosa]
gene_11719	[Pseudomonas aeruginosa]	gene_11719	[Pseudomonas aeruginosa]	gene_11719	[Pseudomonas aeruginosa]
gene_1172	[Klebsiella pneumoniae]	gene_1172	[Klebsiella pneumoniae]	gene_1172	[Klebsiella pneumoniae]
gene_11720	[Pseudomonas aeruginosa]	gene_11720	[Pseudomonas aeruginosa]	gene_11720	[Pseudomonas aeruginosa]
gene_11721	[Pseudomonas aeruginosa]	gene_11721	[Pseudomonas aeruginosa]	gene_11721	[Pseudomonas aeruginosa]
gene_11722	[Pseudomonas aeruginosa]	gene_11722	[Pseudomonas aeruginosa]	gene_11722	[Pseudomonas aeruginosa]
gene_11723	[Pseudomonas aeruginosa]	gene_11723	[Pseudomonas aeruginosa]	gene_11723	[Pseudomonas aeruginosa]
gene_11724	[Pseudomonas aeruginosa]	gene_11724	[Pseudomonas aeruginosa]	gene_11724	[Pseudomonas aeruginosa]
gene_11725	[Pseudomonas aeruginosa]	gene_11725	[Pseudomonas aeruginosa]	gene_11725	[Pseudomonas aeruginosa]
gene_11726	[Pseudomonas aeruginosa]	gene_11726	[Pseudomonas aeruginosa]	gene_11726	[Pseudomonas aeruginosa]
gene_11727	[Pseudomonas aeruginosa]	gene_11727	[Pseudomonas aeruginosa]	gene_11727	[Pseudomonas aeruginosa]
gene_11728	[Pseudomonas aeruginosa]	gene_11728	[Pseudomonas aeruginosa]	gene_11728	[Pseudomonas aeruginosa]
gene_11729	[Pseudomonas aeruginosa]	gene_11729	[Pseudomonas aeruginosa]	gene_11729	[Pseudomonas aeruginosa]
gene_1173	[Klebsiella pneumoniae]	gene_1173	[Klebsiella pneumoniae]	gene_1173	[Klebsiella pneumoniae]
gene_11730	[Pseudomonas aeruginosa]	gene_11730	[Pseudomonas aeruginosa]	gene_11730	[Pseudomonas aeruginosa]
gene_11731	[Pseudomonas aeruginosa]	gene_11731	[Pseudomonas aeruginosa]	gene_11731	[Pseudomonas aeruginosa]
gene_11732	[Pseudomonas aeruginosa]	gene_11732	[Pseudomonas aeruginosa]	gene_11732	[Pseudomonas aeruginosa]
gene_11733	[Pseudomonas aeruginosa]	gene_11733	[Pseudomonas aeruginosa]	gene_11733	[Pseudomonas aeruginosa]
gene_11734	[Pseudomonas aeruginosa]	gene_11734	[Pseudomonas aeruginosa]	gene_11734	[Pseudomonas aeruginosa]
gene_11735	[Pseudomonas aeruginosa]	gene_11735	[Pseudomonas aeruginosa]	gene_11735	[Pseudomonas aeruginosa]
gene_11736	[Pseudomonas aeruginosa]	gene_11736	[Pseudomonas aeruginosa]	gene_11736	[Pseudomonas aeruginosa]
gene_11737	[Pseudomonas aeruginosa]	gene_11737	[Pseudomonas aeruginosa]	gene_11737	[Pseudomonas aeruginosa]
gene_11738	[Pseudomonas aeruginosa]	gene_11738	[Pseudomonas aeruginosa]	gene_11738	[Pseudomonas aeruginosa]
gene_11739	[Pseudomonas aeruginosa]	gene_11739	[Pseudomonas aeruginosa]	gene_11739	[Pseudomonas aeruginosa]
gene_1174	[Klebsiella pneumoniae]	gene_1174	[Klebsiella pneumoniae]	gene_1174	[Klebsiella pneumoniae]
gene_11740	[Pseudomonas aeruginosa]	gene_11740	[Pseudomonas aeruginosa]	gene_11740	[Pseudomonas aeruginosa]
gene_11741	[Pseudomonas aeruginosa]	gene_11741	[Pseudomonas aeruginosa]	gene_11741	[Pseudomonas aeruginosa]
gene_11742	[Pseudomonas aeruginosa]	gene_11742	[Pseudomonas aeruginosa]	gene_11742	[Pseudomonas aeruginosa]
gene_11743	[Pseudomonas aeruginosa]	gene_11743	[Pseudomonas aeruginosa]	gene_11743	[Pseudomonas aeruginosa]
gene_11744	[Pseudomonas aeruginosa]	gene_11744	[Pseudomonas aeruginosa]	gene_11744	[Pseudomonas aeruginosa]
gene_11745	[Pseudomonas aeruginosa]	gene_11745	[Pseudomonas aeruginosa]	gene_11745	[Pseudomonas aeruginosa]
gene_11746	[Pseudomonas aeruginosa]	gene_11746	[Pseudomonas aeruginosa]	gene_11746	[Pseudomonas aeruginosa]
gene_11747	[Pseudomonas aeruginosa]	gene_11747	[Pseudomonas aeruginosa]	gene_11747	[Pseudomonas aeruginosa]
gene_11748	[Pseudomonas aeruginosa]	gene_11748	[Pseudomonas aeruginosa]	gene_11748	[Pseudomonas aeruginosa]
gene_11749	[Pseudomonas aeruginosa]	gene_11749	[Pseudomonas aeruginosa]	gene_11749	[Pseudomonas aeruginosa]
gene_1175	[Klebsiella pneumoniae]	gene_1175	[Klebsiella pneumoniae]	gene_1175	[Klebsiella pneumoniae]
gene_11750	[Pseudomonas aeruginosa]	gene_11750	[Pseudomonas aeruginosa]	gene_11750	[Pseudomonas aeruginosa]
gene_11751	[Pseudomonas aeruginosa]	gene_11751	[Pseudomonas aeruginosa]	gene_11751	[Pseudomonas aeruginosa]
gene_11752	[Pseudomonas aeruginosa]	gene_11752	[Pseudomonas aeruginosa]	gene_11752	[Pseudomonas aeruginosa]
gene_11753	[Pseudomonas aeruginosa]	gene_11753	[Pseudomonas aeruginosa]	gene_11753	[Pseudomonas aeruginosa]
gene_11754	[Pseudomonas aeruginosa]	gene_11754	[Pseudomonas aeruginosa]	gene_11754	[Pseudomonas aeruginosa]
gene_11755	[Pseudomonas aeruginosa]	gene_11755	[Pseudomonas aeruginosa]	gene_11755	[Pseudomonas aeruginosa]
gene_11756	[Pseudomonas aeruginosa]	gene_11756	[Pseudomonas aeruginosa]	gene_11756	[Pseudomonas aeruginosa]
gene_11757	[Pseudomonas aeruginosa]	gene_11757	[Pseudomonas aeruginosa]	gene_11757	[Pseudomonas aeruginosa]
gene_11758	[Pseudomonas aeruginosa]	gene_11758	[Pseudomonas aeruginosa]	gene_11758	[Pseudomonas aeruginosa]
gene_11759	[Pseudomonas aeruginosa]	gene_11759	[Pseudomonas aeruginosa]	gene_11759	[Pseudomonas aeruginosa]
gene_1176	[Klebsiella pneumoniae]	gene_1176	[Klebsiella pneumoniae]	gene_1176	[Klebsiella pneumoniae]
gene_11760	[Pseudomonas aeruginosa]	gene_11760	[Pseudomonas aeruginosa]	gene_11760	[Pseudomonas aeruginosa]
gene_11761	[Pseudomonas aeruginosa]	gene_11761	[Pseudomonas aeruginosa]	gene_11761	[Pseudomonas aeruginosa]
gene_11762	[Pseudomonas aeruginosa]	gene_11762	[Pseudomonas aeruginosa]	gene_11762	[Pseudomonas aeruginosa]
gene_11763	[Pseudomonas aeruginosa]	gene_11763	[Pseudomonas aeruginosa]	gene_11763	[Pseudomonas aeruginosa]
gene_11764	[Pseudomonas aeruginosa]	gene_11764	[Pseudomonas aeruginosa]	gene_11764	[Pseudomonas aeruginosa]
gene_11765	[Pseudomonas aeruginosa]	gene_11765	[Pseudomonas aeruginosa]	gene_11765	[Pseudomonas aeruginosa]
gene_11766	[Pseudomonas aeruginosa]	gene_11766	[Pseudomonas aeruginosa]	gene_11766	[Pseudomonas aeruginosa]
gene_11767	[Pseudomonas aeruginosa]	gene_11767	[Pseudomonas aeruginosa]	gene_11767	[Pseudomonas aeruginosa]
gene_11768	[Pseudomonas aeruginosa]	gene_11768	[Pseudomonas aeruginosa]	gene_11768	[Pseudomonas aeruginosa]
gene_11769	[Pseudomonas aeruginosa]	gene_11769	[Pseudomonas aeruginosa]	gene_11769	[Pseudomonas aeruginosa]
gene_1177	[Klebsiella pneumoniae]	gene_1177	[Klebsiella pneumoniae]	gene_1177	[Klebsiella pneumoniae]
gene_11770	[Pseudomonas aeruginosa]	gene_11770	[Pseudomonas aeruginosa]	gene_11770	[Pseudomonas aeruginosa]
gene_11771	[Pseudomonas aeruginosa]	gene_11771	[Pseudomonas aeruginosa]	gene_11771	[Pseudomonas aeruginosa]
gene_11772	[Pseudomonas aeruginosa]	gene_11772	[Pseudomonas aeruginosa]	gene_11772	[Pseudomonas aeruginosa]
gene_11773	[Pseudomonas aeruginosa]	gene_11773	[Pseudomonas aeruginosa]	gene_11773	[Pseudomonas aeruginosa]
gene_11774	[Pseudomonas aeruginosa]	gene_11774	[Pseudomonas aeruginosa]	gene_11774	[Pseudomonas aeruginosa]
gene_11775	[Pseudomonas aeruginosa]	gene_11775	[Pseudomonas aeruginosa]	gene_11775	[Pseudomonas aeruginosa]
gene_11776	[Pseudomonas aeruginosa]	gene_11776	[Pseudomonas aeruginosa]	gene_11776	[Pseudomonas aeruginosa]
gene_11777	[Pseudomonas aeruginosa]	gene_11777	[Pseudomonas aeruginosa]	gene_11777	[Pseudomonas aeruginosa]
gene_11778	[Pseudomonas aeruginosa]	gene_11778	[Pseudomonas aeruginosa]	gene_11778	[Pseudomonas aeruginosa]
gene_11779	[Pseudomonas aeruginosa]	gene_11779	[Pseudomonas aeruginosa]	gene_11779	[Pseudomonas aeruginosa]
gene_1178	[Klebsiella pneumoniae]	gene_1178	[Klebsiella pneumoniae]	gene_1178	[Klebsiella pneumoniae]
gene_11780	[Pseudomonas aeruginosa]	gene_11780	[Pseudomonas aeruginosa]	gene_11780	[Pseudomonas aeruginosa]
gene_11781	[Pseudomonas aeruginosa]	gene_11781	[Pseudomonas aeruginosa]	gene_11781	[Pseudomonas aeruginosa]
gene_11782	[Pseudomonas aeruginosa]	gene_11782	[Pseudomonas aeruginosa]	gene_11782	[Pseudomonas aeruginosa]
gene_11783	[Pseudomonas aeruginosa]	gene_11783	[Pseudomonas aeruginosa]	gene_11783	[Pseudomonas aeruginosa]
gene_11784	[Pseudomonas aeruginosa]	gene_11784	[Pseudomonas aeruginosa]	gene_11784	[Pseudomonas aeruginosa]
gene_11785	[Pseudomonas aeruginosa]	gene_11785	[Pseudomonas aeruginosa]	gene_11785	[Pseudomonas aeruginosa]
gene_11786	[Pseudomonas aeruginosa]	gene_11786	[Pseudomonas aeruginosa]	gene_11786	[Pseudomonas aeruginosa]
gene_11787	[Pseudomonas aeruginosa]	gene_11787	[Pseudomonas aeruginosa]	gene_11787	[Pseudomonas aeruginosa]
gene_11788	[Pseudomonas aeruginosa]	gene_11788	[Pseudomonas aeruginosa]	gene_11788	[Pseudomonas aeruginosa]
gene_11789	[Pseudomonas aeruginosa]	gene_11789	[Pseudomonas aeruginosa]	gene_11789	[Pseudomonas aeruginosa]
gene_1179	[Klebsiella pneumoniae]	gene_1179	[Klebsiella pneumoniae]	gene_1179	[Klebsiella pneumoniae]
gene_11790	[Pseudomonas aeruginosa]	gene_11790	[Pseudomonas aeruginosa]	gene_11790	[Pseudomonas aeruginosa]
gene_11791	[Pseudomonas aeruginosa]	gene_11791	[Pseudomonas aeruginosa]	gene_11791	[Pseudomonas aeruginosa]
gene_11792	[Pseudomonas aeruginosa]	gene_11792	[Pseudomonas aeruginosa]	gene_11792	[Pseudomonas aeruginosa]
gene_11793	[Pseudomonas aeruginosa]	gene_11793	[Pseudomonas aeruginosa]	gene_11793	[Pseudomonas aeruginosa]
gene_11794	[Pseudomonas aeruginosa]	gene_11794	[Pseudomonas aeruginosa]	gene_11794	[Pseudomonas aeruginosa]
gene_11795	[Pseudomonas aeruginosa]	gene_11795	[Pseudomonas aeruginosa]	gene_11795	[Pseudomonas aeruginosa]
gene_11796	[Pseudomonas aeruginosa]	gene_11796	[Pseudomonas aeruginosa]	gene_11796	[Pseudomonas aeruginosa]
[truncated: 61,012 more rows]

## Sheet: Kaiju
MD1		MD2		MD3
GeneID	Annotation	GeneID	Annotation	GeneID	Annotation
gene_1	-	gene_1	[-]	gene_1	[Citrobacter freundii]
gene_10	-	gene_10	[Bacillus sp. HBCD-sjtu]	gene_10	-
gene_100	-	gene_100	[-]	gene_100	[Klebsiella pneumoniae]
gene_1000	-	gene_1000	[Bacillus cereus]	gene_1000	-
gene_10000	-	gene_10000	[Morganella morganii]	gene_10000	[Morganella morganii]
gene_10001	-	gene_10001	[Morganella morganii]	gene_10001	[Morganella morganii]
gene_10002	[Morganella morganii]	gene_10002	[Morganella morganii]	gene_10002	[Morganella morganii]
gene_10003	-	gene_10003	[Morganella morganii]	gene_10003	[Morganella morganii]
gene_10004	-	gene_10004	[Morganella morganii]	gene_10004	[Morganella morganii]
gene_10005	-	gene_10005	[Morganella morganii]	gene_10005	[Morganella morganii]
gene_10006	-	gene_10006	[Morganella morganii]	gene_10006	[Morganella morganii]
gene_10007	-	gene_10007	[Morganella morganii]	gene_10007	[Morganella morganii]
gene_10008	-	gene_10008	[Morganella morganii]	gene_10008	[Morganella morganii]
gene_10009	-	gene_10009	[Morganella morganii]	gene_10009	[Morganella morganii]
gene_1001	-	gene_1001	[-]	gene_1001	[Klebsiella pneumoniae]
gene_10010	-	gene_10010	[Morganella morganii]	gene_10010	[Morganella morganii]
gene_10011	-	gene_10011	[Morganella morganii]	gene_10011	[Morganella morganii]
gene_10012	-	gene_10012	[Morganella morganii]	gene_10012	[Morganella morganii]
gene_10013	[Morganella morganii]	gene_10013	[Morganella morganii]	gene_10013	[Morganella morganii]
gene_10014	-	gene_10014	[Morganella morganii]	gene_10014	[Morganella morganii]
gene_10015	-	gene_10015	[Morganella morganii]	gene_10015	[Morganella morganii]
gene_10016	-	gene_10016	[Morganella morganii]	gene_10016	[Morganella morganii]
gene_10017	-	gene_10017	[Morganella morganii]	gene_10017	[Morganella morganii]
gene_10018	-	gene_10018	[Morganella morganii]	gene_10018	[Morganella morganii]
gene_10019	-	gene_10019	[Morganella morganii]	gene_10019	[Morganella morganii]
gene_1002	[Terrabacteria group]	gene_1002	[Terrabacteria group]	gene_1002	[Clostridium butyricum]
gene_10020	-	gene_10020	[Morganella morganii]	gene_10020	[Morganella morganii]
gene_10021	-	gene_10021	[Morganella morganii]	gene_10021	[Morganella morganii]
gene_10022	-	gene_10022	[Morganella morganii]	gene_10022	[Morganella morganii]
gene_10023	[Morganella morganii]	gene_10023	[Morganella morganii]	gene_10023	[Morganella morganii]
gene_10024	-	gene_10024	[Morganella morganii]	gene_10024	[Morganella morganii]
gene_10025	-	gene_10025	[Morganella morganii]	gene_10025	[Morganella morganii]
gene_10026	[Morganella morganii]	gene_10026	[Morganella morganii]	gene_10026	[Morganella morganii]
gene_10027	-	gene_10027	[Morganella morganii]	gene_10027	[Morganella morganii]
gene_10028	-	gene_10028	[Morganella morganii]	gene_10028	[Morganella morganii]
gene_10029	-	gene_10029	[Morganella morganii]	gene_10029	[Morganella morganii]
gene_1003	-	gene_1003	[Terrabacteria group]	gene_1003	[Klebsiella aerogenes]
gene_10030	[Morganella morganii]	gene_10030	[Morganella morganii]	gene_10030	-
gene_10031	[Morganella morganii]	gene_10031	[Morganella morganii]	gene_10031	-
gene_10032	-	gene_10032	[Morganella morganii]	gene_10032	-
gene_10033	-	gene_10033	[-]	gene_10033	[Escherichia coli]
gene_10034	-	gene_10034	[Enterococcus faecium]	gene_10034	-
gene_10035	-	gene_10035	[Enterococcus faecium]	gene_10035	-
gene_10036	[Enterococcus faecium]	gene_10036	[Enterococcus faecium]	gene_10036	-
gene_10037	[Klebsiella aerogenes]	gene_10037	[Klebsiella aerogenes]	gene_10037	[Klebsiella aerogenes]
gene_10038	-	gene_10038	[-]	gene_10038	[Klebsiella pneumoniae]
gene_10039	-	gene_10039	[-]	gene_10039	-
gene_1004	-	gene_1004	[-]	gene_1004	-
gene_10040	-	gene_10040	[-]	gene_10040	[Klebsiella pneumoniae]
gene_10041	-	gene_10041	[-]	gene_10041	[Klebsiella pneumoniae]
gene_10042	-	gene_10042	[-]	gene_10042	[Klebsiella pneumoniae]
gene_10043	-	gene_10043	[-]	gene_10043	[Pseudomonas aeruginosa]
gene_10044	[Bacillus thuringiensis]	gene_10044	[Bacillus thuringiensis]	gene_10044	-
gene_10045	-	gene_10045	[-]	gene_10045	-
gene_10046	-	gene_10046	[-]	gene_10046	-
gene_10047	[Clostridium butyricum]	gene_10047	[-]	gene_10047	-
gene_10048	[Clostridium butyricum]	gene_10048	[-]	gene_10048	-
gene_10049	[Clostridium butyricum]	gene_10049	[-]	gene_10049	-
gene_1005	-	gene_1005	[-]	gene_1005	-
gene_10050	[Clostridium butyricum]	gene_10050	[-]	gene_10050	-
gene_10051	[Clostridium butyricum]	gene_10051	[-]	gene_10051	-
gene_10052	[Clostridium butyricum]	gene_10052	[-]	gene_10052	-
gene_10053	[Clostridium butyricum]	gene_10053	[-]	gene_10053	-
gene_10054	-	gene_10054	[-]	gene_10054	-
gene_10055	-	gene_10055	[-]	gene_10055	-
gene_10056	-	gene_10056	[-]	gene_10056	[Enterococcus faecalis]
gene_10057	-	gene_10057	[-]	gene_10057	[Enterococcus faecalis]
gene_10058	-	gene_10058	[-]	gene_10058	-
gene_10059	-	gene_10059	[-]	gene_10059	-
gene_1006	-	gene_1006	[-]	gene_1006	-
gene_10060	-	gene_10060	[-]	gene_10060	[Klebsiella pneumoniae]
gene_10061	-	gene_10061	[-]	gene_10061	[Klebsiella pneumoniae]
gene_10062	-	gene_10062	[-]	gene_10062	[Enterococcus faecalis]
gene_10063	[Bacillus cereus]	gene_10063	[Bacillus cereus]	gene_10063	-
gene_10064	-	gene_10064	[-]	gene_10064	[Klebsiella pneumoniae]
gene_10065	-	gene_10065	[-]	gene_10065	[Klebsiella pneumoniae]
gene_10066	-	gene_10066	[-]	gene_10066	[Klebsiella pneumoniae]
gene_10067	-	gene_10067	[-]	gene_10067	[Klebsiella pneumoniae]
gene_10068	[Klebsiella pneumoniae]	gene_10068	[-]	gene_10068	[Klebsiella pneumoniae]
gene_10069	-	gene_10069	[-]	gene_10069	[Klebsiella pneumoniae]
gene_1007	-	gene_1007	[-]	gene_1007	-
gene_10070	-	gene_10070	[-]	gene_10070	-
gene_10071	-	gene_10071	[-]	gene_10071	-
gene_10072	[Serratia plymuthica]	gene_10072	[-]	gene_10072	-
gene_10073	[Klebsiella pneumoniae]	gene_10073	[-]	gene_10073	[Klebsiella pneumoniae]
gene_10074	-	gene_10074	[-]	gene_10074	[Klebsiella pneumoniae]
gene_10075	[Klebsiella pneumoniae]	gene_10075	[-]	gene_10075	[Klebsiella pneumoniae]
gene_10076	-	gene_10076	[-]	gene_10076	[Klebsiella pneumoniae]
gene_10077	-	gene_10077	[-]	gene_10077	[Klebsiella pneumoniae]
gene_10078	-	gene_10078	[-]	gene_10078	-
gene_10079	-	gene_10079	[-]	gene_10079	-
gene_1008	-	gene_1008	[-]	gene_1008	[Klebsiella pneumoniae]
gene_10080	-	gene_10080	[-]	gene_10080	[Klebsiella pneumoniae]
gene_10081	-	gene_10081	[-]	gene_10081	[Klebsiella pneumoniae]
gene_10082	-	gene_10082	[-]	gene_10082	[Klebsiella pneumoniae]
gene_10083	[Klebsiella pneumoniae]	gene_10083	[-]	gene_10083	[Klebsiella pneumoniae]
gene_10084	[Klebsiella quasipneumoniae]	gene_10084	[-]	gene_10084	[Klebsiella pneumoniae]
gene_10085	[Klebsiella pneumoniae]	gene_10085	[-]	gene_10085	[Klebsiella pneumoniae]
gene_10086	-	gene_10086	[-]	gene_10086	[Klebsiella pneumoniae]
gene_10087	-	gene_10087	[-]	gene_10087	[Klebsiella pneumoniae]
gene_10088	-	gene_10088	[Klebsiella pneumoniae]	gene_10088	[Klebsiella pneumoniae]
gene_10089	-	gene_10089	[Klebsiella pneumoniae]	gene_10089	[Klebsiella pneumoniae]
gene_1009	-	gene_1009	[-]	gene_1009	-
gene_10090	-	gene_10090	[Klebsiella pneumoniae]	gene_10090	[Klebsiella pneumoniae]
gene_10091	[Klebsiella pneumoniae]	gene_10091	[Klebsiella pneumoniae]	gene_10091	[Klebsiella pneumoniae]
gene_10092	-	gene_10092	[Klebsiella pneumoniae]	gene_10092	[Klebsiella pneumoniae]
gene_10093	-	gene_10093	[Klebsiella pneumoniae]	gene_10093	[Klebsiella pneumoniae]
gene_10094	-	gene_10094	[Klebsiella pneumoniae]	gene_10094	[Klebsiella pneumoniae]
gene_10095	[Klebsiella pneumoniae]	gene_10095	[Klebsiella pneumoniae]	gene_10095	[Klebsiella pneumoniae]
gene_10096	-	gene_10096	[Klebsiella pneumoniae]	gene_10096	[Klebsiella pneumoniae]
gene_10097	[Klebsiella pneumoniae]	gene_10097	[Klebsiella pneumoniae]	gene_10097	[Klebsiella pneumoniae]
gene_10098	-	gene_10098	[Klebsiella pneumoniae]	gene_10098	[Klebsiella pneumoniae]
gene_10099	[Klebsiella pneumoniae]	gene_10099	[Klebsiella pneumoniae]	gene_10099	[Klebsiella pneumoniae]
gene_101	-	gene_101	[-]	gene_101	[Klebsiella pneumoniae]
gene_1010	-	gene_1010	[-]	gene_1010	-
gene_10100	[Klebsiella pneumoniae]	gene_10100	[Klebsiella pneumoniae]	gene_10100	[Klebsiella pneumoniae]
gene_10101	-	gene_10101	[Klebsiella pneumoniae]	gene_10101	[Klebsiella pneumoniae]
gene_10102	-	gene_10102	[Klebsiella pneumoniae]	gene_10102	[Klebsiella pneumoniae]
gene_10103	-	gene_10103	[Klebsiella pneumoniae]	gene_10103	[Klebsiella pneumoniae]
gene_10104	-	gene_10104	[Klebsiella pneumoniae]	gene_10104	[Klebsiella pneumoniae]
gene_10105	-	gene_10105	[Klebsiella pneumoniae]	gene_10105	[Klebsiella pneumoniae]
gene_10106	[Klebsiella aerogenes]	gene_10106	[Klebsiella aerogenes]	gene_10106	[Klebsiella aerogenes]
gene_10107	-	gene_10107	[Klebsiella aerogenes]	gene_10107	[Klebsiella aerogenes]
gene_10108	-	gene_10108	[-]	gene_10108	[Klebsiella pneumoniae]
gene_10109	-	gene_10109	[-]	gene_10109	[Klebsiella pneumoniae]
gene_1011	-	gene_1011	[-]	gene_1011	-
gene_10110	-	gene_10110	[-]	gene_10110	[Klebsiella pneumoniae]
gene_10111	[Klebsiella pneumoniae]	gene_10111	[-]	gene_10111	[Klebsiella pneumoniae]
gene_10112	-	gene_10112	[-]	gene_10112	[Klebsiella pneumoniae]
gene_10113	-	gene_10113	[-]	gene_10113	[Klebsiella pneumoniae]
gene_10114	[Klebsiella pneumoniae]	gene_10114	[-]	gene_10114	[Klebsiella pneumoniae]
gene_10115	-	gene_10115	[-]	gene_10115	[Klebsiella pneumoniae]
gene_10116	-	gene_10116	[-]	gene_10116	[Klebsiella pneumoniae]
gene_10117	-	gene_10117	[-]	gene_10117	[Klebsiella pneumoniae]
gene_10118	-	gene_10118	[-]	gene_10118	[Klebsiella pneumoniae]
gene_10119	[Klebsiella pneumoniae]	gene_10119	[-]	gene_10119	[Klebsiella pneumoniae]
gene_1012	-	gene_1012	[-]	gene_1012	-
gene_10120	-	gene_10120	[-]	gene_10120	[Klebsiella pneumoniae]
gene_10121	[Klebsiella pneumoniae]	gene_10121	[-]	gene_10121	[Klebsiella pneumoniae]
gene_10122	[Klebsiella pneumoniae]	gene_10122	[-]	gene_10122	[Klebsiella pneumoniae]
gene_10123	-	gene_10123	[-]	gene_10123	[Klebsiella pneumoniae]
gene_10124	-	gene_10124	[-]	gene_10124	[Klebsiella pneumoniae]
gene_10125	-	gene_10125	[-]	gene_10125	[Klebsiella pneumoniae]
gene_10126	[Klebsiella quasipneumoniae]	gene_10126	[-]	gene_10126	[Klebsiella pneumoniae]
gene_10127	[Klebsiella pneumoniae]	gene_10127	[-]	gene_10127	[Klebsiella pneumoniae]
gene_10128	-	gene_10128	[-]	gene_10128	[Klebsiella pneumoniae]
gene_10129	-	gene_10129	[-]	gene_10129	-
gene_1013	-	gene_1013	[-]	gene_1013	-
gene_10130	-	gene_10130	[-]	gene_10130	-
gene_10131	-	gene_10131	[-]	gene_10131	-
gene_10132	-	gene_10132	[-]	gene_10132	[Pseudomonas aeruginosa]
gene_10133	-	gene_10133	[-]	gene_10133	[Pseudomonas aeruginosa]
gene_10134	-	gene_10134	[Bacillus thuringiensis]	gene_10134	-
gene_10135	-	gene_10135	[Bacillus thuringiensis]	gene_10135	-
gene_10136	-	gene_10136	[-]	gene_10136	[Escherichia coli]
gene_10137	-	gene_10137	[-]	gene_10137	-
gene_10138	-	gene_10138	[Klebsiella aerogenes]	gene_10138	[Enterobacter asburiae]
gene_10139	-	gene_10139	[Klebsiella aerogenes]	gene_10139	[Enterobacter asburiae]
gene_1014	-	gene_1014	[-]	gene_1014	-
gene_10140	-	gene_10140	[Klebsiella aerogenes]	gene_10140	[Enterobacter asburiae]
gene_10141	[Klebsiella aerogenes]	gene_10141	[Klebsiella aerogenes]	gene_10141	[Klebsiella aerogenes]
gene_10142	[Klebsiella aerogenes]	gene_10142	[Klebsiella aerogenes]	gene_10142	[Klebsiella aerogenes]
gene_10143	[Klebsiella aerogenes]	gene_10143	[Klebsiella aerogenes]	gene_10143	[Klebsiella aerogenes]
gene_10144	[Klebsiella aerogenes]	gene_10144	[Klebsiella aerogenes]	gene_10144	[Klebsiella aerogenes]
gene_10145	-	gene_10145	[Klebsiella aerogenes]	gene_10145	[Klebsiella aerogenes]
gene_10146	-	gene_10146	[Klebsiella aerogenes]	gene_10146	[Klebsiella pneumoniae]
gene_10147	-	gene_10147	[-]	gene_10147	-
gene_10148	-	gene_10148	[Bacillus cereus]	gene_10148	-
gene_10149	-	gene_10149	[-]	gene_10149	[Klebsiella pneumoniae]
gene_1015	-	gene_1015	[-]	gene_1015	-
gene_10150	-	gene_10150	[-]	gene_10150	-
gene_10151	-	gene_10151	[-]	gene_10151	-
gene_10152	-	gene_10152	[-]	gene_10152	[Klebsiella pneumoniae]
gene_10153	-	gene_10153	[-]	gene_10153	[Klebsiella pneumoniae]
gene_10154	[Klebsiella pneumoniae]	gene_10154	[-]	gene_10154	[Klebsiella pneumoniae]
gene_10155	-	gene_10155	[-]	gene_10155	[Klebsiella pneumoniae]
gene_10156	-	gene_10156	[-]	gene_10156	-
gene_10157	-	gene_10157	[-]	gene_10157	-
gene_10158	-	gene_10158	[-]	gene_10158	-
gene_10159	-	gene_10159	[-]	gene_10159	-
gene_1016	-	gene_1016	[-]	gene_1016	-
gene_10160	-	gene_10160	[-]	gene_10160	-
gene_10161	-	gene_10161	[-]	gene_10161	[Klebsiella aerogenes]
gene_10162	-	gene_10162	[-]	gene_10162	[Klebsiella pneumoniae]
gene_10163	-	gene_10163	[-]	gene_10163	-
gene_10164	-	gene_10164	[-]	gene_10164	[Klebsiella pneumoniae]
gene_10165	-	gene_10165	[-]	gene_10165	-
gene_10166	-	gene_10166	[-]	gene_10166	-
gene_10167	-	gene_10167	[-]	gene_10167	[Enterococcus casseliflavus]
gene_10168	-	gene_10168	[Enterococcus casseliflavus]	gene_10168	[Enterococcus casseliflavus]
gene_10169	-	gene_10169	[Enterococcus casseliflavus]	gene_10169	[Enterococcus casseliflavus]
gene_1017	-	gene_1017	[-]	gene_1017	[Klebsiella pneumoniae]
gene_10170	-	gene_10170	[Enterococcus casseliflavus]	gene_10170	[Enterococcus casseliflavus]
gene_10171	-	gene_10171	[Enterococcus casseliflavus]	gene_10171	[Enterococcus casseliflavus]
gene_10172	-	gene_10172	[Enterococcus casseliflavus]	gene_10172	[Enterococcus casseliflavus]
gene_10173	-	gene_10173	[Enterococcus casseliflavus]	gene_10173	[Enterococcus casseliflavus]
gene_10174	-	gene_10174	[Enterococcus casseliflavus]	gene_10174	[Enterococcus casseliflavus]
gene_10175	-	gene_10175	[Enterococcus casseliflavus]	gene_10175	[Enterococcus casseliflavus]
gene_10176	-	gene_10176	[Enterococcus casseliflavus]	gene_10176	[Enterococcus casseliflavus]
gene_10177	-	gene_10177	[Enterococcus casseliflavus]	gene_10177	[Enterococcus casseliflavus]
gene_10178	[Enterococcus casseliflavus]	gene_10178	[Enterococcus casseliflavus]	gene_10178	[Enterococcus casseliflavus]
gene_10179	-	gene_10179	[Enterococcus casseliflavus]	gene_10179	[Enterococcus casseliflavus]
gene_1018	-	gene_1018	[-]	gene_1018	[Klebsiella pneumoniae]
gene_10180	[Enterococcus casseliflavus]	gene_10180	[Enterococcus casseliflavus]	gene_10180	[Enterococcus casseliflavus]
gene_10181	[Enterococcus casseliflavus]	gene_10181	[Enterococcus casseliflavus]	gene_10181	[Enterococcus casseliflavus]
gene_10182	-	gene_10182	[Enterococcus casseliflavus]	gene_10182	[Enterococcus casseliflavus]
gene_10183	-	gene_10183	[Enterococcus casseliflavus]	gene_10183	[Enterococcus casseliflavus]
gene_10184	-	gene_10184	[Enterococcus casseliflavus]	gene_10184	[Enterococcus casseliflavus]
gene_10185	-	gene_10185	[Enterococcus casseliflavus]	gene_10185	[Enterococcus casseliflavus]
gene_10186	-	gene_10186	[Enterococcus casseliflavus]	gene_10186	[Enterococcus casseliflavus]
gene_10187	-	gene_10187	[Enterococcus casseliflavus]	gene_10187	[Enterococcus casseliflavus]
gene_10188	-	gene_10188	[Enterococcus casseliflavus]	gene_10188	[Enterococcus casseliflavus]
gene_10189	[Enterococcus casseliflavus]	gene_10189	[Enterococcus casseliflavus]	gene_10189	[Enterococcus casseliflavus]
gene_1019	-	gene_1019	[-]	gene_1019	[Klebsiella pneumoniae]
gene_10190	-	gene_10190	[Enterococcus casseliflavus]	gene_10190	[Enterococcus casseliflavus]
gene_10191	[Enterococcus casseliflavus]	gene_10191	[Enterococcus casseliflavus]	gene_10191	[Enterococcus casseliflavus]
gene_10192	-	gene_10192	[Enterococcus casseliflavus]	gene_10192	[Enterococcus casseliflavus]
gene_10193	-	gene_10193	[Enterococcus casseliflavus]	gene_10193	[Enterococcus casseliflavus]
gene_10194	-	gene_10194	[Enterococcus casseliflavus]	gene_10194	[Enterococcus casseliflavus]
gene_10195	-	gene_10195	[Enterococcus casseliflavus]	gene_10195	[Enterococcus casseliflavus]
gene_10196	-	gene_10196	[Enterococcus casseliflavus]	gene_10196	[Enterococcus casseliflavus]
gene_10197	[Enterococcus casseliflavus]	gene_10197	[Enterococcus casseliflavus]	gene_10197	[Enterococcus casseliflavus]
gene_10198	-	gene_10198	[Enterococcus casseliflavus]	gene_10198	[Enterococcus casseliflavus]
gene_10199	-	gene_10199	[Enterococcus casseliflavus]	gene_10199	[Enterococcus casseliflavus]
gene_102	-	gene_102	[-]	gene_102	[Klebsiella pneumoniae]
gene_1020	[Klebsiella pneumoniae]	gene_1020	[-]	gene_1020	[Klebsiella pneumoniae]
gene_10200	[Enterococcus casseliflavus]	gene_10200	[Enterococcus casseliflavus]	gene_10200	[Enterococcus casseliflavus]
gene_10201	-	gene_10201	[Enterococcus casseliflavus]	gene_10201	[Enterococcus casseliflavus]
gene_10202	[Enterococcus casseliflavus]	gene_10202	[Enterococcus casseliflavus]	gene_10202	[Enterococcus casseliflavus]
gene_10203	-	gene_10203	[Enterococcus casseliflavus]	gene_10203	[Enterococcus casseliflavus]
gene_10204	[Enterococcus casseliflavus]	gene_10204	[Enterococcus casseliflavus]	gene_10204	[Enterococcus casseliflavus]
gene_10205	[Enterococcus casseliflavus]	gene_10205	[Enterococcus casseliflavus]	gene_10205	[Enterococcus casseliflavus]
gene_10206	-	gene_10206	[Enterococcus casseliflavus]	gene_10206	[Enterococcus casseliflavus]
gene_10207	-	gene_10207	[Enterococcus casseliflavus]	gene_10207	[Enterococcus casseliflavus]
gene_10208	-	gene_10208	[Enterococcus casseliflavus]	gene_10208	[Enterococcus casseliflavus]
gene_10209	-	gene_10209	[Enterococcus casseliflavus]	gene_10209	[Enterococcus casseliflavus]
gene_1021	-	gene_1021	[-]	gene_1021	[Klebsiella pneumoniae]
gene_10210	-	gene_10210	[Enterococcus casseliflavus]	gene_10210	[Enterococcus casseliflavus]
gene_10211	[Enterococcus casseliflavus]	gene_10211	[Enterococcus casseliflavus]	gene_10211	[Enterococcus casseliflavus]
gene_10212	-	gene_10212	[Enterococcus casseliflavus]	gene_10212	[Enterococcus casseliflavus]
gene_10213	[Enterococcus casseliflavus]	gene_10213	[Enterococcus casseliflavus]	gene_10213	[Enterococcus casseliflavus]
gene_10214	[Enterococcus casseliflavus]	gene_10214	[Enterococcus casseliflavus]	gene_10214	[Enterococcus casseliflavus]
gene_10215	-	gene_10215	[Enterococcus casseliflavus]	gene_10215	[Enterococcus casseliflavus]
gene_10216	-	gene_10216	[Enterococcus casseliflavus]	gene_10216	[Enterococcus casseliflavus]
gene_10217	-	gene_10217	[Enterococcus casseliflavus]	gene_10217	[Enterococcus casseliflavus]
gene_10218	[Enterococcus casseliflavus]	gene_10218	[Enterococcus casseliflavus]	gene_10218	[Enterococcus casseliflavus]
gene_10219	-	gene_10219	[Enterococcus casseliflavus]	gene_10219	-
gene_1022	-	gene_1022	[-]	gene_1022	-
gene_10220	[Enterococcus casseliflavus]	gene_10220	[Enterococcus casseliflavus]	gene_10220	-
gene_10221	-	gene_10221	[Enterococcus casseliflavus]	gene_10221	-
gene_10222	-	gene_10222	[Enterococcus casseliflavus]	gene_10222	-
gene_10223	-	gene_10223	[Enterococcus casseliflavus]	gene_10223	-
gene_10224	[Enterococcus casseliflavus]	gene_10224	[Enterococcus casseliflavus]	gene_10224	-
gene_10225	-	gene_10225	[Enterococcus casseliflavus]	gene_10225	[Enterococcus casseliflavus]
gene_10226	-	gene_10226	[Enterococcus casseliflavus]	gene_10226	[Enterococcus casseliflavus]
gene_10227	-	gene_10227	[Enterococcus casseliflavus]	gene_10227	[Enterococcus casseliflavus]
gene_10228	-	gene_10228	[Enterococcus casseliflavus]	gene_10228	[Enterococcus casseliflavus]
gene_10229	-	gene_10229	[Enterococcus casseliflavus]	gene_10229	[Enterococcus casseliflavus]
gene_1023	-	gene_1023	[-]	gene_1023	[Klebsiella pneumoniae]
gene_10230	[Enterococcus casseliflavus]	gene_10230	[Enterococcus casseliflavus]	gene_10230	[Enterococcus casseliflavus]
gene_10231	[Enterococcus casseliflavus]	gene_10231	[Enterococcus casseliflavus]	gene_10231	[Enterococcus casseliflavus]
gene_10232	-	gene_10232	[Enterococcus casseliflavus]	gene_10232	[Enterococcus casseliflavus]
gene_10233	-	gene_10233	[Enterococcus casseliflavus]	gene_10233	[Enterococcus casseliflavus]
gene_10234	-	gene_10234	[Enterococcus casseliflavus]	gene_10234	[Enterococcus casseliflavus]
gene_10235	[Enterococcus casseliflavus]	gene_10235	[Enterococcus casseliflavus]	gene_10235	[Enterococcus casseliflavus]
gene_10236	[Enterococcus casseliflavus]	gene_10236	[Enterococcus casseliflavus]	gene_10236	[Enterococcus casseliflavus]
gene_10237	[Enterococcus casseliflavus]	gene_10237	[Enterococcus casseliflavus]	gene_10237	[Enterococcus casseliflavus]
gene_10238	[Enterococcus casseliflavus]	gene_10238	[Enterococcus casseliflavus]	gene_10238	[Enterococcus casseliflavus]
gene_10239	[Enterococcus casseliflavus]	gene_10239	[Enterococcus casseliflavus]	gene_10239	[Enterococcus casseliflavus]
gene_1024	-	gene_1024	[-]	gene_1024	[Klebsiella pneumoniae]
gene_10240	-	gene_10240	[Enterococcus casseliflavus]	gene_10240	[Enterococcus casseliflavus]
gene_10241	[Enterococcus casseliflavus]	gene_10241	[Enterococcus casseliflavus]	gene_10241	[Enterococcus casseliflavus]
gene_10242	[Enterococcus casseliflavus]	gene_10242	[Enterococcus casseliflavus]	gene_10242	[Enterococcus casseliflavus]
gene_10243	[Enterococcus casseliflavus]	gene_10243	[Enterococcus casseliflavus]	gene_10243	[Enterococcus casseliflavus]
gene_10244	-	gene_10244	[Enterococcus casseliflavus]	gene_10244	[Enterococcus casseliflavus]
gene_10245	-	gene_10245	[Enterococcus casseliflavus]	gene_10245	[Enterococcus casseliflavus]
gene_10246	-	gene_10246	[Enterococcus casseliflavus]	gene_10246	[Enterococcus casseliflavus]
gene_10247	-	gene_10247	[Enterococcus casseliflavus]	gene_10247	[Enterococcus casseliflavus]
gene_10248	-	gene_10248	[Enterococcus casseliflavus]	gene_10248	[Enterococcus casseliflavus]
gene_10249	[Enterococcus casseliflavus]	gene_10249	[Enterococcus casseliflavus]	gene_10249	[Enterococcus casseliflavus]
gene_1025	-	gene_1025	[-]	gene_1025	[Klebsiella pneumoniae]
gene_10250	[Enterococcus casseliflavus]	gene_10250	[Enterococcus casseliflavus]	gene_10250	[Enterococcus casseliflavus]
gene_10251	-	gene_10251	[Enterococcus casseliflavus]	gene_10251	[Enterococcus casseliflavus]
gene_10252	-	gene_10252	[Enterococcus casseliflavus]	gene_10252	[Enterococcus casseliflavus]
gene_10253	[Enterococcus casseliflavus]	gene_10253	[Enterococcus casseliflavus]	gene_10253	[Enterococcus casseliflavus]
gene_10254	-	gene_10254	[Enterococcus casseliflavus]	gene_10254	[Enterococcus casseliflavus]
gene_10255	[Enterococcus casseliflavus]	gene_10255	[Enterococcus casseliflavus]	gene_10255	[Enterococcus casseliflavus]
gene_10256	[Enterococcus casseliflavus]	gene_10256	[Enterococcus casseliflavus]	gene_10256	[Enterococcus casseliflavus]
gene_10257	-	gene_10257	[Enterococcus casseliflavus]	gene_10257	[Enterococcus casseliflavus]
gene_10258	-	gene_10258	[Enterococcus casseliflavus]	gene_10258	[Enterococcus casseliflavus]
gene_10259	-	gene_10259	[Enterococcus casseliflavus]	gene_10259	[Enterococcus casseliflavus]
gene_1026	-	gene_1026	[-]	gene_1026	[Klebsiella pneumoniae]
gene_10260	[Enterococcus casseliflavus]	gene_10260	[Enterococcus casseliflavus]	gene_10260	[Enterococcus casseliflavus]
gene_10261	[Enterococcus casseliflavus]	gene_10261	[Enterococcus casseliflavus]	gene_10261	[Enterococcus casseliflavus]
gene_10262	[Enterococcus casseliflavus]	gene_10262	[Enterococcus casseliflavus]	gene_10262	-
gene_10263	[Enterococcus casseliflavus]	gene_10263	[Enterococcus casseliflavus]	gene_10263	-
gene_10264	[Enterococcus casseliflavus]	gene_10264	[Enterococcus casseliflavus]	gene_10264	-
gene_10265	[Enterococcus casseliflavus]	gene_10265	[Enterococcus casseliflavus]	gene_10265	-
gene_10266	[Enterococcus casseliflavus]	gene_10266	[Enterococcus casseliflavus]	gene_10266	-
gene_10267	-	gene_10267	[Enterococcus casseliflavus]	gene_10267	-
gene_10268	[Enterococcus casseliflavus]	gene_10268	[Enterococcus casseliflavus]	gene_10268	-
gene_10269	[Alteribacter keqinensis]	gene_10269	[Enterococcus casseliflavus]	gene_10269	-
gene_1027	-	gene_1027	[-]	gene_1027	[Klebsiella pneumoniae]
gene_10270	-	gene_10270	[Enterococcus casseliflavus]	gene_10270	-
gene_10271	-	gene_10271	[Enterococcus casseliflavus]	gene_10271	-
gene_10272	-	gene_10272	[Enterococcus casseliflavus]	gene_10272	-
gene_10273	[Oceanobacillus senegalensis]	gene_10273	[Enterococcus casseliflavus]	gene_10273	-
gene_10274	[Exiguobacterium sp. TBG-PICH-001]	gene_10274	[Enterococcus casseliflavus]	gene_10274	-
gene_10275	-	gene_10275	[Enterococcus casseliflavus]	gene_10275	[Enterococcus casseliflavus]
gene_10276	[Enterococcus casseliflavus]	gene_10276	[Enterococcus casseliflavus]	gene_10276	[Enterococcus casseliflavus]
gene_10277	-	gene_10277	[Enterococcus casseliflavus]	gene_10277	[Enterococcus casseliflavus]
gene_10278	-	gene_10278	[Bacillus sp. HBCD-sjtu]	gene_10278	-
gene_10279	-	gene_10279	[Bacillus sp. HBCD-sjtu]	gene_10279	-
gene_1028	-	gene_1028	[-]	gene_1028	[Klebsiella pneumoniae]
gene_10280	-	gene_10280	[Klebsiella pneumoniae]	gene_10280	[Klebsiella pneumoniae]
gene_10281	-	gene_10281	[Klebsiella pneumoniae]	gene_10281	[Klebsiella pneumoniae]
gene_10282	-	gene_10282	[Klebsiella pneumoniae]	gene_10282	[Klebsiella pneumoniae]
gene_10283	-	gene_10283	[Klebsiella pneumoniae]	gene_10283	[Klebsiella pneumoniae]
gene_10284	-	gene_10284	[Klebsiella pneumoniae]	gene_10284	[Klebsiella pneumoniae]
gene_10285	-	gene_10285	[Klebsiella pneumoniae]	gene_10285	[Klebsiella pneumoniae]
gene_10286	-	gene_10286	[Klebsiella pneumoniae]	gene_10286	[Klebsiella pneumoniae]
gene_10287	-	gene_10287	[Klebsiella pneumoniae]	gene_10287	[Klebsiella pneumoniae]
gene_10288	-	gene_10288	[Klebsiella pneumoniae]	gene_10288	[Klebsiella pneumoniae]
gene_10289	-	gene_10289	[Klebsiella pneumoniae]	gene_10289	[Klebsiella pneumoniae]
gene_1029	-	gene_1029	[-]	gene_1029	[Klebsiella pneumoniae]
gene_10290	[Klebsiella pneumoniae]	gene_10290	[Klebsiella pneumoniae]	gene_10290	[Klebsiella pneumoniae]
gene_10291	-	gene_10291	[Klebsiella pneumoniae]	gene_10291	[Klebsiella pneumoniae]
gene_10292	-	gene_10292	[Klebsiella pneumoniae]	gene_10292	[Klebsiella pneumoniae]
gene_10293	-	gene_10293	[Klebsiella pneumoniae]	gene_10293	[Klebsiella pneumoniae]
gene_10294	[Klebsiella pneumoniae]	gene_10294	[Klebsiella pneumoniae]	gene_10294	[Klebsiella pneumoniae]
gene_10295	-	gene_10295	[Klebsiella pneumoniae]	gene_10295	[Klebsiella pneumoniae]
gene_10296	-	gene_10296	[Klebsiella pneumoniae]	gene_10296	[Klebsiella pneumoniae]
gene_10297	-	gene_10297	[Klebsiella pneumoniae]	gene_10297	[Klebsiella pneumoniae]
gene_10298	[Klebsiella pneumoniae]	gene_10298	[Klebsiella pneumoniae]	gene_10298	[Klebsiella pneumoniae]
gene_10299	-	gene_10299	[Klebsiella pneumoniae]	gene_10299	[Klebsiella pneumoniae]
gene_103	-	gene_103	[-]	gene_103	[Klebsiella pneumoniae]
gene_1030	-	gene_1030	[-]	gene_1030	[Klebsiella pneumoniae]
gene_10300	-	gene_10300	[Klebsiella pneumoniae]	gene_10300	[Klebsiella pneumoniae]
gene_10301	[Klebsiella pneumoniae]	gene_10301	[Klebsiella pneumoniae]	gene_10301	[Klebsiella pneumoniae]
gene_10302	-	gene_10302	[Klebsiella pneumoniae]	gene_10302	[Klebsiella pneumoniae]
gene_10303	[Klebsiella pneumoniae]	gene_10303	[Klebsiella pneumoniae]	gene_10303	[Klebsiella pneumoniae]
gene_10304	-	gene_10304	[Klebsiella pneumoniae]	gene_10304	[Klebsiella pneumoniae]
gene_10305	-	gene_10305	[Klebsiella pneumoniae]	gene_10305	[Klebsiella pneumoniae]
gene_10306	-	gene_10306	[Klebsiella pneumoniae]	gene_10306	[Klebsiella pneumoniae]
gene_10307	-	gene_10307	[Klebsiella pneumoniae]	gene_10307	[Klebsiella pneumoniae]
gene_10308	-	gene_10308	[-]	gene_10308	[Klebsiella aerogenes]
gene_10309	[Klebsiella pneumoniae]	gene_10309	[Klebsiella pneumoniae]	gene_10309	[Klebsiella pneumoniae]
gene_1031	-	gene_1031	[-]	gene_1031	[Klebsiella pneumoniae]
gene_10310	-	gene_10310	[-]	gene_10310	[Klebsiella pneumoniae]
gene_10311	-	gene_10311	[-]	gene_10311	[Klebsiella pneumoniae]
gene_10312	[Raoultella planticola]	gene_10312	[Raoultella planticola]	gene_10312	[Klebsiella pneumoniae]
gene_10313	-	gene_10313	[-]	gene_10313	-
gene_10314	-	gene_10314	[-]	gene_10314	-
gene_10315	-	gene_10315	[Klebsiella variicola]	gene_10315	[Klebsiella pneumoniae]
gene_10316	-	gene_10316	[Klebsiella variicola]	gene_10316	[Klebsiella pneumoniae]
gene_10317	[Klebsiella variicola]	gene_10317	[Klebsiella variicola]	gene_10317	[Klebsiella pneumoniae]
gene_10318	-	gene_10318	[Klebsiella variicola]	gene_10318	[Klebsiella pneumoniae]
gene_10319	-	gene_10319	[Klebsiella variicola]	gene_10319	[Klebsiella pneumoniae]
gene_1032	-	gene_1032	[-]	gene_1032	[Klebsiella pneumoniae]
gene_10320	-	gene_10320	[Klebsiella variicola]	gene_10320	[Klebsiella pneumoniae]
gene_10321	[Klebsiella variicola]	gene_10321	[Klebsiella variicola]	gene_10321	[Klebsiella pneumoniae]
gene_10322	-	gene_10322	[-]	gene_10322	-
gene_10323	-	gene_10323	[-]	gene_10323	-
gene_10324	[Acinetobacter baumannii]	gene_10324	[Acinetobacter baumannii]	gene_10324	[Klebsiella pneumoniae]
gene_10325	-	gene_10325	[-]	gene_10325	-
gene_10326	-	gene_10326	[-]	gene_10326	[Enterococcus faecalis]
gene_10327	[Enterococcus faecalis]	gene_10327	[-]	gene_10327	[Enterococcus faecalis]
gene_10328	-	gene_10328	[-]	gene_10328	[Enterococcus faecalis]
gene_10329	-	gene_10329	[-]	gene_10329	[Enterococcus faecalis]
gene_1033	-	gene_1033	[-]	gene_1033	[Klebsiella pneumoniae]
gene_10330	[Enterococcus faecalis]	gene_10330	[-]	gene_10330	[Enterococcus faecalis]
gene_10331	[Enterococcus faecalis]	gene_10331	[-]	gene_10331	[Enterococcus faecalis]
gene_10332	[Enterococcus faecalis]	gene_10332	[-]	gene_10332	[Enterococcus faecalis]
gene_10333	[Enterococcus faecalis]	gene_10333	[-]	gene_10333	[Enterococcus faecalis]
gene_10334	[Terrabacteria group]	gene_10334	[-]	gene_10334	[Enterococcus faecalis]
gene_10335	-	gene_10335	[-]	gene_10335	[Enterococcus faecalis]
gene_10336	-	gene_10336	[-]	gene_10336	[Enterococcus faecalis]
gene_10337	[Enterococcus faecalis]	gene_10337	[-]	gene_10337	[Enterococcus faecalis]
gene_10338	[Enterococcus faecalis]	gene_10338	[-]	gene_10338	[Enterococcus faecalis]
gene_10339	[Enterococcus faecalis]	gene_10339	[-]	gene_10339	[Enterococcus faecalis]
gene_1034	[Klebsiella pneumoniae]	gene_1034	[-]	gene_1034	[Klebsiella pneumoniae]
gene_10340	[Terrabacteria group]	gene_10340	[-]	gene_10340	[Enterococcus faecalis]
gene_10341	-	gene_10341	[-]	gene_10341	[Enterococcus faecalis]
gene_10342	-	gene_10342	[-]	gene_10342	[Enterococcus faecalis]
gene_10343	-	gene_10343	[-]	gene_10343	[Enterococcus faecalis]
gene_10344	-	gene_10344	[-]	gene_10344	[Enterococcus faecalis]
gene_10345	[Enterococcus faecalis]	gene_10345	[-]	gene_10345	[Enterococcus faecalis]
gene_10346	[Enterococcus faecalis]	gene_10346	[-]	gene_10346	[Enterococcus faecalis]
gene_10347	[Enterococcus faecalis]	gene_10347	[-]	gene_10347	[Enterococcus faecalis]
gene_10348	-	gene_10348	[-]	gene_10348	[Enterococcus faecalis]
gene_10349	[Enterococcus faecalis]	gene_10349	[-]	gene_10349	[Enterococcus faecalis]
gene_1035	-	gene_1035	[-]	gene_1035	[Klebsiella pneumoniae]
gene_10350	[Enterococcus faecalis]	gene_10350	[-]	gene_10350	[Enterococcus faecalis]
gene_10351	-	gene_10351	[-]	gene_10351	[Enterococcus faecalis]
gene_10352	-	gene_10352	[-]	gene_10352	[Enterococcus faecalis]
gene_10353	-	gene_10353	[-]	gene_10353	[Enterococcus faecalis]
gene_10354	-	gene_10354	[-]	gene_10354	[Enterococcus faecalis]
gene_10355	-	gene_10355	[-]	gene_10355	[Enterococcus faecalis]
gene_10356	[Enterococcus faecalis]	gene_10356	[-]	gene_10356	[Enterococcus faecalis]
gene_10357	[Enterococcus faecalis]	gene_10357	[-]	gene_10357	[Enterococcus faecalis]
gene_10358	[Enterococcus faecalis]	gene_10358	[-]	gene_10358	[Enterococcus faecalis]
gene_10359	-	gene_10359	[-]	gene_10359	[Enterococcus faecalis]
gene_1036	-	gene_1036	[-]	gene_1036	[Klebsiella pneumoniae]
gene_10360	[Enterococcus faecalis]	gene_10360	[-]	gene_10360	[Enterococcus faecalis]
gene_10361	[Enterococcus faecalis]	gene_10361	[-]	gene_10361	[Enterococcus faecalis]
gene_10362	-	gene_10362	[-]	gene_10362	[Enterococcus faecalis]
gene_10363	-	gene_10363	[-]	gene_10363	[Enterococcus faecalis]
gene_10364	-	gene_10364	[-]	gene_10364	[Enterococcus faecalis]
gene_10365	[Enterococcus faecalis]	gene_10365	[-]	gene_10365	[Enterococcus faecalis]
gene_10366	-	gene_10366	[-]	gene_10366	[Enterococcus faecalis]
gene_10367	-	gene_10367	[-]	gene_10367	[Enterococcus faecalis]
gene_10368	-	gene_10368	[-]	gene_10368	[Enterococcus faecalis]
gene_10369	-	gene_10369	[-]	gene_10369	[Enterococcus faecalis]
gene_1037	-	gene_1037	[-]	gene_1037	[Klebsiella pneumoniae]
gene_10370	[Terrabacteria group]	gene_10370	[-]	gene_10370	[Enterococcus faecalis]
gene_10371	[Enterococcus faecalis]	gene_10371	[-]	gene_10371	[Enterococcus faecalis]
gene_10372	-	gene_10372	[-]	gene_10372	[Enterococcus faecalis]
gene_10373	-	gene_10373	[-]	gene_10373	[Enterococcus faecalis]
gene_10374	-	gene_10374	[-]	gene_10374	[Enterococcus faecalis]
gene_10375	[Enterococcus faecalis]	gene_10375	[-]	gene_10375	[Enterococcus faecalis]
gene_10376	-	gene_10376	[-]	gene_10376	[Enterococcus faecalis]
gene_10377	[Enterococcus faecalis]	gene_10377	[-]	gene_10377	[Enterococcus faecalis]
gene_10378	-	gene_10378	[-]	gene_10378	[Enterococcus faecalis]
gene_10379	-	gene_10379	[-]	gene_10379	[Enterococcus faecalis]
gene_1038	-	gene_1038	[-]	gene_1038	[Klebsiella pneumoniae]
gene_10380	[Terrabacteria group]	gene_10380	[-]	gene_10380	[Enterococcus faecalis]
gene_10381	-	gene_10381	[-]	gene_10381	[Enterococcus faecalis]
gene_10382	-	gene_10382	[-]	gene_10382	[Enterococcus faecalis]
gene_10383	-	gene_10383	[-]	gene_10383	[Enterococcus faecalis]
gene_10384	-	gene_10384	[-]	gene_10384	[Enterococcus faecalis]
gene_10385	[Terrabacteria group]	gene_10385	[-]	gene_10385	[Enterococcus faecalis]
gene_10386	-	gene_10386	[-]	gene_10386	[Enterococcus faecalis]
gene_10387	-	gene_10387	[-]	gene_10387	[Enterococcus faecalis]
gene_10388	-	gene_10388	[-]	gene_10388	-
gene_10389	-	gene_10389	[-]	gene_10389	-
gene_1039	-	gene_1039	[-]	gene_1039	[Klebsiella pneumoniae]
gene_10390	[Enterococcus faecalis]	gene_10390	[-]	gene_10390	-
gene_10391	-	gene_10391	[-]	gene_10391	-
gene_10392	-	gene_10392	[-]	gene_10392	[Enterococcus faecalis]
gene_10393	-	gene_10393	[-]	gene_10393	[Enterococcus faecalis]
gene_10394	-	gene_10394	[-]	gene_10394	[Enterococcus faecalis]
gene_10395	[Enterococcus faecalis]	gene_10395	[-]	gene_10395	[Enterococcus faecalis]
gene_10396	[Enterococcus faecalis]	gene_10396	[-]	gene_10396	[Enterococcus faecalis]
gene_10397	[Enterococcus faecalis]	gene_10397	[-]	gene_10397	-
gene_10398	-	gene_10398	[-]	gene_10398	[Enterococcus faecalis]
gene_10399	[Enterococcus faecalis]	gene_10399	[-]	gene_10399	[Enterococcus faecalis]
gene_104	[Klebsiella pneumoniae]	gene_104	[-]	gene_104	[Klebsiella aerogenes]
gene_1040	-	gene_1040	[-]	gene_1040	[Klebsiella pneumoniae]
gene_10400	[Enterococcus faecalis]	gene_10400	[-]	gene_10400	-
gene_10401	[Enterococcus faecalis]	gene_10401	[-]	gene_10401	-
gene_10402	-	gene_10402	[Klebsiella variicola]	gene_10402	-
gene_10403	-	gene_10403	[-]	gene_10403	[Klebsiella pneumoniae]
gene_10404	-	gene_10404	[-]	gene_10404	-
gene_10405	-	gene_10405	[-]	gene_10405	-
gene_10406	[Bacillus cereus]	gene_10406	[Bacillus cereus]	gene_10406	-
gene_10407	[Kosakonia radicincitans]	gene_10407	[-]	gene_10407	[Klebsiella pneumoniae]
gene_10408	-	gene_10408	[-]	gene_10408	[Klebsiella pneumoniae]
gene_10409	-	gene_10409	[-]	gene_10409	[Klebsiella pneumoniae]
gene_1041	[Serratia marcescens]	gene_1041	[Serratia marcescens]	gene_1041	-
gene_10410	-	gene_10410	[-]	gene_10410	[Klebsiella aerogenes]
gene_10411	-	gene_10411	[-]	gene_10411	[Klebsiella pneumoniae]
gene_10412	-	gene_10412	[-]	gene_10412	[Klebsiella pneumoniae]
gene_10413	-	gene_10413	[-]	gene_10413	[Klebsiella pneumoniae]
gene_10414	-	gene_10414	[-]	gene_10414	[Klebsiella pneumoniae]
gene_10415	-	gene_10415	[-]	gene_10415	[Klebsiella pneumoniae]
gene_10416	[Klebsiella pneumoniae]	gene_10416	[-]	gene_10416	[Klebsiella pneumoniae]
gene_10417	-	gene_10417	[-]	gene_10417	-
gene_10418	-	gene_10418	[-]	gene_10418	-
gene_10419	-	gene_10419	[-]	gene_10419	[Klebsiella pneumoniae]
gene_1042	-	gene_1042	[-]	gene_1042	-
gene_10420	-	gene_10420	[-]	gene_10420	[Klebsiella pneumoniae]
gene_10421	-	gene_10421	[-]	gene_10421	[Klebsiella pneumoniae]
gene_10422	[Klebsiella variicola]	gene_10422	[-]	gene_10422	[Klebsiella pneumoniae]
gene_10423	-	gene_10423	[-]	gene_10423	[Klebsiella pneumoniae]
gene_10424	[Klebsiella variicola]	gene_10424	[-]	gene_10424	[Klebsiella pneumoniae]
gene_10425	-	gene_10425	[-]	gene_10425	[Klebsiella pneumoniae]
gene_10426	-	gene_10426	[-]	gene_10426	[Klebsiella pneumoniae]
gene_10427	-	gene_10427	[-]	gene_10427	[Klebsiella pneumoniae]
gene_10428	-	gene_10428	[-]	gene_10428	[Klebsiella pneumoniae]
gene_10429	[Klebsiella variicola]	gene_10429	[-]	gene_10429	[Klebsiella pneumoniae]
gene_1043	-	gene_1043	[-]	gene_1043	[Klebsiella pneumoniae]
gene_10430	[Klebsiella variicola]	gene_10430	[-]	gene_10430	[Klebsiella pneumoniae]
gene_10431	[Klebsiella variicola]	gene_10431	[-]	gene_10431	[Klebsiella pneumoniae]
gene_10432	-	gene_10432	[-]	gene_10432	[Klebsiella pneumoniae]
gene_10433	[Klebsiella variicola]	gene_10433	[-]	gene_10433	[Klebsiella pneumoniae]
gene_10434	[Klebsiella variicola]	gene_10434	[-]	gene_10434	[Klebsiella pneumoniae]
gene_10435	[Klebsiella variicola]	gene_10435	[-]	gene_10435	[Escherichia coli]
gene_10436	-	gene_10436	[-]	gene_10436	[Klebsiella pneumoniae]
gene_10437	-	gene_10437	[-]	gene_10437	[Klebsiella pneumoniae]
gene_10438	-	gene_10438	[-]	gene_10438	[Klebsiella pneumoniae]
gene_10439	[Klebsiella variicola]	gene_10439	[-]	gene_10439	[Klebsiella pneumoniae]
gene_1044	-	gene_1044	[-]	gene_1044	[Klebsiella pneumoniae]
gene_10440	-	gene_10440	[-]	gene_10440	[Klebsiella pneumoniae]
gene_10441	-	gene_10441	[-]	gene_10441	[Escherichia coli]
gene_10442	-	gene_10442	[-]	gene_10442	-
gene_10443	-	gene_10443	[-]	gene_10443	[Klebsiella pneumoniae]
gene_10444	[Klebsiella pneumoniae]	gene_10444	[-]	gene_10444	[Klebsiella pneumoniae]
gene_10445	-	gene_10445	[-]	gene_10445	[Klebsiella pneumoniae]
gene_10446	-	gene_10446	[-]	gene_10446	[Klebsiella pneumoniae]
gene_10447	-	gene_10447	[-]	gene_10447	[Klebsiella pneumoniae]
gene_10448	-	gene_10448	[-]	gene_10448	[Klebsiella pneumoniae]
gene_10449	-	gene_10449	[-]	gene_10449	-
gene_1045	[Klebsiella variicola]	gene_1045	[-]	gene_1045	[Klebsiella pneumoniae]
gene_10450	[Klebsiella pneumoniae]	gene_10450	[-]	gene_10450	-
gene_10451	-	gene_10451	[-]	gene_10451	-
gene_10452	[Klebsiella pneumoniae]	gene_10452	[-]	gene_10452	[Klebsiella pneumoniae]
gene_10453	-	gene_10453	[-]	gene_10453	[Klebsiella aerogenes]
gene_10454	-	gene_10454	[-]	gene_10454	[Klebsiella aerogenes]
gene_10455	[Terrabacteria group]	gene_10455	[Enterococcus faecalis]	gene_10455	[Enterococcus faecalis]
gene_10456	[Enterococcus faecalis]	gene_10456	[Enterococcus faecalis]	gene_10456	[Enterococcus faecalis]
gene_10457	-	gene_10457	[Enterococcus faecalis]	gene_10457	[Enterococcus faecalis]
gene_10458	-	gene_10458	[Enterococcus faecalis]	gene_10458	[Enterococcus faecalis]
gene_10459	[Enterococcus faecalis]	gene_10459	[Enterococcus faecalis]	gene_10459	[Enterococcus faecalis]
gene_1046	[Klebsiella variicola]	gene_1046	[-]	gene_1046	[Klebsiella pneumoniae]
gene_10460	-	gene_10460	[Enterococcus faecalis]	gene_10460	[Enterococcus faecalis]
gene_10461	[Terrabacteria group]	gene_10461	[Enterococcus faecalis]	gene_10461	[Enterococcus faecalis]
gene_10462	-	gene_10462	[Enterococcus faecalis]	gene_10462	[Enterococcus faecalis]
gene_10463	-	gene_10463	[Enterococcus faecalis]	gene_10463	[Enterococcus faecalis]
gene_10464	-	gene_10464	[Enterococcus faecalis]	gene_10464	[Enterococcus faecalis]
gene_10465	[Enterococcus faecalis]	gene_10465	[Enterococcus faecalis]	gene_10465	[Enterococcus faecalis]
gene_10466	-	gene_10466	[Enterococcus faecalis]	gene_10466	[Enterococcus faecalis]
gene_10467	[Enterococcus faecalis]	gene_10467	[Enterococcus faecalis]	gene_10467	[Enterococcus faecalis]
gene_10468	[Enterococcus faecalis]	gene_10468	[Enterococcus faecalis]	gene_10468	[Enterococcus faecalis]
gene_10469	[Enterococcus faecalis]	gene_10469	[Enterococcus faecalis]	gene_10469	[Enterococcus faecalis]
gene_1047	-	gene_1047	[-]	gene_1047	[Klebsiella pneumoniae]
gene_10470	-	gene_10470	[Enterococcus faecalis]	gene_10470	[Enterococcus faecalis]
gene_10471	-	gene_10471	[Enterococcus faecalis]	gene_10471	[Enterococcus faecalis]
gene_10472	[Terrabacteria group]	gene_10472	[Enterococcus faecalis]	gene_10472	[Enterococcus faecalis]
gene_10473	-	gene_10473	[Enterococcus faecalis]	gene_10473	[Enterococcus faecalis]
gene_10474	-	gene_10474	[Enterococcus faecalis]	gene_10474	[Enterococcus faecalis]
gene_10475	-	gene_10475	[Enterococcus faecalis]	gene_10475	[Enterococcus faecalis]
gene_10476	[Enterococcus faecalis]	gene_10476	[Enterococcus faecalis]	gene_10476	[Enterococcus faecalis]
gene_10477	-	gene_10477	[Enterococcus faecalis]	gene_10477	[Enterococcus faecalis]
gene_10478	-	gene_10478	[Enterococcus faecalis]	gene_10478	[Enterococcus faecalis]
gene_10479	-	gene_10479	[Enterococcus faecalis]	gene_10479	[Enterococcus faecalis]
gene_1048	-	gene_1048	[-]	gene_1048	[Klebsiella pneumoniae]
gene_10480	[Terrabacteria group]	gene_10480	[Enterococcus faecalis]	gene_10480	[Enterococcus faecalis]
gene_10481	-	gene_10481	[Enterococcus faecalis]	gene_10481	[Enterococcus faecalis]
gene_10482	-	gene_10482	[Enterococcus faecalis]	gene_10482	[Enterococcus faecalis]
gene_10483	-	gene_10483	[Enterococcus faecalis]	gene_10483	[Enterococcus faecalis]
gene_10484	[Enterococcus faecalis]	gene_10484	[Enterococcus faecalis]	gene_10484	[Enterococcus faecalis]
gene_10485	-	gene_10485	[Enterococcus faecalis]	gene_10485	[Enterococcus faecalis]
gene_10486	-	gene_10486	[Enterococcus faecalis]	gene_10486	[Enterococcus faecalis]
gene_10487	[Enterococcus faecalis]	gene_10487	[Enterococcus faecalis]	gene_10487	[Enterococcus faecalis]
gene_10488	-	gene_10488	[-]	gene_10488	-
gene_10489	-	gene_10489	[-]	gene_10489	-
gene_1049	-	gene_1049	[-]	gene_1049	[Klebsiella pneumoniae]
gene_10490	-	gene_10490	[-]	gene_10490	[Escherichia coli]
gene_10491	-	gene_10491	[-]	gene_10491	[Escherichia coli]
gene_10492	-	gene_10492	[-]	gene_10492	[Escherichia coli]
gene_10493	-	gene_10493	[-]	gene_10493	[Escherichia coli]
gene_10494	-	gene_10494	[-]	gene_10494	[Escherichia coli]
gene_10495	-	gene_10495	[-]	gene_10495	[Escherichia coli]
gene_10496	-	gene_10496	[-]	gene_10496	[Escherichia coli]
gene_10497	-	gene_10497	[-]	gene_10497	[Escherichia coli]
gene_10498	[Escherichia coli]	gene_10498	[-]	gene_10498	[Escherichia coli]
gene_10499	-	gene_10499	[-]	gene_10499	[Escherichia coli]
gene_105	-	gene_105	[-]	gene_105	-
gene_1050	-	gene_1050	[-]	gene_1050	[Klebsiella pneumoniae]
gene_10500	-	gene_10500	[-]	gene_10500	[Escherichia coli]
gene_10501	-	gene_10501	[-]	gene_10501	[Escherichia coli]
gene_10502	-	gene_10502	[-]	gene_10502	[Escherichia coli]
gene_10503	-	gene_10503	[-]	gene_10503	[Escherichia coli]
gene_10504	-	gene_10504	[-]	gene_10504	[Escherichia coli]
gene_10505	-	gene_10505	[-]	gene_10505	[Escherichia coli]
gene_10506	-	gene_10506	[-]	gene_10506	[Escherichia coli]
gene_10507	-	gene_10507	[-]	gene_10507	[Escherichia coli]
gene_10508	[Escherichia coli]	gene_10508	[-]	gene_10508	[Escherichia coli]
gene_10509	-	gene_10509	[-]	gene_10509	[Escherichia coli]
gene_1051	-	gene_1051	[-]	gene_1051	[Klebsiella pneumoniae]
gene_10510	[Escherichia coli]	gene_10510	[-]	gene_10510	[Escherichia coli]
gene_10511	-	gene_10511	[-]	gene_10511	[Escherichia coli]
gene_10512	-	gene_10512	[-]	gene_10512	[Escherichia coli]
gene_10513	-	gene_10513	[-]	gene_10513	[Escherichia coli]
gene_10514	-	gene_10514	[-]	gene_10514	[Escherichia coli]
gene_10515	-	gene_10515	[-]	gene_10515	[Escherichia coli]
gene_10516	-	gene_10516	[-]	gene_10516	[Escherichia coli]
gene_10517	-	gene_10517	[-]	gene_10517	[Escherichia coli]
gene_10518	-	gene_10518	[-]	gene_10518	[Escherichia coli]
gene_10519	-	gene_10519	[-]	gene_10519	[Escherichia coli]
gene_1052	-	gene_1052	[-]	gene_1052	[Klebsiella pneumoniae]
gene_10520	-	gene_10520	[-]	gene_10520	[Escherichia coli]
gene_10521	-	gene_10521	[-]	gene_10521	[Escherichia coli]
gene_10522	-	gene_10522	[-]	gene_10522	[Escherichia coli]
gene_10523	-	gene_10523	[-]	gene_10523	[Escherichia coli]
gene_10524	-	gene_10524	[-]	gene_10524	[Escherichia coli]
gene_10525	-	gene_10525	[-]	gene_10525	[Klebsiella pneumoniae]
gene_10526	-	gene_10526	[-]	gene_10526	[Klebsiella pneumoniae]
gene_10527	-	gene_10527	[-]	gene_10527	-
gene_10528	-	gene_10528	[-]	gene_10528	-
gene_10529	-	gene_10529	[-]	gene_10529	[Klebsiella pneumoniae]
gene_1053	-	gene_1053	[-]	gene_1053	[Klebsiella pneumoniae]
gene_10530	-	gene_10530	[Klebsiella variicola]	gene_10530	[Klebsiella pneumoniae]
gene_10531	[Clostridium butyricum]	gene_10531	[Clostridium butyricum]	gene_10531	-
gene_10532	[Clostridium butyricum]	gene_10532	[Clostridium butyricum]	gene_10532	-
gene_10533	[Clostridium butyricum]	gene_10533	[Clostridium butyricum]	gene_10533	-
gene_10534	[Clostridium butyricum]	gene_10534	[Clostridium butyricum]	gene_10534	-
gene_10535	[Clostridium butyricum]	gene_10535	[Clostridium butyricum]	gene_10535	-
gene_10536	[Clostridium butyricum]	gene_10536	[Clostridium butyricum]	gene_10536	-
gene_10537	[Clostridium butyricum]	gene_10537	[Clostridium butyricum]	gene_10537	-
gene_10538	[Clostridium butyricum]	gene_10538	[Clostridium butyricum]	gene_10538	-
gene_10539	[Clostridium butyricum]	gene_10539	[Clostridium butyricum]	gene_10539	-
gene_1054	[Klebsiella variicola]	gene_1054	[-]	gene_1054	[Klebsiella pneumoniae]
gene_10540	[Clostridium butyricum]	gene_10540	[Clostridium butyricum]	gene_10540	-
gene_10541	[Clostridium butyricum]	gene_10541	[Clostridium butyricum]	gene_10541	-
gene_10542	[Clostridium butyricum]	gene_10542	[Clostridium butyricum]	gene_10542	-
gene_10543	[Clostridium butyricum]	gene_10543	[Clostridium butyricum]	gene_10543	-
gene_10544	[Clostridium butyricum]	gene_10544	[Clostridium butyricum]	gene_10544	-
gene_10545	[Clostridium butyricum]	gene_10545	[Clostridium butyricum]	gene_10545	-
gene_10546	[Clostridium butyricum]	gene_10546	[Clostridium butyricum]	gene_10546	-
gene_10547	[Clostridium butyricum]	gene_10547	[Clostridium butyricum]	gene_10547	-
gene_10548	[Clostridium butyricum]	gene_10548	[Clostridium butyricum]	gene_10548	-
gene_10549	-	gene_10549	[Clostridium butyricum]	gene_10549	-
gene_1055	-	gene_1055	[-]	gene_1055	[Klebsiella pneumoniae]
gene_10550	-	gene_10550	[Clostridium butyricum]	gene_10550	-
gene_10551	-	gene_10551	[Clostridium butyricum]	gene_10551	-
gene_10552	[Clostridium butyricum]	gene_10552	[Clostridium butyricum]	gene_10552	[Clostridium butyricum]
gene_10553	-	gene_10553	[Clostridium butyricum]	gene_10553	[Clostridium butyricum]
gene_10554	-	gene_10554	[Clostridium butyricum]	gene_10554	[Clostridium butyricum]
gene_10555	-	gene_10555	[Clostridium butyricum]	gene_10555	[Clostridium butyricum]
gene_10556	-	gene_10556	[Clostridium butyricum]	gene_10556	[Clostridium butyricum]
gene_10557	-	gene_10557	[Clostridium butyricum]	gene_10557	[Clostridium butyricum]
gene_10558	-	gene_10558	[Clostridium butyricum]	gene_10558	[Clostridium butyricum]
gene_10559	[Clostridium butyricum]	gene_10559	[Clostridium butyricum]	gene_10559	[Clostridium butyricum]
gene_1056	-	gene_1056	[-]	gene_1056	[Klebsiella pneumoniae]
gene_10560	[Clostridium butyricum]	gene_10560	[Clostridium butyricum]	gene_10560	[Clostridium butyricum]
gene_10561	[Clostridium butyricum]	gene_10561	[Clostridium butyricum]	gene_10561	[Clostridium butyricum]
gene_10562	-	gene_10562	[Clostridium butyricum]	gene_10562	[Clostridium butyricum]
gene_10563	-	gene_10563	[Clostridium butyricum]	gene_10563	[Clostridium butyricum]
gene_10564	[Clostridium butyricum]	gene_10564	[Clostridium butyricum]	gene_10564	[Clostridium butyricum]
gene_10565	-	gene_10565	[Clostridium butyricum]	gene_10565	[Clostridium butyricum]
gene_10566	-	gene_10566	[Clostridium butyricum]	gene_10566	[Clostridium butyricum]
gene_10567	[Clostridium butyricum]	gene_10567	[Clostridium butyricum]	gene_10567	[Clostridium butyricum]
gene_10568	[Clostridium butyricum]	gene_10568	[Clostridium butyricum]	gene_10568	[Clostridium butyricum]
gene_10569	[Clostridium butyricum]	gene_10569	[Clostridium butyricum]	gene_10569	[Clostridium butyricum]
gene_1057	-	gene_1057	[-]	gene_1057	[Klebsiella pneumoniae]
gene_10570	[Clostridium butyricum]	gene_10570	[Clostridium butyricum]	gene_10570	[Clostridium butyricum]
gene_10571	[Clostridium butyricum]	gene_10571	[Clostridium butyricum]	gene_10571	[Clostridium butyricum]
gene_10572	[Clostridium butyricum]	gene_10572	[Clostridium butyricum]	gene_10572	[Clostridium butyricum]
gene_10573	[Clostridium butyricum]	gene_10573	[Clostridium butyricum]	gene_10573	[Clostridium butyricum]
gene_10574	[Clostridium butyricum]	gene_10574	[Clostridium butyricum]	gene_10574	[Clostridium butyricum]
gene_10575	[Clostridium butyricum]	gene_10575	[Clostridium butyricum]	gene_10575	[Clostridium butyricum]
gene_10576	[Clostridium butyricum]	gene_10576	[Clostridium butyricum]	gene_10576	[Clostridium butyricum]
gene_10577	[Clostridium butyricum]	gene_10577	[Clostridium butyricum]	gene_10577	[Clostridium butyricum]
gene_10578	[Clostridium butyricum]	gene_10578	[Clostridium butyricum]	gene_10578	[Clostridium butyricum]
gene_10579	-	gene_10579	[Clostridium butyricum]	gene_10579	[Clostridium butyricum]
gene_1058	-	gene_1058	[-]	gene_1058	[Klebsiella pneumoniae]
gene_10580	-	gene_10580	[Clostridium butyricum]	gene_10580	[Clostridium butyricum]
gene_10581	-	gene_10581	[Clostridium butyricum]	gene_10581	[Clostridium butyricum]
gene_10582	-	gene_10582	[Clostridium butyricum]	gene_10582	[Clostridium butyricum]
gene_10583	-	gene_10583	[Clostridium butyricum]	gene_10583	[Clostridium butyricum]
gene_10584	-	gene_10584	[Clostridium butyricum]	gene_10584	[Clostridium butyricum]
gene_10585	-	gene_10585	[Clostridium butyricum]	gene_10585	[Clostridium butyricum]
gene_10586	-	gene_10586	[Clostridium butyricum]	gene_10586	[Clostridium butyricum]
gene_10587	-	gene_10587	[Clostridium butyricum]	gene_10587	[Clostridium butyricum]
gene_10588	-	gene_10588	[Clostridium butyricum]	gene_10588	[Clostridium butyricum]
gene_10589	-	gene_10589	[Clostridium butyricum]	gene_10589	[Clostridium butyricum]
gene_1059	-	gene_1059	[-]	gene_1059	-
gene_10590	-	gene_10590	[Clostridium butyricum]	gene_10590	[Clostridium butyricum]
gene_10591	-	gene_10591	[Clostridium butyricum]	gene_10591	[Clostridium butyricum]
gene_10592	-	gene_10592	[Clostridium butyricum]	gene_10592	[Clostridium butyricum]
gene_10593	-	gene_10593	[Clostridium butyricum]	gene_10593	[Clostridium butyricum]
gene_10594	-	gene_10594	[Clostridium butyricum]	gene_10594	[Clostridium butyricum]
gene_10595	-	gene_10595	[Clostridium butyricum]	gene_10595	[Clostridium butyricum]
gene_10596	-	gene_10596	[Clostridium butyricum]	gene_10596	[Clostridium butyricum]
gene_10597	-	gene_10597	[Clostridium butyricum]	gene_10597	[Clostridium butyricum]
gene_10598	-	gene_10598	[Clostridium butyricum]	gene_10598	[Clostridium butyricum]
gene_10599	[Clostridium butyricum]	gene_10599	[Clostridium butyricum]	gene_10599	[Clostridium butyricum]
gene_106	-	gene_106	[-]	gene_106	-
gene_1060	-	gene_1060	[-]	gene_1060	-
gene_10600	-	gene_10600	[Clostridium butyricum]	gene_10600	[Clostridium butyricum]
gene_10601	[Clostridium butyricum]	gene_10601	[Clostridium butyricum]	gene_10601	[Clostridium butyricum]
gene_10602	-	gene_10602	[Clostridium butyricum]	gene_10602	[Clostridium butyricum]
gene_10603	-	gene_10603	[Clostridium butyricum]	gene_10603	[Clostridium butyricum]
gene_10604	-	gene_10604	[Clostridium butyricum]	gene_10604	[Clostridium butyricum]
gene_10605	-	gene_10605	[Clostridium butyricum]	gene_10605	[Clostridium butyricum]
gene_10606	-	gene_10606	[Clostridium butyricum]	gene_10606	[Clostridium butyricum]
gene_10607	-	gene_10607	[Clostridium butyricum]	gene_10607	[Clostridium butyricum]
gene_10608	-	gene_10608	[Clostridium butyricum]	gene_10608	[Clostridium butyricum]
gene_10609	-	gene_10609	[Clostridium butyricum]	gene_10609	[Clostridium butyricum]
gene_1061	[Klebsiella pneumoniae]	gene_1061	[Klebsiella pneumoniae]	gene_1061	[Klebsiella pneumoniae]
gene_10610	-	gene_10610	[Clostridium butyricum]	gene_10610	[Clostridium butyricum]
gene_10611	-	gene_10611	[Clostridium butyricum]	gene_10611	[Clostridium butyricum]
gene_10612	-	gene_10612	[Clostridium butyricum]	gene_10612	[Clostridium butyricum]
gene_10613	[Clostridium butyricum]	gene_10613	[Clostridium butyricum]	gene_10613	[Clostridium butyricum]
gene_10614	-	gene_10614	[Clostridium butyricum]	gene_10614	[Clostridium butyricum]
gene_10615	-	gene_10615	[Clostridium butyricum]	gene_10615	[Clostridium butyricum]
gene_10616	-	gene_10616	[Clostridium butyricum]	gene_10616	[Clostridium butyricum]
gene_10617	-	gene_10617	[Clostridium butyricum]	gene_10617	[Clostridium butyricum]
gene_10618	-	gene_10618	[Clostridium butyricum]	gene_10618	[Clostridium butyricum]
gene_10619	-	gene_10619	[Clostridium butyricum]	gene_10619	[Clostridium butyricum]
gene_1062	-	gene_1062	[Klebsiella aerogenes]	gene_1062	[Klebsiella aerogenes]
gene_10620	-	gene_10620	[Clostridium butyricum]	gene_10620	[Clostridium butyricum]
gene_10621	-	gene_10621	[Clostridium butyricum]	gene_10621	[Clostridium butyricum]
gene_10622	-	gene_10622	[Clostridium butyricum]	gene_10622	[Clostridium butyricum]
gene_10623	-	gene_10623	[Clostridium butyricum]	gene_10623	[Clostridium butyricum]
gene_10624	-	gene_10624	[Clostridium butyricum]	gene_10624	[Clostridium butyricum]
gene_10625	-	gene_10625	[Clostridium butyricum]	gene_10625	[Clostridium butyricum]
gene_10626	-	gene_10626	[Clostridium butyricum]	gene_10626	[Clostridium butyricum]
gene_10627	-	gene_10627	[Clostridium butyricum]	gene_10627	[Clostridium butyricum]
gene_10628	[Clostridium butyricum]	gene_10628	[Clostridium butyricum]	gene_10628	[Clostridium butyricum]
gene_10629	-	gene_10629	[Clostridium butyricum]	gene_10629	[Clostridium butyricum]
gene_1063	-	gene_1063	[Klebsiella aerogenes]	gene_1063	[Klebsiella aerogenes]
gene_10630	-	gene_10630	[Clostridium butyricum]	gene_10630	[Clostridium butyricum]
gene_10631	-	gene_10631	[Clostridium butyricum]	gene_10631	[Clostridium butyricum]
gene_10632	-	gene_10632	[Clostridium butyricum]	gene_10632	[Clostridium butyricum]
gene_10633	-	gene_10633	[Clostridium butyricum]	gene_10633	[Clostridium butyricum]
gene_10634	[Clostridium butyricum]	gene_10634	[Clostridium butyricum]	gene_10634	[Clostridium butyricum]
gene_10635	[Clostridium butyricum]	gene_10635	[Clostridium butyricum]	gene_10635	[Clostridium butyricum]
gene_10636	-	gene_10636	[Clostridium butyricum]	gene_10636	[Clostridium butyricum]
gene_10637	-	gene_10637	[Clostridium butyricum]	gene_10637	[Clostridium butyricum]
gene_10638	[Clostridium butyricum]	gene_10638	[Clostridium butyricum]	gene_10638	[Clostridium butyricum]
gene_10639	[Clostridium butyricum]	gene_10639	[Clostridium butyricum]	gene_10639	[Clostridium butyricum]
gene_1064	[Klebsiella aerogenes]	gene_1064	[Klebsiella aerogenes]	gene_1064	[Klebsiella aerogenes]
gene_10640	[Clostridium butyricum]	gene_10640	[Clostridium butyricum]	gene_10640	[Clostridium butyricum]
gene_10641	-	gene_10641	[Clostridium butyricum]	gene_10641	[Clostridium butyricum]
gene_10642	-	gene_10642	[Clostridium butyricum]	gene_10642	[Clostridium butyricum]
gene_10643	-	gene_10643	[Clostridium butyricum]	gene_10643	[Clostridium butyricum]
gene_10644	-	gene_10644	[Clostridium butyricum]	gene_10644	[Clostridium butyricum]
gene_10645	-	gene_10645	[Clostridium butyricum]	gene_10645	[Clostridium butyricum]
gene_10646	[Clostridium butyricum]	gene_10646	[Clostridium butyricum]	gene_10646	[Clostridium butyricum]
gene_10647	-	gene_10647	[Clostridium butyricum]	gene_10647	[Clostridium butyricum]
gene_10648	-	gene_10648	[Clostridium butyricum]	gene_10648	[Clostridium butyricum]
gene_10649	-	gene_10649	[Clostridium butyricum]	gene_10649	[Clostridium butyricum]
gene_1065	[Klebsiella aerogenes]	gene_1065	[Klebsiella aerogenes]	gene_1065	[Klebsiella aerogenes]
gene_10650	-	gene_10650	[Clostridium butyricum]	gene_10650	[Clostridium butyricum]
gene_10651	-	gene_10651	[Clostridium butyricum]	gene_10651	[Clostridium butyricum]
gene_10652	-	gene_10652	[Clostridium butyricum]	gene_10652	[Clostridium butyricum]
gene_10653	-	gene_10653	[Clostridium butyricum]	gene_10653	[Clostridium butyricum]
gene_10654	-	gene_10654	[Clostridium butyricum]	gene_10654	[Clostridium butyricum]
gene_10655	-	gene_10655	[Clostridium butyricum]	gene_10655	[Clostridium butyricum]
gene_10656	-	gene_10656	[Clostridium butyricum]	gene_10656	[Clostridium butyricum]
gene_10657	-	gene_10657	[Clostridium butyricum]	gene_10657	[Clostridium butyricum]
gene_10658	-	gene_10658	[Clostridium butyricum]	gene_10658	[Clostridium butyricum]
gene_10659	-	gene_10659	[Clostridium butyricum]	gene_10659	[Clostridium butyricum]
gene_1066	-	gene_1066	[Klebsiella aerogenes]	gene_1066	[Klebsiella aerogenes]
gene_10660	-	gene_10660	[Clostridium butyricum]	gene_10660	[Clostridium butyricum]
gene_10661	-	gene_10661	[Clostridium butyricum]	gene_10661	[Clostridium butyricum]
gene_10662	-	gene_10662	[Clostridium butyricum]	gene_10662	[Clostridium butyricum]
gene_10663	-	gene_10663	[Clostridium butyricum]	gene_10663	[Clostridium butyricum]
gene_10664	-	gene_10664	[Clostridium butyricum]	gene_10664	[Clostridium butyricum]
gene_10665	-	gene_10665	[Clostridium butyricum]	gene_10665	[Clostridium butyricum]
gene_10666	-	gene_10666	[Clostridium butyricum]	gene_10666	[Clostridium butyricum]
gene_10667	-	gene_10667	[Clostridium butyricum]	gene_10667	[Clostridium butyricum]
gene_10668	-	gene_10668	[Clostridium butyricum]	gene_10668	[Clostridium butyricum]
gene_10669	[Clostridium butyricum]	gene_10669	[Clostridium butyricum]	gene_10669	[Clostridium butyricum]
gene_1067	-	gene_1067	[-]	gene_1067	[Klebsiella pneumoniae]
gene_10670	-	gene_10670	[Clostridium butyricum]	gene_10670	[Clostridium butyricum]
gene_10671	[Escherichia coli]	gene_10671	[Escherichia coli]	gene_10671	[Escherichia coli]
gene_10672	-	gene_10672	[-]	gene_10672	-
gene_10673	[Acinetobacter baumannii]	gene_10673	[Klebsiella aerogenes]	gene_10673	[Klebsiella pneumoniae]
gene_10674	[Klebsiella aerogenes]	gene_10674	[Klebsiella aerogenes]	gene_10674	[Klebsiella aerogenes]
gene_10675	-	gene_10675	[Klebsiella aerogenes]	gene_10675	[Klebsiella aerogenes]
gene_10676	[Klebsiella aerogenes]	gene_10676	[Klebsiella aerogenes]	gene_10676	[Klebsiella aerogenes]
gene_10677	[Klebsiella aerogenes]	gene_10677	[Klebsiella aerogenes]	gene_10677	[Klebsiella aerogenes]
gene_10678	[Klebsiella aerogenes]	gene_10678	[Klebsiella aerogenes]	gene_10678	[Klebsiella aerogenes]
gene_10679	[Klebsiella aerogenes]	gene_10679	[Klebsiella aerogenes]	gene_10679	[Klebsiella aerogenes]
gene_1068	-	gene_1068	[-]	gene_1068	[Klebsiella pneumoniae]
gene_10680	-	gene_10680	[Klebsiella aerogenes]	gene_10680	[Klebsiella aerogenes]
gene_10681	-	gene_10681	[-]	gene_10681	-
gene_10682	-	gene_10682	[-]	gene_10682	-
gene_10683	-	gene_10683	[-]	gene_10683	[Escherichia coli]
gene_10684	-	gene_10684	[-]	gene_10684	[Escherichia coli]
gene_10685	-	gene_10685	[-]	gene_10685	[Escherichia coli]
gene_10686	-	gene_10686	[-]	gene_10686	[Escherichia coli]
gene_10687	-	gene_10687	[-]	gene_10687	[Escherichia coli]
gene_10688	-	gene_10688	[-]	gene_10688	[Escherichia coli]
gene_10689	[Escherichia coli]	gene_10689	[-]	gene_10689	[Escherichia coli]
gene_1069	-	gene_1069	[-]	gene_1069	[Klebsiella pneumoniae]
gene_10690	[Escherichia coli]	gene_10690	[-]	gene_10690	[Escherichia coli]
gene_10691	-	gene_10691	[-]	gene_10691	[Escherichia coli]
gene_10692	[Escherichia coli]	gene_10692	[-]	gene_10692	[Escherichia coli]
gene_10693	-	gene_10693	[-]	gene_10693	[Escherichia coli]
gene_10694	[Escherichia coli]	gene_10694	[-]	gene_10694	[Escherichia coli]
gene_10695	-	gene_10695	[-]	gene_10695	[Escherichia coli]
gene_10696	-	gene_10696	[-]	gene_10696	[Escherichia coli]
gene_10697	-	gene_10697	[-]	gene_10697	[Escherichia coli]
gene_10698	-	gene_10698	[-]	gene_10698	[Escherichia coli]
gene_10699	-	gene_10699	[-]	gene_10699	[Escherichia coli]
gene_107	-	gene_107	[Klebsiella pneumoniae]	gene_107	[Klebsiella pneumoniae]
gene_1070	-	gene_1070	[-]	gene_1070	[Klebsiella pneumoniae]
gene_10700	-	gene_10700	[-]	gene_10700	[Escherichia coli]
gene_10701	-	gene_10701	[-]	gene_10701	[Escherichia coli]
gene_10702	-	gene_10702	[-]	gene_10702	[Escherichia coli]
gene_10703	[Escherichia coli]	gene_10703	[-]	gene_10703	[Klebsiella pneumoniae]
gene_10704	-	gene_10704	[-]	gene_10704	[Escherichia coli]
gene_10705	-	gene_10705	[-]	gene_10705	[Klebsiella pneumoniae]
gene_10706	[Escherichia coli]	gene_10706	[-]	gene_10706	[Klebsiella pneumoniae]
gene_10707	-	gene_10707	[-]	gene_10707	[Escherichia coli]
gene_10708	-	gene_10708	[-]	gene_10708	[Escherichia coli]
gene_10709	-	gene_10709	[-]	gene_10709	[Klebsiella pneumoniae]
gene_1071	-	gene_1071	[-]	gene_1071	[Klebsiella pneumoniae]
gene_10710	-	gene_10710	[-]	gene_10710	[Escherichia coli]
gene_10711	[Escherichia coli]	gene_10711	[-]	gene_10711	[Escherichia coli]
gene_10712	-	gene_10712	[-]	gene_10712	[Klebsiella pneumoniae]
gene_10713	-	gene_10713	[-]	gene_10713	[Klebsiella pneumoniae]
gene_10714	[Escherichia coli]	gene_10714	[-]	gene_10714	[Escherichia coli]
gene_10715	[Escherichia coli]	gene_10715	[-]	gene_10715	[Escherichia coli]
gene_10716	-	gene_10716	[-]	gene_10716	[Escherichia coli]
gene_10717	[Escherichia coli]	gene_10717	[-]	gene_10717	[Escherichia coli]
gene_10718	-	gene_10718	[-]	gene_10718	[Escherichia coli]
gene_10719	[Escherichia coli]	gene_10719	[-]	gene_10719	[Escherichia coli]
gene_1072	-	gene_1072	[-]	gene_1072	[Klebsiella pneumoniae]
gene_10720	-	gene_10720	[-]	gene_10720	[Escherichia coli]
gene_10721	-	gene_10721	[-]	gene_10721	[Escherichia coli]
gene_10722	-	gene_10722	[-]	gene_10722	[Escherichia coli]
gene_10723	-	gene_10723	[-]	gene_10723	[Escherichia coli]
gene_10724	-	gene_10724	[-]	gene_10724	[Klebsiella pneumoniae]
gene_10725	-	gene_10725	[-]	gene_10725	[Escherichia coli]
gene_10726	-	gene_10726	[-]	gene_10726	-
gene_10727	-	gene_10727	[-]	gene_10727	-
gene_10728	-	gene_10728	[-]	gene_10728	[Klebsiella pneumoniae]
gene_10729	-	gene_10729	[-]	gene_10729	[Klebsiella pneumoniae]
gene_1073	[Klebsiella pneumoniae]	gene_1073	[-]	gene_1073	[Klebsiella pneumoniae]
gene_10730	[Klebsiella aerogenes]	gene_10730	[Klebsiella aerogenes]	gene_10730	[Klebsiella aerogenes]
gene_10731	-	gene_10731	[-]	gene_10731	-
gene_10732	-	gene_10732	[-]	gene_10732	-
gene_10733	-	gene_10733	[-]	gene_10733	-
gene_10734	-	gene_10734	[-]	gene_10734	[Klebsiella pneumoniae]
gene_10735	-	gene_10735	[-]	gene_10735	-
gene_10736	-	gene_10736	[-]	gene_10736	-
gene_10737	-	gene_10737	[-]	gene_10737	[Klebsiella pneumoniae]
gene_10738	-	gene_10738	[-]	gene_10738	[Klebsiella pneumoniae]
gene_10739	-	gene_10739	[-]	gene_10739	[Klebsiella pneumoniae]
gene_1074	[Klebsiella pneumoniae]	gene_1074	[-]	gene_1074	[Klebsiella pneumoniae]
gene_10740	-	gene_10740	[-]	gene_10740	[Klebsiella pneumoniae]
gene_10741	-	gene_10741	[-]	gene_10741	[Klebsiella pneumoniae]
gene_10742	-	gene_10742	[-]	gene_10742	[Klebsiella pneumoniae]
gene_10743	-	gene_10743	[-]	gene_10743	[Klebsiella pneumoniae]
gene_10744	[Klebsiella variicola]	gene_10744	[-]	gene_10744	[Klebsiella pneumoniae]
gene_10745	-	gene_10745	[-]	gene_10745	[Klebsiella pneumoniae]
gene_10746	-	gene_10746	[-]	gene_10746	[Klebsiella pneumoniae]
gene_10747	-	gene_10747	[-]	gene_10747	-
gene_10748	-	gene_10748	[-]	gene_10748	-
gene_10749	[Enterococcus faecium]	gene_10749	[Enterococcus faecium]	gene_10749	-
gene_1075	-	gene_1075	[-]	gene_1075	-
gene_10750	-	gene_10750	[-]	gene_10750	-
gene_10751	-	gene_10751	[-]	gene_10751	-
gene_10752	-	gene_10752	[Enterococcus faecalis]	gene_10752	[Enterococcus faecalis]
gene_10753	-	gene_10753	[Enterococcus faecalis]	gene_10753	[Enterococcus faecalis]
gene_10754	[Terrabacteria group]	gene_10754	[Enterococcus faecalis]	gene_10754	[Enterococcus faecalis]
gene_10755	-	gene_10755	[Enterococcus faecalis]	gene_10755	[Enterococcus faecalis]
gene_10756	[Enterococcus faecalis]	gene_10756	[Enterococcus faecalis]	gene_10756	[Enterococcus faecalis]
gene_10757	-	gene_10757	[Enterococcus faecalis]	gene_10757	[Enterococcus faecalis]
gene_10758	[Enterococcus faecalis]	gene_10758	[Enterococcus faecalis]	gene_10758	[Enterococcus faecalis]
gene_10759	-	gene_10759	[Enterococcus faecalis]	gene_10759	[Enterococcus faecalis]
gene_1076	-	gene_1076	[-]	gene_1076	[Klebsiella pneumoniae]
gene_10760	[Terrabacteria group]	gene_10760	[Enterococcus faecalis]	gene_10760	[Enterococcus faecalis]
gene_10761	[Enterococcus faecalis]	gene_10761	[Enterococcus faecalis]	gene_10761	[Enterococcus faecalis]
gene_10762	[Enterococcus faecalis]	gene_10762	[Enterococcus faecalis]	gene_10762	[Enterococcus faecalis]
gene_10763	[Enterococcus faecalis]	gene_10763	[Enterococcus faecalis]	gene_10763	[Enterococcus faecalis]
gene_10764	-	gene_10764	[Enterococcus faecalis]	gene_10764	[Enterococcus faecalis]
gene_10765	[Enterococcus faecalis]	gene_10765	[Enterococcus faecalis]	gene_10765	[Enterococcus faecalis]
gene_10766	[Enterococcus faecalis]	gene_10766	[Enterococcus faecalis]	gene_10766	[Enterococcus faecalis]
gene_10767	-	gene_10767	[Enterococcus faecalis]	gene_10767	[Enterococcus faecalis]
gene_10768	-	gene_10768	[Enterococcus faecalis]	gene_10768	[Enterococcus faecalis]
gene_10769	[Enterococcus faecalis]	gene_10769	[Enterococcus faecalis]	gene_10769	[Enterococcus faecalis]
gene_1077	-	gene_1077	[-]	gene_1077	[Klebsiella pneumoniae]
gene_10770	-	gene_10770	[Enterococcus faecalis]	gene_10770	[Enterococcus faecalis]
gene_10771	-	gene_10771	[Enterococcus faecalis]	gene_10771	[Enterococcus faecalis]
gene_10772	[Enterococcus faecalis]	gene_10772	[Enterococcus faecalis]	gene_10772	[Enterococcus faecalis]
gene_10773	[Enterococcus faecalis]	gene_10773	[Enterococcus faecalis]	gene_10773	[Enterococcus faecalis]
gene_10774	[Enterococcus faecalis]	gene_10774	[Enterococcus faecalis]	gene_10774	[Enterococcus faecalis]
gene_10775	[Enterococcus faecalis]	gene_10775	[Enterococcus faecalis]	gene_10775	[Enterococcus faecalis]
gene_10776	[Enterococcus faecalis]	gene_10776	[Enterococcus faecalis]	gene_10776	[Enterococcus faecalis]
gene_10777	[Enterococcus faecalis]	gene_10777	[Enterococcus faecalis]	gene_10777	[Enterococcus faecalis]
gene_10778	[Enterococcus faecalis]	gene_10778	[Enterococcus faecalis]	gene_10778	[Enterococcus faecalis]
gene_10779	-	gene_10779	[Enterococcus faecalis]	gene_10779	[Enterococcus faecalis]
gene_1078	-	gene_1078	[-]	gene_1078	[Klebsiella pneumoniae]
gene_10780	-	gene_10780	[Enterococcus faecalis]	gene_10780	[Enterococcus faecalis]
gene_10781	[Enterococcus faecalis]	gene_10781	[Enterococcus faecalis]	gene_10781	[Enterococcus faecalis]
gene_10782	[Enterococcus faecalis]	gene_10782	[Enterococcus faecalis]	gene_10782	[Enterococcus faecalis]
gene_10783	-	gene_10783	[Enterococcus faecalis]	gene_10783	[Enterococcus faecalis]
gene_10784	[Enterococcus faecalis]	gene_10784	[Enterococcus faecalis]	gene_10784	[Enterococcus faecalis]
gene_10785	-	gene_10785	[Enterococcus faecalis]	gene_10785	[Enterococcus faecalis]
gene_10786	-	gene_10786	[Enterococcus faecalis]	gene_10786	[Enterococcus faecalis]
gene_10787	-	gene_10787	[Enterococcus faecalis]	gene_10787	[Enterococcus faecalis]
gene_10788	[Enterococcus faecalis]	gene_10788	[Enterococcus faecalis]	gene_10788	[Enterococcus faecalis]
gene_10789	-	gene_10789	[Enterococcus faecalis]	gene_10789	[Enterococcus faecalis]
gene_1079	-	gene_1079	[-]	gene_1079	[Klebsiella pneumoniae]
gene_10790	-	gene_10790	[Enterococcus faecalis]	gene_10790	[Enterococcus faecalis]
gene_10791	[Enterococcus faecalis]	gene_10791	[Enterococcus faecalis]	gene_10791	[Enterococcus faecalis]
gene_10792	-	gene_10792	[Enterococcus faecalis]	gene_10792	[Enterococcus faecalis]
gene_10793	-	gene_10793	[Enterococcus faecalis]	gene_10793	[Enterococcus faecalis]
gene_10794	-	gene_10794	[Enterococcus faecalis]	gene_10794	[Enterococcus faecalis]
gene_10795	-	gene_10795	[Enterococcus faecalis]	gene_10795	[Enterococcus faecalis]
gene_10796	-	gene_10796	[Enterococcus faecalis]	gene_10796	[Enterococcus faecalis]
gene_10797	[Enterococcus faecalis]	gene_10797	[Enterococcus faecalis]	gene_10797	[Enterococcus faecalis]
gene_10798	-	gene_10798	[Enterococcus faecalis]	gene_10798	[Enterococcus faecalis]
gene_10799	[Enterococcus faecalis]	gene_10799	[Enterococcus faecalis]	gene_10799	[Enterococcus faecalis]
gene_108	-	gene_108	[Klebsiella pneumoniae]	gene_108	[Klebsiella pneumoniae]
gene_1080	-	gene_1080	[-]	gene_1080	-
gene_10800	[Enterococcus faecalis]	gene_10800	[Enterococcus faecalis]	gene_10800	[Enterococcus faecalis]
gene_10801	-	gene_10801	[Enterococcus faecalis]	gene_10801	[Enterococcus faecalis]
gene_10802	[Enterococcus faecalis]	gene_10802	[Enterococcus faecalis]	gene_10802	[Enterococcus faecalis]
gene_10803	-	gene_10803	[Enterococcus faecalis]	gene_10803	[Enterococcus faecalis]
gene_10804	-	gene_10804	[Enterococcus faecalis]	gene_10804	[Enterococcus faecalis]
gene_10805	-	gene_10805	[Enterococcus faecalis]	gene_10805	[Enterococcus faecalis]
gene_10806	-	gene_10806	[Enterococcus faecalis]	gene_10806	[Enterococcus faecalis]
gene_10807	[Enterococcus faecalis]	gene_10807	[Enterococcus faecalis]	gene_10807	[Enterococcus faecalis]
gene_10808	-	gene_10808	[Enterococcus faecalis]	gene_10808	[Enterococcus faecalis]
gene_10809	-	gene_10809	[Enterococcus faecalis]	gene_10809	[Enterococcus faecalis]
gene_1081	-	gene_1081	[-]	gene_1081	-
gene_10810	-	gene_10810	[Enterococcus faecalis]	gene_10810	[Enterococcus faecalis]
gene_10811	[Enterococcus faecalis]	gene_10811	[Enterococcus faecalis]	gene_10811	[Enterococcus faecalis]
gene_10812	[Enterococcus faecalis]	gene_10812	[Enterococcus faecalis]	gene_10812	[Enterococcus faecalis]
gene_10813	[Enterococcus faecalis]	gene_10813	[Enterococcus faecalis]	gene_10813	[Enterococcus faecalis]
gene_10814	-	gene_10814	[Enterococcus faecalis]	gene_10814	[Enterococcus faecalis]
gene_10815	-	gene_10815	[Enterococcus faecalis]	gene_10815	[Enterococcus faecalis]
gene_10816	-	gene_10816	[Enterococcus faecalis]	gene_10816	[Enterococcus faecalis]
gene_10817	[Enterococcus faecalis]	gene_10817	[Enterococcus faecalis]	gene_10817	[Enterococcus faecalis]
gene_10818	[Enterococcus faecalis]	gene_10818	[Enterococcus faecalis]	gene_10818	[Enterococcus faecalis]
gene_10819	[Terrabacteria group]	gene_10819	[Enterococcus faecalis]	gene_10819	[Enterococcus faecalis]
gene_1082	-	gene_1082	[-]	gene_1082	-
gene_10820	[Terrabacteria group]	gene_10820	[Enterococcus faecalis]	gene_10820	[Enterococcus faecalis]
gene_10821	-	gene_10821	[Enterococcus faecalis]	gene_10821	[Enterococcus faecalis]
gene_10822	[Enterococcus faecalis]	gene_10822	[Enterococcus faecalis]	gene_10822	[Enterococcus faecalis]
gene_10823	-	gene_10823	[Enterococcus faecalis]	gene_10823	[Enterococcus faecalis]
gene_10824	-	gene_10824	[Enterococcus faecalis]	gene_10824	[Enterococcus faecalis]
gene_10825	[Enterococcus faecalis]	gene_10825	[Enterococcus faecalis]	gene_10825	[Enterococcus faecalis]
gene_10826	-	gene_10826	[Enterococcus faecalis]	gene_10826	[Enterococcus faecalis]
gene_10827	[Enterococcus faecalis]	gene_10827	[Enterococcus faecalis]	gene_10827	[Enterococcus faecalis]
gene_10828	-	gene_10828	[Enterococcus faecalis]	gene_10828	-
gene_10829	-	gene_10829	[Enterococcus faecalis]	gene_10829	[Enterococcus faecalis]
gene_1083	-	gene_1083	[-]	gene_1083	-
gene_10830	-	gene_10830	[Enterococcus faecalis]	gene_10830	[Enterococcus faecalis]
gene_10831	-	gene_10831	[Enterococcus faecalis]	gene_10831	[Enterococcus faecalis]
gene_10832	-	gene_10832	[Enterococcus faecalis]	gene_10832	[Enterococcus faecalis]
gene_10833	[Enterococcus faecalis]	gene_10833	[Enterococcus faecalis]	gene_10833	[Enterococcus faecalis]
gene_10834	-	gene_10834	[Enterococcus faecalis]	gene_10834	[Enterococcus faecalis]
gene_10835	[Enterococcus faecalis]	gene_10835	[Enterococcus faecalis]	gene_10835	[Enterococcus faecalis]
gene_10836	[Enterococcus faecalis]	gene_10836	[Enterococcus faecalis]	gene_10836	[Enterococcus faecalis]
gene_10837	-	gene_10837	[Enterococcus faecalis]	gene_10837	[Enterococcus faecalis]
gene_10838	-	gene_10838	[Enterococcus faecalis]	gene_10838	[Enterococcus faecalis]
gene_10839	-	gene_10839	[Enterococcus faecalis]	gene_10839	[Enterococcus faecalis]
gene_1084	-	gene_1084	[-]	gene_1084	-
gene_10840	[Enterococcus faecalis]	gene_10840	[Enterococcus faecalis]	gene_10840	[Enterococcus faecalis]
gene_10841	[Enterococcus faecalis]	gene_10841	[Enterococcus faecalis]	gene_10841	[Enterococcus faecalis]
gene_10842	[Enterococcus faecalis]	gene_10842	[Enterococcus faecalis]	gene_10842	[Enterococcus faecalis]
gene_10843	-	gene_10843	[Enterococcus faecalis]	gene_10843	[Enterococcus faecalis]
gene_10844	[Enterococcus faecalis]	gene_10844	[Enterococcus faecalis]	gene_10844	[Enterococcus faecalis]
gene_10845	[Enterococcus faecalis]	gene_10845	[Enterococcus faecalis]	gene_10845	[Enterococcus faecalis]
gene_10846	-	gene_10846	[Enterococcus faecalis]	gene_10846	[Enterococcus faecalis]
gene_10847	-	gene_10847	[Enterococcus faecalis]	gene_10847	[Enterococcus faecalis]
gene_10848	-	gene_10848	[Enterococcus faecalis]	gene_10848	[Enterococcus faecalis]
gene_10849	[Enterococcus faecalis]	gene_10849	[Enterococcus faecalis]	gene_10849	[Enterococcus faecalis]
gene_1085	[Terrabacteria group]	gene_1085	[-]	gene_1085	[Enterococcus faecalis]
gene_10850	-	gene_10850	[Enterococcus faecalis]	gene_10850	[Enterococcus faecalis]
gene_10851	-	gene_10851	[Enterococcus faecalis]	gene_10851	[Enterococcus faecalis]
gene_10852	[Enterococcus faecalis]	gene_10852	[Enterococcus faecalis]	gene_10852	[Enterococcus faecalis]
gene_10853	-	gene_10853	[Enterococcus faecalis]	gene_10853	[Enterococcus faecalis]
gene_10854	-	gene_10854	[Enterococcus faecalis]	gene_10854	[Enterococcus faecalis]
gene_10855	[Enterococcus faecalis]	gene_10855	[Enterococcus faecalis]	gene_10855	[Enterococcus faecalis]
gene_10856	-	gene_10856	[Enterococcus faecalis]	gene_10856	[Enterococcus faecalis]
gene_10857	-	gene_10857	[Enterococcus faecalis]	gene_10857	[Enterococcus faecalis]
gene_10858	-	gene_10858	[Enterococcus faecalis]	gene_10858	[Enterococcus faecalis]
gene_10859	-	gene_10859	[Enterococcus faecalis]	gene_10859	[Enterococcus faecalis]
gene_1086	-	gene_1086	[-]	gene_1086	-
gene_10860	-	gene_10860	[Enterococcus faecalis]	gene_10860	[Enterococcus faecalis]
gene_10861	-	gene_10861	[Enterococcus faecalis]	gene_10861	[Enterococcus faecalis]
gene_10862	-	gene_10862	[Enterococcus faecalis]	gene_10862	[Enterococcus faecalis]
gene_10863	-	gene_10863	[Enterococcus faecalis]	gene_10863	[Enterococcus faecalis]
gene_10864	[Enterococcus faecalis]	gene_10864	[Enterococcus faecalis]	gene_10864	[Enterococcus faecalis]
gene_10865	-	gene_10865	[Bacillus thuringiensis]	gene_10865	-
gene_10866	-	gene_10866	[-]	gene_10866	-
gene_10867	-	gene_10867	[-]	gene_10867	-
gene_10868	-	gene_10868	[-]	gene_10868	-
gene_10869	-	gene_10869	[-]	gene_10869	-
gene_1087	-	gene_1087	[-]	gene_1087	-
gene_10870	-	gene_10870	[-]	gene_10870	-
gene_10871	-	gene_10871	[-]	gene_10871	-
gene_10872	-	gene_10872	[-]	gene_10872	-
gene_10873	-	gene_10873	[-]	gene_10873	-
gene_10874	-	gene_10874	[-]	gene_10874	-
gene_10875	-	gene_10875	[-]	gene_10875	-
gene_10876	-	gene_10876	[-]	gene_10876	-
gene_10877	-	gene_10877	[-]	gene_10877	-
gene_10878	-	gene_10878	[-]	gene_10878	[Klebsiella pneumoniae]
gene_10879	-	gene_10879	[-]	gene_10879	[Klebsiella pneumoniae]
gene_1088	-	gene_1088	[-]	gene_1088	[Klebsiella aerogenes]
gene_10880	[Escherichia coli]	gene_10880	[Escherichia coli]	gene_10880	[Escherichia coli]
gene_10881	[Bacillus anthracis]	gene_10881	[Bacillus anthracis]	gene_10881	-
gene_10882	-	gene_10882	[-]	gene_10882	-
gene_10883	-	gene_10883	[-]	gene_10883	[Citrobacter freundii]
gene_10884	-	gene_10884	[-]	gene_10884	[Escherichia coli]
gene_10885	-	gene_10885	[-]	gene_10885	[Pseudomonas aeruginosa]
gene_10886	-	gene_10886	[-]	gene_10886	[Pseudomonas aeruginosa]
gene_10887	-	gene_10887	[-]	gene_10887	-
gene_10888	-	gene_10888	[-]	gene_10888	-
gene_10889	-	gene_10889	[-]	gene_10889	-
gene_1089	-	gene_1089	[-]	gene_1089	[Klebsiella aerogenes]
gene_10890	-	gene_10890	[-]	gene_10890	-
gene_10891	-	gene_10891	[-]	gene_10891	[Klebsiella pneumoniae]
gene_10892	-	gene_10892	[-]	gene_10892	[Klebsiella pneumoniae]
gene_10893	[Serratia marcescens]	gene_10893	[-]	gene_10893	-
gene_10894	-	gene_10894	[-]	gene_10894	-
gene_10895	-	gene_10895	[-]	gene_10895	[Klebsiella pneumoniae]
gene_10896	-	gene_10896	[-]	gene_10896	-
gene_10897	[Terrabacteria group]	gene_10897	[Terrabacteria group]	gene_10897	[Lactobacillus acidophilus]
gene_10898	-	gene_10898	[Klebsiella pneumoniae]	gene_10898	[Klebsiella pneumoniae]
gene_10899	-	gene_10899	[Klebsiella pneumoniae]	gene_10899	[Klebsiella pneumoniae]
gene_109	-	gene_109	[Klebsiella pneumoniae]	gene_109	[Klebsiella pneumoniae]
gene_1090	-	gene_1090	[-]	gene_1090	-
gene_10900	-	gene_10900	[Klebsiella pneumoniae]	gene_10900	[Klebsiella pneumoniae]
gene_10901	-	gene_10901	[Klebsiella pneumoniae]	gene_10901	[Klebsiella pneumoniae]
gene_10902	[Klebsiella pneumoniae]	gene_10902	[Klebsiella pneumoniae]	gene_10902	[Klebsiella pneumoniae]
gene_10903	[Klebsiella pneumoniae]	gene_10903	[Klebsiella pneumoniae]	gene_10903	[Klebsiella pneumoniae]
gene_10904	-	gene_10904	[Klebsiella pneumoniae]	gene_10904	[Klebsiella pneumoniae]
gene_10905	[Klebsiella pneumoniae]	gene_10905	[Klebsiella pneumoniae]	gene_10905	[Klebsiella pneumoniae]
gene_10906	-	gene_10906	[Klebsiella pneumoniae]	gene_10906	[Klebsiella pneumoniae]
gene_10907	-	gene_10907	[Klebsiella pneumoniae]	gene_10907	[Klebsiella pneumoniae]
gene_10908	-	gene_10908	[Klebsiella pneumoniae]	gene_10908	[Klebsiella pneumoniae]
gene_10909	[Klebsiella pneumoniae]	gene_10909	[Klebsiella pneumoniae]	gene_10909	[Klebsiella pneumoniae]
gene_1091	-	gene_1091	[-]	gene_1091	-
gene_10910	[Klebsiella pneumoniae]	gene_10910	[Klebsiella pneumoniae]	gene_10910	[Klebsiella pneumoniae]
gene_10911	[Klebsiella pneumoniae]	gene_10911	[Klebsiella pneumoniae]	gene_10911	[Klebsiella pneumoniae]
gene_10912	-	gene_10912	[Klebsiella pneumoniae]	gene_10912	[Klebsiella pneumoniae]
gene_10913	-	gene_10913	[Klebsiella pneumoniae]	gene_10913	[Klebsiella pneumoniae]
gene_10914	[Klebsiella pneumoniae]	gene_10914	[Klebsiella pneumoniae]	gene_10914	[Klebsiella pneumoniae]
gene_10915	[Klebsiella pneumoniae]	gene_10915	[Klebsiella pneumoniae]	gene_10915	[Klebsiella pneumoniae]
gene_10916	-	gene_10916	[Klebsiella pneumoniae]	gene_10916	[Klebsiella pneumoniae]
gene_10917	-	gene_10917	[Klebsiella pneumoniae]	gene_10917	[Klebsiella pneumoniae]
gene_10918	-	gene_10918	[Klebsiella pneumoniae]	gene_10918	[Klebsiella pneumoniae]
gene_10919	-	gene_10919	[Klebsiella pneumoniae]	gene_10919	[Klebsiella pneumoniae]
gene_1092	-	gene_1092	[Enterococcus faecium]	gene_1092	-
gene_10920	-	gene_10920	[Klebsiella pneumoniae]	gene_10920	[Klebsiella pneumoniae]
gene_10921	[Klebsiella pneumoniae]	gene_10921	[Klebsiella pneumoniae]	gene_10921	[Klebsiella pneumoniae]
gene_10922	-	gene_10922	[Klebsiella pneumoniae]	gene_10922	[Klebsiella pneumoniae]
gene_10923	[Klebsiella pneumoniae]	gene_10923	[Klebsiella pneumoniae]	gene_10923	[Klebsiella pneumoniae]
gene_10924	[Klebsiella pneumoniae]	gene_10924	[Klebsiella pneumoniae]	gene_10924	[Klebsiella pneumoniae]
gene_10925	[Klebsiella pneumoniae]	gene_10925	[Klebsiella pneumoniae]	gene_10925	[Klebsiella pneumoniae]
gene_10926	[Klebsiella pneumoniae]	gene_10926	[Klebsiella pneumoniae]	gene_10926	[Klebsiella pneumoniae]
gene_10927	[Klebsiella pneumoniae]	gene_10927	[Klebsiella pneumoniae]	gene_10927	[Klebsiella pneumoniae]
gene_10928	[Klebsiella pneumoniae]	gene_10928	[Klebsiella pneumoniae]	gene_10928	[Klebsiella pneumoniae]
gene_10929	[Klebsiella pneumoniae]	gene_10929	[Klebsiella pneumoniae]	gene_10929	[Klebsiella pneumoniae]
gene_1093	-	gene_1093	[Enterococcus faecium]	gene_1093	-
gene_10930	[Klebsiella pneumoniae]	gene_10930	[Klebsiella pneumoniae]	gene_10930	[Klebsiella pneumoniae]
gene_10931	-	gene_10931	[Klebsiella pneumoniae]	gene_10931	[Klebsiella pneumoniae]
gene_10932	-	gene_10932	[Klebsiella pneumoniae]	gene_10932	[Klebsiella pneumoniae]
gene_10933	-	gene_10933	[Klebsiella pneumoniae]	gene_10933	[Klebsiella pneumoniae]
gene_10934	-	gene_10934	[Klebsiella pneumoniae]	gene_10934	[Klebsiella pneumoniae]
gene_10935	-	gene_10935	[Klebsiella pneumoniae]	gene_10935	[Klebsiella pneumoniae]
gene_10936	[Klebsiella pneumoniae]	gene_10936	[Klebsiella pneumoniae]	gene_10936	[Klebsiella pneumoniae]
gene_10937	-	gene_10937	[Klebsiella pneumoniae]	gene_10937	[Klebsiella pneumoniae]
gene_10938	[Klebsiella pneumoniae]	gene_10938	[Klebsiella pneumoniae]	gene_10938	[Klebsiella pneumoniae]
gene_10939	[Klebsiella pneumoniae]	gene_10939	[Klebsiella pneumoniae]	gene_10939	[Klebsiella pneumoniae]
gene_1094	[Enterococcus faecium]	gene_1094	[Enterococcus faecium]	gene_1094	-
gene_10940	[Klebsiella pneumoniae]	gene_10940	[Klebsiella pneumoniae]	gene_10940	[Klebsiella pneumoniae]
gene_10941	[Klebsiella pneumoniae]	gene_10941	[Klebsiella pneumoniae]	gene_10941	[Klebsiella pneumoniae]
gene_10942	-	gene_10942	[Klebsiella pneumoniae]	gene_10942	[Klebsiella pneumoniae]
gene_10943	-	gene_10943	[Klebsiella pneumoniae]	gene_10943	[Klebsiella pneumoniae]
gene_10944	-	gene_10944	[Klebsiella pneumoniae]	gene_10944	[Klebsiella pneumoniae]
gene_10945	-	gene_10945	[Klebsiella aerogenes]	gene_10945	[Klebsiella pneumoniae]
gene_10946	-	gene_10946	[Klebsiella aerogenes]	gene_10946	[Klebsiella pneumoniae]
gene_10947	-	gene_10947	[Klebsiella aerogenes]	gene_10947	[Klebsiella pneumoniae]
gene_10948	[Klebsiella pneumoniae]	gene_10948	[Klebsiella aerogenes]	gene_10948	[Klebsiella pneumoniae]
gene_10949	-	gene_10949	[Klebsiella aerogenes]	gene_10949	[Klebsiella pneumoniae]
gene_1095	-	gene_1095	[-]	gene_1095	[Klebsiella pneumoniae]
gene_10950	-	gene_10950	[Klebsiella aerogenes]	gene_10950	[Klebsiella pneumoniae]
gene_10951	[Klebsiella pneumoniae]	gene_10951	[Klebsiella aerogenes]	gene_10951	[Klebsiella pneumoniae]
gene_10952	-	gene_10952	[Klebsiella aerogenes]	gene_10952	[Klebsiella pneumoniae]
gene_10953	[Klebsiella pneumoniae]	gene_10953	[Klebsiella aerogenes]	gene_10953	[Klebsiella pneumoniae]
gene_10954	[Klebsiella pneumoniae]	gene_10954	[Klebsiella aerogenes]	gene_10954	[Klebsiella pneumoniae]
gene_10955	-	gene_10955	[Klebsiella aerogenes]	gene_10955	[Klebsiella pneumoniae]
gene_10956	[Klebsiella pneumoniae]	gene_10956	[Klebsiella aerogenes]	gene_10956	[Klebsiella pneumoniae]
gene_10957	[Klebsiella pneumoniae]	gene_10957	[Klebsiella aerogenes]	gene_10957	[Klebsiella pneumoniae]
gene_10958	[Klebsiella pneumoniae]	gene_10958	[Klebsiella aerogenes]	gene_10958	[Klebsiella pneumoniae]
gene_10959	-	gene_10959	[Klebsiella aerogenes]	gene_10959	[Klebsiella pneumoniae]
gene_1096	-	gene_1096	[-]	gene_1096	[Klebsiella pneumoniae]
gene_10960	-	gene_10960	[Klebsiella aerogenes]	gene_10960	[Klebsiella pneumoniae]
gene_10961	-	gene_10961	[Klebsiella aerogenes]	gene_10961	[Klebsiella pneumoniae]
gene_10962	-	gene_10962	[Klebsiella aerogenes]	gene_10962	[Klebsiella pneumoniae]
gene_10963	-	gene_10963	[Klebsiella aerogenes]	gene_10963	[Klebsiella pneumoniae]
gene_10964	[Klebsiella pneumoniae]	gene_10964	[Klebsiella aerogenes]	gene_10964	[Klebsiella pneumoniae]
gene_10965	-	gene_10965	[Klebsiella aerogenes]	gene_10965	[Klebsiella pneumoniae]
gene_10966	-	gene_10966	[Klebsiella aerogenes]	gene_10966	[Klebsiella pneumoniae]
gene_10967	-	gene_10967	[Klebsiella aerogenes]	gene_10967	[Klebsiella pneumoniae]
gene_10968	-	gene_10968	[Klebsiella aerogenes]	gene_10968	[Klebsiella pneumoniae]
gene_10969	-	gene_10969	[Klebsiella aerogenes]	gene_10969	[Klebsiella pneumoniae]
gene_1097	-	gene_1097	[-]	gene_1097	[Klebsiella pneumoniae]
gene_10970	-	gene_10970	[Klebsiella aerogenes]	gene_10970	[Klebsiella pneumoniae]
gene_10971	[Klebsiella pneumoniae]	gene_10971	[Klebsiella aerogenes]	gene_10971	[Klebsiella pneumoniae]
gene_10972	-	gene_10972	[Klebsiella aerogenes]	gene_10972	[Klebsiella pneumoniae]
gene_10973	-	gene_10973	[Klebsiella aerogenes]	gene_10973	[Klebsiella pneumoniae]
gene_10974	[Klebsiella pneumoniae]	gene_10974	[Klebsiella aerogenes]	gene_10974	[Klebsiella pneumoniae]
gene_10975	-	gene_10975	[Klebsiella aerogenes]	gene_10975	[Klebsiella pneumoniae]
gene_10976	[Klebsiella pneumoniae]	gene_10976	[Klebsiella aerogenes]	gene_10976	[Klebsiella pneumoniae]
gene_10977	[Klebsiella pneumoniae]	gene_10977	[Klebsiella aerogenes]	gene_10977	[Klebsiella pneumoniae]
gene_10978	-	gene_10978	[Klebsiella aerogenes]	gene_10978	[Klebsiella pneumoniae]
gene_10979	-	gene_10979	[Klebsiella aerogenes]	gene_10979	[Klebsiella pneumoniae]
gene_1098	-	gene_1098	[-]	gene_1098	[Klebsiella pneumoniae]
gene_10980	[Klebsiella pneumoniae]	gene_10980	[Klebsiella aerogenes]	gene_10980	[Klebsiella pneumoniae]
gene_10981	[Klebsiella aerogenes]	gene_10981	[Klebsiella aerogenes]	gene_10981	[Klebsiella aerogenes]
gene_10982	[Klebsiella aerogenes]	gene_10982	[Klebsiella aerogenes]	gene_10982	[Klebsiella aerogenes]
gene_10983	-	gene_10983	[Klebsiella aerogenes]	gene_10983	[Klebsiella aerogenes]
gene_10984	[Klebsiella aerogenes]	gene_10984	[Klebsiella aerogenes]	gene_10984	[Klebsiella aerogenes]
gene_10985	[Klebsiella aerogenes]	gene_10985	[Klebsiella aerogenes]	gene_10985	[Klebsiella aerogenes]
gene_10986	-	gene_10986	[Klebsiella aerogenes]	gene_10986	[Klebsiella aerogenes]
gene_10987	[Klebsiella aerogenes]	gene_10987	[Klebsiella aerogenes]	gene_10987	[Klebsiella aerogenes]
gene_10988	[Klebsiella aerogenes]	gene_10988	[Klebsiella aerogenes]	gene_10988	[Klebsiella aerogenes]
gene_10989	[Klebsiella aerogenes]	gene_10989	[Klebsiella aerogenes]	gene_10989	[Klebsiella aerogenes]
gene_1099	-	gene_1099	[-]	gene_1099	[Klebsiella pneumoniae]
gene_10990	[Klebsiella aerogenes]	gene_10990	[Klebsiella aerogenes]	gene_10990	[Klebsiella aerogenes]
gene_10991	[Klebsiella aerogenes]	gene_10991	[Klebsiella aerogenes]	gene_10991	[Klebsiella aerogenes]
gene_10992	[Klebsiella aerogenes]	gene_10992	[Klebsiella aerogenes]	gene_10992	[Klebsiella aerogenes]
gene_10993	[Klebsiella aerogenes]	gene_10993	[Klebsiella aerogenes]	gene_10993	[Klebsiella aerogenes]
gene_10994	[Klebsiella aerogenes]	gene_10994	[Klebsiella aerogenes]	gene_10994	[Klebsiella aerogenes]
gene_10995	[Klebsiella aerogenes]	gene_10995	[Klebsiella aerogenes]	gene_10995	[Klebsiella aerogenes]
gene_10996	[Klebsiella aerogenes]	gene_10996	[Klebsiella aerogenes]	gene_10996	[Klebsiella aerogenes]
gene_10997	[Klebsiella aerogenes]	gene_10997	[Klebsiella aerogenes]	gene_10997	[Klebsiella aerogenes]
gene_10998	[Klebsiella aerogenes]	gene_10998	[Klebsiella aerogenes]	gene_10998	[Klebsiella aerogenes]
gene_10999	[Klebsiella aerogenes]	gene_10999	[Klebsiella aerogenes]	gene_10999	[Klebsiella aerogenes]
gene_11	-	gene_11	[-]	gene_11	-
gene_110	-	gene_110	[Klebsiella pneumoniae]	gene_110	[Klebsiella pneumoniae]
gene_1100	[Klebsiella aerogenes]	gene_1100	[Klebsiella aerogenes]	gene_1100	[Klebsiella aerogenes]
gene_11000	[Klebsiella aerogenes]	gene_11000	[Klebsiella aerogenes]	gene_11000	[Klebsiella aerogenes]
gene_11001	-	gene_11001	[Klebsiella aerogenes]	gene_11001	[Klebsiella aerogenes]
gene_11002	[Klebsiella aerogenes]	gene_11002	[Klebsiella aerogenes]	gene_11002	[Klebsiella aerogenes]
gene_11003	[Klebsiella aerogenes]	gene_11003	[Klebsiella aerogenes]	gene_11003	[Klebsiella aerogenes]
gene_11004	[Klebsiella aerogenes]	gene_11004	[Klebsiella aerogenes]	gene_11004	[Klebsiella aerogenes]
gene_11005	[Klebsiella aerogenes]	gene_11005	[Klebsiella aerogenes]	gene_11005	[Klebsiella aerogenes]
gene_11006	[Klebsiella aerogenes]	gene_11006	[Klebsiella aerogenes]	gene_11006	[Klebsiella aerogenes]
gene_11007	[Klebsiella aerogenes]	gene_11007	[Klebsiella aerogenes]	gene_11007	[Klebsiella aerogenes]
gene_11008	[Klebsiella aerogenes]	gene_11008	[Klebsiella aerogenes]	gene_11008	[Klebsiella aerogenes]
gene_11009	[Klebsiella aerogenes]	gene_11009	[Klebsiella aerogenes]	gene_11009	[Klebsiella aerogenes]
gene_1101	[Klebsiella variicola]	gene_1101	[Klebsiella variicola]	gene_1101	[Klebsiella pneumoniae]
gene_11010	[Klebsiella aerogenes]	gene_11010	[Klebsiella aerogenes]	gene_11010	[Klebsiella aerogenes]
gene_11011	[Enterococcus faecium]	gene_11011	[Enterococcus faecium]	gene_11011	-
gene_11012	-	gene_11012	[-]	gene_11012	[Klebsiella pneumoniae]
gene_11013	-	gene_11013	[-]	gene_11013	[Klebsiella pneumoniae]
gene_11014	-	gene_11014	[-]	gene_11014	[Klebsiella pneumoniae]
gene_11015	-	gene_11015	[-]	gene_11015	[Klebsiella pneumoniae]
gene_11016	-	gene_11016	[-]	gene_11016	[Klebsiella pneumoniae]
gene_11017	[Klebsiella pneumoniae]	gene_11017	[-]	gene_11017	[Klebsiella pneumoniae]
gene_11018	-	gene_11018	[-]	gene_11018	[Klebsiella pneumoniae]
gene_11019	-	gene_11019	[-]	gene_11019	-
gene_1102	-	gene_1102	[-]	gene_1102	[Klebsiella aerogenes]
gene_11020	-	gene_11020	[-]	gene_11020	[Klebsiella pneumoniae]
gene_11021	[Klebsiella variicola]	gene_11021	[-]	gene_11021	[Klebsiella pneumoniae]
gene_11022	[Klebsiella variicola]	gene_11022	[-]	gene_11022	[Klebsiella pneumoniae]
gene_11023	-	gene_11023	[-]	gene_11023	[Klebsiella pneumoniae]
gene_11024	-	gene_11024	[-]	gene_11024	[Klebsiella pneumoniae]
gene_11025	-	gene_11025	[-]	gene_11025	[Klebsiella pneumoniae]
gene_11026	[Klebsiella quasipneumoniae]	gene_11026	[Klebsiella pneumoniae]	gene_11026	[Klebsiella pneumoniae]
gene_11027	-	gene_11027	[Klebsiella pneumoniae]	gene_11027	[Klebsiella pneumoniae]
gene_11028	-	gene_11028	[Klebsiella aerogenes]	gene_11028	[Klebsiella aerogenes]
gene_11029	[Klebsiella aerogenes]	gene_11029	[Klebsiella aerogenes]	gene_11029	[Klebsiella aerogenes]
gene_1103	-	gene_1103	[-]	gene_1103	[Klebsiella pneumoniae]
gene_11030	[Klebsiella aerogenes]	gene_11030	[Klebsiella aerogenes]	gene_11030	[Klebsiella aerogenes]
gene_11031	[Klebsiella aerogenes]	gene_11031	[Klebsiella aerogenes]	gene_11031	[Klebsiella aerogenes]
gene_11032	[Klebsiella aerogenes]	gene_11032	[Klebsiella aerogenes]	gene_11032	[Klebsiella aerogenes]
gene_11033	[Klebsiella aerogenes]	gene_11033	[Klebsiella aerogenes]	gene_11033	[Klebsiella aerogenes]
gene_11034	[Klebsiella aerogenes]	gene_11034	[Klebsiella aerogenes]	gene_11034	[Klebsiella aerogenes]
gene_11035	[Klebsiella aerogenes]	gene_11035	[Klebsiella aerogenes]	gene_11035	[Klebsiella aerogenes]
gene_11036	[Klebsiella aerogenes]	gene_11036	[Klebsiella aerogenes]	gene_11036	[Klebsiella aerogenes]
gene_11037	[Klebsiella aerogenes]	gene_11037	[Klebsiella aerogenes]	gene_11037	[Klebsiella aerogenes]
gene_11038	-	gene_11038	[Klebsiella aerogenes]	gene_11038	[Klebsiella pneumoniae]
gene_11039	-	gene_11039	[-]	gene_11039	-
gene_1104	-	gene_1104	[-]	gene_1104	[Klebsiella pneumoniae]
gene_11040	-	gene_11040	[-]	gene_11040	-
gene_11041	-	gene_11041	[-]	gene_11041	-
gene_11042	[Klebsiella pneumoniae]	gene_11042	[-]	gene_11042	[Klebsiella pneumoniae]
gene_11043	-	gene_11043	[-]	gene_11043	[Klebsiella pneumoniae]
gene_11044	-	gene_11044	[-]	gene_11044	[Klebsiella pneumoniae]
gene_11045	-	gene_11045	[-]	gene_11045	[Klebsiella pneumoniae]
gene_11046	[Klebsiella pneumoniae]	gene_11046	[-]	gene_11046	[Klebsiella pneumoniae]
gene_11047	[Klebsiella pneumoniae]	gene_11047	[-]	gene_11047	[Klebsiella pneumoniae]
gene_11048	-	gene_11048	[-]	gene_11048	[Klebsiella pneumoniae]
gene_11049	-	gene_11049	[-]	gene_11049	[Pseudomonas aeruginosa]
gene_1105	-	gene_1105	[-]	gene_1105	[Klebsiella pneumoniae]
gene_11050	-	gene_11050	[-]	gene_11050	[Pseudomonas aeruginosa]
gene_11051	-	gene_11051	[-]	gene_11051	[Pseudomonas aeruginosa]
gene_11052	-	gene_11052	[-]	gene_11052	[Pseudomonas aeruginosa]
gene_11053	-	gene_11053	[-]	gene_11053	[Pseudomonas aeruginosa]
gene_11054	-	gene_11054	[-]	gene_11054	[Pseudomonas aeruginosa]
gene_11055	-	gene_11055	[-]	gene_11055	[Pseudomonas aeruginosa]
gene_11056	-	gene_11056	[-]	gene_11056	[Pseudomonas aeruginosa]
gene_11057	-	gene_11057	[-]	gene_11057	[Pseudomonas aeruginosa]
gene_11058	-	gene_11058	[-]	gene_11058	[Pseudomonas aeruginosa]
gene_11059	-	gene_11059	[-]	gene_11059	[Pseudomonas aeruginosa]
gene_1106	-	gene_1106	[-]	gene_1106	[Klebsiella pneumoniae]
gene_11060	-	gene_11060	[-]	gene_11060	[Pseudomonas aeruginosa]
gene_11061	-	gene_11061	[-]	gene_11061	[Pseudomonas aeruginosa]
gene_11062	-	gene_11062	[-]	gene_11062	[Pseudomonas aeruginosa]
gene_11063	-	gene_11063	[-]	gene_11063	[Pseudomonas aeruginosa]
gene_11064	-	gene_11064	[-]	gene_11064	[Pseudomonas aeruginosa]
gene_11065	-	gene_11065	[-]	gene_11065	[Pseudomonas aeruginosa]
gene_11066	-	gene_11066	[-]	gene_11066	[Pseudomonas aeruginosa]
gene_11067	-	gene_11067	[-]	gene_11067	[Pseudomonas aeruginosa]
gene_11068	-	gene_11068	[-]	gene_11068	[Pseudomonas aeruginosa]
gene_11069	-	gene_11069	[-]	gene_11069	[Pseudomonas aeruginosa]
gene_1107	[Klebsiella pneumoniae]	gene_1107	[Klebsiella pneumoniae]	gene_1107	[Klebsiella pneumoniae]
gene_11070	-	gene_11070	[-]	gene_11070	[Pseudomonas aeruginosa]
gene_11071	-	gene_11071	[-]	gene_11071	[Pseudomonas aeruginosa]
gene_11072	-	gene_11072	[-]	gene_11072	[Pseudomonas aeruginosa]
gene_11073	-	gene_11073	[-]	gene_11073	[Pseudomonas aeruginosa]
gene_11074	-	gene_11074	[-]	gene_11074	[Pseudomonas aeruginosa]
gene_11075	-	gene_11075	[-]	gene_11075	[Pseudomonas aeruginosa]
gene_11076	-	gene_11076	[-]	gene_11076	[Pseudomonas aeruginosa]
gene_11077	-	gene_11077	[-]	gene_11077	[Pseudomonas aeruginosa]
gene_11078	-	gene_11078	[-]	gene_11078	[Pseudomonas aeruginosa]
gene_11079	-	gene_11079	[-]	gene_11079	[Pseudomonas aeruginosa]
gene_1108	-	gene_1108	[Klebsiella pneumoniae]	gene_1108	[Klebsiella pneumoniae]
gene_11080	-	gene_11080	[-]	gene_11080	[Pseudomonas aeruginosa]
gene_11081	[Pseudomonas aeruginosa]	gene_11081	[-]	gene_11081	-
gene_11082	-	gene_11082	[-]	gene_11082	[Pseudomonas aeruginosa]
gene_11083	-	gene_11083	[-]	gene_11083	[Klebsiella pneumoniae]
gene_11084	-	gene_11084	[-]	gene_11084	[Klebsiella pneumoniae]
gene_11085	-	gene_11085	[-]	gene_11085	[Klebsiella pneumoniae]
gene_11086	-	gene_11086	[-]	gene_11086	[Klebsiella pneumoniae]
gene_11087	-	gene_11087	[-]	gene_11087	[Klebsiella pneumoniae]
gene_11088	-	gene_11088	[-]	gene_11088	[Klebsiella pneumoniae]
gene_11089	-	gene_11089	[-]	gene_11089	[Klebsiella pneumoniae]
gene_1109	[Klebsiella pneumoniae]	gene_1109	[Klebsiella pneumoniae]	gene_1109	[Klebsiella pneumoniae]
gene_11090	[Klebsiella variicola]	gene_11090	[-]	gene_11090	[Klebsiella pneumoniae]
gene_11091	-	gene_11091	[-]	gene_11091	[Klebsiella pneumoniae]
gene_11092	-	gene_11092	[-]	gene_11092	[Klebsiella pneumoniae]
gene_11093	-	gene_11093	[-]	gene_11093	[Klebsiella pneumoniae]
gene_11094	-	gene_11094	[-]	gene_11094	-
gene_11095	-	gene_11095	[Terrabacteria group]	gene_11095	[Clostridium butyricum]
gene_11096	-	gene_11096	[Terrabacteria group]	gene_11096	[Clostridium butyricum]
gene_11097	-	gene_11097	[Terrabacteria group]	gene_11097	[Clostridium butyricum]
gene_11098	-	gene_11098	[Terrabacteria group]	gene_11098	[Clostridium butyricum]
gene_11099	-	gene_11099	[Terrabacteria group]	gene_11099	[Clostridium butyricum]
gene_111	[Klebsiella pneumoniae]	gene_111	[Klebsiella pneumoniae]	gene_111	[Klebsiella pneumoniae]
gene_1110	-	gene_1110	[Klebsiella pneumoniae]	gene_1110	[Klebsiella pneumoniae]
gene_11100	-	gene_11100	[Terrabacteria group]	gene_11100	[Clostridium butyricum]
gene_11101	-	gene_11101	[Terrabacteria group]	gene_11101	[Clostridium butyricum]
gene_11102	-	gene_11102	[Terrabacteria group]	gene_11102	[Clostridium butyricum]
gene_11103	-	gene_11103	[Terrabacteria group]	gene_11103	[Clostridium butyricum]
gene_11104	[Clostridium butyricum]	gene_11104	[Terrabacteria group]	gene_11104	[Clostridium butyricum]
gene_11105	-	gene_11105	[Terrabacteria group]	gene_11105	[Clostridium butyricum]
gene_11106	-	gene_11106	[Terrabacteria group]	gene_11106	[Clostridium butyricum]
gene_11107	[Clostridium butyricum]	gene_11107	[Terrabacteria group]	gene_11107	[Clostridium butyricum]
gene_11108	[Clostridium butyricum]	gene_11108	[Terrabacteria group]	gene_11108	[Clostridium butyricum]
gene_11109	[Clostridium butyricum]	gene_11109	[Terrabacteria group]	gene_11109	[Clostridium butyricum]
gene_1111	-	gene_1111	[Klebsiella pneumoniae]	gene_1111	[Klebsiella pneumoniae]
gene_11110	[Clostridium butyricum]	gene_11110	[Terrabacteria group]	gene_11110	[Clostridium butyricum]
gene_11111	-	gene_11111	[Terrabacteria group]	gene_11111	[Clostridium butyricum]
gene_11112	[Terrabacteria group]	gene_11112	[Terrabacteria group]	gene_11112	[Clostridium butyricum]
gene_11113	[Clostridium butyricum]	gene_11113	[Terrabacteria group]	gene_11113	[Clostridium butyricum]
gene_11114	-	gene_11114	[Terrabacteria group]	gene_11114	[Clostridium butyricum]
gene_11115	-	gene_11115	[Terrabacteria group]	gene_11115	[Clostridium butyricum]
gene_11116	-	gene_11116	[Terrabacteria group]	gene_11116	[Clostridium butyricum]
gene_11117	[Terrabacteria group]	gene_11117	[Terrabacteria group]	gene_11117	[Clostridium butyricum]
gene_11118	-	gene_11118	[Terrabacteria group]	gene_11118	[Clostridium butyricum]
gene_11119	[Terrabacteria group]	gene_11119	[Terrabacteria group]	gene_11119	[Clostridium butyricum]
gene_1112	-	gene_1112	[Klebsiella pneumoniae]	gene_1112	[Klebsiella pneumoniae]
gene_11120	[Terrabacteria group]	gene_11120	[Terrabacteria group]	gene_11120	[Clostridium butyricum]
gene_11121	[Terrabacteria group]	gene_11121	[Terrabacteria group]	gene_11121	[Clostridium butyricum]
gene_11122	[Terrabacteria group]	gene_11122	[Terrabacteria group]	gene_11122	[Clostridium butyricum]
gene_11123	-	gene_11123	[Terrabacteria group]	gene_11123	[Clostridium butyricum]
gene_11124	-	gene_11124	[-]	gene_11124	-
gene_11125	-	gene_11125	[-]	gene_11125	-
gene_11126	[Klebsiella variicola]	gene_11126	[Klebsiella variicola]	gene_11126	[Klebsiella pneumoniae]
gene_11127	-	gene_11127	[Klebsiella variicola]	gene_11127	[Klebsiella pneumoniae]
gene_11128	-	gene_11128	[-]	gene_11128	-
gene_11129	-	gene_11129	[-]	gene_11129	[Klebsiella pneumoniae]
gene_1113	[Klebsiella pneumoniae]	gene_1113	[Klebsiella pneumoniae]	gene_1113	[Klebsiella pneumoniae]
gene_11130	[Klebsiella pneumoniae]	gene_11130	[-]	gene_11130	[Klebsiella pneumoniae]
gene_11131	-	gene_11131	[-]	gene_11131	[Klebsiella pneumoniae]
gene_11132	-	gene_11132	[-]	gene_11132	[Klebsiella pneumoniae]
gene_11133	-	gene_11133	[-]	gene_11133	[Klebsiella pneumoniae]
gene_11134	-	gene_11134	[-]	gene_11134	[Klebsiella pneumoniae]
gene_11135	-	gene_11135	[Enterobacter asburiae]	gene_11135	[Klebsiella pneumoniae]
gene_11136	[Enterobacter asburiae]	gene_11136	[Enterobacter asburiae]	gene_11136	[Klebsiella pneumoniae]
gene_11137	-	gene_11137	[-]	gene_11137	[Klebsiella pneumoniae]
gene_11138	-	gene_11138	[-]	gene_11138	[Klebsiella pneumoniae]
gene_11139	-	gene_11139	[-]	gene_11139	[Klebsiella pneumoniae]
gene_1114	[Klebsiella pneumoniae]	gene_1114	[Klebsiella pneumoniae]	gene_1114	[Klebsiella pneumoniae]
gene_11140	-	gene_11140	[-]	gene_11140	[Klebsiella pneumoniae]
gene_11141	-	gene_11141	[-]	gene_11141	[Klebsiella pneumoniae]
gene_11142	-	gene_11142	[-]	gene_11142	[Klebsiella pneumoniae]
gene_11143	-	gene_11143	[-]	gene_11143	[Klebsiella pneumoniae]
gene_11144	[Klebsiella aerogenes]	gene_11144	[Klebsiella aerogenes]	gene_11144	[Klebsiella aerogenes]
gene_11145	-	gene_11145	[Klebsiella aerogenes]	gene_11145	[Klebsiella pneumoniae]
gene_11146	-	gene_11146	[Klebsiella aerogenes]	gene_11146	[Klebsiella aerogenes]
gene_11147	-	gene_11147	[-]	gene_11147	-
gene_11148	-	gene_11148	[-]	gene_11148	[Klebsiella pneumoniae]
gene_11149	[Serratia ureilytica]	gene_11149	[Serratia ureilytica]	gene_11149	[Klebsiella pneumoniae]
gene_1115	-	gene_1115	[Klebsiella pneumoniae]	gene_1115	[Klebsiella pneumoniae]
gene_11150	[Klebsiella variicola]	gene_11150	[Klebsiella pneumoniae]	gene_11150	[Klebsiella pneumoniae]
gene_11151	-	gene_11151	[Klebsiella pneumoniae]	gene_11151	[Klebsiella pneumoniae]
gene_11152	-	gene_11152	[-]	gene_11152	[Klebsiella pneumoniae]
gene_11153	-	gene_11153	[-]	gene_11153	-
gene_11154	-	gene_11154	[-]	gene_11154	-
gene_11155	-	gene_11155	[-]	gene_11155	[Klebsiella pneumoniae]
gene_11156	[Bacillus sp. HBCD-sjtu]	gene_11156	[Bacillus sp. HBCD-sjtu]	gene_11156	-
gene_11157	[Bacillus sp. HBCD-sjtu]	gene_11157	[Bacillus sp. HBCD-sjtu]	gene_11157	-
gene_11158	-	gene_11158	[-]	gene_11158	-
gene_11159	-	gene_11159	[-]	gene_11159	-
gene_1116	[Klebsiella pneumoniae]	gene_1116	[Klebsiella pneumoniae]	gene_1116	[Klebsiella pneumoniae]
gene_11160	[Klebsiella variicola]	gene_11160	[Klebsiella variicola]	gene_11160	[Klebsiella pneumoniae]
gene_11161	[Klebsiella variicola]	gene_11161	[Klebsiella variicola]	gene_11161	-
gene_11162	[Klebsiella variicola]	gene_11162	[Klebsiella variicola]	gene_11162	[Klebsiella pneumoniae]
gene_11163	-	gene_11163	[Klebsiella variicola]	gene_11163	[Klebsiella pneumoniae]
gene_11164	[Klebsiella variicola]	gene_11164	[Klebsiella variicola]	gene_11164	[Klebsiella pneumoniae]
gene_11165	-	gene_11165	[Klebsiella variicola]	gene_11165	[Klebsiella pneumoniae]
gene_11166	-	gene_11166	[Klebsiella variicola]	gene_11166	[Klebsiella pneumoniae]
gene_11167	-	gene_11167	[-]	gene_11167	[Klebsiella pneumoniae]
gene_11168	-	gene_11168	[-]	gene_11168	[Klebsiella pneumoniae]
gene_11169	-	gene_11169	[Citrobacter sp. MGH109]	gene_11169	[Klebsiella pneumoniae]
gene_1117	-	gene_1117	[Klebsiella pneumoniae]	gene_1117	[Klebsiella pneumoniae]
gene_11170	-	gene_11170	[-]	gene_11170	[Klebsiella pneumoniae]
gene_11171	-	gene_11171	[-]	gene_11171	-
gene_11172	-	gene_11172	[-]	gene_11172	-
gene_11173	-	gene_11173	[-]	gene_11173	-
gene_11174	-	gene_11174	[-]	gene_11174	-
gene_11175	-	gene_11175	[-]	gene_11175	[Klebsiella pneumoniae]
gene_11176	-	gene_11176	[-]	gene_11176	[Klebsiella pneumoniae]
gene_11177	-	gene_11177	[-]	gene_11177	[Klebsiella pneumoniae]
gene_11178	-	gene_11178	[-]	gene_11178	[Klebsiella pneumoniae]
gene_11179	-	gene_11179	[-]	gene_11179	[Klebsiella pneumoniae]
gene_1118	-	gene_1118	[Klebsiella pneumoniae]	gene_1118	[Klebsiella pneumoniae]
gene_11180	-	gene_11180	[-]	gene_11180	[Klebsiella pneumoniae]
gene_11181	[Klebsiella quasivariicola]	gene_11181	[-]	gene_11181	[Klebsiella pneumoniae]
gene_11182	-	gene_11182	[-]	gene_11182	[Klebsiella pneumoniae]
gene_11183	-	gene_11183	[-]	gene_11183	[Klebsiella pneumoniae]
gene_11184	-	gene_11184	[-]	gene_11184	[Klebsiella pneumoniae]
gene_11185	-	gene_11185	[-]	gene_11185	[Klebsiella pneumoniae]
gene_11186	-	gene_11186	[-]	gene_11186	[Klebsiella pneumoniae]
gene_11187	[Klebsiella pneumoniae]	gene_11187	[-]	gene_11187	[Klebsiella pneumoniae]
gene_11188	-	gene_11188	[-]	gene_11188	[Klebsiella pneumoniae]
gene_11189	-	gene_11189	[-]	gene_11189	[Klebsiella pneumoniae]
gene_1119	-	gene_1119	[Klebsiella pneumoniae]	gene_1119	[Klebsiella pneumoniae]
gene_11190	-	gene_11190	[-]	gene_11190	[Klebsiella pneumoniae]
gene_11191	-	gene_11191	[-]	gene_11191	[Klebsiella pneumoniae]
gene_11192	[Klebsiella pneumoniae]	gene_11192	[-]	gene_11192	[Klebsiella pneumoniae]
gene_11193	-	gene_11193	[-]	gene_11193	[Klebsiella pneumoniae]
gene_11194	-	gene_11194	[-]	gene_11194	[Klebsiella pneumoniae]
gene_11195	-	gene_11195	[-]	gene_11195	[Klebsiella pneumoniae]
gene_11196	-	gene_11196	[-]	gene_11196	[Klebsiella pneumoniae]
gene_11197	-	gene_11197	[-]	gene_11197	[Klebsiella pneumoniae]
gene_11198	-	gene_11198	[-]	gene_11198	-
gene_11199	-	gene_11199	[-]	gene_11199	-
gene_112	-	gene_112	[-]	gene_112	[Citrobacter freundii]
gene_1120	-	gene_1120	[Klebsiella pneumoniae]	gene_1120	[Klebsiella pneumoniae]
gene_11200	-	gene_11200	[Serratia marcescens]	gene_11200	-
gene_11201	-	gene_11201	[Serratia marcescens]	gene_11201	-
gene_11202	-	gene_11202	[-]	gene_11202	-
gene_11203	-	gene_11203	[-]	gene_11203	[Klebsiella pneumoniae]
gene_11204	-	gene_11204	[-]	gene_11204	-
gene_11205	-	gene_11205	[-]	gene_11205	-
gene_11206	-	gene_11206	[-]	gene_11206	-
gene_11207	-	gene_11207	[-]	gene_11207	-
gene_11208	[Bacillus cereus]	gene_11208	[Bacillus cereus]	gene_11208	-
gene_11209	-	gene_11209	[Clostridium butyricum]	gene_11209	-
gene_1121	-	gene_1121	[Klebsiella pneumoniae]	gene_1121	[Klebsiella pneumoniae]
gene_11210	[Clostridium butyricum]	gene_11210	[Clostridium butyricum]	gene_11210	-
gene_11211	[Clostridium butyricum]	gene_11211	[Clostridium butyricum]	gene_11211	-
gene_11212	[Clostridium butyricum]	gene_11212	[Clostridium butyricum]	gene_11212	-
gene_11213	[Clostridium butyricum]	gene_11213	[Clostridium butyricum]	gene_11213	-
gene_11214	[Clostridium butyricum]	gene_11214	[Clostridium butyricum]	gene_11214	-
gene_11215	[Clostridium butyricum]	gene_11215	[Clostridium butyricum]	gene_11215	-
gene_11216	[Clostridium butyricum]	gene_11216	[Clostridium butyricum]	gene_11216	-
gene_11217	[Clostridium butyricum]	gene_11217	[Clostridium butyricum]	gene_11217	-
gene_11218	-	gene_11218	[Clostridium butyricum]	gene_11218	-
gene_11219	[Clostridium butyricum]	gene_11219	[Clostridium butyricum]	gene_11219	-
gene_1122	-	gene_1122	[-]	gene_1122	-
gene_11220	[Clostridium butyricum]	gene_11220	[Clostridium butyricum]	gene_11220	-
gene_11221	[Clostridium butyricum]	gene_11221	[Clostridium butyricum]	gene_11221	-
gene_11222	[Clostridium butyricum]	gene_11222	[Clostridium butyricum]	gene_11222	-
gene_11223	[Clostridium butyricum]	gene_11223	[Clostridium butyricum]	gene_11223	-
gene_11224	[Clostridium butyricum]	gene_11224	[Clostridium butyricum]	gene_11224	-
gene_11225	[Clostridium butyricum]	gene_11225	[Clostridium butyricum]	gene_11225	-
gene_11226	[Clostridium butyricum]	gene_11226	[Clostridium butyricum]	gene_11226	-
gene_11227	[Clostridium butyricum]	gene_11227	[Clostridium butyricum]	gene_11227	-
gene_11228	[Clostridium butyricum]	gene_11228	[Clostridium butyricum]	gene_11228	-
gene_11229	[Clostridium butyricum]	gene_11229	[Clostridium butyricum]	gene_11229	-
gene_1123	-	gene_1123	[-]	gene_1123	[Klebsiella pneumoniae]
gene_11230	[Clostridium butyricum]	gene_11230	[Clostridium butyricum]	gene_11230	-
gene_11231	[Clostridium butyricum]	gene_11231	[Clostridium butyricum]	gene_11231	-
gene_11232	[Clostridium butyricum]	gene_11232	[Clostridium butyricum]	gene_11232	-
gene_11233	[Clostridium butyricum]	gene_11233	[Clostridium butyricum]	gene_11233	-
gene_11234	[Clostridium butyricum]	gene_11234	[Clostridium butyricum]	gene_11234	-
gene_11235	[Clostridium butyricum]	gene_11235	[Clostridium butyricum]	gene_11235	-
gene_11236	-	gene_11236	[-]	gene_11236	-
gene_11237	-	gene_11237	[-]	gene_11237	-
gene_11238	-	gene_11238	[-]	gene_11238	-
gene_11239	-	gene_11239	[Klebsiella variicola]	gene_11239	[Klebsiella pneumoniae]
gene_1124	[Bacteroides fragilis]	gene_1124	[Bacteroides fragilis]	gene_1124	[Bacteroides fragilis]
gene_11240	-	gene_11240	[Klebsiella variicola]	gene_11240	[Klebsiella pneumoniae]
gene_11241	-	gene_11241	[Klebsiella variicola]	gene_11241	-
gene_11242	-	gene_11242	[Klebsiella variicola]	gene_11242	-
gene_11243	-	gene_11243	[Klebsiella variicola]	gene_11243	-
gene_11244	[Klebsiella variicola]	gene_11244	[Klebsiella variicola]	gene_11244	[Klebsiella pneumoniae]
gene_11245	-	gene_11245	[Klebsiella variicola]	gene_11245	[Klebsiella pneumoniae]
gene_11246	[Klebsiella variicola]	gene_11246	[Klebsiella variicola]	gene_11246	[Klebsiella pneumoniae]
gene_11247	-	gene_11247	[Klebsiella variicola]	gene_11247	[Klebsiella pneumoniae]
gene_11248	-	gene_11248	[-]	gene_11248	[Klebsiella pneumoniae]
gene_11249	-	gene_11249	[-]	gene_11249	[Pseudomonas aeruginosa]
gene_1125	-	gene_1125	[Bacteroides fragilis]	gene_1125	[Bacteroides fragilis]
gene_11250	[Pseudomonas aeruginosa]	gene_11250	[-]	gene_11250	-
gene_11251	-	gene_11251	[-]	gene_11251	[Pseudomonas aeruginosa]
gene_11252	[Pseudomonas aeruginosa]	gene_11252	[-]	gene_11252	[Pseudomonas aeruginosa]
gene_11253	-	gene_11253	[-]	gene_11253	[Pseudomonas aeruginosa]
gene_11254	-	gene_11254	[-]	gene_11254	[Pseudomonas aeruginosa]
gene_11255	-	gene_11255	[-]	gene_11255	[Pseudomonas aeruginosa]
gene_11256	-	gene_11256	[-]	gene_11256	[Pseudomonas aeruginosa]
gene_11257	-	gene_11257	[-]	gene_11257	[Pseudomonas aeruginosa]
gene_11258	-	gene_11258	[-]	gene_11258	[Pseudomonas aeruginosa]
gene_11259	-	gene_11259	[-]	gene_11259	[Pseudomonas aeruginosa]
gene_1126	-	gene_1126	[Bacteroides fragilis]	gene_1126	[Bacteroides fragilis]
gene_11260	[Pseudomonas aeruginosa]	gene_11260	[-]	gene_11260	[Pseudomonas aeruginosa]
gene_11261	-	gene_11261	[Klebsiella pneumoniae]	gene_11261	[Klebsiella pneumoniae]
gene_11262	-	gene_11262	[Klebsiella pneumoniae]	gene_11262	[Klebsiella pneumoniae]
gene_11263	[Klebsiella pneumoniae]	gene_11263	[Klebsiella pneumoniae]	gene_11263	[Klebsiella pneumoniae]
gene_11264	-	gene_11264	[Klebsiella pneumoniae]	gene_11264	[Klebsiella pneumoniae]
gene_11265	[Klebsiella pneumoniae]	gene_11265	[Klebsiella pneumoniae]	gene_11265	[Klebsiella pneumoniae]
gene_11266	-	gene_11266	[Klebsiella pneumoniae]	gene_11266	[Klebsiella pneumoniae]
gene_11267	-	gene_11267	[Klebsiella pneumoniae]	gene_11267	[Klebsiella pneumoniae]
gene_11268	-	gene_11268	[Klebsiella pneumoniae]	gene_11268	[Klebsiella pneumoniae]
gene_11269	-	gene_11269	[Klebsiella pneumoniae]	gene_11269	[Klebsiella pneumoniae]
gene_1127	[Bacteroides fragilis]	gene_1127	[Bacteroides fragilis]	gene_1127	[Bacteroides fragilis]
gene_11270	[Klebsiella pneumoniae]	gene_11270	[Klebsiella pneumoniae]	gene_11270	[Klebsiella pneumoniae]
gene_11271	-	gene_11271	[Klebsiella pneumoniae]	gene_11271	[Klebsiella pneumoniae]
gene_11272	-	gene_11272	[Klebsiella pneumoniae]	gene_11272	[Klebsiella pneumoniae]
gene_11273	[Klebsiella pneumoniae]	gene_11273	[Klebsiella pneumoniae]	gene_11273	[Klebsiella pneumoniae]
gene_11274	-	gene_11274	[Klebsiella pneumoniae]	gene_11274	[Klebsiella pneumoniae]
gene_11275	[Klebsiella pneumoniae]	gene_11275	[Klebsiella pneumoniae]	gene_11275	[Klebsiella pneumoniae]
gene_11276	-	gene_11276	[Klebsiella pneumoniae]	gene_11276	[Klebsiella pneumoniae]
gene_11277	-	gene_11277	[Klebsiella pneumoniae]	gene_11277	[Klebsiella pneumoniae]
gene_11278	-	gene_11278	[Klebsiella pneumoniae]	gene_11278	[Klebsiella pneumoniae]
gene_11279	-	gene_11279	[-]	gene_11279	[Klebsiella aerogenes]
gene_1128	[Bacteroides fragilis]	gene_1128	[Bacteroides fragilis]	gene_1128	[Bacteroides fragilis]
gene_11280	-	gene_11280	[-]	gene_11280	-
gene_11281	-	gene_11281	[-]	gene_11281	-
gene_11282	-	gene_11282	[-]	gene_11282	-
gene_11283	-	gene_11283	[-]	gene_11283	-
gene_11284	-	gene_11284	[-]	gene_11284	[Klebsiella aerogenes]
gene_11285	-	gene_11285	[-]	gene_11285	-
gene_11286	-	gene_11286	[-]	gene_11286	-
gene_11287	-	gene_11287	[-]	gene_11287	-
gene_11288	-	gene_11288	[-]	gene_11288	-
gene_11289	-	gene_11289	[-]	gene_11289	[Escherichia coli]
gene_1129	[Bacteroides fragilis]	gene_1129	[Bacteroides fragilis]	gene_1129	[Bacteroides fragilis]
gene_11290	-	gene_11290	[-]	gene_11290	-
gene_11291	-	gene_11291	[-]	gene_11291	-
gene_11292	-	gene_11292	[-]	gene_11292	-
gene_11293	-	gene_11293	[-]	gene_11293	-
gene_11294	-	gene_11294	[-]	gene_11294	[Klebsiella pneumoniae]
gene_11295	-	gene_11295	[-]	gene_11295	[Klebsiella pneumoniae]
gene_11296	-	gene_11296	[-]	gene_11296	[Enterobacter asburiae]
gene_11297	[Citrobacter freundii]	gene_11297	[-]	gene_11297	[Enterobacter asburiae]
gene_11298	-	gene_11298	[-]	gene_11298	[Enterobacter asburiae]
gene_11299	-	gene_11299	[-]	gene_11299	[Enterobacter asburiae]
gene_113	-	gene_113	[-]	gene_113	-
gene_1130	[Bacteroides fragilis]	gene_1130	[Bacteroides fragilis]	gene_1130	[Bacteroides fragilis]
gene_11300	-	gene_11300	[-]	gene_11300	[Enterobacter asburiae]
gene_11301	-	gene_11301	[-]	gene_11301	-
gene_11302	-	gene_11302	[-]	gene_11302	[Klebsiella pneumoniae]
gene_11303	-	gene_11303	[-]	gene_11303	[Klebsiella pneumoniae]
gene_11304	-	gene_11304	[-]	gene_11304	[Klebsiella pneumoniae]
gene_11305	-	gene_11305	[Klebsiella variicola]	gene_11305	[Klebsiella pneumoniae]
gene_11306	[Klebsiella variicola]	gene_11306	[Klebsiella variicola]	gene_11306	[Klebsiella pneumoniae]
gene_11307	-	gene_11307	[Klebsiella variicola]	gene_11307	[Klebsiella aerogenes]
gene_11308	-	gene_11308	[-]	gene_11308	[Escherichia coli]
gene_11309	-	gene_11309	[-]	gene_11309	[Escherichia coli]
gene_1131	-	gene_1131	[Bacteroides fragilis]	gene_1131	[Bacteroides fragilis]
gene_11310	[Klebsiella aerogenes]	gene_11310	[Klebsiella aerogenes]	gene_11310	[Klebsiella aerogenes]
gene_11311	[Klebsiella aerogenes]	gene_11311	[Klebsiella aerogenes]	gene_11311	[Klebsiella aerogenes]
gene_11312	[Klebsiella aerogenes]	gene_11312	[Klebsiella aerogenes]	gene_11312	[Klebsiella aerogenes]
gene_11313	[Klebsiella aerogenes]	gene_11313	[Klebsiella aerogenes]	gene_11313	[Klebsiella aerogenes]
gene_11314	[Klebsiella aerogenes]	gene_11314	[Klebsiella aerogenes]	gene_11314	[Klebsiella aerogenes]
gene_11315	[Klebsiella aerogenes]	gene_11315	[Klebsiella aerogenes]	gene_11315	[Klebsiella aerogenes]
gene_11316	[Klebsiella aerogenes]	gene_11316	[Klebsiella aerogenes]	gene_11316	[Klebsiella aerogenes]
gene_11317	[Klebsiella aerogenes]	gene_11317	[Klebsiella aerogenes]	gene_11317	[Klebsiella aerogenes]
gene_11318	[Klebsiella aerogenes]	gene_11318	[Klebsiella aerogenes]	gene_11318	[Klebsiella aerogenes]
gene_11319	[Klebsiella aerogenes]	gene_11319	[Klebsiella aerogenes]	gene_11319	[Klebsiella aerogenes]
gene_1132	[Bacteroides fragilis]	gene_1132	[Bacteroides fragilis]	gene_1132	[Bacteroides fragilis]
gene_11320	[Klebsiella aerogenes]	gene_11320	[Klebsiella aerogenes]	gene_11320	[Klebsiella aerogenes]
gene_11321	-	gene_11321	[Klebsiella aerogenes]	gene_11321	[Klebsiella aerogenes]
gene_11322	-	gene_11322	[Klebsiella aerogenes]	gene_11322	[Klebsiella aerogenes]
gene_11323	[Klebsiella aerogenes]	gene_11323	[Klebsiella aerogenes]	gene_11323	[Klebsiella aerogenes]
gene_11324	[Klebsiella aerogenes]	gene_11324	[Klebsiella aerogenes]	gene_11324	[Klebsiella aerogenes]
gene_11325	[Klebsiella aerogenes]	gene_11325	[Klebsiella aerogenes]	gene_11325	[Klebsiella aerogenes]
gene_11326	[Klebsiella aerogenes]	gene_11326	[Klebsiella aerogenes]	gene_11326	[Klebsiella aerogenes]
gene_11327	[Klebsiella aerogenes]	gene_11327	[Klebsiella aerogenes]	gene_11327	[Klebsiella aerogenes]
gene_11328	[Klebsiella aerogenes]	gene_11328	[Klebsiella aerogenes]	gene_11328	[Klebsiella aerogenes]
gene_11329	[Klebsiella aerogenes]	gene_11329	[Klebsiella aerogenes]	gene_11329	[Klebsiella aerogenes]
gene_1133	-	gene_1133	[Bacteroides fragilis]	gene_1133	[Bacteroides fragilis]
gene_11330	[Klebsiella aerogenes]	gene_11330	[Klebsiella aerogenes]	gene_11330	[Klebsiella aerogenes]
gene_11331	[Klebsiella aerogenes]	gene_11331	[Klebsiella aerogenes]	gene_11331	[Klebsiella aerogenes]
gene_11332	[Klebsiella aerogenes]	gene_11332	[Klebsiella aerogenes]	gene_11332	[Klebsiella aerogenes]
gene_11333	[Klebsiella aerogenes]	gene_11333	[Klebsiella aerogenes]	gene_11333	[Klebsiella aerogenes]
gene_11334	[Klebsiella aerogenes]	gene_11334	[Klebsiella aerogenes]	gene_11334	[Klebsiella aerogenes]
gene_11335	[Klebsiella aerogenes]	gene_11335	[Klebsiella aerogenes]	gene_11335	[Klebsiella aerogenes]
gene_11336	[Klebsiella aerogenes]	gene_11336	[Klebsiella aerogenes]	gene_11336	[Klebsiella aerogenes]
gene_11337	[Klebsiella aerogenes]	gene_11337	[Klebsiella aerogenes]	gene_11337	[Klebsiella aerogenes]
gene_11338	[Klebsiella aerogenes]	gene_11338	[Klebsiella aerogenes]	gene_11338	[Klebsiella aerogenes]
gene_11339	[Klebsiella aerogenes]	gene_11339	[Klebsiella aerogenes]	gene_11339	[Klebsiella aerogenes]
gene_1134	-	gene_1134	[Klebsiella pneumoniae]	gene_1134	[Klebsiella pneumoniae]
gene_11340	[Klebsiella aerogenes]	gene_11340	[Klebsiella aerogenes]	gene_11340	[Klebsiella aerogenes]
gene_11341	[Klebsiella aerogenes]	gene_11341	[Klebsiella aerogenes]	gene_11341	[Klebsiella aerogenes]
gene_11342	[Klebsiella aerogenes]	gene_11342	[Klebsiella aerogenes]	gene_11342	[Klebsiella aerogenes]
gene_11343	[Klebsiella aerogenes]	gene_11343	[Klebsiella aerogenes]	gene_11343	[Klebsiella aerogenes]
gene_11344	[Klebsiella aerogenes]	gene_11344	[Klebsiella aerogenes]	gene_11344	[Klebsiella aerogenes]
gene_11345	[Klebsiella aerogenes]	gene_11345	[Klebsiella aerogenes]	gene_11345	[Klebsiella aerogenes]
gene_11346	[Klebsiella aerogenes]	gene_11346	[Klebsiella aerogenes]	gene_11346	[Klebsiella aerogenes]
gene_11347	[Klebsiella aerogenes]	gene_11347	[Klebsiella aerogenes]	gene_11347	[Klebsiella aerogenes]
gene_11348	[Klebsiella aerogenes]	gene_11348	[Klebsiella aerogenes]	gene_11348	[Klebsiella aerogenes]
gene_11349	-	gene_11349	[Klebsiella aerogenes]	gene_11349	[Klebsiella aerogenes]
gene_1135	-	gene_1135	[Klebsiella pneumoniae]	gene_1135	[Klebsiella pneumoniae]
gene_11350	[Klebsiella aerogenes]	gene_11350	[Klebsiella aerogenes]	gene_11350	[Klebsiella aerogenes]
gene_11351	-	gene_11351	[Klebsiella aerogenes]	gene_11351	[Klebsiella aerogenes]
gene_11352	[Klebsiella aerogenes]	gene_11352	[Klebsiella aerogenes]	gene_11352	[Klebsiella aerogenes]
gene_11353	[Klebsiella aerogenes]	gene_11353	[Klebsiella aerogenes]	gene_11353	[Klebsiella aerogenes]
gene_11354	[Klebsiella aerogenes]	gene_11354	[Klebsiella aerogenes]	gene_11354	[Klebsiella aerogenes]
gene_11355	[Klebsiella aerogenes]	gene_11355	[Klebsiella aerogenes]	gene_11355	[Klebsiella aerogenes]
gene_11356	-	gene_11356	[Klebsiella aerogenes]	gene_11356	[Klebsiella aerogenes]
gene_11357	[Klebsiella aerogenes]	gene_11357	[Klebsiella aerogenes]	gene_11357	[Klebsiella aerogenes]
gene_11358	[Klebsiella aerogenes]	gene_11358	[Klebsiella aerogenes]	gene_11358	[Klebsiella aerogenes]
gene_11359	[Klebsiella aerogenes]	gene_11359	[Klebsiella aerogenes]	gene_11359	[Klebsiella aerogenes]
gene_1136	-	gene_1136	[Klebsiella pneumoniae]	gene_1136	[Klebsiella pneumoniae]
gene_11360	-	gene_11360	[Klebsiella aerogenes]	gene_11360	[Klebsiella pneumoniae]
gene_11361	-	gene_11361	[-]	gene_11361	[Klebsiella pneumoniae]
gene_11362	-	gene_11362	[-]	gene_11362	[Klebsiella pneumoniae]
gene_11363	-	gene_11363	[-]	gene_11363	[Klebsiella pneumoniae]
gene_11364	-	gene_11364	[-]	gene_11364	[Klebsiella pneumoniae]
gene_11365	-	gene_11365	[-]	gene_11365	[Klebsiella pneumoniae]
gene_11366	-	gene_11366	[-]	gene_11366	[Klebsiella pneumoniae]
gene_11367	-	gene_11367	[-]	gene_11367	[Klebsiella pneumoniae]
gene_11368	[Klebsiella pneumoniae]	gene_11368	[-]	gene_11368	[Klebsiella pneumoniae]
gene_11369	-	gene_11369	[Enterococcus faecium]	gene_11369	-
gene_1137	-	gene_1137	[Klebsiella pneumoniae]	gene_1137	[Klebsiella pneumoniae]
gene_11370	-	gene_11370	[-]	gene_11370	[Klebsiella pneumoniae]
gene_11371	-	gene_11371	[Klebsiella pneumoniae]	gene_11371	[Klebsiella pneumoniae]
gene_11372	[Klebsiella pneumoniae]	gene_11372	[Klebsiella pneumoniae]	gene_11372	[Klebsiella pneumoniae]
gene_11373	[Klebsiella pneumoniae]	gene_11373	[Klebsiella pneumoniae]	gene_11373	[Klebsiella pneumoniae]
gene_11374	-	gene_11374	[Klebsiella pneumoniae]	gene_11374	[Klebsiella pneumoniae]
gene_11375	-	gene_11375	[Klebsiella pneumoniae]	gene_11375	[Klebsiella pneumoniae]
gene_11376	-	gene_11376	[Klebsiella pneumoniae]	gene_11376	[Klebsiella pneumoniae]
gene_11377	-	gene_11377	[Klebsiella pneumoniae]	gene_11377	[Klebsiella pneumoniae]
gene_11378	-	gene_11378	[Klebsiella pneumoniae]	gene_11378	[Klebsiella pneumoniae]
gene_11379	-	gene_11379	[Klebsiella pneumoniae]	gene_11379	[Klebsiella pneumoniae]
gene_1138	-	gene_1138	[Klebsiella pneumoniae]	gene_1138	[Klebsiella pneumoniae]
gene_11380	-	gene_11380	[-]	gene_11380	[Klebsiella pneumoniae]
gene_11381	[Klebsiella pneumoniae]	gene_11381	[-]	gene_11381	[Klebsiella pneumoniae]
gene_11382	[Klebsiella pneumoniae]	gene_11382	[-]	gene_11382	[Klebsiella pneumoniae]
gene_11383	-	gene_11383	[-]	gene_11383	[Klebsiella pneumoniae]
gene_11384	[Klebsiella pneumoniae]	gene_11384	[-]	gene_11384	[Klebsiella pneumoniae]
gene_11385	-	gene_11385	[-]	gene_11385	[Klebsiella pneumoniae]
gene_11386	-	gene_11386	[-]	gene_11386	[Klebsiella pneumoniae]
gene_11387	[Klebsiella pneumoniae]	gene_11387	[-]	gene_11387	[Klebsiella pneumoniae]
gene_11388	-	gene_11388	[-]	gene_11388	[Klebsiella pneumoniae]
gene_11389	-	gene_11389	[-]	gene_11389	[Klebsiella pneumoniae]
gene_1139	-	gene_1139	[Klebsiella pneumoniae]	gene_1139	[Klebsiella pneumoniae]
gene_11390	-	gene_11390	[-]	gene_11390	[Klebsiella pneumoniae]
gene_11391	-	gene_11391	[-]	gene_11391	[Klebsiella pneumoniae]
gene_11392	-	gene_11392	[-]	gene_11392	[Klebsiella pneumoniae]
gene_11393	-	gene_11393	[-]	gene_11393	[Klebsiella pneumoniae]
gene_11394	[Klebsiella aerogenes]	gene_11394	[Klebsiella aerogenes]	gene_11394	[Klebsiella aerogenes]
gene_11395	-	gene_11395	[Klebsiella aerogenes]	gene_11395	[Klebsiella aerogenes]
gene_11396	[Klebsiella aerogenes]	gene_11396	[Klebsiella aerogenes]	gene_11396	[Klebsiella aerogenes]
gene_11397	[Klebsiella aerogenes]	gene_11397	[Klebsiella aerogenes]	gene_11397	[Klebsiella aerogenes]
gene_11398	-	gene_11398	[Klebsiella aerogenes]	gene_11398	[Klebsiella pneumoniae]
gene_11399	-	gene_11399	[Enterococcus casseliflavus]	gene_11399	[Enterococcus casseliflavus]
gene_114	[Enterobacter asburiae]	gene_114	[Enterobacter asburiae]	gene_114	[Klebsiella pneumoniae]
gene_1140	-	gene_1140	[Klebsiella pneumoniae]	gene_1140	[Klebsiella pneumoniae]
gene_11400	-	gene_11400	[Enterococcus casseliflavus]	gene_11400	[Enterococcus casseliflavus]
gene_11401	-	gene_11401	[Enterococcus casseliflavus]	gene_11401	[Enterococcus casseliflavus]
gene_11402	-	gene_11402	[Enterococcus casseliflavus]	gene_11402	[Enterococcus casseliflavus]
gene_11403	[Enterococcus casseliflavus]	gene_11403	[Enterococcus casseliflavus]	gene_11403	[Enterococcus casseliflavus]
gene_11404	[Enterococcus casseliflavus]	gene_11404	[Enterococcus casseliflavus]	gene_11404	[Enterococcus casseliflavus]
gene_11405	-	gene_11405	[Enterococcus casseliflavus]	gene_11405	[Enterococcus casseliflavus]
gene_11406	-	gene_11406	[Enterococcus casseliflavus]	gene_11406	[Enterococcus casseliflavus]
gene_11407	[Enterococcus casseliflavus]	gene_11407	[Enterococcus casseliflavus]	gene_11407	[Enterococcus casseliflavus]
gene_11408	[Enterococcus casseliflavus]	gene_11408	[Enterococcus casseliflavus]	gene_11408	[Enterococcus casseliflavus]
gene_11409	-	gene_11409	[Enterococcus casseliflavus]	gene_11409	[Enterococcus casseliflavus]
gene_1141	-	gene_1141	[Klebsiella pneumoniae]	gene_1141	[Klebsiella pneumoniae]
gene_11410	-	gene_11410	[Enterococcus casseliflavus]	gene_11410	[Enterococcus casseliflavus]
gene_11411	[Enterococcus casseliflavus]	gene_11411	[Enterococcus casseliflavus]	gene_11411	[Enterococcus casseliflavus]
gene_11412	-	gene_11412	[Enterococcus casseliflavus]	gene_11412	[Enterococcus casseliflavus]
gene_11413	[Enterococcus casseliflavus]	gene_11413	[Enterococcus casseliflavus]	gene_11413	[Enterococcus casseliflavus]
gene_11414	-	gene_11414	[Enterococcus casseliflavus]	gene_11414	[Enterococcus casseliflavus]
gene_11415	[Enterococcus casseliflavus]	gene_11415	[Enterococcus casseliflavus]	gene_11415	[Enterococcus casseliflavus]
gene_11416	-	gene_11416	[Enterococcus casseliflavus]	gene_11416	[Enterococcus casseliflavus]
gene_11417	[Enterococcus casseliflavus]	gene_11417	[Enterococcus casseliflavus]	gene_11417	[Enterococcus casseliflavus]
gene_11418	-	gene_11418	[Enterococcus casseliflavus]	gene_11418	[Enterococcus casseliflavus]
gene_11419	[Enterococcus casseliflavus]	gene_11419	[Enterococcus casseliflavus]	gene_11419	[Enterococcus casseliflavus]
gene_1142	[Klebsiella pneumoniae]	gene_1142	[Klebsiella pneumoniae]	gene_1142	[Klebsiella pneumoniae]
gene_11420	-	gene_11420	[Enterococcus casseliflavus]	gene_11420	[Enterococcus casseliflavus]
gene_11421	-	gene_11421	[Enterococcus casseliflavus]	gene_11421	[Enterococcus casseliflavus]
gene_11422	[Enterococcus casseliflavus]	gene_11422	[Enterococcus casseliflavus]	gene_11422	[Enterococcus casseliflavus]
gene_11423	-	gene_11423	[Enterococcus casseliflavus]	gene_11423	[Enterococcus casseliflavus]
gene_11424	-	gene_11424	[Enterococcus casseliflavus]	gene_11424	[Enterococcus casseliflavus]
gene_11425	[Enterococcus casseliflavus]	gene_11425	[Enterococcus casseliflavus]	gene_11425	[Enterococcus casseliflavus]
gene_11426	-	gene_11426	[Enterococcus casseliflavus]	gene_11426	[Enterococcus casseliflavus]
gene_11427	-	gene_11427	[Enterococcus casseliflavus]	gene_11427	[Enterococcus casseliflavus]
gene_11428	[Enterococcus casseliflavus]	gene_11428	[Enterococcus casseliflavus]	gene_11428	[Enterococcus casseliflavus]
gene_11429	[Enterococcus casseliflavus]	gene_11429	[Enterococcus casseliflavus]	gene_11429	[Enterococcus casseliflavus]
gene_1143	-	gene_1143	[Klebsiella pneumoniae]	gene_1143	[Klebsiella pneumoniae]
gene_11430	-	gene_11430	[Enterococcus casseliflavus]	gene_11430	[Enterococcus casseliflavus]
gene_11431	-	gene_11431	[Enterococcus casseliflavus]	gene_11431	[Enterococcus casseliflavus]
gene_11432	-	gene_11432	[Enterococcus casseliflavus]	gene_11432	[Enterococcus casseliflavus]
gene_11433	-	gene_11433	[Enterococcus casseliflavus]	gene_11433	[Enterococcus casseliflavus]
gene_11434	[Enterococcus casseliflavus]	gene_11434	[Enterococcus casseliflavus]	gene_11434	[Enterococcus casseliflavus]
gene_11435	-	gene_11435	[Enterococcus casseliflavus]	gene_11435	[Enterococcus casseliflavus]
gene_11436	-	gene_11436	[Enterococcus casseliflavus]	gene_11436	[Enterococcus casseliflavus]
gene_11437	-	gene_11437	[Enterococcus casseliflavus]	gene_11437	[Enterococcus casseliflavus]
gene_11438	[Enterococcus casseliflavus]	gene_11438	[Enterococcus casseliflavus]	gene_11438	[Enterococcus casseliflavus]
gene_11439	-	gene_11439	[Enterococcus casseliflavus]	gene_11439	[Enterococcus casseliflavus]
gene_1144	-	gene_1144	[Klebsiella pneumoniae]	gene_1144	[Klebsiella pneumoniae]
gene_11440	-	gene_11440	[Enterococcus casseliflavus]	gene_11440	[Enterococcus casseliflavus]
gene_11441	-	gene_11441	[Enterococcus casseliflavus]	gene_11441	[Enterococcus casseliflavus]
gene_11442	-	gene_11442	[Enterococcus casseliflavus]	gene_11442	[Enterococcus casseliflavus]
gene_11443	-	gene_11443	[Enterococcus casseliflavus]	gene_11443	[Enterococcus casseliflavus]
gene_11444	-	gene_11444	[Enterococcus casseliflavus]	gene_11444	[Enterococcus casseliflavus]
gene_11445	[Enterococcus casseliflavus]	gene_11445	[Enterococcus casseliflavus]	gene_11445	[Enterococcus casseliflavus]
gene_11446	-	gene_11446	[Enterococcus casseliflavus]	gene_11446	[Enterococcus casseliflavus]
gene_11447	[Enterococcus casseliflavus]	gene_11447	[Enterococcus casseliflavus]	gene_11447	[Enterococcus casseliflavus]
gene_11448	-	gene_11448	[Enterococcus casseliflavus]	gene_11448	[Enterococcus casseliflavus]
gene_11449	[Enterococcus casseliflavus]	gene_11449	[Enterococcus casseliflavus]	gene_11449	[Enterococcus casseliflavus]
gene_1145	-	gene_1145	[Klebsiella pneumoniae]	gene_1145	[Klebsiella pneumoniae]
gene_11450	-	gene_11450	[Enterococcus casseliflavus]	gene_11450	[Enterococcus casseliflavus]
gene_11451	-	gene_11451	[Enterococcus casseliflavus]	gene_11451	[Enterococcus casseliflavus]
gene_11452	-	gene_11452	[Enterococcus casseliflavus]	gene_11452	[Enterococcus casseliflavus]
gene_11453	-	gene_11453	[Enterococcus casseliflavus]	gene_11453	[Enterococcus casseliflavus]
gene_11454	-	gene_11454	[Enterococcus casseliflavus]	gene_11454	[Enterococcus casseliflavus]
gene_11455	-	gene_11455	[Enterococcus casseliflavus]	gene_11455	[Enterococcus casseliflavus]
gene_11456	-	gene_11456	[Enterococcus casseliflavus]	gene_11456	[Enterococcus casseliflavus]
gene_11457	-	gene_11457	[Enterococcus casseliflavus]	gene_11457	[Enterococcus casseliflavus]
gene_11458	[Enterococcus casseliflavus]	gene_11458	[Enterococcus casseliflavus]	gene_11458	[Enterococcus casseliflavus]
gene_11459	-	gene_11459	[Enterococcus casseliflavus]	gene_11459	[Enterococcus casseliflavus]
gene_1146	-	gene_1146	[Klebsiella pneumoniae]	gene_1146	[Klebsiella pneumoniae]
gene_11460	-	gene_11460	[Enterococcus casseliflavus]	gene_11460	[Enterococcus casseliflavus]
gene_11461	[Enterococcus casseliflavus]	gene_11461	[Enterococcus casseliflavus]	gene_11461	[Enterococcus casseliflavus]
gene_11462	-	gene_11462	[Enterococcus casseliflavus]	gene_11462	[Enterococcus casseliflavus]
gene_11463	-	gene_11463	[Enterococcus casseliflavus]	gene_11463	[Enterococcus casseliflavus]
gene_11464	-	gene_11464	[Enterococcus casseliflavus]	gene_11464	[Enterococcus casseliflavus]
gene_11465	-	gene_11465	[Enterococcus casseliflavus]	gene_11465	[Enterococcus casseliflavus]
gene_11466	-	gene_11466	[Enterococcus casseliflavus]	gene_11466	[Enterococcus casseliflavus]
gene_11467	-	gene_11467	[Enterococcus casseliflavus]	gene_11467	[Enterococcus casseliflavus]
gene_11468	-	gene_11468	[Enterococcus casseliflavus]	gene_11468	[Enterococcus casseliflavus]
gene_11469	-	gene_11469	[Enterococcus casseliflavus]	gene_11469	[Enterococcus casseliflavus]
gene_1147	-	gene_1147	[Klebsiella pneumoniae]	gene_1147	[Klebsiella pneumoniae]
gene_11470	-	gene_11470	[Enterococcus casseliflavus]	gene_11470	[Enterococcus casseliflavus]
gene_11471	-	gene_11471	[Enterococcus casseliflavus]	gene_11471	[Enterococcus casseliflavus]
gene_11472	-	gene_11472	[Enterococcus casseliflavus]	gene_11472	[Enterococcus casseliflavus]
gene_11473	-	gene_11473	[Enterococcus casseliflavus]	gene_11473	[Enterococcus casseliflavus]
gene_11474	-	gene_11474	[Enterococcus casseliflavus]	gene_11474	[Enterococcus casseliflavus]
gene_11475	-	gene_11475	[Enterococcus casseliflavus]	gene_11475	[Enterococcus casseliflavus]
gene_11476	-	gene_11476	[Enterococcus casseliflavus]	gene_11476	[Enterococcus casseliflavus]
gene_11477	-	gene_11477	[Enterococcus casseliflavus]	gene_11477	[Enterococcus casseliflavus]
gene_11478	[Enterococcus casseliflavus]	gene_11478	[Enterococcus casseliflavus]	gene_11478	[Enterococcus casseliflavus]
gene_11479	-	gene_11479	[Enterococcus casseliflavus]	gene_11479	[Enterococcus casseliflavus]
gene_1148	-	gene_1148	[Klebsiella pneumoniae]	gene_1148	[Klebsiella pneumoniae]
gene_11480	-	gene_11480	[Enterococcus casseliflavus]	gene_11480	[Enterococcus casseliflavus]
gene_11481	-	gene_11481	[Enterococcus casseliflavus]	gene_11481	[Enterococcus casseliflavus]
gene_11482	-	gene_11482	[Enterococcus casseliflavus]	gene_11482	[Enterococcus casseliflavus]
gene_11483	[Enterococcus casseliflavus]	gene_11483	[Enterococcus casseliflavus]	gene_11483	[Enterococcus casseliflavus]
gene_11484	-	gene_11484	[Enterococcus casseliflavus]	gene_11484	[Enterococcus casseliflavus]
gene_11485	-	gene_11485	[Enterococcus casseliflavus]	gene_11485	[Enterococcus casseliflavus]
gene_11486	-	gene_11486	[Enterococcus casseliflavus]	gene_11486	[Enterococcus casseliflavus]
gene_11487	-	gene_11487	[Enterococcus casseliflavus]	gene_11487	[Enterococcus casseliflavus]
gene_11488	[Enterococcus casseliflavus]	gene_11488	[Enterococcus casseliflavus]	gene_11488	[Enterococcus casseliflavus]
gene_11489	-	gene_11489	[Enterococcus casseliflavus]	gene_11489	[Enterococcus casseliflavus]
gene_1149	[Klebsiella pneumoniae]	gene_1149	[Klebsiella pneumoniae]	gene_1149	[Klebsiella pneumoniae]
gene_11490	-	gene_11490	[Enterococcus casseliflavus]	gene_11490	[Enterococcus casseliflavus]
gene_11491	[Enterococcus casseliflavus]	gene_11491	[Enterococcus casseliflavus]	gene_11491	[Enterococcus casseliflavus]
gene_11492	[Enterococcus casseliflavus]	gene_11492	[Enterococcus casseliflavus]	gene_11492	[Enterococcus casseliflavus]
gene_11493	[Enterococcus casseliflavus]	gene_11493	[Enterococcus casseliflavus]	gene_11493	[Enterococcus casseliflavus]
gene_11494	-	gene_11494	[Enterococcus casseliflavus]	gene_11494	[Enterococcus casseliflavus]
gene_11495	[Enterococcus casseliflavus]	gene_11495	[Enterococcus casseliflavus]	gene_11495	[Enterococcus casseliflavus]
gene_11496	-	gene_11496	[Enterococcus casseliflavus]	gene_11496	[Enterococcus casseliflavus]
gene_11497	[Enterococcus casseliflavus]	gene_11497	[Enterococcus casseliflavus]	gene_11497	[Enterococcus casseliflavus]
gene_11498	-	gene_11498	[Enterococcus casseliflavus]	gene_11498	[Enterococcus casseliflavus]
gene_11499	-	gene_11499	[Enterococcus casseliflavus]	gene_11499	[Enterococcus casseliflavus]
gene_115	-	gene_115	[Bacillus cereus]	gene_115	-
gene_1150	-	gene_1150	[Klebsiella pneumoniae]	gene_1150	[Klebsiella pneumoniae]
gene_11500	[Enterococcus casseliflavus]	gene_11500	[Enterococcus casseliflavus]	gene_11500	[Enterococcus casseliflavus]
gene_11501	[Enterococcus casseliflavus]	gene_11501	[Enterococcus casseliflavus]	gene_11501	[Enterococcus casseliflavus]
gene_11502	-	gene_11502	[Enterococcus casseliflavus]	gene_11502	[Enterococcus casseliflavus]
gene_11503	-	gene_11503	[Enterococcus casseliflavus]	gene_11503	[Enterococcus casseliflavus]
gene_11504	[Enterococcus faecalis]	gene_11504	[Enterococcus casseliflavus]	gene_11504	[Enterococcus casseliflavus]
gene_11505	-	gene_11505	[Enterococcus casseliflavus]	gene_11505	[Enterococcus casseliflavus]
gene_11506	[Enterococcus casseliflavus]	gene_11506	[Enterococcus casseliflavus]	gene_11506	[Enterococcus casseliflavus]
gene_11507	-	gene_11507	[Enterococcus casseliflavus]	gene_11507	[Enterococcus casseliflavus]
gene_11508	[Enterococcus casseliflavus]	gene_11508	[Enterococcus casseliflavus]	gene_11508	[Enterococcus casseliflavus]
gene_11509	-	gene_11509	[Enterococcus casseliflavus]	gene_11509	[Enterococcus casseliflavus]
gene_1151	[Klebsiella pneumoniae]	gene_1151	[Klebsiella pneumoniae]	gene_1151	[Klebsiella pneumoniae]
gene_11510	-	gene_11510	[Enterococcus casseliflavus]	gene_11510	[Enterococcus casseliflavus]
gene_11511	-	gene_11511	[Enterococcus casseliflavus]	gene_11511	[Enterococcus casseliflavus]
gene_11512	-	gene_11512	[Enterococcus casseliflavus]	gene_11512	[Enterococcus casseliflavus]
gene_11513	[Enterococcus casseliflavus]	gene_11513	[Enterococcus casseliflavus]	gene_11513	[Enterococcus casseliflavus]
gene_11514	[Enterococcus casseliflavus]	gene_11514	[Enterococcus casseliflavus]	gene_11514	[Enterococcus casseliflavus]
gene_11515	-	gene_11515	[Enterococcus casseliflavus]	gene_11515	[Enterococcus casseliflavus]
gene_11516	-	gene_11516	[Enterococcus casseliflavus]	gene_11516	[Enterococcus casseliflavus]
gene_11517	-	gene_11517	[Enterococcus casseliflavus]	gene_11517	[Enterococcus casseliflavus]
gene_11518	[Enterococcus casseliflavus]	gene_11518	[Enterococcus casseliflavus]	gene_11518	[Enterococcus casseliflavus]
gene_11519	-	gene_11519	[Enterococcus casseliflavus]	gene_11519	[Enterococcus casseliflavus]
gene_1152	-	gene_1152	[Klebsiella pneumoniae]	gene_1152	[Klebsiella pneumoniae]
gene_11520	-	gene_11520	[Enterococcus casseliflavus]	gene_11520	[Enterococcus casseliflavus]
gene_11521	-	gene_11521	[Enterococcus casseliflavus]	gene_11521	[Enterococcus casseliflavus]
gene_11522	[Enterococcus casseliflavus]	gene_11522	[Enterococcus casseliflavus]	gene_11522	[Enterococcus casseliflavus]
gene_11523	[Enterococcus casseliflavus]	gene_11523	[Enterococcus casseliflavus]	gene_11523	[Enterococcus casseliflavus]
gene_11524	-	gene_11524	[Enterococcus casseliflavus]	gene_11524	[Enterococcus casseliflavus]
gene_11525	[Enterococcus casseliflavus]	gene_11525	[Enterococcus casseliflavus]	gene_11525	[Enterococcus casseliflavus]
gene_11526	[Enterococcus casseliflavus]	gene_11526	[Enterococcus casseliflavus]	gene_11526	[Enterococcus casseliflavus]
gene_11527	-	gene_11527	[Enterococcus casseliflavus]	gene_11527	[Enterococcus casseliflavus]
gene_11528	[Enterococcus casseliflavus]	gene_11528	[Enterococcus casseliflavus]	gene_11528	[Enterococcus casseliflavus]
gene_11529	-	gene_11529	[Enterococcus casseliflavus]	gene_11529	[Enterococcus casseliflavus]
gene_1153	-	gene_1153	[Klebsiella pneumoniae]	gene_1153	[Klebsiella pneumoniae]
gene_11530	[Enterococcus casseliflavus]	gene_11530	[Enterococcus casseliflavus]	gene_11530	[Enterococcus casseliflavus]
gene_11531	-	gene_11531	[Enterococcus casseliflavus]	gene_11531	[Enterococcus casseliflavus]
gene_11532	-	gene_11532	[Enterococcus casseliflavus]	gene_11532	[Enterococcus casseliflavus]
gene_11533	-	gene_11533	[Enterococcus casseliflavus]	gene_11533	[Enterococcus casseliflavus]
gene_11534	-	gene_11534	[Enterococcus casseliflavus]	gene_11534	[Enterococcus casseliflavus]
gene_11535	-	gene_11535	[Enterococcus casseliflavus]	gene_11535	[Enterococcus casseliflavus]
gene_11536	[Enterococcus casseliflavus]	gene_11536	[Enterococcus casseliflavus]	gene_11536	[Enterococcus casseliflavus]
gene_11537	-	gene_11537	[Enterococcus casseliflavus]	gene_11537	[Enterococcus casseliflavus]
gene_11538	-	gene_11538	[Enterococcus casseliflavus]	gene_11538	[Enterococcus casseliflavus]
gene_11539	-	gene_11539	[Enterococcus casseliflavus]	gene_11539	[Enterococcus casseliflavus]
gene_1154	[Bacillus cereus]	gene_1154	[Bacillus anthracis]	gene_1154	-
gene_11540	-	gene_11540	[Enterococcus casseliflavus]	gene_11540	[Enterococcus casseliflavus]
gene_11541	-	gene_11541	[Enterococcus casseliflavus]	gene_11541	[Enterococcus casseliflavus]
gene_11542	-	gene_11542	[Enterococcus casseliflavus]	gene_11542	[Enterococcus casseliflavus]
gene_11543	-	gene_11543	[Enterococcus casseliflavus]	gene_11543	[Enterococcus casseliflavus]
gene_11544	-	gene_11544	[Enterococcus casseliflavus]	gene_11544	[Enterococcus casseliflavus]
gene_11545	-	gene_11545	[Enterococcus casseliflavus]	gene_11545	[Enterococcus casseliflavus]
gene_11546	-	gene_11546	[Enterococcus casseliflavus]	gene_11546	[Enterococcus casseliflavus]
gene_11547	-	gene_11547	[Enterococcus casseliflavus]	gene_11547	[Enterococcus casseliflavus]
gene_11548	-	gene_11548	[Enterococcus casseliflavus]	gene_11548	[Enterococcus casseliflavus]
gene_11549	-	gene_11549	[Enterococcus casseliflavus]	gene_11549	[Enterococcus casseliflavus]
gene_1155	-	gene_1155	[Bacillus anthracis]	gene_1155	-
gene_11550	-	gene_11550	[Enterococcus casseliflavus]	gene_11550	[Enterococcus casseliflavus]
gene_11551	-	gene_11551	[Enterococcus casseliflavus]	gene_11551	[Enterococcus casseliflavus]
gene_11552	-	gene_11552	[Enterococcus casseliflavus]	gene_11552	[Enterococcus casseliflavus]
gene_11553	-	gene_11553	[Enterococcus casseliflavus]	gene_11553	[Enterococcus casseliflavus]
gene_11554	-	gene_11554	[Enterococcus casseliflavus]	gene_11554	[Enterococcus casseliflavus]
gene_11555	-	gene_11555	[Enterococcus casseliflavus]	gene_11555	[Enterococcus casseliflavus]
gene_11556	-	gene_11556	[Enterococcus casseliflavus]	gene_11556	[Enterococcus casseliflavus]
gene_11557	[Enterococcus casseliflavus]	gene_11557	[Enterococcus casseliflavus]	gene_11557	[Enterococcus casseliflavus]
gene_11558	[Enterococcus casseliflavus]	gene_11558	[Enterococcus casseliflavus]	gene_11558	[Enterococcus casseliflavus]
gene_11559	-	gene_11559	[Enterococcus casseliflavus]	gene_11559	[Enterococcus casseliflavus]
gene_1156	-	gene_1156	[-]	gene_1156	[Citrobacter freundii]
gene_11560	-	gene_11560	[Enterococcus casseliflavus]	gene_11560	[Enterococcus casseliflavus]
gene_11561	-	gene_11561	[Enterococcus casseliflavus]	gene_11561	[Enterococcus casseliflavus]
gene_11562	[Enterococcus casseliflavus]	gene_11562	[Enterococcus casseliflavus]	gene_11562	[Enterococcus casseliflavus]
gene_11563	-	gene_11563	[Enterococcus casseliflavus]	gene_11563	[Enterococcus casseliflavus]
gene_11564	[Enterococcus casseliflavus]	gene_11564	[Enterococcus casseliflavus]	gene_11564	[Enterococcus casseliflavus]
gene_11565	-	gene_11565	[Enterococcus casseliflavus]	gene_11565	[Enterococcus casseliflavus]
gene_11566	-	gene_11566	[Enterococcus casseliflavus]	gene_11566	[Enterococcus casseliflavus]
gene_11567	[Enterococcus casseliflavus]	gene_11567	[Enterococcus casseliflavus]	gene_11567	[Enterococcus casseliflavus]
gene_11568	-	gene_11568	[Enterococcus casseliflavus]	gene_11568	[Enterococcus casseliflavus]
gene_11569	-	gene_11569	[Enterococcus casseliflavus]	gene_11569	[Enterococcus casseliflavus]
gene_1157	-	gene_1157	[-]	gene_1157	[Citrobacter freundii]
gene_11570	[Enterococcus casseliflavus]	gene_11570	[Enterococcus casseliflavus]	gene_11570	[Enterococcus casseliflavus]
gene_11571	-	gene_11571	[Enterococcus casseliflavus]	gene_11571	[Enterococcus casseliflavus]
gene_11572	-	gene_11572	[Enterococcus casseliflavus]	gene_11572	-
gene_11573	[Enterococcus casseliflavus]	gene_11573	[Enterococcus casseliflavus]	gene_11573	-
gene_11574	[Enterococcus casseliflavus]	gene_11574	[Enterococcus casseliflavus]	gene_11574	[Enterococcus casseliflavus]
gene_11575	-	gene_11575	[Enterococcus casseliflavus]	gene_11575	-
gene_11576	[Enterococcus casseliflavus]	gene_11576	[Enterococcus casseliflavus]	gene_11576	-
gene_11577	-	gene_11577	[Enterococcus casseliflavus]	gene_11577	-
gene_11578	[Enterococcus casseliflavus]	gene_11578	[Enterococcus casseliflavus]	gene_11578	-
gene_11579	[Enterococcus casseliflavus]	gene_11579	[Enterococcus casseliflavus]	gene_11579	-
gene_1158	-	gene_1158	[-]	gene_1158	[Citrobacter freundii]
gene_11580	-	gene_11580	[Enterococcus casseliflavus]	gene_11580	-
gene_11581	-	gene_11581	[Enterococcus casseliflavus]	gene_11581	-
gene_11582	-	gene_11582	[Enterococcus casseliflavus]	gene_11582	-
gene_11583	-	gene_11583	[Enterococcus casseliflavus]	gene_11583	-
gene_11584	[Enterococcus casseliflavus]	gene_11584	[Enterococcus casseliflavus]	gene_11584	-
gene_11585	[Enterococcus casseliflavus]	gene_11585	[Enterococcus casseliflavus]	gene_11585	-
gene_11586	-	gene_11586	[Enterococcus casseliflavus]	gene_11586	-
gene_11587	-	gene_11587	[Enterococcus casseliflavus]	gene_11587	[Enterococcus casseliflavus]
gene_11588	-	gene_11588	[Enterococcus casseliflavus]	gene_11588	[Enterococcus casseliflavus]
gene_11589	[Enterococcus casseliflavus]	gene_11589	[Enterococcus casseliflavus]	gene_11589	[Enterococcus casseliflavus]
gene_1159	-	gene_1159	[-]	gene_1159	[Citrobacter freundii]
gene_11590	[Enterococcus casseliflavus]	gene_11590	[Enterococcus casseliflavus]	gene_11590	[Enterococcus casseliflavus]
gene_11591	[Enterococcus casseliflavus]	gene_11591	[Enterococcus casseliflavus]	gene_11591	[Enterococcus casseliflavus]
gene_11592	[Enterococcus casseliflavus]	gene_11592	[Enterococcus casseliflavus]	gene_11592	[Enterococcus casseliflavus]
gene_11593	-	gene_11593	[Enterococcus casseliflavus]	gene_11593	[Enterococcus casseliflavus]
gene_11594	-	gene_11594	[Enterococcus casseliflavus]	gene_11594	[Enterococcus casseliflavus]
gene_11595	[Enterococcus casseliflavus]	gene_11595	[Enterococcus casseliflavus]	gene_11595	[Enterococcus casseliflavus]
gene_11596	-	gene_11596	[Enterococcus casseliflavus]	gene_11596	[Enterococcus casseliflavus]
gene_11597	-	gene_11597	[Enterococcus casseliflavus]	gene_11597	[Enterococcus casseliflavus]
gene_11598	-	gene_11598	[Enterococcus casseliflavus]	gene_11598	[Enterococcus casseliflavus]
gene_11599	-	gene_11599	[Enterococcus casseliflavus]	gene_11599	[Enterococcus casseliflavus]
gene_116	-	gene_116	[-]	gene_116	-
gene_1160	-	gene_1160	[-]	gene_1160	[Citrobacter freundii]
gene_11600	-	gene_11600	[Enterococcus casseliflavus]	gene_11600	[Enterococcus casseliflavus]
gene_11601	-	gene_11601	[Enterococcus casseliflavus]	gene_11601	[Enterococcus casseliflavus]
gene_11602	-	gene_11602	[Enterococcus casseliflavus]	gene_11602	[Enterococcus casseliflavus]
gene_11603	-	gene_11603	[Enterococcus casseliflavus]	gene_11603	[Enterococcus casseliflavus]
gene_11604	-	gene_11604	[-]	gene_11604	[Klebsiella pneumoniae]
gene_11605	[Escherichia coli]	gene_11605	[-]	gene_11605	[Klebsiella pneumoniae]
gene_11606	-	gene_11606	[Bacillus cereus]	gene_11606	-
gene_11607	[Bacillus cereus]	gene_11607	[Bacillus cereus]	gene_11607	-
gene_11608	-	gene_11608	[-]	gene_11608	[Klebsiella pneumoniae]
gene_11609	-	gene_11609	[-]	gene_11609	[Klebsiella pneumoniae]
gene_1161	-	gene_1161	[-]	gene_1161	[Citrobacter freundii]
gene_11610	[Klebsiella grimontii]	gene_11610	[Klebsiella grimontii]	gene_11610	[Klebsiella aerogenes]
gene_11611	-	gene_11611	[-]	gene_11611	[Klebsiella pneumoniae]
gene_11612	-	gene_11612	[-]	gene_11612	-
gene_11613	-	gene_11613	[-]	gene_11613	-
gene_11614	-	gene_11614	[-]	gene_11614	-
gene_11615	-	gene_11615	[-]	gene_11615	[Clostridium butyricum]
gene_11616	-	gene_11616	[-]	gene_11616	[Clostridium butyricum]
gene_11617	[Clostridium butyricum]	gene_11617	[-]	gene_11617	[Clostridium butyricum]
gene_11618	-	gene_11618	[-]	gene_11618	[Clostridium butyricum]
gene_11619	-	gene_11619	[-]	gene_11619	-
gene_1162	-	gene_1162	[-]	gene_1162	[Citrobacter freundii]
gene_11620	[Terrabacteria group]	gene_11620	[-]	gene_11620	[Clostridium butyricum]
gene_11621	-	gene_11621	[-]	gene_11621	[Clostridium butyricum]
gene_11622	[Clostridium butyricum]	gene_11622	[-]	gene_11622	[Clostridium butyricum]
gene_11623	-	gene_11623	[-]	gene_11623	[Clostridium butyricum]
gene_11624	-	gene_11624	[-]	gene_11624	[Clostridium butyricum]
gene_11625	-	gene_11625	[-]	gene_11625	[Klebsiella aerogenes]
gene_11626	[Klebsiella pneumoniae]	gene_11626	[-]	gene_11626	[Klebsiella pneumoniae]
gene_11627	-	gene_11627	[-]	gene_11627	[Klebsiella pneumoniae]
gene_11628	-	gene_11628	[-]	gene_11628	[Klebsiella pneumoniae]
gene_11629	-	gene_11629	[-]	gene_11629	[Klebsiella pneumoniae]
gene_1163	-	gene_1163	[-]	gene_1163	[Citrobacter freundii]
gene_11630	-	gene_11630	[-]	gene_11630	[Klebsiella pneumoniae]
gene_11631	-	gene_11631	[-]	gene_11631	[Klebsiella pneumoniae]
gene_11632	-	gene_11632	[-]	gene_11632	[Klebsiella pneumoniae]
gene_11633	-	gene_11633	[-]	gene_11633	[Klebsiella pneumoniae]
gene_11634	-	gene_11634	[-]	gene_11634	[Klebsiella pneumoniae]
gene_11635	-	gene_11635	[-]	gene_11635	[Klebsiella pneumoniae]
gene_11636	-	gene_11636	[-]	gene_11636	[Klebsiella pneumoniae]
gene_11637	-	gene_11637	[-]	gene_11637	[Klebsiella pneumoniae]
gene_11638	-	gene_11638	[-]	gene_11638	[Klebsiella pneumoniae]
gene_11639	-	gene_11639	[-]	gene_11639	[Klebsiella pneumoniae]
gene_1164	-	gene_1164	[-]	gene_1164	[Citrobacter freundii]
gene_11640	-	gene_11640	[-]	gene_11640	[Klebsiella pneumoniae]
gene_11641	-	gene_11641	[-]	gene_11641	[Klebsiella pneumoniae]
gene_11642	-	gene_11642	[-]	gene_11642	-
gene_11643	-	gene_11643	[-]	gene_11643	[Klebsiella pneumoniae]
gene_11644	-	gene_11644	[-]	gene_11644	[Klebsiella pneumoniae]
gene_11645	-	gene_11645	[-]	gene_11645	[Klebsiella pneumoniae]
gene_11646	-	gene_11646	[-]	gene_11646	[Klebsiella pneumoniae]
gene_11647	-	gene_11647	[Bacillus cereus]	gene_11647	-
gene_11648	-	gene_11648	[-]	gene_11648	[Klebsiella aerogenes]
gene_11649	[Enterococcus faecium]	gene_11649	[-]	gene_11649	-
gene_1165	-	gene_1165	[-]	gene_1165	[Citrobacter freundii]
gene_11650	-	gene_11650	[-]	gene_11650	-
gene_11651	[Klebsiella aerogenes]	gene_11651	[Klebsiella aerogenes]	gene_11651	[Klebsiella aerogenes]
gene_11652	-	gene_11652	[-]	gene_11652	[Klebsiella pneumoniae]
gene_11653	-	gene_11653	[-]	gene_11653	[Klebsiella pneumoniae]
gene_11654	-	gene_11654	[-]	gene_11654	[Klebsiella pneumoniae]
gene_11655	-	gene_11655	[Escherichia coli]	gene_11655	[Escherichia coli]
gene_11656	[Escherichia coli]	gene_11656	[Escherichia coli]	gene_11656	[Klebsiella pneumoniae]
gene_11657	[Klebsiella variicola]	gene_11657	[Klebsiella variicola]	gene_11657	[Pseudomonas aeruginosa]
gene_11658	[Klebsiella variicola]	gene_11658	[Klebsiella variicola]	gene_11658	-
gene_11659	[Klebsiella variicola]	gene_11659	[Klebsiella variicola]	gene_11659	[Klebsiella pneumoniae]
gene_1166	-	gene_1166	[-]	gene_1166	[Citrobacter freundii]
gene_11660	[Klebsiella variicola]	gene_11660	[Klebsiella variicola]	gene_11660	[Klebsiella pneumoniae]
gene_11661	-	gene_11661	[Serratia marcescens]	gene_11661	-
gene_11662	-	gene_11662	[-]	gene_11662	[Klebsiella pneumoniae]
gene_11663	-	gene_11663	[-]	gene_11663	[Klebsiella pneumoniae]
gene_11664	-	gene_11664	[-]	gene_11664	[Klebsiella pneumoniae]
gene_11665	-	gene_11665	[-]	gene_11665	-
gene_11666	-	gene_11666	[-]	gene_11666	[Klebsiella pneumoniae]
gene_11667	-	gene_11667	[-]	gene_11667	[Klebsiella pneumoniae]
gene_11668	-	gene_11668	[-]	gene_11668	[Klebsiella pneumoniae]
gene_11669	[Klebsiella variicola]	gene_11669	[Klebsiella variicola]	gene_11669	[Klebsiella pneumoniae]
gene_1167	-	gene_1167	[-]	gene_1167	[Citrobacter freundii]
gene_11670	-	gene_11670	[Klebsiella variicola]	gene_11670	[Klebsiella pneumoniae]
gene_11671	-	gene_11671	[Klebsiella variicola]	gene_11671	[Klebsiella pneumoniae]
gene_11672	-	gene_11672	[Klebsiella variicola]	gene_11672	[Klebsiella pneumoniae]
gene_11673	-	gene_11673	[Citrobacter freundii]	gene_11673	[Klebsiella pneumoniae]
gene_11674	-	gene_11674	[Citrobacter freundii]	gene_11674	[Citrobacter freundii]
gene_11675	[Citrobacter freundii]	gene_11675	[Citrobacter freundii]	gene_11675	[Citrobacter freundii]
gene_11676	-	gene_11676	[Citrobacter freundii]	gene_11676	[Citrobacter freundii]
gene_11677	-	gene_11677	[Citrobacter freundii]	gene_11677	-
gene_11678	-	gene_11678	[Citrobacter freundii]	gene_11678	-
gene_11679	-	gene_11679	[Citrobacter freundii]	gene_11679	-
gene_1168	[Klebsiella variicola]	gene_1168	[-]	gene_1168	[Klebsiella pneumoniae]
gene_11680	-	gene_11680	[Citrobacter freundii]	gene_11680	-
gene_11681	-	gene_11681	[Citrobacter freundii]	gene_11681	-
gene_11682	-	gene_11682	[Citrobacter freundii]	gene_11682	-
gene_11683	-	gene_11683	[Citrobacter freundii]	gene_11683	-
gene_11684	-	gene_11684	[Citrobacter freundii]	gene_11684	-
gene_11685	-	gene_11685	[Citrobacter freundii]	gene_11685	-
gene_11686	-	gene_11686	[Citrobacter freundii]	gene_11686	[Citrobacter freundii]
gene_11687	-	gene_11687	[Citrobacter freundii]	gene_11687	[Citrobacter freundii]
gene_11688	-	gene_11688	[Citrobacter freundii]	gene_11688	[Citrobacter freundii]
gene_11689	-	gene_11689	[Citrobacter freundii]	gene_11689	[Citrobacter freundii]
gene_1169	[Klebsiella pneumoniae]	gene_1169	[Klebsiella pneumoniae]	gene_1169	[Klebsiella pneumoniae]
gene_11690	-	gene_11690	[Citrobacter freundii]	gene_11690	[Citrobacter freundii]
gene_11691	-	gene_11691	[Citrobacter freundii]	gene_11691	[Citrobacter freundii]
gene_11692	[Citrobacter freundii]	gene_11692	[Citrobacter freundii]	gene_11692	[Citrobacter freundii]
gene_11693	-	gene_11693	[-]	gene_11693	-
gene_11694	-	gene_11694	[-]	gene_11694	[Klebsiella pneumoniae]
gene_11695	-	gene_11695	[-]	gene_11695	-
gene_11696	-	gene_11696	[-]	gene_11696	[Klebsiella pneumoniae]
gene_11697	-	gene_11697	[-]	gene_11697	[Klebsiella pneumoniae]
gene_11698	-	gene_11698	[-]	gene_11698	-
gene_11699	[Klebsiella pneumoniae]	gene_11699	[Klebsiella pneumoniae]	gene_11699	[Klebsiella pneumoniae]
gene_117	-	gene_117	[-]	gene_117	[Klebsiella pneumoniae]
gene_1170	-	gene_1170	[Klebsiella pneumoniae]	gene_1170	[Klebsiella pneumoniae]
gene_11700	-	gene_11700	[-]	gene_11700	[Klebsiella pneumoniae]
gene_11701	-	gene_11701	[-]	gene_11701	[Klebsiella pneumoniae]
gene_11702	-	gene_11702	[-]	gene_11702	[Klebsiella pneumoniae]
gene_11703	[Klebsiella pneumoniae]	gene_11703	[-]	gene_11703	[Klebsiella pneumoniae]
gene_11704	[Klebsiella variicola]	gene_11704	[-]	gene_11704	-
gene_11705	-	gene_11705	[-]	gene_11705	[Pseudomonas aeruginosa]
gene_11706	-	gene_11706	[-]	gene_11706	-
gene_11707	-	gene_11707	[-]	gene_11707	-
gene_11708	-	gene_11708	[-]	gene_11708	-
gene_11709	-	gene_11709	[-]	gene_11709	-
gene_1171	-	gene_1171	[Klebsiella pneumoniae]	gene_1171	[Klebsiella pneumoniae]
gene_11710	-	gene_11710	[-]	gene_11710	-
gene_11711	[Pseudomonas aeruginosa]	gene_11711	[-]	gene_11711	-
gene_11712	-	gene_11712	[-]	gene_11712	-
gene_11713	-	gene_11713	[-]	gene_11713	-
gene_11714	[Pseudomonas aeruginosa]	gene_11714	[-]	gene_11714	-
gene_11715	-	gene_11715	[-]	gene_11715	-
gene_11716	-	gene_11716	[-]	gene_11716	[Pseudomonas aeruginosa]
gene_11717	-	gene_11717	[-]	gene_11717	[Pseudomonas aeruginosa]
gene_11718	-	gene_11718	[-]	gene_11718	-
gene_11719	-	gene_11719	[-]	gene_11719	[Pseudomonas aeruginosa]
gene_1172	-	gene_1172	[Klebsiella pneumoniae]	gene_1172	[Klebsiella pneumoniae]
gene_11720	-	gene_11720	[-]	gene_11720	[Pseudomonas aeruginosa]
gene_11721	-	gene_11721	[-]	gene_11721	[Pseudomonas aeruginosa]
gene_11722	-	gene_11722	[-]	gene_11722	[Pseudomonas aeruginosa]
gene_11723	-	gene_11723	[-]	gene_11723	[Pseudomonas aeruginosa]
gene_11724	-	gene_11724	[-]	gene_11724	[Pseudomonas aeruginosa]
gene_11725	-	gene_11725	[-]	gene_11725	[Pseudomonas aeruginosa]
gene_11726	-	gene_11726	[-]	gene_11726	[Pseudomonas aeruginosa]
gene_11727	-	gene_11727	[-]	gene_11727	[Pseudomonas aeruginosa]
gene_11728	-	gene_11728	[-]	gene_11728	[Pseudomonas aeruginosa]
gene_11729	[Pseudomonas aeruginosa]	gene_11729	[-]	gene_11729	[Pseudomonas aeruginosa]
gene_1173	-	gene_1173	[Klebsiella pneumoniae]	gene_1173	[Klebsiella pneumoniae]
gene_11730	-	gene_11730	[-]	gene_11730	[Pseudomonas aeruginosa]
gene_11731	-	gene_11731	[-]	gene_11731	[Pseudomonas aeruginosa]
gene_11732	-	gene_11732	[-]	gene_11732	[Pseudomonas aeruginosa]
gene_11733	-	gene_11733	[-]	gene_11733	[Pseudomonas aeruginosa]
gene_11734	-	gene_11734	[-]	gene_11734	[Pseudomonas aeruginosa]
gene_11735	[Pseudomonas aeruginosa]	gene_11735	[-]	gene_11735	[Pseudomonas aeruginosa]
gene_11736	-	gene_11736	[-]	gene_11736	[Pseudomonas aeruginosa]
gene_11737	-	gene_11737	[-]	gene_11737	[Pseudomonas aeruginosa]
gene_11738	[Pseudomonas aeruginosa]	gene_11738	[-]	gene_11738	[Pseudomonas aeruginosa]
gene_11739	-	gene_11739	[-]	gene_11739	[Pseudomonas aeruginosa]
gene_1174	-	gene_1174	[Klebsiella pneumoniae]	gene_1174	[Klebsiella pneumoniae]
gene_11740	-	gene_11740	[-]	gene_11740	[Pseudomonas aeruginosa]
gene_11741	-	gene_11741	[-]	gene_11741	[Pseudomonas aeruginosa]
gene_11742	-	gene_11742	[-]	gene_11742	[Pseudomonas aeruginosa]
gene_11743	-	gene_11743	[-]	gene_11743	[Pseudomonas aeruginosa]
gene_11744	-	gene_11744	[-]	gene_11744	[Pseudomonas aeruginosa]
gene_11745	-	gene_11745	[-]	gene_11745	[Pseudomonas aeruginosa]
gene_11746	-	gene_11746	[-]	gene_11746	[Pseudomonas aeruginosa]
gene_11747	-	gene_11747	[-]	gene_11747	[Pseudomonas aeruginosa]
gene_11748	-	gene_11748	[-]	gene_11748	[Pseudomonas aeruginosa]
gene_11749	-	gene_11749	[-]	gene_11749	[Pseudomonas aeruginosa]
gene_1175	-	gene_1175	[Klebsiella pneumoniae]	gene_1175	[Klebsiella pneumoniae]
gene_11750	-	gene_11750	[-]	gene_11750	[Pseudomonas aeruginosa]
gene_11751	-	gene_11751	[-]	gene_11751	[Pseudomonas aeruginosa]
gene_11752	-	gene_11752	[-]	gene_11752	[Pseudomonas aeruginosa]
gene_11753	-	gene_11753	[-]	gene_11753	[Pseudomonas aeruginosa]
gene_11754	-	gene_11754	[-]	gene_11754	[Pseudomonas aeruginosa]
gene_11755	-	gene_11755	[-]	gene_11755	[Pseudomonas aeruginosa]
gene_11756	-	gene_11756	[-]	gene_11756	[Pseudomonas aeruginosa]
gene_11757	-	gene_11757	[-]	gene_11757	[Pseudomonas aeruginosa]
gene_11758	-	gene_11758	[-]	gene_11758	[Pseudomonas aeruginosa]
gene_11759	-	gene_11759	[-]	gene_11759	[Pseudomonas aeruginosa]
gene_1176	-	gene_1176	[Klebsiella pneumoniae]	gene_1176	[Klebsiella pneumoniae]
gene_11760	-	gene_11760	[-]	gene_11760	[Pseudomonas aeruginosa]
gene_11761	-	gene_11761	[-]	gene_11761	[Pseudomonas aeruginosa]
gene_11762	-	gene_11762	[-]	gene_11762	[Pseudomonas aeruginosa]
gene_11763	-	gene_11763	[-]	gene_11763	[Pseudomonas aeruginosa]
gene_11764	[Pseudomonas aeruginosa]	gene_11764	[-]	gene_11764	[Pseudomonas aeruginosa]
gene_11765	-	gene_11765	[-]	gene_11765	[Pseudomonas aeruginosa]
gene_11766	-	gene_11766	[-]	gene_11766	[Pseudomonas aeruginosa]
gene_11767	-	gene_11767	[-]	gene_11767	[Pseudomonas aeruginosa]
gene_11768	-	gene_11768	[-]	gene_11768	[Pseudomonas aeruginosa]
gene_11769	-	gene_11769	[-]	gene_11769	[Pseudomonas aeruginosa]
gene_1177	-	gene_1177	[Klebsiella pneumoniae]	gene_1177	[Klebsiella pneumoniae]
gene_11770	-	gene_11770	[-]	gene_11770	[Pseudomonas aeruginosa]
gene_11771	-	gene_11771	[-]	gene_11771	[Pseudomonas aeruginosa]
gene_11772	-	gene_11772	[-]	gene_11772	[Pseudomonas aeruginosa]
gene_11773	-	gene_11773	[-]	gene_11773	[Pseudomonas aeruginosa]
gene_11774	-	gene_11774	[-]	gene_11774	[Pseudomonas aeruginosa]
gene_11775	-	gene_11775	[-]	gene_11775	[Pseudomonas aeruginosa]
gene_11776	-	gene_11776	[-]	gene_11776	[Pseudomonas aeruginosa]
gene_11777	-	gene_11777	[-]	gene_11777	[Pseudomonas aeruginosa]
gene_11778	-	gene_11778	[-]	gene_11778	[Pseudomonas aeruginosa]
gene_11779	-	gene_11779	[-]	gene_11779	[Pseudomonas aeruginosa]
gene_1178	-	gene_1178	[Klebsiella pneumoniae]	gene_1178	[Klebsiella pneumoniae]
gene_11780	-	gene_11780	[-]	gene_11780	[Pseudomonas aeruginosa]
gene_11781	-	gene_11781	[-]	gene_11781	[Pseudomonas aeruginosa]
gene_11782	-	gene_11782	[-]	gene_11782	[Pseudomonas aeruginosa]
gene_11783	-	gene_11783	[-]	gene_11783	[Pseudomonas aeruginosa]
gene_11784	-	gene_11784	[-]	gene_11784	[Pseudomonas aeruginosa]
gene_11785	-	gene_11785	[-]	gene_11785	[Pseudomonas aeruginosa]
gene_11786	-	gene_11786	[-]	gene_11786	[Pseudomonas aeruginosa]
gene_11787	-	gene_11787	[-]	gene_11787	[Pseudomonas aeruginosa]
gene_11788	-	gene_11788	[-]	gene_11788	[Pseudomonas aeruginosa]
gene_11789	-	gene_11789	[-]	gene_11789	[Pseudomonas aeruginosa]
gene_1179	-	gene_1179	[Klebsiella pneumoniae]	gene_1179	[Klebsiella pneumoniae]
gene_11790	-	gene_11790	[-]	gene_11790	[Pseudomonas aeruginosa]
gene_11791	-	gene_11791	[-]	gene_11791	[Pseudomonas aeruginosa]
gene_11792	-	gene_11792	[-]	gene_11792	[Pseudomonas aeruginosa]
gene_11793	-	gene_11793	[-]	gene_11793	[Pseudomonas aeruginosa]
gene_11794	-	gene_11794	[-]	gene_11794	[Pseudomonas aeruginosa]
gene_11795	-	gene_11795	[-]	gene_11795	[Pseudomonas aeruginosa]
gene_11796	-	gene_11796	[-]	gene_11796	[Pseudomonas aeruginosa]
[truncated: 61,012 more rows]

## Sheet: Kraken2
MD1		MD2		MD3
GeneID	Annotation	GeneID	Annotation	GeneID	Annotation
gene_1	-	gene_1	[-]	gene_1	[Citrobacter freundii]
gene_10	[Bacillus cereus]	gene_10	[Bacillus cereus]	gene_10	-
gene_100	-	gene_100	[-]	gene_100	[Klebsiella pneumoniae]
gene_1000	-	gene_1000	[Bacillus cereus]	gene_1000	-
gene_10000	[Morganella morganii]	gene_10000	[Morganella morganii]	gene_10000	[Morganella morganii]
gene_10001	[Morganella morganii]	gene_10001	[Morganella morganii]	gene_10001	[Morganella morganii]
gene_10002	[Morganella morganii]	gene_10002	[Morganella morganii]	gene_10002	[Morganella morganii]
gene_10003	[Morganella morganii]	gene_10003	[Morganella morganii]	gene_10003	[Morganella morganii]
gene_10004	[Morganella morganii]	gene_10004	[Morganella morganii]	gene_10004	[Morganella morganii]
gene_10005	[Morganella morganii]	gene_10005	[Morganella morganii]	gene_10005	[Morganella morganii]
gene_10006	[Morganella morganii]	gene_10006	[Morganella morganii]	gene_10006	[Morganella morganii]
gene_10007	[Morganella morganii]	gene_10007	[Morganella morganii]	gene_10007	[Morganella morganii]
gene_10008	[Morganella morganii]	gene_10008	[Morganella morganii]	gene_10008	[Morganella morganii]
gene_10009	[Morganella morganii]	gene_10009	[Morganella morganii]	gene_10009	[Morganella morganii]
gene_1001	-	gene_1001	[-]	gene_1001	[Klebsiella pneumoniae]
gene_10010	[Morganella morganii]	gene_10010	[Morganella morganii]	gene_10010	[Morganella morganii]
gene_10011	[Morganella morganii]	gene_10011	[Morganella morganii]	gene_10011	[Morganella morganii]
gene_10012	[Morganella morganii]	gene_10012	[Morganella morganii]	gene_10012	[Morganella morganii]
gene_10013	[Morganella morganii]	gene_10013	[Morganella morganii]	gene_10013	[Morganella morganii]
gene_10014	[Morganella morganii]	gene_10014	[Morganella morganii]	gene_10014	[Morganella morganii]
gene_10015	[Morganella morganii]	gene_10015	[Morganella morganii]	gene_10015	[Morganella morganii]
gene_10016	[Morganella morganii]	gene_10016	[Morganella morganii]	gene_10016	[Morganella morganii]
gene_10017	[Morganella morganii]	gene_10017	[Morganella morganii]	gene_10017	[Morganella morganii]
gene_10018	[Morganella morganii]	gene_10018	[Morganella morganii]	gene_10018	[Morganella morganii]
gene_10019	[Morganella morganii]	gene_10019	[Morganella morganii]	gene_10019	[Morganella morganii]
gene_1002	[Clostridium butyricum]	gene_1002	[-]	gene_1002	[Clostridium butyricum]
gene_10020	[Morganella morganii]	gene_10020	[Morganella morganii]	gene_10020	[Morganella morganii]
gene_10021	[Morganella morganii]	gene_10021	[Morganella morganii]	gene_10021	[Morganella morganii]
gene_10022	[Morganella morganii]	gene_10022	[Morganella morganii]	gene_10022	[Morganella morganii]
gene_10023	[Morganella morganii]	gene_10023	[Morganella morganii]	gene_10023	[Morganella morganii]
gene_10024	[Morganella morganii]	gene_10024	[Morganella morganii]	gene_10024	[Morganella morganii]
gene_10025	[Morganella morganii]	gene_10025	[Morganella morganii]	gene_10025	[Morganella morganii]
gene_10026	[Morganella morganii]	gene_10026	[Morganella morganii]	gene_10026	[Morganella morganii]
gene_10027	[Morganella morganii]	gene_10027	[Morganella morganii]	gene_10027	[Morganella morganii]
gene_10028	[Morganella morganii]	gene_10028	[Morganella morganii]	gene_10028	[Morganella morganii]
gene_10029	[Morganella morganii]	gene_10029	[Morganella morganii]	gene_10029	[Morganella morganii]
gene_1003	[Klebsiella aerogenes]	gene_1003	[-]	gene_1003	[Klebsiella aerogenes]
gene_10030	[Morganella morganii]	gene_10030	[Morganella morganii]	gene_10030	-
gene_10031	[Morganella morganii]	gene_10031	[Morganella morganii]	gene_10031	-
gene_10032	[Morganella morganii]	gene_10032	[Morganella morganii]	gene_10032	-
gene_10033	[Escherichia coli]	gene_10033	[Escherichia coli]	gene_10033	[Escherichia coli]
gene_10034	[Enterococcus faecium]	gene_10034	[Enterococcus faecium]	gene_10034	-
gene_10035	[Enterococcus faecium]	gene_10035	[Enterococcus faecium]	gene_10035	-
gene_10036	[Enterococcus faecium]	gene_10036	[Enterococcus faecium]	gene_10036	-
gene_10037	[Klebsiella aerogenes]	gene_10037	[Klebsiella aerogenes]	gene_10037	[Klebsiella aerogenes]
gene_10038	-	gene_10038	[-]	gene_10038	[Klebsiella pneumoniae]
gene_10039	[Bacillus cereus]	gene_10039	[Bacillus cereus]	gene_10039	-
gene_1004	[Serratia marcescens]	gene_1004	[Serratia marcescens]	gene_1004	-
gene_10040	-	gene_10040	[-]	gene_10040	[Klebsiella pneumoniae]
gene_10041	-	gene_10041	[-]	gene_10041	[Klebsiella pneumoniae]
gene_10042	-	gene_10042	[-]	gene_10042	[Klebsiella pneumoniae]
gene_10043	-	gene_10043	[-]	gene_10043	[Pseudomonas aeruginosa]
gene_10044	[Bacillus cereus]	gene_10044	[Bacillus cereus]	gene_10044	-
gene_10045	[Clostridium butyricum]	gene_10045	[Clostridium butyricum]	gene_10045	-
gene_10046	[Clostridium butyricum]	gene_10046	[Clostridium butyricum]	gene_10046	-
gene_10047	[Clostridium butyricum]	gene_10047	[Clostridium butyricum]	gene_10047	-
gene_10048	[Clostridium butyricum]	gene_10048	[Clostridium butyricum]	gene_10048	-
gene_10049	[Clostridium butyricum]	gene_10049	[Clostridium butyricum]	gene_10049	-
gene_1005	[Enterococcus faecium]	gene_1005	[Enterococcus faecium]	gene_1005	-
gene_10050	[Clostridium butyricum]	gene_10050	[Clostridium butyricum]	gene_10050	-
gene_10051	[Clostridium butyricum]	gene_10051	[Clostridium butyricum]	gene_10051	-
gene_10052	[Clostridium butyricum]	gene_10052	[Clostridium butyricum]	gene_10052	-
gene_10053	[Clostridium butyricum]	gene_10053	[Clostridium butyricum]	gene_10053	-
gene_10054	[Clostridium butyricum]	gene_10054	[Clostridium butyricum]	gene_10054	-
gene_10055	[Enterococcus faecium]	gene_10055	[Enterococcus faecium]	gene_10055	-
gene_10056	[Enterococcus faecalis]	gene_10056	[Enterococcus faecalis]	gene_10056	[Enterococcus faecalis]
gene_10057	[Enterococcus faecalis]	gene_10057	[Enterococcus faecalis]	gene_10057	[Enterococcus faecalis]
gene_10058	[Serratia marcescens]	gene_10058	[Serratia marcescens]	gene_10058	-
gene_10059	[Serratia marcescens]	gene_10059	[Serratia marcescens]	gene_10059	-
gene_1006	[Enterococcus faecium]	gene_1006	[Enterococcus faecium]	gene_1006	-
gene_10060	-	gene_10060	[-]	gene_10060	[Klebsiella pneumoniae]
gene_10061	-	gene_10061	[-]	gene_10061	[Klebsiella pneumoniae]
gene_10062	[Enterococcus faecium]	gene_10062	[Enterococcus faecium]	gene_10062	-
gene_10063	[Bacillus sp. HBCD-sjtu]	gene_10063	[Bacillus sp. HBCD-sjtu]	gene_10063	-
gene_10064	-	gene_10064	[-]	gene_10064	[Klebsiella pneumoniae]
gene_10065	-	gene_10065	[-]	gene_10065	[Klebsiella pneumoniae]
gene_10066	-	gene_10066	[-]	gene_10066	[Klebsiella pneumoniae]
gene_10067	-	gene_10067	[Klebsiella pneumoniae]	gene_10067	[Klebsiella aerogenes]
gene_10068	[Klebsiella pneumoniae]	gene_10068	[Klebsiella pneumoniae]	gene_10068	[Klebsiella pneumoniae]
gene_10069	-	gene_10069	[Klebsiella pneumoniae]	gene_10069	[Klebsiella pneumoniae]
gene_1007	-	gene_1007	[-]	gene_1007	-
gene_10070	-	gene_10070	[Bacillus cereus]	gene_10070	-
gene_10071	-	gene_10071	[-]	gene_10071	-
gene_10072	-	gene_10072	[-]	gene_10072	-
gene_10073	-	gene_10073	[-]	gene_10073	[Klebsiella pneumoniae]
gene_10074	-	gene_10074	[-]	gene_10074	[Klebsiella pneumoniae]
gene_10075	-	gene_10075	[-]	gene_10075	[Klebsiella pneumoniae]
gene_10076	-	gene_10076	[-]	gene_10076	[Klebsiella pneumoniae]
gene_10077	-	gene_10077	[-]	gene_10077	[Klebsiella pneumoniae]
gene_10078	[Enterococcus faecium]	gene_10078	[Enterococcus faecium]	gene_10078	-
gene_10079	[Enterococcus faecium]	gene_10079	[Enterococcus faecium]	gene_10079	-
gene_1008	[Serratia marcescens]	gene_1008	[Serratia marcescens]	gene_1008	[Klebsiella pneumoniae]
gene_10080	-	gene_10080	[-]	gene_10080	[Klebsiella pneumoniae]
gene_10081	-	gene_10081	[-]	gene_10081	[Klebsiella pneumoniae]
gene_10082	-	gene_10082	[-]	gene_10082	[Klebsiella pneumoniae]
gene_10083	-	gene_10083	[-]	gene_10083	[Klebsiella pneumoniae]
gene_10084	-	gene_10084	[-]	gene_10084	[Klebsiella pneumoniae]
gene_10085	-	gene_10085	[-]	gene_10085	[Klebsiella pneumoniae]
gene_10086	-	gene_10086	[-]	gene_10086	[Klebsiella pneumoniae]
gene_10087	-	gene_10087	[-]	gene_10087	[Klebsiella aerogenes]
gene_10088	-	gene_10088	[-]	gene_10088	[Klebsiella pneumoniae]
gene_10089	-	gene_10089	[-]	gene_10089	[Klebsiella pneumoniae]
gene_1009	[Enterococcus faecium]	gene_1009	[Enterococcus faecium]	gene_1009	-
gene_10090	-	gene_10090	[-]	gene_10090	[Klebsiella pneumoniae]
gene_10091	-	gene_10091	[-]	gene_10091	[Klebsiella pneumoniae]
gene_10092	-	gene_10092	[-]	gene_10092	[Klebsiella pneumoniae]
gene_10093	-	gene_10093	[-]	gene_10093	[Klebsiella pneumoniae]
gene_10094	-	gene_10094	[-]	gene_10094	[Klebsiella pneumoniae]
gene_10095	-	gene_10095	[-]	gene_10095	[Klebsiella pneumoniae]
gene_10096	-	gene_10096	[-]	gene_10096	[Klebsiella pneumoniae]
gene_10097	[Klebsiella pneumoniae]	gene_10097	[-]	gene_10097	[Klebsiella pneumoniae]
gene_10098	-	gene_10098	[-]	gene_10098	[Klebsiella pneumoniae]
gene_10099	-	gene_10099	[-]	gene_10099	[Klebsiella pneumoniae]
gene_101	-	gene_101	[-]	gene_101	[Klebsiella pneumoniae]
gene_1010	[Enterococcus faecium]	gene_1010	[Enterococcus faecium]	gene_1010	-
gene_10100	-	gene_10100	[-]	gene_10100	[Klebsiella pneumoniae]
gene_10101	-	gene_10101	[-]	gene_10101	[Klebsiella pneumoniae]
gene_10102	-	gene_10102	[-]	gene_10102	[Klebsiella pneumoniae]
gene_10103	-	gene_10103	[-]	gene_10103	[Klebsiella pneumoniae]
gene_10104	-	gene_10104	[-]	gene_10104	[Klebsiella pneumoniae]
gene_10105	[Klebsiella pneumoniae]	gene_10105	[-]	gene_10105	[Klebsiella pneumoniae]
gene_10106	-	gene_10106	[-]	gene_10106	[Klebsiella aerogenes]
gene_10107	-	gene_10107	[-]	gene_10107	[Klebsiella pneumoniae]
gene_10108	-	gene_10108	[-]	gene_10108	[Klebsiella pneumoniae]
gene_10109	-	gene_10109	[-]	gene_10109	[Klebsiella pneumoniae]
gene_1011	[Enterococcus faecium]	gene_1011	[Enterococcus faecium]	gene_1011	-
gene_10110	-	gene_10110	[-]	gene_10110	[Klebsiella pneumoniae]
gene_10111	-	gene_10111	[-]	gene_10111	[Klebsiella pneumoniae]
gene_10112	-	gene_10112	[-]	gene_10112	[Klebsiella pneumoniae]
gene_10113	[Klebsiella pneumoniae]	gene_10113	[-]	gene_10113	[Klebsiella pneumoniae]
gene_10114	[Klebsiella pneumoniae]	gene_10114	[-]	gene_10114	[Klebsiella pneumoniae]
gene_10115	[Klebsiella pneumoniae]	gene_10115	[-]	gene_10115	[Klebsiella pneumoniae]
gene_10116	-	gene_10116	[-]	gene_10116	[Klebsiella pneumoniae]
gene_10117	-	gene_10117	[-]	gene_10117	[Klebsiella pneumoniae]
gene_10118	-	gene_10118	[-]	gene_10118	[Klebsiella pneumoniae]
gene_10119	-	gene_10119	[-]	gene_10119	[Klebsiella pneumoniae]
gene_1012	[Bacillus cereus]	gene_1012	[Bacillus cereus]	gene_1012	-
gene_10120	[Klebsiella pneumoniae]	gene_10120	[-]	gene_10120	[Klebsiella pneumoniae]
gene_10121	[Klebsiella pneumoniae]	gene_10121	[-]	gene_10121	[Klebsiella pneumoniae]
gene_10122	-	gene_10122	[-]	gene_10122	[Klebsiella pneumoniae]
gene_10123	[Klebsiella pneumoniae]	gene_10123	[-]	gene_10123	[Klebsiella pneumoniae]
gene_10124	-	gene_10124	[-]	gene_10124	[Klebsiella pneumoniae]
gene_10125	-	gene_10125	[-]	gene_10125	[Klebsiella pneumoniae]
gene_10126	[Klebsiella variicola]	gene_10126	[-]	gene_10126	[Klebsiella pneumoniae]
gene_10127	-	gene_10127	[-]	gene_10127	[Klebsiella pneumoniae]
gene_10128	-	gene_10128	[-]	gene_10128	[Klebsiella aerogenes]
gene_10129	[Bacillus cereus]	gene_10129	[Bacillus sp. HBCD-sjtu]	gene_10129	-
gene_1013	[Bacillus cereus]	gene_1013	[Bacillus cereus]	gene_1013	-
gene_10130	-	gene_10130	[Bacillus sp. HBCD-sjtu]	gene_10130	-
gene_10131	[Enterococcus faecium]	gene_10131	[Enterococcus faecium]	gene_10131	-
gene_10132	[Pseudomonas aeruginosa]	gene_10132	[Pseudomonas aeruginosa]	gene_10132	[Pseudomonas aeruginosa]
gene_10133	[Pseudomonas aeruginosa]	gene_10133	[Pseudomonas aeruginosa]	gene_10133	[Pseudomonas aeruginosa]
gene_10134	[Bacillus cereus]	gene_10134	[Bacillus cereus]	gene_10134	-
gene_10135	[Bacillus cereus]	gene_10135	[Bacillus cereus]	gene_10135	-
gene_10136	-	gene_10136	[-]	gene_10136	[Escherichia coli]
gene_10137	[Serratia marcescens]	gene_10137	[Serratia marcescens]	gene_10137	-
gene_10138	-	gene_10138	[Klebsiella aerogenes]	gene_10138	[Enterobacter asburiae]
gene_10139	-	gene_10139	[Klebsiella aerogenes]	gene_10139	[Enterobacter asburiae]
gene_1014	[Enterococcus faecium]	gene_1014	[Enterococcus faecium]	gene_1014	-
gene_10140	-	gene_10140	[Klebsiella aerogenes]	gene_10140	[Enterobacter asburiae]
gene_10141	[Klebsiella aerogenes]	gene_10141	[Klebsiella aerogenes]	gene_10141	[Klebsiella aerogenes]
gene_10142	[Klebsiella aerogenes]	gene_10142	[Klebsiella aerogenes]	gene_10142	[Klebsiella aerogenes]
gene_10143	[Klebsiella aerogenes]	gene_10143	[Klebsiella aerogenes]	gene_10143	[Klebsiella aerogenes]
gene_10144	[Klebsiella aerogenes]	gene_10144	[Klebsiella aerogenes]	gene_10144	[Klebsiella aerogenes]
gene_10145	[Klebsiella aerogenes]	gene_10145	[Klebsiella aerogenes]	gene_10145	[Klebsiella aerogenes]
gene_10146	[Klebsiella aerogenes]	gene_10146	[Klebsiella aerogenes]	gene_10146	[Klebsiella aerogenes]
gene_10147	[Bacillus cereus]	gene_10147	[Bacillus cereus]	gene_10147	-
gene_10148	[Bacillus cereus]	gene_10148	[Bacillus sp. HBCD-sjtu]	gene_10148	-
gene_10149	-	gene_10149	[-]	gene_10149	[Klebsiella aerogenes]
gene_1015	-	gene_1015	[-]	gene_1015	-
gene_10150	[Clostridium butyricum]	gene_10150	[Clostridium butyricum]	gene_10150	-
gene_10151	[Clostridium butyricum]	gene_10151	[Clostridium butyricum]	gene_10151	-
gene_10152	-	gene_10152	[-]	gene_10152	[Klebsiella pneumoniae]
gene_10153	-	gene_10153	[-]	gene_10153	[Klebsiella pneumoniae]
gene_10154	-	gene_10154	[-]	gene_10154	[Klebsiella pneumoniae]
gene_10155	-	gene_10155	[-]	gene_10155	[Klebsiella pneumoniae]
gene_10156	[Bacillus cereus]	gene_10156	[Bacillus cereus]	gene_10156	-
gene_10157	[Enterococcus faecium]	gene_10157	[Enterococcus faecium]	gene_10157	-
gene_10158	-	gene_10158	[-]	gene_10158	-
gene_10159	[Serratia marcescens]	gene_10159	[Serratia marcescens]	gene_10159	-
gene_1016	-	gene_1016	[-]	gene_1016	-
gene_10160	[Enterococcus faecium]	gene_10160	[Enterococcus faecium]	gene_10160	-
gene_10161	[Klebsiella aerogenes]	gene_10161	[-]	gene_10161	[Klebsiella aerogenes]
gene_10162	-	gene_10162	[-]	gene_10162	[Klebsiella pneumoniae]
gene_10163	[Klebsiella pneumoniae]	gene_10163	[Klebsiella pneumoniae]	gene_10163	-
gene_10164	-	gene_10164	[Klebsiella pneumoniae]	gene_10164	[Klebsiella pneumoniae]
gene_10165	[Bacillus cereus]	gene_10165	[Bacillus cereus]	gene_10165	-
gene_10166	-	gene_10166	[-]	gene_10166	-
gene_10167	-	gene_10167	[-]	gene_10167	[Enterococcus casseliflavus]
gene_10168	[Enterococcus casseliflavus]	gene_10168	[Enterococcus casseliflavus]	gene_10168	[Enterococcus casseliflavus]
gene_10169	[Enterococcus casseliflavus]	gene_10169	[Enterococcus casseliflavus]	gene_10169	[Enterococcus casseliflavus]
gene_1017	-	gene_1017	[-]	gene_1017	[Klebsiella pneumoniae]
gene_10170	-	gene_10170	[Enterococcus casseliflavus]	gene_10170	[Enterococcus casseliflavus]
gene_10171	[Enterococcus casseliflavus]	gene_10171	[Enterococcus casseliflavus]	gene_10171	[Enterococcus casseliflavus]
gene_10172	[Enterococcus casseliflavus]	gene_10172	[Enterococcus casseliflavus]	gene_10172	[Enterococcus casseliflavus]
gene_10173	[Enterococcus casseliflavus]	gene_10173	[Enterococcus casseliflavus]	gene_10173	[Enterococcus casseliflavus]
gene_10174	-	gene_10174	[Enterococcus casseliflavus]	gene_10174	[Enterococcus casseliflavus]
gene_10175	-	gene_10175	[Enterococcus casseliflavus]	gene_10175	[Enterococcus casseliflavus]
gene_10176	[Enterococcus casseliflavus]	gene_10176	[Enterococcus casseliflavus]	gene_10176	[Enterococcus casseliflavus]
gene_10177	[Enterococcus casseliflavus]	gene_10177	[Enterococcus casseliflavus]	gene_10177	[Enterococcus casseliflavus]
gene_10178	[Enterococcus casseliflavus]	gene_10178	[Enterococcus casseliflavus]	gene_10178	[Enterococcus casseliflavus]
gene_10179	[Enterococcus casseliflavus]	gene_10179	[Enterococcus casseliflavus]	gene_10179	[Enterococcus casseliflavus]
gene_1018	-	gene_1018	[-]	gene_1018	[Klebsiella pneumoniae]
gene_10180	-	gene_10180	[Enterococcus casseliflavus]	gene_10180	[Enterococcus casseliflavus]
gene_10181	[Enterococcus casseliflavus]	gene_10181	[Enterococcus casseliflavus]	gene_10181	[Enterococcus casseliflavus]
gene_10182	[Enterococcus casseliflavus]	gene_10182	[Enterococcus casseliflavus]	gene_10182	[Enterococcus casseliflavus]
gene_10183	-	gene_10183	[Enterococcus casseliflavus]	gene_10183	[Enterococcus casseliflavus]
gene_10184	[Enterococcus casseliflavus]	gene_10184	[Enterococcus casseliflavus]	gene_10184	[Enterococcus casseliflavus]
gene_10185	-	gene_10185	[Enterococcus casseliflavus]	gene_10185	[Enterococcus casseliflavus]
gene_10186	-	gene_10186	[Enterococcus casseliflavus]	gene_10186	[Enterococcus casseliflavus]
gene_10187	-	gene_10187	[Enterococcus casseliflavus]	gene_10187	[Enterococcus casseliflavus]
gene_10188	[Enterococcus casseliflavus]	gene_10188	[Enterococcus casseliflavus]	gene_10188	[Enterococcus casseliflavus]
gene_10189	[Enterococcus casseliflavus]	gene_10189	[Enterococcus casseliflavus]	gene_10189	[Enterococcus casseliflavus]
gene_1019	-	gene_1019	[-]	gene_1019	[Klebsiella pneumoniae]
gene_10190	-	gene_10190	[Enterococcus casseliflavus]	gene_10190	[Enterococcus casseliflavus]
gene_10191	[Enterococcus casseliflavus]	gene_10191	[Enterococcus casseliflavus]	gene_10191	[Enterococcus casseliflavus]
gene_10192	-	gene_10192	[Enterococcus casseliflavus]	gene_10192	[Enterococcus casseliflavus]
gene_10193	-	gene_10193	[Enterococcus casseliflavus]	gene_10193	[Enterococcus casseliflavus]
gene_10194	[Enterococcus casseliflavus]	gene_10194	[Enterococcus casseliflavus]	gene_10194	[Enterococcus casseliflavus]
gene_10195	-	gene_10195	[Enterococcus casseliflavus]	gene_10195	[Enterococcus casseliflavus]
gene_10196	-	gene_10196	[Enterococcus casseliflavus]	gene_10196	[Enterococcus casseliflavus]
gene_10197	-	gene_10197	[Enterococcus casseliflavus]	gene_10197	[Enterococcus casseliflavus]
gene_10198	-	gene_10198	[Enterococcus casseliflavus]	gene_10198	[Enterococcus casseliflavus]
gene_10199	-	gene_10199	[Enterococcus casseliflavus]	gene_10199	[Enterococcus casseliflavus]
gene_102	-	gene_102	[-]	gene_102	[Klebsiella pneumoniae]
gene_1020	-	gene_1020	[-]	gene_1020	[Klebsiella aerogenes]
gene_10200	[Enterococcus casseliflavus]	gene_10200	[Enterococcus casseliflavus]	gene_10200	[Enterococcus casseliflavus]
gene_10201	[Enterococcus casseliflavus]	gene_10201	[Enterococcus casseliflavus]	gene_10201	[Enterococcus casseliflavus]
gene_10202	-	gene_10202	[Enterococcus casseliflavus]	gene_10202	[Enterococcus casseliflavus]
gene_10203	-	gene_10203	[Enterococcus casseliflavus]	gene_10203	[Enterococcus casseliflavus]
gene_10204	-	gene_10204	[Enterococcus casseliflavus]	gene_10204	[Enterococcus casseliflavus]
gene_10205	-	gene_10205	[Enterococcus casseliflavus]	gene_10205	[Enterococcus casseliflavus]
gene_10206	-	gene_10206	[Enterococcus casseliflavus]	gene_10206	[Enterococcus casseliflavus]
gene_10207	-	gene_10207	[Enterococcus casseliflavus]	gene_10207	[Enterococcus casseliflavus]
gene_10208	-	gene_10208	[Enterococcus casseliflavus]	gene_10208	[Enterococcus casseliflavus]
gene_10209	[Enterococcus casseliflavus]	gene_10209	[Enterococcus casseliflavus]	gene_10209	[Enterococcus casseliflavus]
gene_1021	-	gene_1021	[-]	gene_1021	[Klebsiella pneumoniae]
gene_10210	-	gene_10210	[Enterococcus casseliflavus]	gene_10210	[Enterococcus casseliflavus]
gene_10211	[Enterococcus casseliflavus]	gene_10211	[Enterococcus casseliflavus]	gene_10211	[Enterococcus casseliflavus]
gene_10212	-	gene_10212	[Enterococcus casseliflavus]	gene_10212	[Enterococcus casseliflavus]
gene_10213	[Enterococcus casseliflavus]	gene_10213	[Enterococcus casseliflavus]	gene_10213	[Enterococcus casseliflavus]
gene_10214	[Enterococcus casseliflavus]	gene_10214	[Enterococcus casseliflavus]	gene_10214	[Enterococcus casseliflavus]
gene_10215	-	gene_10215	[Enterococcus casseliflavus]	gene_10215	[Enterococcus casseliflavus]
gene_10216	-	gene_10216	[Enterococcus casseliflavus]	gene_10216	[Enterococcus casseliflavus]
gene_10217	[Enterococcus casseliflavus]	gene_10217	[Enterococcus casseliflavus]	gene_10217	[Enterococcus casseliflavus]
gene_10218	[Enterococcus casseliflavus]	gene_10218	[Enterococcus casseliflavus]	gene_10218	[Enterococcus casseliflavus]
gene_10219	[Enterococcus casseliflavus]	gene_10219	[Enterococcus casseliflavus]	gene_10219	-
gene_1022	[Bacillus cereus]	gene_1022	[Bacillus cereus]	gene_1022	-
gene_10220	[Enterococcus casseliflavus]	gene_10220	[Enterococcus casseliflavus]	gene_10220	-
gene_10221	[Enterococcus casseliflavus]	gene_10221	[Enterococcus casseliflavus]	gene_10221	-
gene_10222	[Enterococcus casseliflavus]	gene_10222	[Enterococcus casseliflavus]	gene_10222	-
gene_10223	[Enterococcus casseliflavus]	gene_10223	[Enterococcus casseliflavus]	gene_10223	-
gene_10224	[Enterococcus casseliflavus]	gene_10224	[Enterococcus casseliflavus]	gene_10224	-
gene_10225	-	gene_10225	[Enterococcus casseliflavus]	gene_10225	[Enterococcus casseliflavus]
gene_10226	-	gene_10226	[Enterococcus casseliflavus]	gene_10226	[Enterococcus casseliflavus]
gene_10227	-	gene_10227	[Enterococcus casseliflavus]	gene_10227	[Enterococcus casseliflavus]
gene_10228	-	gene_10228	[Enterococcus casseliflavus]	gene_10228	[Enterococcus casseliflavus]
gene_10229	-	gene_10229	[Enterococcus casseliflavus]	gene_10229	[Enterococcus casseliflavus]
gene_1023	-	gene_1023	[-]	gene_1023	[Klebsiella pneumoniae]
gene_10230	[Enterococcus casseliflavus]	gene_10230	[Enterococcus casseliflavus]	gene_10230	[Enterococcus casseliflavus]
gene_10231	[Enterococcus casseliflavus]	gene_10231	[Enterococcus casseliflavus]	gene_10231	[Enterococcus casseliflavus]
gene_10232	[Enterococcus casseliflavus]	gene_10232	[Enterococcus casseliflavus]	gene_10232	[Enterococcus casseliflavus]
gene_10233	[Enterococcus casseliflavus]	gene_10233	[Enterococcus casseliflavus]	gene_10233	[Enterococcus casseliflavus]
gene_10234	[Enterococcus casseliflavus]	gene_10234	[Enterococcus casseliflavus]	gene_10234	[Enterococcus casseliflavus]
gene_10235	[Enterococcus casseliflavus]	gene_10235	[Enterococcus casseliflavus]	gene_10235	[Enterococcus casseliflavus]
gene_10236	[Enterococcus casseliflavus]	gene_10236	[Enterococcus casseliflavus]	gene_10236	[Enterococcus casseliflavus]
gene_10237	[Enterococcus casseliflavus]	gene_10237	[Enterococcus casseliflavus]	gene_10237	[Enterococcus casseliflavus]
gene_10238	[Enterococcus casseliflavus]	gene_10238	[Enterococcus casseliflavus]	gene_10238	[Enterococcus casseliflavus]
gene_10239	[Enterococcus casseliflavus]	gene_10239	[Enterococcus casseliflavus]	gene_10239	[Enterococcus casseliflavus]
gene_1024	-	gene_1024	[-]	gene_1024	[Klebsiella pneumoniae]
gene_10240	[Enterococcus casseliflavus]	gene_10240	[Enterococcus casseliflavus]	gene_10240	[Enterococcus casseliflavus]
gene_10241	[Enterococcus casseliflavus]	gene_10241	[Enterococcus casseliflavus]	gene_10241	[Enterococcus casseliflavus]
gene_10242	[Enterococcus casseliflavus]	gene_10242	[Enterococcus casseliflavus]	gene_10242	[Enterococcus casseliflavus]
gene_10243	-	gene_10243	[Enterococcus casseliflavus]	gene_10243	[Enterococcus casseliflavus]
gene_10244	[Enterococcus casseliflavus]	gene_10244	[Enterococcus casseliflavus]	gene_10244	[Enterococcus casseliflavus]
gene_10245	[Enterococcus casseliflavus]	gene_10245	[Enterococcus casseliflavus]	gene_10245	[Enterococcus casseliflavus]
gene_10246	[Enterococcus casseliflavus]	gene_10246	[Enterococcus casseliflavus]	gene_10246	[Enterococcus casseliflavus]
gene_10247	[Enterococcus casseliflavus]	gene_10247	[Enterococcus casseliflavus]	gene_10247	[Enterococcus casseliflavus]
gene_10248	[Enterococcus casseliflavus]	gene_10248	[Enterococcus casseliflavus]	gene_10248	[Enterococcus casseliflavus]
gene_10249	[Enterococcus casseliflavus]	gene_10249	[Enterococcus casseliflavus]	gene_10249	[Enterococcus casseliflavus]
gene_1025	-	gene_1025	[-]	gene_1025	[Klebsiella pneumoniae]
gene_10250	[Enterococcus casseliflavus]	gene_10250	[Enterococcus casseliflavus]	gene_10250	[Enterococcus casseliflavus]
gene_10251	[Enterococcus casseliflavus]	gene_10251	[Enterococcus casseliflavus]	gene_10251	[Enterococcus casseliflavus]
gene_10252	[Enterococcus casseliflavus]	gene_10252	[Enterococcus casseliflavus]	gene_10252	[Enterococcus casseliflavus]
gene_10253	[Enterococcus casseliflavus]	gene_10253	[Enterococcus casseliflavus]	gene_10253	[Enterococcus casseliflavus]
gene_10254	[Enterococcus casseliflavus]	gene_10254	[Enterococcus casseliflavus]	gene_10254	[Enterococcus casseliflavus]
gene_10255	[Enterococcus casseliflavus]	gene_10255	[Enterococcus casseliflavus]	gene_10255	-
gene_10256	[Enterococcus casseliflavus]	gene_10256	[Enterococcus casseliflavus]	gene_10256	-
gene_10257	[Enterococcus casseliflavus]	gene_10257	[Enterococcus casseliflavus]	gene_10257	-
gene_10258	[Enterococcus casseliflavus]	gene_10258	[Enterococcus casseliflavus]	gene_10258	-
gene_10259	[Enterococcus casseliflavus]	gene_10259	[Enterococcus casseliflavus]	gene_10259	-
gene_1026	-	gene_1026	[-]	gene_1026	[Klebsiella pneumoniae]
gene_10260	-	gene_10260	[Enterococcus casseliflavus]	gene_10260	-
gene_10261	[Enterococcus casseliflavus]	gene_10261	[Enterococcus casseliflavus]	gene_10261	-
gene_10262	[Enterococcus casseliflavus]	gene_10262	[Enterococcus casseliflavus]	gene_10262	-
gene_10263	-	gene_10263	[Enterococcus casseliflavus]	gene_10263	-
gene_10264	-	gene_10264	[Enterococcus casseliflavus]	gene_10264	-
gene_10265	-	gene_10265	[Enterococcus casseliflavus]	gene_10265	-
gene_10266	-	gene_10266	[Enterococcus casseliflavus]	gene_10266	-
gene_10267	-	gene_10267	[Enterococcus casseliflavus]	gene_10267	-
gene_10268	-	gene_10268	[Enterococcus casseliflavus]	gene_10268	-
gene_10269	-	gene_10269	[Enterococcus casseliflavus]	gene_10269	-
gene_1027	-	gene_1027	[-]	gene_1027	[Klebsiella pneumoniae]
gene_10270	-	gene_10270	[Enterococcus casseliflavus]	gene_10270	-
gene_10271	-	gene_10271	[Enterococcus casseliflavus]	gene_10271	-
gene_10272	-	gene_10272	[Enterococcus casseliflavus]	gene_10272	-
gene_10273	-	gene_10273	[Enterococcus casseliflavus]	gene_10273	-
gene_10274	-	gene_10274	[Enterococcus casseliflavus]	gene_10274	-
gene_10275	[Enterococcus casseliflavus]	gene_10275	[Enterococcus casseliflavus]	gene_10275	[Enterococcus casseliflavus]
gene_10276	[Enterococcus casseliflavus]	gene_10276	[Enterococcus casseliflavus]	gene_10276	-
gene_10277	[Enterococcus casseliflavus]	gene_10277	[Enterococcus casseliflavus]	gene_10277	[Enterococcus casseliflavus]
gene_10278	[Bacillus cereus]	gene_10278	[Bacillus cereus]	gene_10278	-
gene_10279	[Bacillus cereus]	gene_10279	[Bacillus cereus]	gene_10279	-
gene_1028	-	gene_1028	[-]	gene_1028	[Klebsiella pneumoniae]
gene_10280	-	gene_10280	[-]	gene_10280	[Klebsiella pneumoniae]
gene_10281	-	gene_10281	[-]	gene_10281	[Klebsiella pneumoniae]
gene_10282	-	gene_10282	[-]	gene_10282	[Klebsiella pneumoniae]
gene_10283	-	gene_10283	[-]	gene_10283	[Klebsiella pneumoniae]
gene_10284	-	gene_10284	[-]	gene_10284	[Klebsiella pneumoniae]
gene_10285	-	gene_10285	[-]	gene_10285	[Klebsiella pneumoniae]
gene_10286	-	gene_10286	[-]	gene_10286	[Klebsiella pneumoniae]
gene_10287	-	gene_10287	[-]	gene_10287	[Klebsiella pneumoniae]
gene_10288	-	gene_10288	[-]	gene_10288	[Klebsiella pneumoniae]
gene_10289	-	gene_10289	[-]	gene_10289	[Klebsiella pneumoniae]
gene_1029	-	gene_1029	[-]	gene_1029	[Klebsiella pneumoniae]
gene_10290	-	gene_10290	[-]	gene_10290	[Klebsiella pneumoniae]
gene_10291	-	gene_10291	[-]	gene_10291	[Klebsiella pneumoniae]
gene_10292	-	gene_10292	[-]	gene_10292	[Klebsiella pneumoniae]
gene_10293	-	gene_10293	[-]	gene_10293	[Klebsiella pneumoniae]
gene_10294	-	gene_10294	[-]	gene_10294	[Klebsiella pneumoniae]
gene_10295	-	gene_10295	[-]	gene_10295	[Klebsiella pneumoniae]
gene_10296	-	gene_10296	[-]	gene_10296	[Klebsiella pneumoniae]
gene_10297	-	gene_10297	[-]	gene_10297	[Klebsiella pneumoniae]
gene_10298	-	gene_10298	[-]	gene_10298	[Klebsiella pneumoniae]
gene_10299	-	gene_10299	[-]	gene_10299	[Klebsiella pneumoniae]
gene_103	-	gene_103	[-]	gene_103	[Klebsiella pneumoniae]
gene_1030	-	gene_1030	[-]	gene_1030	[Klebsiella pneumoniae]
gene_10300	-	gene_10300	[-]	gene_10300	[Klebsiella pneumoniae]
gene_10301	[Klebsiella pneumoniae]	gene_10301	[-]	gene_10301	[Klebsiella pneumoniae]
gene_10302	-	gene_10302	[-]	gene_10302	[Klebsiella pneumoniae]
gene_10303	[Klebsiella pneumoniae]	gene_10303	[-]	gene_10303	[Klebsiella pneumoniae]
gene_10304	-	gene_10304	[-]	gene_10304	[Klebsiella pneumoniae]
gene_10305	-	gene_10305	[-]	gene_10305	[Klebsiella pneumoniae]
gene_10306	-	gene_10306	[-]	gene_10306	[Klebsiella pneumoniae]
gene_10307	-	gene_10307	[-]	gene_10307	[Klebsiella pneumoniae]
gene_10308	[Klebsiella aerogenes]	gene_10308	[Klebsiella aerogenes]	gene_10308	[Klebsiella aerogenes]
gene_10309	-	gene_10309	[-]	gene_10309	[Klebsiella pneumoniae]
gene_1031	-	gene_1031	[-]	gene_1031	[Klebsiella pneumoniae]
gene_10310	-	gene_10310	[Klebsiella variicola]	gene_10310	[Klebsiella pneumoniae]
gene_10311	[Klebsiella pneumoniae]	gene_10311	[Klebsiella variicola]	gene_10311	[Klebsiella pneumoniae]
gene_10312	[Klebsiella aerogenes]	gene_10312	[Klebsiella aerogenes]	gene_10312	[Klebsiella pneumoniae]
gene_10313	-	gene_10313	[-]	gene_10313	-
gene_10314	-	gene_10314	[-]	gene_10314	-
gene_10315	-	gene_10315	[-]	gene_10315	[Klebsiella pneumoniae]
gene_10316	[Klebsiella variicola]	gene_10316	[-]	gene_10316	[Klebsiella pneumoniae]
gene_10317	[Klebsiella variicola]	gene_10317	[-]	gene_10317	[Klebsiella pneumoniae]
gene_10318	-	gene_10318	[-]	gene_10318	[Klebsiella pneumoniae]
gene_10319	[Klebsiella variicola]	gene_10319	[-]	gene_10319	[Klebsiella pneumoniae]
gene_1032	-	gene_1032	[-]	gene_1032	[Klebsiella pneumoniae]
gene_10320	-	gene_10320	[-]	gene_10320	[Klebsiella pneumoniae]
gene_10321	-	gene_10321	[-]	gene_10321	[Klebsiella pneumoniae]
gene_10322	[Bacillus cereus]	gene_10322	[Bacillus cereus]	gene_10322	-
gene_10323	-	gene_10323	[Bacillus cereus]	gene_10323	-
gene_10324	-	gene_10324	[-]	gene_10324	[Klebsiella pneumoniae]
gene_10325	[Bacillus cereus]	gene_10325	[Bacillus cereus]	gene_10325	-
gene_10326	[Enterococcus faecalis]	gene_10326	[Enterococcus faecalis]	gene_10326	-
gene_10327	[Enterococcus faecalis]	gene_10327	[Enterococcus faecalis]	gene_10327	[Enterococcus faecalis]
gene_10328	[Enterococcus faecalis]	gene_10328	[Enterococcus faecalis]	gene_10328	[Enterococcus faecalis]
gene_10329	[Enterococcus faecalis]	gene_10329	[Enterococcus faecalis]	gene_10329	[Enterococcus faecalis]
gene_1033	-	gene_1033	[-]	gene_1033	[Klebsiella pneumoniae]
gene_10330	[Enterococcus faecalis]	gene_10330	[Enterococcus faecalis]	gene_10330	[Enterococcus faecalis]
gene_10331	[Enterococcus faecalis]	gene_10331	[Enterococcus faecalis]	gene_10331	[Enterococcus faecalis]
gene_10332	[Enterococcus faecalis]	gene_10332	[Enterococcus faecalis]	gene_10332	[Enterococcus faecalis]
gene_10333	[Enterococcus faecalis]	gene_10333	[Enterococcus faecalis]	gene_10333	[Enterococcus faecalis]
gene_10334	[Enterococcus faecalis]	gene_10334	[Enterococcus faecalis]	gene_10334	[Enterococcus faecalis]
gene_10335	[Enterococcus faecalis]	gene_10335	[Enterococcus faecalis]	gene_10335	[Enterococcus faecalis]
gene_10336	[Enterococcus faecalis]	gene_10336	[Enterococcus faecalis]	gene_10336	[Enterococcus faecalis]
gene_10337	[Enterococcus faecalis]	gene_10337	[Enterococcus faecalis]	gene_10337	[Enterococcus faecalis]
gene_10338	[Enterococcus faecalis]	gene_10338	[Enterococcus faecalis]	gene_10338	[Enterococcus faecalis]
gene_10339	[Enterococcus faecalis]	gene_10339	[Enterococcus faecalis]	gene_10339	[Enterococcus faecalis]
gene_1034	-	gene_1034	[-]	gene_1034	[Klebsiella pneumoniae]
gene_10340	[Enterococcus faecalis]	gene_10340	[Enterococcus faecalis]	gene_10340	[Enterococcus faecalis]
gene_10341	[Enterococcus faecalis]	gene_10341	[Enterococcus faecalis]	gene_10341	[Enterococcus faecalis]
gene_10342	[Enterococcus faecalis]	gene_10342	[Enterococcus faecalis]	gene_10342	[Enterococcus faecalis]
gene_10343	[Enterococcus faecalis]	gene_10343	[Enterococcus faecalis]	gene_10343	[Enterococcus faecalis]
gene_10344	[Enterococcus faecalis]	gene_10344	[Enterococcus faecalis]	gene_10344	[Enterococcus faecalis]
gene_10345	[Enterococcus faecalis]	gene_10345	[Enterococcus faecalis]	gene_10345	[Enterococcus faecalis]
gene_10346	[Enterococcus faecalis]	gene_10346	[Enterococcus faecalis]	gene_10346	[Enterococcus faecalis]
gene_10347	[Enterococcus faecalis]	gene_10347	[Enterococcus faecalis]	gene_10347	[Enterococcus faecalis]
gene_10348	[Enterococcus faecalis]	gene_10348	[Enterococcus faecalis]	gene_10348	[Enterococcus faecalis]
gene_10349	[Enterococcus faecalis]	gene_10349	[Enterococcus faecalis]	gene_10349	[Enterococcus faecalis]
gene_1035	-	gene_1035	[-]	gene_1035	[Klebsiella pneumoniae]
gene_10350	[Enterococcus faecalis]	gene_10350	[Enterococcus faecalis]	gene_10350	[Enterococcus faecalis]
gene_10351	[Enterococcus faecalis]	gene_10351	[Enterococcus faecalis]	gene_10351	[Enterococcus faecalis]
gene_10352	[Enterococcus faecalis]	gene_10352	[Enterococcus faecalis]	gene_10352	[Enterococcus faecalis]
gene_10353	[Enterococcus faecalis]	gene_10353	[Enterococcus faecalis]	gene_10353	[Enterococcus faecalis]
gene_10354	[Enterococcus faecalis]	gene_10354	[Enterococcus faecalis]	gene_10354	[Enterococcus faecalis]
gene_10355	[Enterococcus faecalis]	gene_10355	[Enterococcus faecalis]	gene_10355	[Enterococcus faecalis]
gene_10356	[Enterococcus faecalis]	gene_10356	[Enterococcus faecalis]	gene_10356	[Enterococcus faecalis]
gene_10357	[Enterococcus faecalis]	gene_10357	[Enterococcus faecalis]	gene_10357	[Enterococcus faecalis]
gene_10358	[Enterococcus faecalis]	gene_10358	[Enterococcus faecalis]	gene_10358	[Enterococcus faecalis]
gene_10359	[Enterococcus faecalis]	gene_10359	[Enterococcus faecalis]	gene_10359	[Enterococcus faecalis]
gene_1036	-	gene_1036	[-]	gene_1036	[Klebsiella pneumoniae]
gene_10360	[Enterococcus faecalis]	gene_10360	[Enterococcus faecalis]	gene_10360	[Enterococcus faecalis]
gene_10361	[Enterococcus faecalis]	gene_10361	[Enterococcus faecalis]	gene_10361	[Enterococcus faecalis]
gene_10362	[Enterococcus faecalis]	gene_10362	[Enterococcus faecalis]	gene_10362	[Enterococcus faecalis]
gene_10363	[Enterococcus faecalis]	gene_10363	[Enterococcus faecalis]	gene_10363	[Enterococcus faecalis]
gene_10364	[Enterococcus faecalis]	gene_10364	[Enterococcus faecalis]	gene_10364	[Enterococcus faecalis]
gene_10365	[Enterococcus faecalis]	gene_10365	[Enterococcus faecalis]	gene_10365	[Enterococcus faecalis]
gene_10366	[Enterococcus faecalis]	gene_10366	[Enterococcus faecalis]	gene_10366	[Enterococcus faecalis]
gene_10367	[Enterococcus faecalis]	gene_10367	[Enterococcus faecalis]	gene_10367	[Enterococcus faecalis]
gene_10368	[Enterococcus faecalis]	gene_10368	[Enterococcus faecalis]	gene_10368	[Enterococcus faecalis]
gene_10369	[Enterococcus faecalis]	gene_10369	[Enterococcus faecalis]	gene_10369	[Enterococcus faecalis]
gene_1037	-	gene_1037	[-]	gene_1037	[Klebsiella pneumoniae]
gene_10370	[Enterococcus faecalis]	gene_10370	[Enterococcus faecalis]	gene_10370	[Enterococcus faecalis]
gene_10371	[Enterococcus faecalis]	gene_10371	[Enterococcus faecalis]	gene_10371	[Enterococcus faecalis]
gene_10372	[Enterococcus faecalis]	gene_10372	[Enterococcus faecalis]	gene_10372	[Enterococcus faecalis]
gene_10373	[Enterococcus faecalis]	gene_10373	[Enterococcus faecalis]	gene_10373	[Enterococcus faecalis]
gene_10374	[Enterococcus faecalis]	gene_10374	[Enterococcus faecalis]	gene_10374	[Enterococcus faecalis]
gene_10375	[Enterococcus faecalis]	gene_10375	[Enterococcus faecalis]	gene_10375	[Enterococcus faecalis]
gene_10376	[Enterococcus faecalis]	gene_10376	[Enterococcus faecalis]	gene_10376	[Enterococcus faecalis]
gene_10377	[Enterococcus faecalis]	gene_10377	[Enterococcus faecalis]	gene_10377	[Enterococcus faecalis]
gene_10378	[Enterococcus faecalis]	gene_10378	[Enterococcus faecalis]	gene_10378	[Enterococcus faecalis]
gene_10379	[Enterococcus faecalis]	gene_10379	[Enterococcus faecalis]	gene_10379	[Enterococcus faecalis]
gene_1038	-	gene_1038	[-]	gene_1038	[Klebsiella pneumoniae]
gene_10380	[Enterococcus faecalis]	gene_10380	[Enterococcus faecalis]	gene_10380	[Enterococcus faecalis]
gene_10381	[Enterococcus faecalis]	gene_10381	[Enterococcus faecalis]	gene_10381	[Enterococcus faecalis]
gene_10382	[Enterococcus faecalis]	gene_10382	[Enterococcus faecalis]	gene_10382	[Enterococcus faecalis]
gene_10383	[Enterococcus faecalis]	gene_10383	[Enterococcus faecalis]	gene_10383	[Enterococcus faecalis]
gene_10384	[Enterococcus faecalis]	gene_10384	[Enterococcus faecalis]	gene_10384	[Enterococcus faecalis]
gene_10385	[Enterococcus faecalis]	gene_10385	[Enterococcus faecalis]	gene_10385	[Enterococcus faecalis]
gene_10386	[Enterococcus faecalis]	gene_10386	[Enterococcus faecalis]	gene_10386	[Enterococcus faecalis]
gene_10387	[Enterococcus faecalis]	gene_10387	[Enterococcus faecalis]	gene_10387	[Enterococcus faecalis]
gene_10388	[Enterococcus faecalis]	gene_10388	[Enterococcus faecalis]	gene_10388	-
gene_10389	[Enterococcus faecalis]	gene_10389	[Enterococcus faecalis]	gene_10389	-
gene_1039	-	gene_1039	[-]	gene_1039	[Klebsiella pneumoniae]
gene_10390	[Enterococcus faecalis]	gene_10390	[Enterococcus faecalis]	gene_10390	-
gene_10391	[Enterococcus faecalis]	gene_10391	[Enterococcus faecalis]	gene_10391	-
gene_10392	-	gene_10392	[Enterococcus faecalis]	gene_10392	[Enterococcus faecalis]
gene_10393	-	gene_10393	[Enterococcus faecalis]	gene_10393	[Enterococcus faecalis]
gene_10394	-	gene_10394	[Enterococcus faecalis]	gene_10394	[Enterococcus faecalis]
gene_10395	-	gene_10395	[Enterococcus faecalis]	gene_10395	[Enterococcus faecalis]
gene_10396	[Enterococcus faecalis]	gene_10396	[Enterococcus faecalis]	gene_10396	[Enterococcus faecalis]
gene_10397	[Enterococcus faecalis]	gene_10397	[Enterococcus faecalis]	gene_10397	-
gene_10398	-	gene_10398	[Enterococcus faecalis]	gene_10398	[Enterococcus faecalis]
gene_10399	-	gene_10399	[Enterococcus faecalis]	gene_10399	[Enterococcus faecalis]
gene_104	-	gene_104	[-]	gene_104	[Klebsiella aerogenes]
gene_1040	-	gene_1040	[-]	gene_1040	[Klebsiella aerogenes]
gene_10400	[Enterococcus faecalis]	gene_10400	[Enterococcus faecalis]	gene_10400	-
gene_10401	[Enterococcus faecalis]	gene_10401	[Enterococcus faecalis]	gene_10401	-
gene_10402	-	gene_10402	[-]	gene_10402	-
gene_10403	-	gene_10403	[-]	gene_10403	[Klebsiella pneumoniae]
gene_10404	[Enterococcus faecium]	gene_10404	[Enterococcus faecium]	gene_10404	-
gene_10405	[Enterococcus faecium]	gene_10405	[Enterococcus faecium]	gene_10405	-
gene_10406	[Bacillus cereus]	gene_10406	[Bacillus cereus]	gene_10406	-
gene_10407	-	gene_10407	[Klebsiella variicola]	gene_10407	[Klebsiella pneumoniae]
gene_10408	-	gene_10408	[Klebsiella variicola]	gene_10408	[Klebsiella pneumoniae]
gene_10409	-	gene_10409	[Klebsiella variicola]	gene_10409	[Klebsiella pneumoniae]
gene_1041	[Serratia marcescens]	gene_1041	[Serratia marcescens]	gene_1041	-
gene_10410	-	gene_10410	[Klebsiella variicola]	gene_10410	[Klebsiella aerogenes]
gene_10411	-	gene_10411	[Klebsiella variicola]	gene_10411	[Klebsiella pneumoniae]
gene_10412	-	gene_10412	[Klebsiella variicola]	gene_10412	[Klebsiella pneumoniae]
gene_10413	-	gene_10413	[Klebsiella variicola]	gene_10413	[Klebsiella pneumoniae]
gene_10414	[Klebsiella variicola]	gene_10414	[Klebsiella variicola]	gene_10414	-
gene_10415	[Klebsiella variicola]	gene_10415	[Klebsiella variicola]	gene_10415	-
gene_10416	[Klebsiella variicola]	gene_10416	[Klebsiella variicola]	gene_10416	-
gene_10417	[Klebsiella variicola]	gene_10417	[Klebsiella variicola]	gene_10417	-
gene_10418	[Klebsiella variicola]	gene_10418	[Klebsiella variicola]	gene_10418	-
gene_10419	[Klebsiella variicola]	gene_10419	[Klebsiella variicola]	gene_10419	-
gene_1042	[Bacillus sp. HBCD-sjtu]	gene_1042	[Bacillus sp. HBCD-sjtu]	gene_1042	-
gene_10420	[Klebsiella variicola]	gene_10420	[Klebsiella variicola]	gene_10420	-
gene_10421	[Klebsiella variicola]	gene_10421	[Klebsiella variicola]	gene_10421	-
gene_10422	[Klebsiella variicola]	gene_10422	[Klebsiella variicola]	gene_10422	[Klebsiella pneumoniae]
gene_10423	[Klebsiella variicola]	gene_10423	[Klebsiella variicola]	gene_10423	-
gene_10424	[Klebsiella variicola]	gene_10424	[Klebsiella variicola]	gene_10424	-
gene_10425	[Klebsiella variicola]	gene_10425	[Klebsiella variicola]	gene_10425	-
gene_10426	[Klebsiella variicola]	gene_10426	[Klebsiella variicola]	gene_10426	-
gene_10427	-	gene_10427	[Klebsiella variicola]	gene_10427	-
gene_10428	[Klebsiella variicola]	gene_10428	[Klebsiella variicola]	gene_10428	-
gene_10429	[Klebsiella variicola]	gene_10429	[Klebsiella variicola]	gene_10429	-
gene_1043	-	gene_1043	[-]	gene_1043	[Klebsiella pneumoniae]
gene_10430	[Klebsiella variicola]	gene_10430	[Klebsiella variicola]	gene_10430	-
gene_10431	[Klebsiella variicola]	gene_10431	[Klebsiella variicola]	gene_10431	-
gene_10432	-	gene_10432	[Klebsiella variicola]	gene_10432	-
gene_10433	-	gene_10433	[Klebsiella variicola]	gene_10433	-
gene_10434	[Klebsiella variicola]	gene_10434	[Klebsiella variicola]	gene_10434	-
gene_10435	[Klebsiella variicola]	gene_10435	[Klebsiella variicola]	gene_10435	[Klebsiella pneumoniae]
gene_10436	[Klebsiella variicola]	gene_10436	[Klebsiella variicola]	gene_10436	[Enterobacter asburiae]
gene_10437	[Klebsiella variicola]	gene_10437	[Klebsiella variicola]	gene_10437	-
gene_10438	[Klebsiella variicola]	gene_10438	[Klebsiella variicola]	gene_10438	-
gene_10439	[Klebsiella variicola]	gene_10439	[Klebsiella variicola]	gene_10439	-
gene_1044	-	gene_1044	[-]	gene_1044	[Klebsiella pneumoniae]
gene_10440	-	gene_10440	[Klebsiella variicola]	gene_10440	[Klebsiella pneumoniae]
gene_10441	-	gene_10441	[-]	gene_10441	[Klebsiella pneumoniae]
gene_10442	[Serratia marcescens]	gene_10442	[Serratia marcescens]	gene_10442	-
gene_10443	-	gene_10443	[-]	gene_10443	[Klebsiella pneumoniae]
gene_10444	-	gene_10444	[-]	gene_10444	[Klebsiella pneumoniae]
gene_10445	-	gene_10445	[-]	gene_10445	[Klebsiella pneumoniae]
gene_10446	-	gene_10446	[-]	gene_10446	[Klebsiella pneumoniae]
gene_10447	[Klebsiella quasipneumoniae]	gene_10447	[Klebsiella quasipneumoniae]	gene_10447	-
gene_10448	-	gene_10448	[Klebsiella quasipneumoniae]	gene_10448	-
gene_10449	[Klebsiella variicola]	gene_10449	[Klebsiella quasipneumoniae]	gene_10449	-
gene_1045	-	gene_1045	[-]	gene_1045	[Klebsiella pneumoniae]
gene_10450	-	gene_10450	[Klebsiella quasipneumoniae]	gene_10450	-
gene_10451	[Klebsiella quasipneumoniae]	gene_10451	[Klebsiella quasipneumoniae]	gene_10451	-
gene_10452	-	gene_10452	[-]	gene_10452	[Klebsiella pneumoniae]
gene_10453	-	gene_10453	[-]	gene_10453	[Klebsiella aerogenes]
gene_10454	-	gene_10454	[-]	gene_10454	[Klebsiella aerogenes]
gene_10455	[Enterococcus faecalis]	gene_10455	[Enterococcus faecalis]	gene_10455	[Enterococcus faecalis]
gene_10456	[Enterococcus faecalis]	gene_10456	[Enterococcus faecalis]	gene_10456	[Enterococcus faecalis]
gene_10457	[Enterococcus faecalis]	gene_10457	[Enterococcus faecalis]	gene_10457	[Enterococcus faecalis]
gene_10458	[Enterococcus faecalis]	gene_10458	[Enterococcus faecalis]	gene_10458	[Enterococcus faecalis]
gene_10459	[Enterococcus faecalis]	gene_10459	[Enterococcus faecalis]	gene_10459	[Enterococcus faecalis]
gene_1046	-	gene_1046	[-]	gene_1046	[Klebsiella pneumoniae]
gene_10460	[Enterococcus faecalis]	gene_10460	[Enterococcus faecalis]	gene_10460	[Enterococcus faecalis]
gene_10461	[Enterococcus faecalis]	gene_10461	[Enterococcus faecalis]	gene_10461	[Enterococcus faecalis]
gene_10462	[Enterococcus faecalis]	gene_10462	[Enterococcus faecalis]	gene_10462	[Enterococcus faecalis]
gene_10463	[Enterococcus faecalis]	gene_10463	[Enterococcus faecalis]	gene_10463	[Enterococcus faecalis]
gene_10464	[Enterococcus faecalis]	gene_10464	[Enterococcus faecalis]	gene_10464	[Enterococcus faecalis]
gene_10465	[Enterococcus faecalis]	gene_10465	[Enterococcus faecalis]	gene_10465	[Enterococcus faecalis]
gene_10466	[Enterococcus faecalis]	gene_10466	[Enterococcus faecalis]	gene_10466	[Enterococcus faecalis]
gene_10467	[Enterococcus faecalis]	gene_10467	[Enterococcus faecalis]	gene_10467	[Enterococcus faecalis]
gene_10468	[Enterococcus faecalis]	gene_10468	[Enterococcus faecalis]	gene_10468	[Enterococcus faecalis]
gene_10469	[Enterococcus faecalis]	gene_10469	[Enterococcus faecalis]	gene_10469	[Enterococcus faecalis]
gene_1047	-	gene_1047	[-]	gene_1047	[Klebsiella pneumoniae]
gene_10470	[Enterococcus faecalis]	gene_10470	[Enterococcus faecalis]	gene_10470	[Enterococcus faecalis]
gene_10471	[Enterococcus faecalis]	gene_10471	[Enterococcus faecalis]	gene_10471	[Enterococcus faecalis]
gene_10472	[Enterococcus faecalis]	gene_10472	[Enterococcus faecalis]	gene_10472	[Enterococcus faecalis]
gene_10473	[Enterococcus faecalis]	gene_10473	[Enterococcus faecalis]	gene_10473	[Enterococcus faecalis]
gene_10474	[Enterococcus faecalis]	gene_10474	[Enterococcus faecalis]	gene_10474	[Enterococcus faecalis]
gene_10475	[Enterococcus faecalis]	gene_10475	[Enterococcus faecalis]	gene_10475	[Enterococcus faecalis]
gene_10476	[Enterococcus faecalis]	gene_10476	[Enterococcus faecalis]	gene_10476	[Enterococcus faecalis]
gene_10477	[Enterococcus faecalis]	gene_10477	[Enterococcus faecalis]	gene_10477	[Enterococcus faecalis]
gene_10478	[Enterococcus faecalis]	gene_10478	[Enterococcus faecalis]	gene_10478	[Enterococcus faecalis]
gene_10479	[Enterococcus faecalis]	gene_10479	[Enterococcus faecalis]	gene_10479	[Enterococcus faecalis]
gene_1048	-	gene_1048	[-]	gene_1048	[Klebsiella aerogenes]
gene_10480	[Enterococcus faecalis]	gene_10480	[Enterococcus faecalis]	gene_10480	[Enterococcus faecalis]
gene_10481	[Enterococcus faecalis]	gene_10481	[Enterococcus faecalis]	gene_10481	[Enterococcus faecalis]
gene_10482	[Enterococcus faecalis]	gene_10482	[Enterococcus faecalis]	gene_10482	[Enterococcus faecalis]
gene_10483	[Enterococcus faecalis]	gene_10483	[Enterococcus faecalis]	gene_10483	[Enterococcus faecalis]
gene_10484	[Enterococcus faecalis]	gene_10484	[Enterococcus faecalis]	gene_10484	[Enterococcus faecalis]
gene_10485	[Enterococcus faecalis]	gene_10485	[Enterococcus faecalis]	gene_10485	[Enterococcus faecalis]
gene_10486	[Enterococcus faecalis]	gene_10486	[Enterococcus faecalis]	gene_10486	[Enterococcus faecalis]
gene_10487	[Enterococcus faecalis]	gene_10487	[Enterococcus faecalis]	gene_10487	[Enterococcus faecalis]
gene_10488	[Enterococcus faecium]	gene_10488	[Enterococcus faecium]	gene_10488	-
gene_10489	-	gene_10489	[-]	gene_10489	-
gene_1049	-	gene_1049	[-]	gene_1049	[Klebsiella pneumoniae]
gene_10490	-	gene_10490	[-]	gene_10490	[Citrobacter freundii]
gene_10491	-	gene_10491	[-]	gene_10491	[Escherichia coli]
gene_10492	-	gene_10492	[-]	gene_10492	[Escherichia coli]
gene_10493	[Escherichia coli]	gene_10493	[-]	gene_10493	[Escherichia coli]
gene_10494	-	gene_10494	[-]	gene_10494	[Escherichia coli]
gene_10495	-	gene_10495	[-]	gene_10495	[Escherichia coli]
gene_10496	-	gene_10496	[-]	gene_10496	[Escherichia coli]
gene_10497	[Escherichia coli]	gene_10497	[-]	gene_10497	[Escherichia coli]
gene_10498	-	gene_10498	[-]	gene_10498	[Escherichia coli]
gene_10499	-	gene_10499	[-]	gene_10499	[Escherichia coli]
gene_105	[Bacillus cereus]	gene_105	[Bacillus cereus]	gene_105	-
gene_1050	-	gene_1050	[-]	gene_1050	[Klebsiella pneumoniae]
gene_10500	-	gene_10500	[-]	gene_10500	[Escherichia coli]
gene_10501	-	gene_10501	[-]	gene_10501	[Escherichia coli]
gene_10502	-	gene_10502	[-]	gene_10502	[Escherichia coli]
gene_10503	-	gene_10503	[-]	gene_10503	[Escherichia coli]
gene_10504	-	gene_10504	[-]	gene_10504	[Escherichia coli]
gene_10505	-	gene_10505	[-]	gene_10505	[Escherichia coli]
gene_10506	[Escherichia coli]	gene_10506	[-]	gene_10506	[Escherichia coli]
gene_10507	-	gene_10507	[-]	gene_10507	[Escherichia coli]
gene_10508	-	gene_10508	[-]	gene_10508	[Escherichia coli]
gene_10509	-	gene_10509	[-]	gene_10509	[Escherichia coli]
gene_1051	-	gene_1051	[-]	gene_1051	[Klebsiella pneumoniae]
gene_10510	-	gene_10510	[-]	gene_10510	[Escherichia coli]
gene_10511	-	gene_10511	[-]	gene_10511	[Escherichia coli]
gene_10512	-	gene_10512	[-]	gene_10512	[Escherichia coli]
gene_10513	-	gene_10513	[-]	gene_10513	[Escherichia coli]
gene_10514	-	gene_10514	[-]	gene_10514	[Escherichia coli]
gene_10515	-	gene_10515	[-]	gene_10515	[Escherichia coli]
gene_10516	-	gene_10516	[-]	gene_10516	[Escherichia coli]
gene_10517	-	gene_10517	[-]	gene_10517	[Escherichia coli]
gene_10518	-	gene_10518	[-]	gene_10518	[Escherichia coli]
gene_10519	-	gene_10519	[-]	gene_10519	[Escherichia coli]
gene_1052	-	gene_1052	[-]	gene_1052	[Klebsiella pneumoniae]
gene_10520	-	gene_10520	[-]	gene_10520	[Escherichia coli]
gene_10521	-	gene_10521	[-]	gene_10521	[Escherichia coli]
gene_10522	-	gene_10522	[-]	gene_10522	[Escherichia coli]
gene_10523	-	gene_10523	[-]	gene_10523	[Escherichia coli]
gene_10524	-	gene_10524	[-]	gene_10524	[Escherichia coli]
gene_10525	-	gene_10525	[-]	gene_10525	[Escherichia coli]
gene_10526	-	gene_10526	[-]	gene_10526	[Klebsiella pneumoniae]
gene_10527	-	gene_10527	[-]	gene_10527	-
gene_10528	[Bacillus cereus]	gene_10528	[Bacillus cereus]	gene_10528	-
gene_10529	-	gene_10529	[-]	gene_10529	[Klebsiella pneumoniae]
gene_1053	-	gene_1053	[-]	gene_1053	[Klebsiella pneumoniae]
gene_10530	-	gene_10530	[-]	gene_10530	[Klebsiella pneumoniae]
gene_10531	[Clostridium butyricum]	gene_10531	[Clostridium butyricum]	gene_10531	-
gene_10532	[Clostridium butyricum]	gene_10532	[Clostridium butyricum]	gene_10532	-
gene_10533	[Clostridium butyricum]	gene_10533	[Clostridium butyricum]	gene_10533	-
gene_10534	[Clostridium butyricum]	gene_10534	[Clostridium butyricum]	gene_10534	-
gene_10535	[Clostridium butyricum]	gene_10535	[Clostridium butyricum]	gene_10535	-
gene_10536	[Clostridium butyricum]	gene_10536	[Clostridium butyricum]	gene_10536	-
gene_10537	[Clostridium butyricum]	gene_10537	[Clostridium butyricum]	gene_10537	-
gene_10538	[Clostridium butyricum]	gene_10538	[Clostridium butyricum]	gene_10538	-
gene_10539	[Clostridium butyricum]	gene_10539	[Clostridium butyricum]	gene_10539	-
gene_1054	-	gene_1054	[-]	gene_1054	[Klebsiella pneumoniae]
gene_10540	[Clostridium butyricum]	gene_10540	[Clostridium butyricum]	gene_10540	-
gene_10541	[Clostridium butyricum]	gene_10541	[Clostridium butyricum]	gene_10541	-
gene_10542	[Clostridium butyricum]	gene_10542	[Clostridium butyricum]	gene_10542	-
[truncated: 62,404 more rows]

## Sheet: MetaPA
GeneID	Annotation
gene_1	-
gene_10	[Bacillus anthracis]
[truncated: 63,008 more rows]
