# Supplementary material for: Contigs directed gene annotation (ConDiGA) for accurate protein sequence database construction in metaproteomics
Source: Microbiome. 2024 Mar 19;12:58. doi: 10.1186/s40168-024-01775-3 (PMC10949615; doi:10.1186/s40168-024-01775-3)
Supplement: Supplementary file 4 — Additional file 3. Supplementary Data 2. Identification result of protein groups and peptides from the synthetic microbial community using different databases. [file 40168_2024_1775_MOESM3_ESM.xlsx]

## Sheet: MG_allgenes
ProteinAccession	Peptide
gene_29507	AAEGSNLHIGAENC(+57.02)YFEDEGAYTGETSPK
gene_25382	AGYKPGEDIGIAC(+57.02)DC(+57.02)AASYFYNK
gene_27222	VSIDTSSVQYENDDLMRPDFDNDDYAIAC(+57.02)C(+57.02)VSPMVVGK
gene_47903	LLDEFPELMSMEDPYDENDVEGMVK
gene_53354	VALLSGGGSGHEPMHC(+57.02)GYIGQGMLSGAC(+57.02)PGEIFTSPTPDK
gene_38945	LGWSQYHDTGFYGN(+.98)GFQNNNGPTR
gene_37418	SKDIEVVAINDLTTPALLAHLLK
gene_45645	NMHDSIPAEEGTLLIGSGHDDAHGEDNYEIEVFR
gene_38181	AAPAPEPVADVC(+57.02)SDSDNDGVC(+57.02)DNVDKC(+57.02)PDTPANVTVDAN(+.98)GC(+57.02)PAVAEVVR
gene_14529	FDGFVHSIGFAPGDQLDGDYVNAVTR
gene_37738	VPVATGSLTELVTVLDKEVTVDEINAAMK
gene_45644	LGWSQYHDTGFYGN(+.98)GFQNNN(+.98)GPTR
gene_14346	KDC(+57.02)LVNIGGFLC(+57.02)MNDDDMFSAAR
gene_6331	VIAPHLIGMSALDQIGIDHAMLALDGTK
gene_58916	AVIESENSAERDQLLENLQEGMEVK
gene_44826	AQILQQAGTSVLAQANQTTQNVLSLLR
gene_36212	SANDIKDDEQVLDIGDESALHLAEILK
gene_18280	THAPVDFDTAVASTITSHDAGYINK
gene_60232	GVC(+57.02)TLEDLAEQGVDDLADIEGMTDEK
gene_14344	NVMGHNWVLSTAADMQGVVTDGMASGLDKDYLKPDDSR
gene_60227	AC(+57.02)EESAEGQVVSPVNFNSPGQVVIAGHK
gene_10883	LGWSQYQNTGTGFDGESLGNTGPVHK
gene_420	GFMTTIHSYTNDQNTLDAPHR
gene_28746	FALPNSTVLIHQPLGGAQGQQTDIQIAANEILK
gene_60228	C(+57.02)DM(+15.99)VDDEELLELVEMEVR
gene_53044	VLLLDNLSDYIKPGMSVEAIQGIIASMK
gene_33424	TSAVNWC(+57.02)PNDQTVLANEQVIDGC(+57.02)C(+57.02)WR
gene_48606	DHGIIVLAEGVMDAEEFKDELLK
gene_29549	IVTEIFDEVAEAHLIQPTFITEYPAEVSPLAR
gene_54654	ALHDNFGVVEGLMTTIHAYTGDQMTLDGPHPK
gene_25868	LPLGNATQVQHLSDLLNMSDVVSLHVPENASTK
gene_29513	GTGMASLALLLHDLGYNVAGSDIEK
gene_26180	SLATAAGAVAGGVAGQGVQGAMNK
gene_2361	LVATVITHELAHQWFGDLVTMK
gene_13914	AEGQEALNQLFNELASIDPTQGNVLVIGYTDR
gene_41185	IVSTLGPASNDIETITALANAGANVFR
gene_52162	LDSGESMMDHAMVITGVDIVDGKPTK
gene_19017	IENSTHAPIDFDTDLPSTITSHDAGYIDQSLEK
gene_24967	YDSTHGTFDHEVSSTEDSIVVDGK
gene_14345	VGTTIPHEVIGHYGSGNILLKPAEAGSGVAAGGAVR
gene_56799	NADFGDVSGVILGHEGIGVVTEIAEGVTSLK
gene_29120	VSIDTSSLQYENDDLMRPDFNNDDYAIAC(+57.02)C(+57.02)VSPMVVGK
gene_54643	LTNHSLYLYGHC(+57.02)ADGDC(+57.02)R
gene_18423	LVAMGGIGHTSC(+57.02)LYTDQDNQPAR
gene_59087	THAPVDFDTSVASTITSHDAGYINK
gene_58437	AFEPVAQAAGGAASATGWNK
gene_14787	DAASFAPLHNPAHLIGIAEALK
gene_31874	YEDYHHVQYSDDSIESAVK
gene_30043	LIGDDEHGWDNEGVFNYEGGC(+57.02)YAK
gene_15650	GFC(+57.02)PFHNDAC(+57.02)VEGMAAGPSLEGR
gene_38173	TLHPDNMAAGPASYGMTDTMGR
gene_27122	LDPYINVDPGTMSPIQHGEVFVTEDGAETDLDLGHYER
gene_14797	EHYMPATAEGPLPETTVGSLLSIADK
gene_3644	AEGGPGQINADYEGGITNISNTINELLDK
gene_12999	HPDSDHLHVTTIEVGDGEEHQIVC(+57.02)GAPNIAQGQK
gene_14950	HEIISEAEAEVAEIQEQFQSGLVTAGER
gene_14081	YGFAGLVAGDFIPLTTENVDHK
gene_53216	AAYSSGKPAIGVGAGNTPVVIDETADIK
gene_4447	FDGFVHSIGFAPADQLDGDYVDVVTR
gene_16685	KAAEGSNLHIGAENC(+57.02)YFEDEGAYTGETSPK
gene_1368	LVAMGGIGHTSC(+57.02)LYTDQDNQPER
gene_52231	SLVIHPGTTTHSQLNAQELEEQGIKPGTVR
gene_35655	C(+57.02)KAEDQYGDNC(+57.02)EVC(+57.02)SATYSPTELINPR
gene_56798	LDGASLHFAPMEFPAVADFEC(+57.02)TTALVNAAK
gene_47818	FQQAGHKPVALVGGATGLIGDPSFK
gene_28954	EASNESYGYNTDEIVSSDIVGMTYGSLFDATQTK
gene_14435	LYQQN(+.98)GGAQGAAGQAGPQGGNPNDGNN(+.98)GGAQDGEFHK
gene_83	ANINPAHVDSEDHMESNMAK
gene_34364	IGYDRPELGFDGNNC(+57.02)AVMVDIDEQSPDIADGVDHSLETR
gene_4010	LESQENEIGYNAATDKWENMVEAGIIDPTK
gene_2300	GYEFEDAIVGGVVPR
gene_34286	THAPVDFDTALASTITSHDAGYIEK
gene_4121	LGEYWASLGDIFVNDAFGTAHR
gene_40085	GLDVFSTPSHESDLQLLEDIGNNVYK
gene_8803	YADNTDVSNATATYTDADGEMTTIGSYTTK
gene_37027	GMNTAVGDEGGYAPNLGSNAEALADIK
gene_55327	YEIISEAEAEVAEIQEQFQSGLVTAGER
gene_3282	DMEFVQYHPTGLPGSGILMTEGC(+57.02)R
gene_31082	YDVDVTPSVSAVAANTANNTPAIAGNLTGTISASYN(+.98)GK
gene_4368	TIHTYHTEGAGGGHAPDIIK
gene_14766	TYEVLATN(+.98)GDTHLGGEDFDSR
gene_2633	GDVLADGPSTDLGELALGQNMR
gene_54664	FGASISGSHVAIDDIEGAWNSSTK
gene_54517	AMEEC(+57.02)SAFAPLHNPANLLGVEEALK
gene_45857	LSEDAFDDQC(+57.02)TGANPR
gene_4128	LMEIAQQQHAQQQAGSADAQASNAKDDDVVDAEFEEVK
gene_60157	VIGTATSESGAQAISDYLGAN(+.98)GK
gene_3268	VAQETAAVHAESQGAGQQTNN(+.98)GPIR
gene_3199	GLDASIEHDIVHGLQALPSR
gene_45902	AGLINSGGAAGGETDLADAVR
gene_58185	LQANAHPIQLPIGAEDDFTGIIDLVK
gene_23426	YGNDSQNVIHAGLIGQLAEYSEPVDPDKLLPR
gene_35317	GQILQQAGTAVLAQANQVPQGVLSLLR
gene_35099	IGAFGLTEPGAGTDAAGQQTTAR
gene_3120	LRPSYFPFTEPSVEMDVSC(+57.02)FNC(+57.02)DGK
gene_37607	IGEVHDGAATMDWMEQEQER
gene_37487	N(+.98)YTPYEGDESFLAGATDATTK
gene_14487	HDGSAATC(+57.02)DDFVQAMEDASNVDLSHFR
gene_53116	FADVAC(+57.02)AGPLLADELEALGK
gene_8432	ATLKPEGQQALDQLYTQLSNMDPK
gene_60286	AGTHDSHGAPLGDAEIALTR
gene_30323	VISDFMIQGGDPQGDGTGGTSIWNHPFEDEFSR
gene_40440	DSDVGYAAGLQAGILQELSK
gene_14687	DAATESYGYTEDEIVSC(+57.02)DIIGSSFGSLFDATQTR
gene_43194	NVAGMENANSTEFVPDC(+57.02)K
gene_16875	DSASFAPLHNPAHLIGIAEALK
gene_11191	AVGAVN(+.98)GPIAQALLGQDAK
gene_54030	VAVTELAHIVDETLAANNLDR
gene_14486	MGAMATINQVIDQETAQLVAEEMGHK
gene_5499	ADMVDDPELLELVEMEVR
gene_34505	VAVTELAHIVDETLAANNLER
gene_20074	VDEHPEYLHDIEWASATYHNDLIGIK
gene_52124	VISPDELDDEFITEQLALMNHK
gene_59637	VYSGVVNSGDTVLNPVK
gene_61477	MYQQAGAEGQGFDPNAAAGEQSAPHDDNVVDADFK
gene_61465	KVLESAIANAEHNDGADIDDLK
gene_3483	AETYFVALDDTGHVINSGYQTC(+57.02)AEYDTDPQAAK
gene_18886	EHTGEGTYVYQSMQDAVLNLC(+57.02)R
gene_5706	ATFVVDPQGIIQAIEVTAEGIGR
gene_24157	DHVSLGEMTDGLDFPAAVK
gene_34107	GMGESNPVTGNTC(+57.02)DNVK
gene_56099	AC(+57.02)EEAAEGQVVSPVNFNSPGQVVIAGHK
gene_4053	SMNTGYAGVQNPLFFK
gene_26132	NATIDEIPDAMIQEDVDTQLNQYLGNMQR
gene_55361	FC(+57.02)GAEGLSNVVTLSTLR
gene_19314	YSDN(+.98)GSTLSAVNFPEVSLPLHGGR
gene_20226	VLDHQDVFGVLLQQVGTTGEIHDYSK
gene_2520	VDTGSVLVESAGETMNNIVNAVTR
gene_7741	AAMDVDGPAVVAIPVDYR
gene_52150	C(+57.02)DMVDDEELLELVEMEVR
gene_28838	EC(+57.02)GYHTEPDIYTK
gene_31875	HIAMHVAASKPEYTKPEDVPADVVAHEK
gene_12739	ADDALNHILETYGHLIAEER
gene_59903	TPVDLETEITNIIHEIGVPAHIK
gene_23999	DYGVGSDVYSVTSFTELAR
gene_10308	ESGPAC(+57.02)MEVC(+57.02)PTHALVC(+57.02)VDR
gene_17698	LDDN(+.98)GNWTTEVPDHASYFDMTSDDEGAR
gene_58711	AAPAPEPVADVC(+57.02)SDSDNDGVC(+57.02)DNVDK
gene_13352	NHGFSVSGYSIDKPEVDALAK
gene_31931	HGMEAYQGGTC(+57.02)NETDVSAR
gene_47822	AEVPSGASTGENEAVELR
gene_53577	TFLDQTGGLWASGALYGK
gene_23048	GYLSPYFINKPETGAVELESPFILLADK
gene_4193	LVMNLGYSHPVEIEPIDGITFETPAATK
gene_11308	MGAEAVHELLNAIDLEHEIGR
gene_18875	LLDEFPELMSMEDPYDEN(+.98)DVEGMVK
gene_15055	NHLGMHFVSNVDGTHIAETLK
gene_36469	C(+57.02)PFHQGGHDQSAGGGTTTR
gene_10002	GFMTTIHSYTN(+.98)DQNTLDAPHR
gene_50086	MVIDGDKYDFMSSEADR
gene_58186	SLQEAVMEEIIKPILPAEWLTSATK
gene_13746	GVGIVGQSAAGLLAEQPEK
gene_61035	SGDIDPAIIFHLHDTLGMSVDAINK
gene_25709	GFTQDDAHIFC(+57.02)TEEQVMDEVSSC(+57.02)IR
gene_2553	TESEDGIGVKPMGEWQLSDDAAYVHYC(+57.02)PNETIDGIAIHEEPDFGDK
gene_7492	FGQDEVAAPVAEPAPVVAPVVENK
gene_33420	HEPIHTDVLDYDVVMAR
gene_37619	EQVANDAIQEAAIEGAVK
gene_15185	QEDANFSNNAMAEAFK
gene_19863	FPAIIYGGAEAPIAIELDHDAVMNMQAK
gene_9259	LMEIAQQQHAQQQAGAAGADASANNAK
gene_10027	FIAIFEGMTDNPYMQER
gene_52214	AIMASDLGLNPSSAGSDIR
gene_50049	GLSTAVGDEGGFAPNLEGTEDALNSILAAIK
gene_18585	VETYFVALDETGHVMNSGYQTC(+57.02)AEYDTDPR
gene_60620	SGDAGFFDGDMLFYR
gene_43228	NYTPYEGDESFLAGATDATTK
gene_20163	GDAPDLGAAGGMGGMGGMGGMM
gene_59218	TMIDALQPALAALLAEPENLQAAFAAAQAGADR
gene_11945	VYSGVVNSGDTVLNSVK
gene_35350	FPAIVYGGEAAPVAIELDHDK
gene_34535	EHGLEFDQAYTSLLTR
gene_20067	MGELGYVMWPC(+57.02)RDESDADQGTSYLFK
gene_33970	SGETEDATIADLAVGTAAGQIK
gene_24167	VETGVLHVGDEVEIVGLSEEK
gene_22096	TNMDEFAMGSSTEHSYYGATHNPWNLDK
gene_47753	FDGFVHSIGFAPADQLDGDYVDAVNR
gene_3487	FLNTLYTMGPSPEPNITVLWSEK
gene_15057	C(+57.02)FATEDQTEGMTAFLER
gene_34509	HIVSGAVGDTDVYGAQQHAPLLK
gene_37517	EALTFDDVLLVPAHSTVLPNTADLSTQLTK
gene_29057	MVDALQFHEEHGDVC(+57.02)PAQWEK
gene_1200	LMNKPFVGDDVLAAAATMDKEFTK
gene_36145	GVIEN(+.98)GGGTVENVDFWGK
gene_29504	C(+57.02)VHIIADLWNSPQAQETIGC(+57.02)STTGSSEAAMLGGLAMK
gene_1404	FLAETDQGPVPVEITEVEDDHVVVDGNHMLAGQNLK
gene_13682	IEDSDYATEVSNMSR
gene_54043	GEILGGMAAVEQPEPAAQPK
gene_29445	ERPDAVLPTMGGQTALNC(+57.02)ALELER
gene_34665	GANFDKYEGQDIVSNASC(+57.02)TTNC(+57.02)LAPLAK
gene_4722	GAIISSMVDEIDEYVASVNR
gene_8451	FAIIDPTTGDEYLTGLAEC(+57.02)FNLPEAR
gene_45509	QADVISLHVPDVPANVHMINDESIAK
gene_20095	HNLPHNSLNFVFHGGSGSSAQEIK
gene_56194	FASAWQGFNLGDWSQEVNVR
gene_60167	IEYLGGC(+57.02)VNEMPYVLAVEK
gene_9532	NNILNQAAQAMLAQANQQPQGVLQLLR
gene_16851	KEVAAAVDAIFGSIQDNLAK
gene_54314	FAC(+57.02)VDGPEFDGHLVNYDESMR
gene_52127	TDEDWEAAFDNAKDEVEK
gene_52156	IDKDTIDPDDPDMLQDLIIDAVNK
gene_54863	YC(+57.02)VGYDETTMPAGAPAN(+.98)GHYK
gene_52119	YSNVHEYSWAAPGHQGGVGFTK
gene_10109	YVESQVYQGVVENLASEQAAR
gene_12415	DIVHEMFSYADGC(+57.02)TMSGK
gene_38733	IVVANLSNLTLDEANQIVK
gene_27605	SEGDTGSPEVQVALLTER
gene_2304	LDPINEPDGEATVDDPSTDNVNPDVTK
gene_24126	LGAMATINQVIDQETAQLVAEEMGHK
gene_54644	GILEGDYDHLPEQAFYMVGTIEEAVEK
gene_60387	EFFGSSQLSQFMDQNNPLSEITHK
gene_3995	TNDIAGDGTTTATVLTQAIAR
gene_46470	NYTPYEGDESFLAGATEATTK
gene_58436	DDPNHYHYSLYSTPSESLTDR
gene_25902	FTGTNSDNQTETNVSTLK
gene_60177	SVNAYMLGEHGDTEFPVWSYNNVGGVK
gene_28943	FADVAC(+57.02)AGPLLAAELDALGK
gene_14911	C(+57.02)DLVDDPELIDLVEMEVR
gene_33421	LYQQN(+.98)GGAQGAAGQAGPQGGNPNDGN(+.98)NGGAQDGEFHK
gene_24000	MGYPMHYNNTQEIWDELR
gene_32002	SLATAAGAVAGGVAGQGVQSAMNK
gene_1647	ILGLGDQGIGGMGIPIGK
gene_4639	MDMVDDEELLELVEMEVR
gene_23530	EGNDFYHEMTDSNVLDK
gene_14320	EGNDFYHEMTDSNVIDK
gene_20998	EMLPIVDKPMIQYIVDEIVAAGIK
gene_2468	IGVSMSGIQDWLLNDLGHR
gene_30023	SISVQNPTSTAGYVFPVAELK
gene_27608	FTGTN(+.98)SDNQTETNVSTLK
gene_24430	AVVNKPAVLLADEPTGNLDDALSEGILR
gene_45915	GMGSVGAMAQAHGSSDR
gene_1048	YMSDNDN(+.98)GFALGDIIGDQLK
gene_48605	FGFDC(+57.02)DTC(+57.02)SVMTTIDEQSADIAQGVDEALESR
gene_44780	TSTTSLLAHVLGEVAPTSYLIGDGR
gene_60290	GIAIRPEVLLLDEPC(+57.02)SALDPISTGR
gene_8418	KLTDDAAALLAADDASWAK
gene_5453	LDVDSPVTLMAELGHGLFGAPGIEGHR
gene_5848	DLHEAVMEEIIKPVLPVEWLDPTTK
gene_29001	YVTDTSVLVNDALDQNK
gene_10907	LQANAHPIQIPIGAEEDFTGIIDLIK
gene_42954	GLETIEVEKPVVEVKDEDIDGMVETLR
gene_27123	GAEDLHIAGSHADDFVETVNK
gene_16916	GQDASIEHDIVHGLQALPNR
gene_59943	FVIADSTLC(+57.02)IGC(+57.02)HTC(+57.02)EAAC(+57.02)SETHR
gene_25611	IDGNSGNAETYEPNSAGLFQEQPDFSEPPLSVDGAADHWNHR
gene_14290	LVEMGGIGHTSC(+57.02)LYTDQDNQPER
gene_2276	SITVGYGQVGNLVQDIAAIR
gene_30042	MAMHGVDTPIDYLNSHGTSTPVGDVK
gene_59681	TQTAFSEGGLPIGAGLEDLGK
gene_54541	FADIAELMGENITGLSTLDAAEK
gene_46397	MMNANATAHEIATAVVEPGKDGIK
gene_44841	LPAGVTAEC(+57.02)PTQTEIVLK
gene_14458	GQESNVTGVVIHAEVPLSEMFGYATQLR
gene_23049	TMTDC(+57.02)IAHGLETEGILPGPLR
gene_58093	IEALELQNLLEVAEATAIAAEHR
gene_18527	ETVIEPEHIDEIIDSGVQNILIHK
gene_50248	VMDSVELC(+57.02)MLAVSLGDTETLIQHPASMTHSPVPAEER
gene_38352	VEVETPEENTGDVIGDLSR
gene_59708	EDNFWEHGAGPC(+57.02)GPC(+57.02)TEIHFSR
gene_14418	ATIGVVGNEQHSLIQLGK
gene_39129	VAGIN(+.98)GLSLNLLDVFSGFDK
gene_30119	DQDDYTSAFQSAADQTK
gene_49991	ALVMKPQASQEDQNEAWDYLVNDVTAK
gene_47767	EIPQVAGSLEEALQALDADR
gene_6823	LPDDKELSAAIEEFSESFTPSEK
gene_61454	ISYISTGGGAFLEFVEGK
gene_30921	VDPEEDINTINLELAIADLDAVNKR
gene_18643	FVAGSTMKPEETIEYEGETYPLVR
gene_59711	VYAEPQAQNIPWVK
gene_45598	MVDALQFHEEHGEVC(+57.02)PAQWEK
gene_4366	AFTSEEFTHFLEELTK
gene_14062	IGVLTSGGDAPGMNAAIR
gene_27192	MGYDATQMFDNNLTNLISEHSK
gene_42297	ESDVISLHC(+57.02)PLTDENYHLLNR
gene_23059	TPLQSYPLDIHHVQDHLK
gene_4056	LYYSMAVTPLDC(+57.02)SGC(+57.02)GNC(+57.02)AQIC(+57.02)PAPGK
gene_59228	ETNMPVHIAEAPLDC(+57.02)VVLGAGK
gene_3440	HDAVLAAGGLHIIGTER
gene_12738	IGETHDGESTMDWMVQEQER
gene_47773	YSDQQVEQLLSELTNVLESHK
gene_55360	IVHAGQQADPLTGALSTPIYQTSTFVFDSAAQGAAR
gene_28601	IGVSMSGIQDWLLN(+.98)DLGHR
gene_5866	DHLDYHGDMEHYEAAK
gene_30048	IQQAC(+57.02)ADTAQWLADELNK
gene_24171	SGDIDPAIIFHLHDTLGMSVDQINK
gene_43743	TINTLNDTGSMEAVC(+57.02)FLTELHVK
gene_38898	HVVQDAEPVTLHVDLVR
gene_23770	MGDFSTELC(+57.02)GGTHAAR
gene_60209	ELGYLGSLAIC(+57.02)NVPGSSLVR
gene_765	VFMQPASEGTGIIAGGAMR
gene_17648	TAEQYHITSIDQLKDPQIAK
gene_41174	TAGSIFDPTQTMVTTAGDK
gene_15307	INSTAGHNLNLDVC(+57.02)GEC(+57.02)HPFYTGK
gene_15933	STGSYSLVTQQPLGGK
gene_15636	MQAASGQLQQTHLLK
gene_4190	TASEFGYLPLEHTLAVAEAVVTTQR
gene_11920	ILINTPASQGGIGDLYNFK
gene_35138	GVELVQLAHGNDLAVANIHASR
gene_37748	IVEFIEKPDQPQTLDSDIMAVGR
gene_40202	IVEFIEKPDQPQTLDSDLMAVGR
gene_46328	VN(+.98)GTLVDAC(+57.02)DMIEHDANLAIITAK
gene_9772	GADAPGIAVTDGEILAGIFTR
gene_50042	TTIIQELIHNIAQEHGGISVFTGVGER
gene_46431	ALANLTDATTIIGGGDSTAAAK
gene_60822	ASYLNSDSLLGNMDPGAHAVAMVFK
gene_13906	VPDIGADEVEITEILVK
gene_6917	VPVATGSLTELVTVLDK
gene_25861	FAAYFQQGNMESN(+.98)GK
gene_28202	VYDYYESQNQAQYDAK
gene_54660	FPAIIYGGEAAPVAIELDHDK
gene_910	IVDVELHHGFSADPTFMDVMR
gene_11634	EMLIADGIDPNELLNSLAAVK
gene_61988	DALAPHISAETLEYHYGK
gene_14934	DALAPHISAETIEYHYGK
gene_44781	NSADGISMIQTAEGALNETQSILQR
gene_62090	LKEIAEAVPETPLVLHGGSGIPEDQIK
gene_41208	VGPISVGPSGGEFSSPSDLHDQLSK
gene_30028	GGATATDYLDLIHLIQK
gene_59392	IYSGVMNSGSYVLNSTK
gene_14239	TYESSC(+57.02)NWNDAVIAYHEGIMR
gene_44571	HQKPSQTNAN(+.98)GGVVESEGSIHASNVK
gene_10141	AIVGDDHGLDIDTLDKDVALDSR
gene_6395	AANDDLLNSFWLLDSEK
gene_14416	LIGSAPGYVGYGEGGQLTEK
gene_53953	EQGLTPVLC(+57.02)IGETEAENEAGK
gene_4384	EDLSVTVGKPVETVPQIFIDEK
gene_9265	VFDFVKPGVVTGDDVQK
gene_21959	LTEMGFPC(+57.02)IGLPGTIDNDIK
gene_45070	TDLISVAVEPTDSPVIAQALAGEEIKPGPHK
gene_6595	GLELVGQTDC(+57.02)EGGAC(+57.02)PIK
gene_37426	GYLSPYFVNKPDTMAAELDSPLLLLVDK
gene_28956	N(+.98)GDTLQGHQITETEAGVSPR
gene_14335	NVGQGGDDTLFALVN(+.98)GVVK
gene_28819	DVTTGDTLC(+57.02)AIDAPIILER
gene_25431	YMSDNDNGFALGDIIGDQLK
gene_17834	DAASFAPLHNPAHLIGIEEALK
gene_47395	LELPTLADFSALLEEQNK
gene_5471	LFYNDFQADDADLSDYTNK
gene_47811	SVSDVKEDEQILDIGDASAQQLADILK
gene_54484	FLNTLYTMGPSPEPNITILWSEK
gene_18997	SIGLDLDRDQMMAGVQDAFNNK
gene_60226	KVVISAPAGNDLPTVVYNVNHDILK
gene_5436	HYAHMDAPGHADYIK
gene_21271	VC(+57.02)DFLHLESPKPEADMEAWK
gene_34333	AFTSEEFTHFLEDLTK
gene_24137	YGVIEPENEILPGLINVK
gene_17998	LMEIAQQQHAQQQTAGADASANNAK
gene_23460	YQLIDMSNN(+.98)GVLAQGLVER
gene_52232	ATSTVTGGYAQSDMQGK
gene_5472	EQHVTIPSHQVNAEFFEEGK
gene_16174	SVAQVVNDSSAQSNKEPDYLDIPAFLR
gene_8412	FGDVGADTLGHIAEAC(+57.02)AK
gene_9258	VVSGGTENHLFLVDLVDKDITGK
gene_54636	FNNFINDSLLEGAIDALK
gene_21970	SEGYSEGTVPLHTLR
gene_811	MGSPVTINQVLDQETAQLVAEELGHK
gene_59234	AAPAAAPAAGNDFVENDAYVHASPVIR
gene_10906	VEVETPEDYMGDVIGDLNR
gene_54662	IVSTLGPASN(+.98)DIETITALANAGANVFR
gene_14565	KHQKPSQTNAN(+.98)GGVVESEGSIHASNVK
gene_9790	FIAAAAHYADGIDPWHILETR
gene_29454	YSTLGGVC(+57.02)LNVGC(+57.02)IPSK
gene_60129	FTGEVSLTGQPFVMEPSK
gene_17103	LALETGEDPVKNPIEYVLESIK
gene_26053	TC(+57.02)GVLSEDDTFGTITIAEPIGIIC(+57.02)GIVPTTNPTSTAIFK
gene_44399	YTDTPAGATLVAAGPQR
gene_59227	QIAAVAEDGEPC(+57.02)VTYIGADGAGHYVK
gene_25392	YTHFDSGSHGFNSQTPMWDK
gene_50144	SLQEAVMEEIIKPVLPTEWLSSATK
gene_57808	ISHISTGGGASLNYLEGK
gene_631	ELESFAQFGSDLDQATQAK
gene_11275	QLGIHVATPVFDGANENDVWDTVR
gene_35933	HGDDPLMLVLAADHIINNQPVFHDAIR
gene_23629	LAESELPATESLAITIDR
gene_7049	LHFGSYHDVDSSELAFK
gene_49774	TMAC(+57.02)GIAGLSVAADSLSAIK
gene_29106	IIALEN(+.98)GPQSETDLIIPGK
gene_20703	AFLDISQVNPGHTLMVPK
gene_52211	VFYNDFDANDADLSDYTNK
gene_22838	FC(+57.02)TTEGIENVIPLSDFR
gene_60224	AEVVC(+57.02)DEWHLPVVAEPIPLFGQSGDDR
gene_42364	SHVNIGTIGHVDHGK
gene_60214	SLQEAVMEEIIKPILPTEWLNASTK
gene_6556	MEIDPVGAAYTIIMQDDLK
gene_22817	LGPEEITADIPNVGEAALSK
gene_20915	VAMLSYSTGTSGAGSDVEK
gene_18735	SPVIVQFSN(+.98)GGAAFIAGK
gene_4258	YAVEVTAPDALAEVVSNAFR
gene_20420	FDPTLHQAVQTVAAENDDQKDHVVQVLQK
gene_51697	AMGMGSDQELIDFFGEEER
gene_22970	VIN(+.98)DNFGIVEGLMTTVHATTATQK
gene_44233	IADQLIVGGGIANTFIAAQGHDVGK
gene_2330	TGEPVVYTFDENLDVVNK
gene_4500	SYDTSMGFSPIAGVTMATR
gene_17635	NHLEEDAVVVSPDHGGVTR
gene_25654	SGEIDMTYNNLPIELFQK
gene_13742	NDEGADLTQDPMAMQR
gene_23091	EVGGAGGDVLSYIISVEELSK
gene_57978	FNNYGPIADGILHNGEPGIVNLDLSR
gene_22856	FLNTLYTMGPSPEPNMTILWSEK
gene_331	GLPLYAHIAELN(+.98)GTPGK
gene_52401	HFESTPDTPEIIATIHGEGYR
gene_52404	GYDSAGLAVVDAEGHMTR
gene_28800	ATLKPEGQQALDQLYSQLSNLDPK
gene_9827	VSSLEGDVLGSYQHGAR
gene_24999	VLAIAAGHEITENDLNALIAR
gene_40707	YQQHGMAPLTQEQKPVAK
gene_18378	ATSMAGGQSTEAALSLAR
gene_30120	EIELTDAYQNTGAQLVK
gene_4259	EFAGFSQEQVDAIFR
gene_38198	LVSWYDNETGYSNK
gene_28137	AMLEDDDYDFSFSGLK
gene_28547	QLAMHVAASKPEFVKPEDVSAEVVEK
gene_45909	VPQLALIIGNEAHGVSSTIASLSDEK
gene_53546	LGSQFHIPHGLANALLISNVIR
gene_41928	VFLQHGIQEDFANQVYALSK
gene_490	LPIYLDYSATTPVDPR
gene_14274	IKDN(+.98)DTGVSPLFALGTEYAITR
gene_14341	ELNVEAVKPYLMNQYNDLEETFFK
gene_43275	AVYIESLGNPNSNIIDVEALAEIAHK
gene_37649	MLGDFNESN(+.98)GTAAIIGAGLAGLNHDQC(+57.02)AK
gene_52285	LGQGASVAEALNAGLEQMK
gene_59471	DEALHLTGTQHMLNLLR
gene_34135	DTTTIIDGVGEEAAIQGR
gene_43606	ETPNATWPVHAVITN(+.98)STYDGLLYNTDFIK
gene_20712	LDGASLHFAPMEFPAVADFEC(+57.02)TTALVEAAK
gene_37488	EFEELGLLEEIKPHDLTVPYGDR
gene_40544	TKPHVNIGTIGHVDHGK
gene_22669	GMNTAVGDEGGYAPNLGSNAEALAVIAEAVK
gene_38825	KLHVC(+57.02)GNNPTC(+57.02)DGYEIEEGEFR
gene_38100	YHELQDIISVLGMDELSDEEK
gene_18884	DDDPSFDELVALAVETGR
gene_32203	LGHVLDADDIHEANTEDLK
gene_24970	IVTEIFEEVAEAHLIQPTFITEYPAEVSPLAR
gene_1855	YVEQGNSAFDC(+57.02)PGHQGGEFFR
gene_12000	GVNLPGVSIALPALAEK
gene_46148	EALTFDDVLLVPAHSTVLPNTADLSTQLTAK
gene_37783	LEHTIANLDNASENLTAAESR
gene_30041	DHTEAYELGENESHLC(+57.02)FR
gene_41984	DATAAVDAVFSTIQDALAN(+.98)GEK
gene_18887	GTSDQEGGMASMVYAGK
gene_2292	VITASDSSGTVVDEDGFTAEK
gene_34339	GGVFTEDAINTYIDLLR
gene_18733	VLLITPYDQNSLDDIEHALLASNLGLTPANDGK
gene_38956	VPFNPDVHQAISMVDAADHESNHVVTVMQK
gene_57560	IVLPVDNVAATEFSNDASR
gene_47892	HEAQLGAGAAHSEALR
gene_15296	FLSAAEAVEYGLVDSILTHR
gene_29324	AVGAVNGPIAQALLGQDAK
gene_36435	YTDNVTDATEAQIQQATK
gene_23787	LDDNGNWTTEVPDHASYFDMTSDDEGAR
gene_4361	ARPAPLTEAEFYWGHHSDAMATEK
gene_6859	DAIAADQLFTTLMGDAVEPR
gene_15109	C(+57.02)WHYATDIGQDSEHPELC(+57.02)GR
gene_31095	LYALPFEDNVEGGTPVQFLNTEIDNLK
gene_20062	LMLQSAQHIADEVGGVVLDDQR
gene_61704	ILELAGFLDSYIPEPER
gene_14287	IIELAGFLDSYIPEPER
gene_28075	FAILDAVNGDEYLSGLAEC(+57.02)FHLPEAR
gene_40113	LTDLIAQLDHEVQLVDETLAR
gene_56802	LMEIAQQQAQAGTAGADAAQDAGK
gene_32872	VGDPVVVINAVAEEIGADLLVMGAHR
gene_60142	TQDPAALRPYLSDGLAQLLNDAR
gene_9960	VYTGSLESGSYVLNASK
gene_41005	HASDDEPFSALAFK
gene_18546	AIAQVGTISANSDETVGK
gene_48434	YGNDSQNVIHAGLIGQLAEYSEPVDPDK
gene_60557	MNIDTDTQWATWEGILHYYQK
gene_26710	HNFNEPHILAIAQAIAEDR
gene_24155	GESAPATAYGAAIVGGDNGR
gene_6243	ELAAFSQFASDLDEATR
gene_7356	AM(+15.99)EEC(+57.02)SAFAPLHNPANLLGVEEALK
gene_25855	AAQVTQAHQSLTLDELYLMIR
gene_13509	IVDGYQPGIDDDVEGTNPC(+57.02)GEISLAN(+.98)GEPC(+57.02)NLFEVFPYTAEK
gene_28865	ADGAMDAGNMLKPALAR
gene_23423	NVLQPIGWDAFGLPAEGAAVK
gene_23854	NDVFNALHEIEADAELAVVEAK
gene_53115	ASYLN(+.98)SDSLLGNMDPGAHAVAMVFK
gene_3473	VEDENTADMFTAASR
gene_2776	IADQLIVGGGIANTFVAAQGHNVGK
gene_17562	GVLKPGVELVEPTSGNTGIALAYVAAAR
gene_27823	APVIVQFSN(+.98)GGAAFIAGK
gene_16771	EIELEDKFENMGAQMVK
gene_44677	YTDNVGQATEEQIQAATK
gene_15983	DYLDGVEVAAGELVVLENVR
gene_51503	YDISPEFQQMLDAHAAFLR
gene_11993	TIVYSVNQDTLTADDK
gene_36152	LAQLDESQLPDHNVTVQIDYSTLNYK
gene_42115	YDEAPSNVAQAVIEAR
gene_5470	IAAVAEDGEPC(+57.02)VTYIGADGAGHYVK
gene_52278	TPDLGSVHNIADAVLYC(+57.02)QK
gene_26353	YDDAPNNVAQAVIEAR
gene_59472	VAVSGSGNVAQYTIEK
gene_58086	DAGTVADGC(+57.02)DVSTPGSITYDIVK
gene_52841	EYATHEGDTGSVEVQVALLTADINNLTEHMK
gene_35096	MC(+57.02)DQISDGVLDAILEKDPNAR
gene_18734	SHDALTAVTSLSVDK
gene_14360	VYAAIAAGDKEAAQNAFNDMQPLVDR
gene_60384	IPTDIYESVEEGANHIAC(+57.02)EIAQVIR
gene_22719	NATHAAEAANHADQAAHQGK
gene_38921	SEHDTGVSPVFAGGVEWAVTR
gene_61455	EVTDISGLTHGIGWC(+57.02)APQQGAC(+57.02)K
gene_36144	QVSEAAGKPLGYGTAEFAK
gene_761	LAEMVVETGAENVEALLNEK
gene_52926	IAIGDPSSSSGYVYPVAELYK
gene_41288	MPFEHGGQNDVFAVTAEDMDNLLSNVTPDMN(+.98)GSDVATK
gene_61573	APVIVQFSN(+.98)GGASFIAGK
gene_25347	ILPELAGDKPVESHDSSTN(+.98)GLINR
gene_2299	DGKPIVTPSQDVVLGNYWLTQAER
gene_35331	NALATIAQAQEESLGDNKPADDLLNLEGVDR
gene_15632	FGVIEGLMTTIHAYTGDQMTLDGPHPK
gene_16892	LLPQVSLITPNLPEAAALLDAPHAR
gene_47817	MIEFEKPNITVVEQEDSYGK
gene_46671	YTDTPAGAALVAAGPK
gene_35666	FC(+57.02)GAEGLNNVITLSTFR
gene_12213	DLSGVSSTHISLPFISAGESGPLHLEADLTR
gene_59409	GNVVNLALGFSHPVDHQLPAGITAEC(+57.02)PTQTEIVLK
gene_19596	AAPTYEELSNSQELLETGIK
gene_7235	KLGLTPVLC(+57.02)IGESEAENEAGK
gene_23157	EQHVTIPAHQVNAEFFEEGK
gene_52233	GEDASVEHDIVHGLQALPSR
gene_25402	NVGQGGDDTLFALVNGVVK
gene_60519	AFENHSGQTYFDDTDKLHPLGNMIEGYGNNPQDHVEGLR
gene_20170	LDIPALSDFSQLLEEQSK
gene_676	SGHPGAPMGMADIAEVLWR
gene_12102	DDVAFQIINDELYLDGNAR
gene_10075	HAGVDMTKPDYLEDAFK
gene_9253	MGHIELASPTAHIWFLK
gene_29077	SGPGDEFYLQAVQELVDSALAHR
gene_40823	DLDNGVLTEDEAQELIDHLTMK
gene_20422	EHSDKPLHDISYAYLGDAR
gene_34499	MMC(+57.02)LGHPLLEDPTPQSIGNYMTILPAYDEK
gene_46327	NVYTDPLNVLQAELLHR
gene_43595	ELGFEITNVPVYSPDAIAEHAAIQAAR
gene_8562	NTTTGDSLTDPDHPLILESLQVPDPVIQVSVEPK
gene_25889	NKPQYTPNVDC(+57.02)GDNVIVVNASK
gene_4662	LAATPVPLQLAIGAEESFTGVVDLVK
gene_47043	IIGSGVGGITETDATLAAASNAILVGFNVR
gene_46670	YTLAGTEVSALLGR
gene_4664	MGAYAIELLLQGHGGR
gene_31878	ATLKPEGQAALDQLYSQLSNLDPK
gene_5874	IFDFVKPGVITGDDVQK
gene_29678	IETEDGIQTVQDLVTYVEK
gene_13598	QPTPLGGVIFADTPIEFNTGKPETK
gene_54549	LSGLEIHEPMVIC(+57.02)NEEHR
gene_8465	LQGTPSEEVINELTNEAK
gene_17950	GKEQHVTIPAHQVNAEFFEEGK
gene_36414	TPNIQIIHAGLEC(+57.02)GLFK
gene_3912	VAVIGGGNTAVEEALYLSNIASEVHLIHR
gene_41939	NFGQYFNAPIAIVDQR
gene_53543	AQVPLSEMFGYATDLR
gene_59462	YGLSQALLDATALASNR
gene_58785	LGQQYLAALHQAFPGVVLDEAWQTK
gene_12494	MDLKPFETTEIGHPVVQR
gene_12303	YLQDYGMGPETPLGEPK
gene_61496	LYQQN(+.98)GGAQGAAGQAGPQGGNPNDGNNGGAQDGEFHK
gene_44299	LSDLAHVEGDVVDLNALK
gene_37806	VNQIGTLTETFNAIEMAK
gene_30111	VLIVDIDPQGNATSGLGIEK
gene_16777	IKDNDTGVSPLFALGTEYAITR
gene_61984	EQHVSIPAHQVDEDFFEDGK
gene_15667	THNQGVFDVYTPDILR
gene_37637	THNQGVFDVYTPDIIR
gene_31719	METTKPSFQDVLEFVR
gene_51705	LLTGIHNEDTIEQYHAHGR
gene_20443	VGVIVGAEQQVAEVAQK
gene_37613	TILWN(+.98)GPVGVFEFPNFR
gene_10898	EGPVAAAQAAAAAPEAVK
gene_36429	VGVLSNDFFVNLLDMR
gene_20110	GALVDDIAYTIALTAIQAAQDEAK
gene_25604	VVISAPAGN(+.98)DLPTVVYNVNHDILK
gene_4369	GILQSGSMIFGEQQNVK
gene_5633	GLAQASAYDQIDGAPEER
gene_28938	SVANAIIAAC(+57.02)DEVLNN(+.98)GK
gene_59912	AHDANYSAPLHVTLR
gene_53239	LLNVPMEYLSSAAIAQLK
gene_34526	ILIGEVTNVDESEPFAHEK
gene_15042	THGVQAEPTTFGLK
gene_32675	DHAPLMQEINQSGGYNDEIEGK
gene_53052	IQIVLDDFIC(+57.02)TNPALLK
gene_37718	HGIQGISAGFIPSNLDK
gene_35905	GGLNLSNEELAETFTEWNK
gene_17866	IADGVISTSELINNTLSSANPALGDDAFQR
gene_27890	NNTTFASIEATSNPVNTSEAGR
gene_44121	YAALC(+57.02)DVFVMDAFGTAHR
gene_1064	YC(+57.02)EDGFYNNTIFHR
gene_20426	LADEAGFEGELSDLTDDILIYHLK
gene_5868	EHVEGDAIDLADATPWTFPK
gene_24216	GAFDTLYASYGQFQNSLASTLSGVVK
gene_43596	YAGLSEMALYYIGGIIK
gene_53221	QIADLGVTMLAAGIGNIHGK
gene_16776	IINAC(+57.02)SQAGHVGNPELAVYSSSK
gene_31876	GLEDSMAN(+.98)GVLAGYPLVDIK
gene_5167	SHASNVGIATAMK
gene_22088	LVAHTGMDALTHAIEAYTASLR
gene_53113	ADIDYAWEEADTTYGK
gene_29800	HEIKPHWGELGWVTYK
gene_6850	DGVSDVPTFDEVLPIVSTAIK
gene_14382	TVAWYDNEYSFTC(+57.02)QMVR
gene_41983	IGETHEGASQMDWMEQEQER
gene_13711	AFVPLSEMFGYATSLR
gene_12584	LDSAVTNLNNTTTNLSEAQSR
gene_42369	AHYVLMNVEAPQEVIDELETTFR
gene_5774	GANFDAYAGQDIVSNASC(+57.02)TTNC(+57.02)LAPLAK
gene_29947	MDDGSTLDQAFVNATATIGEK
gene_44234	ITEQDAQEMVDHLVMK
gene_59706	GNVINLSLGFSHPVDHQLPAGITAEC(+57.02)PTQTEIVLK
gene_14417	ILAYESSC(+57.02)DETSTAVIK
gene_57671	LVVLPHDVTQNFGQLFQTLPK
gene_24708	VMAEGPTQEETDAYVDR
gene_51525	AKDYLFEIGTEEMPAHVVPR
gene_8433	AEYTPHVDTGDYIIVLNAEK
gene_3482	IASLGNDAGLIGAAMLNR
gene_30046	AELDGKPVIVC(+57.02)STGIGGPSTSIAVEELAQLGIR
gene_19489	GFMTTIHSYTNDQ(+.98)NTLDAPHR
gene_42336	LNWMLSN(+.98)GESPLFSEDAK
gene_16744	LDFEDGALTAIAAEAISR
gene_9771	VYSGVVNSGDTILNSVK
gene_40510	KGAELANSFKPDVIIALGGGSPMDAAK
gene_38953	VINDNFGIVEGLMTTVHATTATQK
gene_1220	EGTRPAVVIPTNEELVIAQDASR
gene_23748	NYTPYEGDESFLAGATEATTALWAK
gene_20536	AAPSYEELSSSQELLETGIK
gene_11633	SEDDPQAQELAALIADK
gene_47938	YGVLGQETC(+57.02)GPGGIAYGMR
gene_23089	HNLPHNSLNFVFHGGSGSTAQEIK
gene_56146	EAGINAVGQPQIVPVSMDK
gene_6566	AIDDEIYASMAQDQSTMK
gene_52946	SENC(+57.02)EHC(+57.02)SGSGAEPGTNVK
gene_55142	VQVTTPEEYLGDVMGSITAR
gene_6085	DDNPSLQELVAVALETGR
gene_45921	SAGASAQVLGFDGNYTLVR
gene_29359	KAIDEAKDEDTADIFTAASR
gene_9179	GDVGEAIMSDIYNSNPTAVR
gene_60221	LKDSVPC(+57.02)AVIEGDQQTVNDAAR
gene_7509	NAPVNWC(+57.02)PSC(+57.02)NTVLANEQVVDGEC(+57.02)ER
gene_40231	AHYVLMNVEAPQEAIDELETNFR
gene_34121	FGASSLLASLLNALGYADAK
gene_40780	DHDTGVSPVFAGGVEYAITPEIATR
gene_17667	DQGKDPATLEHVVPFK
gene_60258	DTINKFEQDLTNHPAYK
gene_44214	TPFYAESGGQVGDKGELK
gene_945	IGSFEAALLAYVDR
gene_27773	QLAGVLGLLTQDPEQFLQSGAQSESDEDAAK
gene_60938	SLQEAVMEEIIKPTLPTEWLNASTK
gene_15997	GC(+57.02)PGDTAGDTFLN(+.98)GEQAQPNK
gene_52236	YFTDFTSAYGNSTDGYATQK
gene_35476	AENTEGGQVIGWTYK
gene_45634	FLSASEAVEYGLVDSILTHR
gene_60147	TLDLGEAGDNVGVLLR
gene_3542	ATLKPEGQQALDQMYSQLSNLDPK
gene_41683	DATAAVDAVFSTIQETLAK
gene_27677	MAEPLDMDYVETMLTTNQK
gene_50002	AAGAELVGMEDLADQIK
gene_12048	VIALVNNLGATPLSELYGVYHR
gene_15064	FC(+57.02)GAEGIENVVMLSTLR
gene_38002	ITEVEAQEIVDHLIMK
gene_1162	SGETEDSTISDIAVATNAGQIK
gene_23428	SPVGSIFYDFFGSNTMK
gene_32549	LGANPVPLQLAIGAEEGFTGVVDLVK
gene_32067	SVVANAVIAHSAEEAIAK
gene_36026	EVAAAVDAIFGSIQDNLAK
gene_31720	FEEIIQAHDGHNLNVQLER
gene_4988	DFNEALVHQVVVAYAAGAR
gene_18701	LIMIFDSAEGAAAAAPAQEEK
gene_20075	GDRPFVLGPTHEEVITDLIR
gene_60163	SEFAENDAYVHATPLIR
gene_17109	LSELLDKPVTFVPSNEGK
gene_2059	GFLFDLDGTLVDSLPVVER
gene_50061	NPQTGDEIEIPASEVPAFKPGK
gene_22830	LLMTLQNLSNEELLPVAR
gene_60389	IHAEVPLSEMFGYATQLR
gene_45514	FHEQEAEIISHAGEK
gene_25777	GVVVGTDHAAEAITGFFTK
gene_38476	LAGIGVIENQYLMPLNQTR
gene_54498	GLTNMALDDSALQGFFGVDR
gene_41217	NEASENSVWWTSEEYK
gene_46352	KLGVDIDNLLC(+57.02)SQPDTGEQALEIC(+57.02)DALAR
gene_14394	KYESPSFEYEPN(+.98)NVVSSDILGR
gene_53830	TPEYDELFSGDPIWATESIGGMGVDGR
gene_57647	LHVHDENNEC(+57.02)GIGDKVEIR
gene_5527	MSMDHEAIGHWFNEEVK
gene_6784	GDDGFGYDPLFFVPK
gene_48616	VYSGVVNSGDTVLN(+.98)SVK
gene_15552	GALVDDIVYTIALTAIQSAQQQK
gene_48587	EEDC(+57.02)GTDDGLYVSEIK
gene_29533	FSMNTAHEIAAHIVETAK
gene_5093	AHLAPFVPGHSVVQIEGMLTR
gene_38099	DFGIYSELLPHDLSIEK
gene_13474	LC(+57.02)PIETPEGPNIGLINSLASYAIINK
gene_9119	ATDKPFLMPVEDVFTITGR
gene_46201	VRPETIAAENVLHDMGAISMFSSDSQAMGR
gene_28951	GFTAEDFALSHPGGALGR
gene_54638	LLLSEAC(+57.02)PLILDYHVALDVAR
gene_59385	GLETGADDYITKPFSPK
gene_5582	GLETGADDYLTKPFSPK
gene_492	NDNQNIGDGMEISTPDSK
gene_54407	DYLDGVDVAEGELVVLENVR
gene_49393	MTSESDFQVNQLVDIMR
gene_28859	VSPIIDESGLAVDFK
gene_16538	HLFTSESVSEGHPDK
gene_20177	GVTPVHFDSTNDGVSAAHDAVNLLR
gene_53034	LLAAGIGDALATWFEAR
gene_34420	LGDFVDFGFDALLPNTGK
gene_25844	YLSTALFADLFTEK
gene_4399	HEEVAAFAAGAEAHLTGK
gene_53954	KPVNSWTC(+57.02)EDFLAVDESFQPTAVGFAEALNNK
gene_47775	VFTILGDGELEEGQVWEASMAAAHYK
gene_29525	MDNTTKPSFHNVLEFVR
gene_14824	LDMSEYQDEMAVNK
gene_11436	TFGEAAC(+57.02)QEELAALLAHR
gene_14885	VLPLSVAMDGQYGLHDLHIGTPAVVGR
gene_8029	FEGTEDGVETILEAIK
gene_14919	EIAEVIAANKPADMDAALK
gene_5870	LYDGSYHDVDSNETAFR
gene_44229	TALDIDYRPVLWGLTSLGDGETR
gene_7069	GAEHNHAAQKPEVLELR
gene_23858	YNEAPNNVAQAVIEAR
gene_43675	YQVTLLDHPNIQITGEGGHTMR
gene_29846	LKGEDASVEHDIVHGLQALPSR
gene_8414	HTLAFHNPDGSPHLEYSDVK
gene_37498	KVDYIAANHIDYVDYK
gene_22834	FESAVTNLGNTVNNLSSAR
gene_29003	TVMSEMGYAMMGSGVASGEDR
gene_29666	MC(+57.02)DQISDGVLDAILEK
gene_29683	YDGLVEQLGGHNTPAVGFAMGLER
gene_14982	STLGYYSAIEPINDLMQK
gene_43686	AVIESEN(+.98)SAERDQLLENLQEGMEVK
gene_12253	VAVTELAHIVDETLEANNLDR
gene_60237	TLAEGQQVEFEVQDGPK
gene_50106	EMLPIVDKPTIQFIVEEAK
gene_17872	GEFQADTAVAGLQAAYAR
gene_24154	VGDGDTGSTFAAGAR
gene_20064	YAEIADHLGLSAPGDR
gene_60658	TDVQGTC(+57.02)EAITDSLMK
gene_4640	TFDAEHHPDLTHFLFC(+57.02)GEELPHSEADMLK
gene_24283	ADEATAAGADFVGAEELVTK
gene_10108	FDGFVHSIGFAPADQLDGDYVNAVTR
gene_59396	MEADLDNPYILITDK
gene_20601	NYVEAN(+.98)GGVSWTPITPVTLK
gene_20589	IIFPSTSEVYGMC(+57.02)DDKEFDEDNSR
gene_30017	GDLYIDDHHTVEDTGLALGEALK
gene_23882	YNSVSVLPNTTTIN(+.98)GK
gene_59478	DHTSDQLHEEFDAK
gene_57969	VAAVNHPSLPGHPDHAIYQR
gene_44920	AAN(+.98)DDLLNSFWLLDSEK
gene_5452	GFIVGC(+57.02)PVATELGLGFVPAR
gene_14733	YGAHGTSHFYVTQEAAK
gene_23345	IQVTGSEGELGIFPGHAPLLTAIKPGMIR
gene_59498	YQQHGMSPLTQEQKPAAK
gene_40257	LIQLMNETVDGDYQTFK
gene_36218	VSPAINVGHGQAMGSTDK
gene_630	EFEEAVITAVIENAK
gene_20613	LPVLWSSFLSGPASYSGK
gene_48031	MNELMAHHTGQSLEQIER
gene_25821	REETPAIQNQAASTTLGDIDALAALK
gene_10136	LMNKPFVGDDVLAAAATMDK
gene_34466	SLDELVQHADILTFHTPLFK
gene_57888	GMNTAVGDEGGYAPNLGSN(+.98)AEALAVIAEAVK
gene_21340	LVHHDIIDAIENMK
gene_21957	MSHVESLLSSNQK
gene_15137	VLALSGSNADNSFNEK
gene_34127	MDTLAGIFGIGQHPK
gene_61494	VLDGAVTVLDAQAGVEPQTENVWR
gene_13078	YTHFDAGTHGFNAQTPMWEK
gene_12067	SFGDLSENSEYDAAKDEQSHLEDR
gene_32049	TNDIAGDGTTTATLLTQAIVR
gene_5411	TILVPIDVTEDVLTSNALK
gene_19590	VATYDLKPEMSAYEVTEELLAR
gene_7896	IGENQGGGELASVEDAK
gene_44792	VMVGLLLGEVISSNELK
gene_60187	FLTSHYN(+.98)GTPYDPMDTFSSGSEK
gene_45547	IAQFNVVSEAHNEGTIVSVSDGVIR
gene_3375	AANAGGVATSGLEMSQNSVR
gene_12826	DIMGDKPELSAQIGC(+57.02)IGHR
gene_50371	LGSENIALSDELNQSEQTTNFHNR
gene_30477	VAEEQAAAHTTSNNLGIDNTFYR
gene_15936	LDN(+.98)GDYDAIILAVAGLK
gene_14473	YESPSFEYEPNNVVSSDILGR
gene_23644	TFTTQETMTNAHSAR
gene_19386	IPVIAGTGANATAEAISLTK
gene_53733	FIEEIGYYNPLTEPVEFK
gene_46947	AVMMLSGGIDSPVASWLALK
gene_60071	IPVIAGTGAN(+.98)ATAEAISLTK
gene_14408	VLAVTAC(+57.02)PTGIAHTYMAAESLENK
gene_7944	YTGSVVIDDSVIQGIK
gene_35101	SSHGDVDYAQASAELAK
gene_10632	LPSFDSTDNTLDSAFK
gene_59367	VFGIEPNDNVVFEAIIR
gene_57646	LLSSC(+57.02)DIPVPVDVR
gene_50633	SIGHQDPGATSVLFMVQMLAAAAK
gene_37536	VAAQLASTGINITEIAR
gene_28602	QAQYNFVGASEQLESAHR
gene_45892	WGHSAIVNTSGN(+.98)GDC(+57.02)HIILR
gene_30621	VSDAASNDNESLAGAEQAAGVK
gene_40282	FGSSISGSHVAIDDIEGAWNSSTQYEGGNK
gene_53718	EDLSTTGIGDGIAIPHGK
gene_17540	VVSAVGNDELGDEILEIFR
gene_26134	DGEFHLSDTALYFLN(+.98)GILEHAR
gene_9579	SGFEDIASNILNMLR
gene_44561	TEGDALDLSHALAFTSPK
gene_5688	TEGDAIDLSHALAFTSPK
gene_19303	VVVALPGTLMPN(+.98)GAQIWPGK
gene_34468	TGTVLSAVLDDFGSLAGK
gene_46345	EYC(+57.02)LQFTGPSGADAVEAALK
gene_23761	IIALSDIFDVSTDYLLK
gene_3998	GDTATNTLKPATVESGATVR
gene_24884	AEAPAPAPSESKPAAPAAASVQDIK
gene_6014	GETSDEQTGINIVLR
gene_36298	GDNEEQNVGIALLR
gene_14333	YIATSANGTPDLFYK
gene_54316	LPSIDDQQITQYLEVAK
gene_25755	LSHLLDEANIPHAVLNAK
gene_23768	KANALGKPVITATQMLDSMQENPRPTR
gene_53563	LPAGITAEC(+57.02)PTQTEIVLK
gene_49181	LKDLEAQSQDGTFDK
gene_23867	APILALTTNETTAR
gene_21789	LSIVDVNAGAQPLYNQQK
gene_46147	IVNEMEGMFAGAGWQVIK
gene_7975	GDMLSMEDVLEILR
gene_1223	SFDPLIVETLVEVMNAEGPQLHTNAIPK
gene_13856	LHHIMLDIHNAC(+57.02)VEYGSEEK
gene_60811	AIDEAKDEDTADIFTAASR
gene_42332	GANFETYAGQDIVSNASC(+57.02)TTNC(+57.02)LAPLAK
gene_59926	SAEADAQLMAENIAAQLEK
gene_35380	IETGVIHVGDEIEILGLGEDKK
gene_32452	DGISYTFSIVPNALGK
gene_36735	VQAEDITEDNIAEIMK
gene_25526	VQLVGDDLFVTNTEILEK
gene_17516	FQSTLDTGLTLLDDLIEK
gene_22775	ITFEQNDGEINFSR
gene_23682	IQVEHPVTEMITGVDLIK
gene_6543	EAYALHGAGGHAATNHAASEPSK
gene_53106	ILGMGDVLSLIEDIESK
gene_48768	YDLAASFQAAVIDVLAHK
gene_59852	IIELAGHLDTYIPEPER
gene_17882	INVMNDDGTMNEEAGK
gene_23765	SAEHVLTMLNEHEVK
gene_15602	TLVAIMENYQQADGR
gene_19580	TLVALMENYQQADGR
gene_28164	VLESAIANAEHNDGADIDDLK
gene_14065	ADIDYNTSEAHTTYGVIGVK
gene_25380	VGDYTVAIGNPFGLGETVTSGIVSALGR
gene_45945	RAEN(+.98)GEEPIKEHLLLTR
gene_61655	VKDSAEVLNVIAGGDEHDSTVSVR
gene_28920	FNNYGPIADGILHN(+.98)GEPGIVNLDLSR
gene_58710	GAGTGLVGGAVPVLGGVLIDITK
gene_55868	SDDLPISSIAVDSIYTPVK
gene_44536	MGHIELAAPVTHIWYFK
gene_15293	MIQEQTMLNVADNSGAR
gene_38193	EC(+57.02)SVYC(+57.02)ELVSNPEQIQQVLGIAMR
gene_55782	DTGTIEIVAPLSGEIVNIEDVPDVVFAEK
gene_42354	LDVQFDNVEEAIAMSAMYAANHLK
gene_46930	FLHDFEGTVVAITHDR
gene_18540	LVYDPETTQILGAQLMSK
gene_9967	KEAAPAAAAPAAAAAAK
gene_44788	DDFAGSC(+57.02)PFHGNC(+57.02)LEGMAAGPVIEK
gene_18402	LEHYAQNDPDAYGYSGALC(+57.02)R
gene_38382	YNLPHNSLDFVFHGGSGSTAEEIK
gene_60210	VGDPVIEFDLPLLEEK
gene_38188	VAGINGLSLNLLDVFSGFDK
gene_39652	YDVTAQGNVLALAISHK
gene_43608	LMTEFNYN(+.98)SVMQVPR
gene_34504	IHGLADC(+57.02)MQGEMISLPGNR
gene_35278	IGETHEGDSQMDWMDEEKER
gene_25872	DNDTGVSPLFALGTEYAITR
gene_26029	DQVVGVVGTGHIGQVFMK
gene_25678	FLFNNGYADQITSVLK
gene_40619	LAAISDWTAENVHHAIQATADELEVGMGK
gene_57957	ADIDYNTSEAQTTYGVIGVK
gene_59946	VLSC(+57.02)GN(+.98)GGSHC(+57.02)DAMHFAEELTGR
gene_53458	IVDLSELFGVTTDYLLK
gene_19629	AGAGTDAAIDSLKPYLEK
gene_56060	LLNNSELTHAPC(+57.02)APGTLETLAR
gene_5463	VVTGFEDAVDEQSGEK
gene_25770	HGVNSVGLPGTIDNDIPYTDYTIGFDSAC(+57.02)R
gene_3902	DPLVEQIIAGVAGLK
gene_46440	ESAPQLC(+57.02)HQC(+57.02)EDAPC(+57.02)ATVC(+57.02)PVNAINR
gene_48108	AGLTLGVDPLGGSGIEYWK
gene_43603	ELATGEQQTLAQSGLSAR
gene_45926	MDSYVDLLQSHGASK
gene_38266	AHGMDESKLEEIHK
gene_20122	LGANPVPLQLAIGAEEAFTGVVDLVK
gene_7435	ENNFALPAVNC(+57.02)VGTDSINAVLEAAAK
gene_25328	IFEDNSLTIGHTPLVR
gene_38177	KHQKPSQ(+.98)TNAN(+.98)GGVVESEGSIHASNVK
gene_14325	LLC(+57.02)DPQTSGGLLLAVDPAAR
gene_29824	IDYTDVFGLGITADMIQPR
gene_18625	TADTAYLIDTLGASEIMDR
gene_4375	MEGYDTLYLPGMDHAGIATQAK
gene_29386	GGDIALGIGDEVLSPVMFPVLHTMLGK
gene_60204	GPDWSGIYASDNAILAHER
gene_60830	ITINPAIAQGISHVLGSVEVGK
gene_26906	FLFNN(+.98)GYADQITSVLK
gene_35337	AVYFPHQASNYDPDYDYEC(+57.02)ATQDGAK
gene_49212	YTGAITAAAGTIHR
gene_39455	IQALAGWIAEQIGADVNHATR
gene_44239	IIESIDAPSLFDVPLEFQK
gene_44353	LLAHNSMSPVHPATVEK
gene_46447	ELAAFSQFASDLDDATR
gene_16809	LGFGVYNVHTGFDPANTEQLAALLK
gene_25875	DGTMSDFGIPASIVAK
gene_14334	LMDDAFDTSVDIIDDFIAGR
gene_13640	HYEVATEVQHALQR
gene_29004	GLHVGHPEGYTATDIVSR
gene_34697	TTHLFTSESVSEGHPDK
gene_49632	IDHHPDVDPYADMSYVDPDAPAAC(+57.02)QIIVDFLNAEGIK
gene_40979	YDDAPN(+.98)NVAQAVIEAR
gene_17632	AEAAPAATGGGIPGMLPWPK
gene_3286	GTFTMVFDHYSPTPK
gene_47438	NHFASEYIYNAYK
gene_36130	QIVENAGEEPSVVVNTVK
gene_8642	LAC(+57.02)GIGNIHGVYPADWK
gene_42410	VFMQPAHEGTGIIAGGAMR
gene_54663	HNTGFMTMDHYLDK
gene_28441	GVGQDISEGGSAISGAATK
gene_19984	YLLLQQFSNPANPEIHEK
gene_44402	VIGVGGGGGNAVEHMVR
gene_33361	VYSGVVNSGDTILN(+.98)SVK
gene_22557	AVVAAVDALGLLEEIKPHDLTVPYGDR
gene_28986	IATVYDSLYTAVENNMPVNLSQLVEGHSPA
gene_60168	C(+57.02)FESTHEMLLEQLSQHK
gene_39861	IVVEKPFGHDLASAEELNK
gene_45947	AHPQLTLHQDPLYVTR
gene_29825	AAYIMGEDPLQTDAELSAVR
gene_29882	HIEIN(+.98)GDNLHDYLGVQR
gene_29700	HAIVAITEHIC(+57.02)DVDELAK
gene_34891	GQYGHAVIEMEPTDGDYVFENAIVGGAIPK
gene_53947	YLESEEGDSVADMLQYVK
gene_3651	YC(+57.02)EETIVDPTFVYGHPVEISPLAK
gene_11322	ALTEAN(+.98)GDIELAIENMR
gene_59843	AEFGEVDILVNNAGITR
gene_21341	LLAEAGYTADKPLTINLLYNTSDLHK
gene_6322	ILSPTAILGYGFPEESFMK
gene_60704	YLGDAVDNPVHPFVTILGGAK
gene_37501	KVDDVASLHSILYSHK
gene_37500	ILILHADHEQNASTSTVR
gene_23061	RPDLMIDGPLQYDAAVMADVAK
gene_30122	LHVC(+57.02)GNNPTC(+57.02)DGYEIEEGEFR
gene_6144	ENWGSDDC(+57.02)AIAC(+57.02)C(+57.02)VSATVMGK
gene_28339	MFSNTEELLPVISFNAK
gene_25877	EFAVNEVKPIAAEIDETER
gene_18344	ISHGEVDLSELGANANELLGK
gene_15169	TEIPEVFSGDIAGAIGLK
gene_54093	LISEILTDEIYPNDEDK
gene_19649	KLTDDAASLLAGDSK
gene_25758	LANNKPVIIGGDMSVAHDEIDLAEPEK
gene_20031	FMGEPEFTIDHADQYPQILLER
gene_4154	GLTAQALDDNMLQSFFGIAR
gene_37936	FTEGEGAAAYSFESEGK
gene_52713	ASGTDEATVLVPPIK
gene_36392	QAITSAGTGC(+57.02)MAALDAER
gene_6336	SVEFVGGC(+57.02)AGNLLGIGSLVK
gene_62840	FTGEISLTGQPFVMDPSK
gene_48144	LSDLQLIEGDVIDLNVLK
gene_3972	SHLAPFVPGHSVVQIEGMLTR
gene_14983	GSTSHYDYVC(+57.02)SEVSK
gene_28371	VTDYLQMGQEVPVK
gene_22667	FVQAYQSDEVYEAANK
gene_44799	RGSLPIALDEVITDGHK
gene_48729	AGVTDSHYSIEFGSPK
gene_12328	AAVESAVAHGAPYSWENLC(+57.02)QPLAEVDDVLGR
gene_12398	LGPYEFIC(+57.02)TGRPDEGIPAVC(+57.02)FK
gene_9475	GITINTAHVEYETENR
gene_56529	EAEAAGADFVGDDDMVQK
gene_35935	AETYFVALDDTGHVINSGYQTC(+57.02)AEYDTDPQAPK
gene_45776	AIMASDLGLNPSSAGTVIR
gene_34156	QLAEDPFNNYVALNK
gene_40174	SGASVGIDDMVIPEK
gene_37009	EFFGSSQLSQFMDQHNPLGELTHK
gene_35306	HESGVVTDPQTVLPTTTLR
gene_30135	YLESNPNVEAVFYPGLPSHPQHELAK
gene_24289	MTESFAQLFEESLK
gene_26362	VIGQDEAVDAVANAIR
gene_60291	AAILEGDMVGSYMHGAR
gene_18397	AAQYVASHPGEVC(+57.02)PAK
gene_22836	NNFDENAEDIHNDVSQLADTLEEVLK
gene_19290	FDSNAC(+57.02)VLLNNNSEQVIGTR
gene_29747	EFFGSSQLSQFMDQTNPLSELTHK
gene_58951	LYDGSYHDVDSSETAFR
gene_25789	IVLPVDNVAATEFSN(+.98)DASR
gene_60420	FLSQPFFVAEVFTGSPGK
gene_47391	QEDANFSN(+.98)NAMAEAFK
gene_52277	FMLQDLLGNFVPFLK
gene_45922	GNPVDIVLNPLGVPSR
gene_27048	NVLNLEDANSAEAEPNC(+57.02)K
gene_51543	VVGAGFDSLSNYYTLGMK
gene_28613	HASDDEPFAALAFK
gene_1273	ENNFALPAVNC(+57.02)VGTDSINAVLETAAK
gene_20770	SLQEAVMEEIIKPVLPTEWLTASTK
gene_37410	GLINDPHLDHSFAINDGLR
gene_16027	GYYDESGINQENVAMSC(+57.02)TESTYGNER
gene_15963	EMNIADYDAELWQAMEQEK
gene_15944	AVGEELC(+57.02)PALGLTIPVGK
gene_61241	DVTTGDTLC(+57.02)DPDAPIILER
gene_32867	FDFSHFEAMKPEEIR
gene_2064	NTLSDDMLGHDITVR
gene_24156	LLAHN(+.98)SMSPVHPATVEK
gene_38083	AVQLGGVALGTTQVIN(+.98)SK
gene_4066	SIDTTMGFTPLDGIIMGSR
gene_10515	NTAIDDGGIGPVQYPMIADIK
gene_33994	TNDVAGDGTTTATLLAQAIIR
gene_20952	LGAN(+.98)AILGVSMATAVAAANANR
gene_14044	MLC(+57.02)GENINNSVMADILLAK
gene_47905	FTGNHAQSDDYEDGAGNTVPSR
gene_17596	TILWNGPVGVFEFPNFR
gene_53432	C(+57.02)VDTSMGLTPLEGLVMGTR
gene_9769	DAGNDEADMIDEDYLR
gene_45941	VEMVQIVRPEDSMAALEEMTGHAEK
gene_8637	KYESPSFEYEPNNVVSSDILGR
gene_47027	FC(+57.02)PHLTQDEFPAQSLAASIYMETGVR
gene_37404	GMPLFEHIAELN(+.98)GTPGK
gene_33315	TVAAMDVLAPGIGEIIGGSQR
gene_46321	LGSQFHIPHGLAN(+.98)ALLISNVIR
gene_52046	ADMMGC(+57.02)SPGWGC(+57.02)EAVINHQNK
gene_60152	IATDPFVGNLTFFR
gene_19309	LPQVEGTGGDVQPSQDLVR
gene_23017	QIPLEGDALGMQPSDLR
gene_26392	AANDDLLN(+.98)SFWLLDSEK
gene_2312	GPLENDGFSAVEAIAPGVIER
gene_52201	YVETDNTGDDNYDGLHQVR
gene_34418	TEDGVLVDESPASAPLDYLHGR
gene_34487	YFPEPDIAPDHISQEWIDQIAK
gene_49093	AAIDDAVHQAQELAAGFHSK
gene_2452	AAQTTEANSAALDAQAADVEQR
gene_36020	ALAHYGVLDDADFTC(+57.02)YPGIQDEC(+57.02)LEDQPNAHFSER
gene_9202	DANDTGSTEVQVALLTAQINHLQGHFAEHK
gene_43609	IINELEGIFGGAGWNVIK
gene_45912	NIYTDPLNVLQAELLHR
gene_44111	NMFGLLNKPGYENLHDDLAK
gene_47882	QDAIDSLEQDQDFNDSANWLGNSDSNQK
gene_18874	VSFTEDQLVENFDALR
gene_37794	YVVSPIAGLTATDNDNSVDTR
gene_24127	TAEGGAEHVEPITGDSFIDTLDQFR
gene_1103	SGDTSGEELVILNTIDHGPFPLSQLK
gene_54678	GHVVTAYEDVALWHER
gene_60023	IGAGSTVNWPTGLGGK
gene_37411	MIVTLIHPIAMDDGLR
gene_5430	VVNIASYQVSPNDVVSIR
gene_51606	AEEPEQNSTDAVVTMDDFR
gene_29535	ELASLADVFVNDAFGTAHR
gene_18790	LSDQEIEQTLQAFEAR
gene_60136	VLQPHQSHDVGEVN(+.98)GETLSAQDYQNMVEEYTEVIK
gene_37241	C(+57.02)DMVEDAEMLELVEMEMR
gene_7050	LLSNFFAQTEALAFGK
gene_6613	EQLIDGLDQAPQALIGLLK
gene_1176	FTLTSAQDDFINSSFHEFR
gene_44284	MLEIEKPIIEC(+57.02)IESNEDGTYGK
gene_26838	EMQEDLQSAISYAGGR
gene_26733	KPAAVILEAVQGEGGVNPAPVEWLQR
gene_34098	HGGGEAQSYDSIDNAPEEK
gene_4029	LPPLSSASWQQITALIER
gene_2364	VSLVYGQMNEPPGNR
gene_14887	AMDLEQEVENLREELNETNSETK
gene_45648	IYNDLLENMMEDTPGNPSK
gene_59032	ESAPAAAAPAAQPTLAAR
gene_55340	DLSGFVDGTENPAGEETR
gene_25822	DFTYEAISHPINVGSK
gene_48262	MGAYAIDLLLQGHGGR
gene_3991	HFGESDEEIASSLSNFKPTANR
gene_41244	APAATAAATPAPQLGHR
gene_54013	TFC(+57.02)AHAPGAVEPLQSAIK
gene_46367	EGITATDLVLTVTQMLR
gene_51580	NPAIILADGVIGQMMEK
gene_29510	VYSGILNSGSYVLNASK
gene_53523	TC(+57.02)AFIDAEHALDPVYAR
gene_27178	IALVNMNSLFQQVAQK
gene_2841	MITTGDEILQTITGLMR
gene_35382	SYPLDIHNVQDHLK
gene_1584	IIN(+.98)AC(+57.02)SQAGHVGNPELAVYSSSK
gene_52171	EAGYDGELSDLSDDILIYHLK
gene_16654	GISYETATFPWAASGR
gene_34424	LGLTDDQANVAVSTPGR
gene_37084	ISNAHGQLLTQLQQQVMDNQR
gene_22172	AYDSSQEIYASQIK
gene_29827	C(+57.02)GETFENPVYWGVDLASEHER
gene_29425	NAAELFTQPDIDGALVGGASLK
gene_25778	LIDAEEDTLPRPSAEGLGTVTDFHEGSAK
gene_56242	VTIDGWC(+57.02)GPVEIEQIK
gene_55424	TLHYALEESDQLWIPETK
gene_2114	AVSENPSTSVGDLTESLAK
gene_25837	QIVSNAGEEPSVVANNVK
gene_19003	VPVATGSLTELVTVLDKEVTVDEVNAVMEK
gene_60055	LYDWVLDNITIPVHPR
gene_18498	SGDWAYTVGLPGK
gene_14960	ELLSQYDFPGDDTPIVR
gene_16191	NWSETSDSPEDSSDYHVTTSQHAR
gene_10899	GATIVGHWPTAGYHFEASK
gene_42649	TQTVVVFAEGPQAEQAK
gene_45605	IHGLAEVMQGEMISLPGNR
gene_27002	DAAALEAEALPNDESLEQDEQDDTDGERPR
gene_50237	GHLEFESDTIGGDFVIQK
gene_58194	LMINNPEFNVVAINDLTDAK
gene_53436	WVLLDNLADPGNVGTIIR
gene_14975	YTAQDWEGFQELVSK
gene_41003	YDTEVHDIIGDVK
gene_4362	VAIANVLKEEGFIEDFKVEGDTKPELELTLK
gene_45925	GDIIIDGGNTFFQDTIR
gene_25699	GDILIDGGNTFFQDTIR
gene_38325	VAVEELHNISSIVDSK
gene_37990	SVAFVDHNMLQQGFENADDHK
gene_13099	HASDEEPFSALAFK
gene_38433	LAGLTAQNEDQNVGIK
gene_45826	LMTEFNYNSVMQVPR
gene_39482	AIMASDLGLNPNSAGSDIR
gene_23879	HYEIVFMVHPDQSEQVPGMIER
gene_60490	ANDAAGDGTTTATVLAQAIITEGLK
gene_20175	KDVNPDEAVAVGAAVQGGVLGGDVK
gene_55362	ADVQGSVEAISDSLLK
gene_55894	DESDADQGTSYLFK
gene_1907	NLAGMDDANSTEFDADC(+57.02)K
gene_19487	VSGGLHGVGASVVNALSTK
gene_18650	VMGAAEPELVNDVLEVIQR
gene_54645	EPQGFIADATINTPN(+.98)GHLVASAR
gene_11922	IINASSIAGHDGFALLGVYSATK
gene_33772	VVPVTVVEAGPC(+57.02)VVVQK
gene_13109	IDMPDATTLAHGVVSPDK
gene_37422	VVISAPAGNDLPTVVYNVNHDILK
gene_14151	SVNDIKDDEQILDLGDVSAQK
gene_45900	MLIKPGMGFDEGMNIVHNEMNR
gene_60254	NVALEEQAVEAVLAK
gene_36756	AGPLAGYPVVDMGIR
gene_1883	SVNAYMLGEHGDTEFPVWSYN(+.98)NVGGVK
gene_41842	LHMNPEQTTEFVDAVK
gene_62595	DQGKDPATLHHVVPFK
gene_46336	SLGQFNLDGINPAPR
gene_25693	EAAQNAFNDMQPLVDR
gene_53181	LAQSSDGTSVEGMGFAIPSNEVVTIVNELVK
gene_23449	ANPQVFNALLQIMDDGR
gene_59497	SLTDAAQQVVAAVEGK
gene_29344	GHTAGIHSSDQNIIDEFAMK
gene_40092	VAYFNELDSYAESQGLNSK
gene_28818	DTINAPAEELGPEQLAQR
gene_20303	KADIFVENIKPGAAEK
gene_53998	NLEVTDLGHPIEVPVGVK
gene_13732	YPIITIEDGMDENDWDGWK
gene_12898	EDDKFVVLSDILGDEDHLGDMDFK
gene_42174	HYAHVDC(+57.02)PGHADYVK
gene_12016	AAPAAAQAVAQGHDK
gene_60567	DLLTEYDYPGDDIPVVR
gene_27161	ISGAGIQESHVHDVTITK
gene_52123	AASDEYNWDLNYGEIAK
gene_38938	DHLDYHGDMANYEAAK
gene_51607	STEPFQLLETTPQFVYQAQSGLTGR
gene_14806	VAVFTQGPAAEAALAAGADK
gene_3475	SHWSEQQQNSDN(+.98)GSPTLEVDALSLNPGR
gene_60789	LDEFMDWLATNYVTALNC(+57.02)IHYMHDK
gene_14449	AAGQADAAMEDGDALIFMNFR
gene_32860	IHAEVPADESPEMTEGYEGFYHLASMK
gene_7266	YVGMDLEDHISTINAPTSDKPFHK
gene_10029	EGHENYGMGSITDNDLTK
gene_37253	LVHGSYHEVDSSEMAFK
gene_43075	SHDALSATLVSVDK
gene_29441	LRDEMGEAMEEGC(+57.02)GIYR
gene_60250	VEVSSDSHPFYTGK
gene_871	YNEAPN(+.98)NVAQAVIEAR
gene_26639	DAGPAC(+57.02)MEAC(+57.02)PTHALVC(+57.02)VDR
gene_46476	IVSTLGPASNSVEIISQLIEAGANVFR
gene_29561	VTEAKPVNAPILYQYGAFGK
gene_4094	ITSAGGENLMGGTAELYK
gene_38933	IEQQLTSQGFENIADLSK
gene_52403	QETIDELNHQVLQFIDLSLMTK
gene_20086	EEKPEFDPILLRPVDDLELTVR
gene_6638	NDGVDFVLEC(+57.02)TGFYTSK
gene_44801	GYEC(+57.02)AVSAIEMANLMNVLK
gene_3236	DNQDGFQQLFSELGIANR
gene_47425	GEAPSVLDAAAALFINAYESK
gene_341	TAGSIFDPTQTM(+15.99)VTTAGDK
gene_28882	TITIAGTHDPIMIAGMDK
gene_29493	AGAPFGPGANPMHGR
gene_25908	FDVHPIWITNEGYFASEEESFK
gene_23584	APAAAPAAAPAPQLGHR
gene_24146	KGAELAN(+.98)SFKPDVIIALGGGSPMDAAK
gene_18314	AGLINSGGAAGGDTDLSDAVR
gene_51639	LYDWVLDNISIPVHPR
gene_40104	LKDLETQSQDGTFDK
gene_13676	YTSGTGSEALMGYSESK
gene_60140	GVC(+57.02)TLEDLAEQGVDDLADIEGLTDEK
gene_55350	AWYQDEGYGVDTIQAVLAR
gene_4850	FC(+57.02)GAEGLSNVITLSTLR
gene_41190	NDNNWSQEELAEK
gene_59691	TAEGGAEHVQPITGDNIVNVLDDFR
gene_33365	TLAEGQNVEFEIQDGQK
gene_41583	YTPNVADATEAQIQQATK
gene_18319	ISEHKPEAVKPLADVQEQVK
gene_29368	MLLN(+.98)GELPYTVGGGIGQSR
gene_21476	AMNFSTEDILNLFFEK
gene_59012	HVDAIHPGYGFLSENAEFAR
gene_1961	TNYSNPPSHGGAVVTTVLSDPELK
gene_30250	HVELAANIGTPK
gene_39785	MAENPQQVLDFLTDLAK
gene_28774	NNSASGENVTINENDFINQLK
gene_18872	VINDN(+.98)FGIIEGLMTTVHATTATQK
gene_45898	MDC(+57.02)SSEC(+57.02)AMAGLLALR
gene_61991	MQAASGQLQQSHLLK
gene_53199	TWASETDKVN(+.98)GMVQENVIAQLNNIK
gene_15252	TGKEPLDVFEEAMN(+.98)NVMPVLEVR
gene_60186	HIYAQVIAPN(+.98)GSETLVAASTVEK
gene_54285	GIWPSSANFTTDLHSLGQYIQEGLR
gene_45855	YSYEAALMALHDR
gene_1981	MDFPEPVISVAVEPK
gene_37726	FALPNAEIMIHQPLGGAQGQATEIEIAAR
gene_51913	VWPHADYPLMDVGYFELNR
gene_25916	DMALEDVMIVTHEVDENLFLAAR
gene_31603	LTGDSGEYTC(+57.02)DALIVATGASAR
gene_40224	LVIEMETN(+.98)GTIDPEEAIR
gene_47954	LIAAGAGNPPVVVDETADIER
gene_2676	DLHAAINPVETLFVVDAMTGQDAANTAK
gene_52001	YVELEDAYISVTDALQHAGYLYNTK
gene_25247	NYSSGGEGGATLINDPAMIGR
gene_1142	TMNTPHGDAITVFDLR
gene_51558	LLVSGMGDALSTWFEAK
gene_1820	LNTHDILDLFDSK
gene_15230	SN(+.98)GANC(+57.02)YVAEQPYPEGK
gene_38259	VPVPDGSVTELVSILGK
gene_38949	N(+.98)HFASEYIYNAYK
gene_29387	AAEGSNLHIGAEN(+.98)C(+57.02)YFEDEGAYTGETSPK
gene_9707	STIFNSVTELVGNTPLLK
gene_37282	LYDGSYHEVDSSEAAFK
gene_45020	IIESVYSHEGYDYAK
gene_15175	VNVN(+.98)GGAIALGHPVGASGAR
gene_44286	AINEDAAGNYIHYGVR
gene_17021	YGAHGTSHFFVTQEAAK
gene_39402	ANEIDVPAALIDSEIDVLR
gene_11087	LTHIPTGIVTQC(+57.02)QNDR
gene_14340	ITHIPTGIVTQC(+57.02)QNDR
gene_60212	ITHIPTGLVTQC(+57.02)QNDR
gene_53411	IVGMYSAPAGSTVLIDR
gene_25918	KVMDSVELC(+57.02)MLAVSLGDTETLIQHPASMTHSPVPAEER
gene_36142	ATQAAC(+57.02)DMASC(+57.02)ATTFVR
gene_54905	VLLHLIDIDPIDGSDPVENAR
gene_39288	ELGFNNVEEAEDGLDALNK
gene_9757	SEVETLEAGELGAIIGLK
gene_36021	EVVGDDIPDNMMGLDIGPK
gene_36032	FNNFINDSLLDGAVDALER
gene_14453	AEQALGGFDVIVNNAGIAQVK
gene_7410	TTVPQIFIDAQHIGGC(+57.02)DDLYALDAR
gene_2297	C(+57.02)QLVGDDLFVTNVDFLAK
gene_29892	ITDDLSGGLLQDVTK
gene_45914	QVGNVELPQEAFLAILHVGK
gene_12496	VLMQDFTGVPAVVDLAAMR
gene_29642	VHVHTEHPGDVFQYGSQFGQLGK
gene_18986	VVAGAVNNEVELTLEHGEILTTVITK
gene_35127	HVDTVC(+57.02)ISSYDHDNQR
gene_5309	AKDEADEKDAIATVNK
gene_29364	GQVEHDGFSPVEVIAPGVIDR
gene_2294	ETPADAEVVSHQLMLR
gene_58986	LPLDEAASFSELVQTIR
gene_32665	VLSESDFQVNQLLDILR
gene_33453	MVQAPIFHVNADDPEAVAFVTR
gene_45694	MGAHAEIESNSVLC(+57.02)HGVEK
gene_12846	LIDMHFNNTNPDQK
gene_49078	INYDLANDLGNLLNR
gene_51699	LNYDLANDLGNLLNR
gene_5101	DYAGQEIVSNASC(+57.02)TTNC(+57.02)LAPLAK
gene_38187	FLFN(+.98)N(+.98)GYADQITSVLK
gene_19742	NSLIQVALDYLAVGIDPTK
gene_35742	HVDVLPHGLINNVDEK
gene_38722	EISSC(+57.02)SNC(+57.02)WDFQAR
gene_10938	VNQIGSLTETLNAIEMAHR
gene_36196	LGEYWASLGDIFVN(+.98)DAFGTAHR
gene_46951	VEILGHVDHTLLNPVATWEDIQK
gene_59053	GVDLGDFPVMTFAEAER
gene_37898	HIEIN(+.98)GENLHDYLGVQR
gene_24749	FAYVDILQNPDIR
gene_15070	FAPVAC(+57.02)AGPLLWAELDALGK
gene_25014	VEITVPEEYMGDVIGDC(+57.02)SSR
gene_51700	SEPIKGDVLNFDEVMER
gene_23088	GIHPNYDEITATC(+57.02)SC(+57.02)GNVMK
gene_18652	QTDELTGLSSLVVLDSAER
gene_26114	MAENYGYDISKPAK
gene_14432	GENDSGSTEVQVALLTAQINHLQGHFAEHK
gene_44800	DTTTIIDGVGDEAAIQGR
gene_34963	KLGLTPVLC(+57.02)IGESEAENEAGKTEEVC(+57.02)AR
gene_30034	DANPVTDAAAMQAIR
gene_11118	VFIMDDAEQFMPNYLR
gene_26108	VMSC(+57.02)GN(+.98)GGSHC(+57.02)DAMHFAEELTGR
gene_6078	ISDDLSGGILQDVTK
gene_54529	GENDTGSSEVQIALLTAQINHLQGHFAEHK
gene_60614	YDITQSANTLSLAVQNK
gene_4097	VAVTELAHIVDETLEANNLER
gene_24215	LYDAMEQDQPVDLSHLALTH
gene_28839	TVAWYDNEYSFTC(+57.02)QM(+15.99)VR
gene_4151	TVIWNGPMGVFEFENYNK
gene_50284	EAADVLQVAVQGANAMR
gene_30440	VISPDELDDEFITEQLALMN(+.98)HK
gene_54033	AEVATIVEDFENADIIKPQDLR
gene_42585	VGDEVEIVGIKDETSK
gene_40828	TN(+.98)DIAGDGTTTATVLTQAIAR
gene_31188	NGSPEGEGMTGVTNNGR
gene_8038	THNQGVFDVYTK
gene_3982	VDLPAEQVSYFVDYGTPR
gene_23508	YFTADEEDQYLIAQAK
gene_3069	VDLDGNPC(+57.02)GELEEQHIAHAR
gene_31926	VVISAPAGNDLPTVVYNVN(+.98)HDILK
gene_21978	EAAESLFENLFFSEDR
gene_12763	MAYKGSVDNGAFKAQGVQLTAK
gene_51552	EFLDAVTEVLNSLTPVFDK
gene_51707	SGEQTTVTQESVAAHLR
gene_42800	SYGVDTTYVQTTMGVK
gene_9794	QTGYMPVNTAALNDSAYQK
gene_29105	AHYVMGEDPLQTEPDLATIR
gene_23062	DC(+57.02)SPLLLELNENDPGILVTQSVHK
gene_19616	FYQASTSELYGLVQEIPQK
gene_2815	IAHGVPVGGELEMVDGTTLSHSLAGR
gene_58988	IAHGVPVGGELEMVDGTTLSHSIAGR
gene_50109	SATLPVVVTVPNVAEPTVASVSK
gene_16811	LLDYAEAGDNIGALLR
gene_34151	ILIN(+.98)TPASQGGIGDLYNFK
gene_42470	YTDTPAGEALVSAGPK
gene_60386	AVQLGGVALGTTQVINSK
gene_48586	YVMHGVTGPNEYENNVNNNWFTNTMAR
gene_60694	ENYGVGIGSGPLAGLC(+57.02)AR
gene_44222	GIAETAQC(+57.02)GAILGIGGGK
gene_59709	FAILDAVN(+.98)GDEYLSGLAEC(+57.02)FHLPEAR
gene_40841	IIALSDIFDVSTDYLLKDDNEEK
gene_38032	DDSDGTGILSQQDITDVMK
gene_20446	ETGKPNLVTGPVQVC(+57.02)WEK
gene_1628	SYELGILLDVVAPTQEQADSIC(+57.02)SLAR
gene_54268	EYDHIKDVNDLPELLK
gene_25250	ITLNVGYSHPVVLTAPEGVSVK
gene_26740	ESGLLGLTEVTSDC(+57.02)R
gene_787	VIFLTADAFGVLPPVSR
gene_45542	TDDQEFGAYQHN(+.98)GGQIGVITVLEGADAATAK
gene_46270	IHLFMGGVGNDGHIAFNEPASSLASR
gene_3973	LVITPVDGSDPYEEMIPK
gene_46114	AAVNAGPGSLGPVNLPLPVVADR
gene_35098	VGAGPFPTELFDETGEFLC(+57.02)K
gene_25990	LELPALEDFGALLEEQNK
gene_53016	QEAALGAGAAHSEALNFIVNTILAQKPELSAQLTAIGHR
gene_49242	VNIEIDPQTQAVVDTVER
gene_29531	ALLTLGGLPTSGQITLFDGR
gene_58702	FPAIVYGGEAAPVAIELDHDKLWNLQTK
gene_6776	DYIHVMDLADGHVVAMEK
gene_39500	GTNDSGSTEVQVALLTAQINHLQGHFAEHK
gene_37490	TC(+57.02)ISNIHQGGTPPVEAAAVIVDLAK
gene_11177	GVYSMVFDHYEEVPK
gene_14816	LFLGHGAEVYEGQIIGIHSR
gene_899	DLAPLGITVN(+.98)GYC(+57.02)PGIVK
gene_32264	TLADTLEEVLNSSADK
gene_14353	TVAWYDN(+.98)EYSFTC(+57.02)QMVR
gene_2341	EFNVVEDLNEIVGVGHR
gene_2223	VELEN(+.98)GATILAHVSGK
gene_32524	VAMISYSTGTSGQGDDVEK
gene_2734	LGLTPVLC(+57.02)IGESEAENEAGK
gene_44671	SLGQFNLDGIQAAPR
gene_39856	AAGLEPGKDVYLGFDC(+57.02)ASSEFYEN(+.98)GVYDYSK
gene_10935	VGYINDQYVLNPTQEELK
gene_48969	IQGIGAGFIPANLDLK
gene_57288	NEGYLQGQLGNPEGEDKPNKK
gene_30784	SPLVLLHGGPGSTHNYFEVLDK
gene_29345	AASEAVQEAAISC(+57.02)DQFFVNHR
gene_60022	DVDKPFLMPVEDVFSITGR
gene_47813	ILSVSTATNHLSVALNDSQQIIVEK
gene_35474	NIVDGSHQMEPGMPESFNVLLK
gene_6510	GYYGWDFLNDTQLLTPR
gene_54405	GYYGWDFINDTQILTPR
gene_39483	AGTADAHGSPLGDAEIAATR
gene_46935	SMVGPGIGEAMELLGK
gene_19246	TLAQDILGNTEVPYGDQVFDFGKPFEK
gene_18996	GEALEHSIVTALHALPSR
gene_54490	MIYN(+.98)GVLELVGNTPILK
gene_60299	VPC(+57.02)ITGSLTEVVC(+57.02)TLGK
gene_54001	LAGLTGQNEDQNVGIK
gene_39782	IAGLTGQNEDQNVGIK
gene_44624	EMTLNDGHTFVELDQVQSEFAK
gene_15186	DLHAAGTLLQQAATAPFAR
gene_60534	IITDVHEPSQAQPVADVVDVIQLPAFLAR
gene_15110	YIATSAN(+.98)GTPDLFYK
gene_44201	AVGDSLEAQQYGIAFPK
gene_23425	IVAISGPSHAENVAQK
gene_11164	VPTSDVSVVDLTVVLEK
gene_1623	IALPPDAVLTVTLSDASLADAPAR
gene_52271	YIENISDDDIMDLEMK
gene_36552	TPVEVAEAPGFVVNR
gene_2921	AVGPEPWAAC(+57.02)YVEPSR
gene_3192	AQSLDALSSMANIAGYR
gene_31944	VDTVVISTQHDDAADNETIHR
gene_36804	DAMEHPEKEEYANFTIR
gene_28284	ELVVVYEGMPSYGGLAGR
gene_61239	AGKPLVIIAEDVEGEALATLVVNTMR
gene_52274	LN(+.98)DYAHYLETITNK
gene_52421	DYIHVMDLADGHVAALK
gene_2339	LYTGEIPLFSHYQIESQIESAFQR
gene_38320	LSEGAFIDWSNLPAGAEGIK
gene_46427	VFHEEPQVLHYDADDGGVVLQK
gene_42189	AVNVDGPSASASSTTK
gene_18751	GSLPVALEEIAGDGAK
gene_57879	VAAALTALTGDNEDQNVGIR
gene_8933	KGEVVTTYGASYTFK
gene_17952	DYIHVMDLADGHVAAMEK
gene_17658	IQDADFATEVSNMSR
gene_38025	VITDVHEASQAQPVADVVDVIQLPAFLAR
gene_49982	IGMIFQDPLASLNPLMR
gene_5530	AYEDAETVTGVIN(+.98)GK
gene_11620	LAGIGVIEN(+.98)QYLMPLNQTR
gene_57067	MEC(+57.02)C(+57.02)GVC(+57.02)HTDLHVK
gene_57880	SADAAGVHAVIVPK
gene_14245	AAQAGEAN(+.98)GAALDAQAADVEQR
gene_29748	GVQAMLDAVIDYLPSPVDVPAIN(+.98)GILDDGKDTPAER
gene_35061	ITEQDAQEMIDHLVMK
gene_31199	ELLQLGGLPTSGQITLFDGR
gene_13698	NIEGANVQTISGLNTYR
gene_60351	LTEGASILGLFVMGALVNK
gene_53422	GVQMMLDGVIDYLPSPLDVKPYVAHDPK
gene_31916	YIHDMDAWQSLSTEDQEK
gene_30024	GIEVSGEEGDDPTQDIFIGFK
gene_9199	EAVVC(+57.02)EWTETVNTPSAQVR
gene_997	YINIGVAVDTPN(+.98)GLVVPVFK
gene_58087	VVNVGDVVEVMVLDIDEER
gene_22552	FTTDEFIHPTTIVGRPEVK
gene_60135	AQGVDVVSFGAGEPDFNTPQNIINAAIK
gene_34511	ADEVQLHQQQAAGQAQPVR
gene_5500	VTDVQHAPNDQNLHFVDLILPMEK
gene_12851	TAVVEGLAQEIVDGSVPAK
gene_35981	FTLSQLAAIAHGER
gene_53814	YNITPASEGGSLYSNVR
gene_52970	GVIHWVSAAHALPVEIR
gene_48274	EC(+57.02)FESYLPASVAWR
gene_58458	IQGIGAGFIPGNLDLK
gene_4180	VYSGVVN(+.98)SGDTVLNPVK
gene_58428	ADNIATNVFTN(+.98)GLGISVFR
gene_39534	AQNLVNQFEAVTSFISPEILSIPADKFEQFK
gene_53630	VNDIMHTGDEIPHVGLQATLR
gene_7237	AGLINSGGASGNNDLADAVR
gene_20488	ELMSKPDIDGGLVGGASLDPESFLALVNYQD
gene_37346	DVHLSYGDYEALHGINLNFK
gene_39369	TQVMTMGGLVEQQLSDAITAMHNQDSDLAK
gene_39674	LVADHLIAANLAGHDSHGIGMIPSYVR
gene_57989	FLLLEGVHQSAVDSLK
gene_62006	GAPDVFEQFNTAVQK
gene_52833	LAGIGVIENQYLMPLN(+.98)QTR
gene_51698	ILGMGDVLSLIEEIESK
gene_10294	VLLLDNLSEYIKPGMSIEDIQAIIANMR
gene_14121	MSNPEVAGMAVHVAK
gene_6855	TAVEELHNISSVVDSK
gene_45801	AEYTPHVDTGDYIIVLNADK
gene_19966	SEFAEN(+.98)DAYVHATPLIR
gene_25732	IFDFEC(+57.02)DAYHDGEFTR
gene_25762	EVQTLTEQN(+.98)GFAGYPVVTTDNELVGIITGR
gene_8449	DPATGQAHTAHTNLPVPLIYVGNK
gene_17893	NIVELAIEAGC(+57.02)NC(+57.02)VASTYGVLASVAR
gene_47766	SDSVDATHSPIFYQMEGLVIDK
gene_23840	LAALTEWTAENVHHAIQATADELEVGMGK
gene_40095	FLHTLENMGPSPEPNLTVFYSSALPENFK
gene_25281	IQEVEGIEVVAINDLTDAK
gene_28128	DLYESLTQILAVK
gene_14049	INTVSSPFAEYASLDELFR
gene_52945	ITGFAGEDPTPALEGADIVLISAGVAR
gene_60533	MNTALAQQIANEGGVEAWMIAQQHK
gene_2941	NLTDYGAFVDLGGVDGLLHITDMAWK
gene_51598	FGGQVLDTVDIENYISVPK
gene_54677	VTAIPADFVTVASTDNC(+57.02)PFAIMANEEK
gene_51911	HEDMYTAINELINK
gene_582	EEFGGELLDGGPWLSLK
gene_35469	TQLPSGSELSLYDIAPVTPGVAVDLSHIPTAVK
gene_60138	YIC(+57.02)GEETALINSLEGR
gene_14883	AADHVIDIGPGAGVHGGQVVAEGTLK
gene_23891	NKPTFTPNVDC(+57.02)GDFVIVINAEK
gene_59816	ANTDLIKPGIAATLMAEEIK
gene_59692	SGASVGIDDMVIPEKK
gene_34428	YFTDAGVGFVVPDDSR
gene_46337	NAFYGQADAPVVVGGR
gene_34435	TTGEHEVSFQVHSEVFAK
gene_60937	IDTEGALLGNMIQQVLESHGVK
gene_32650	MFITEGAANYPSMTAYR
gene_56896	AAPAAAQAVAQGHDKLDDEAAGSVEEAR
gene_13743	SDETLNDIVHASVLK
gene_48571	EHGPNFEATAEVYK
gene_29362	AGDIVGEHTAMFADIGER
gene_54556	ELPGFPIVLHGSSSVPEEEVATINQFGGALK
gene_43822	LC(+57.02)SAEETAAC(+57.02)C(+57.02)C(+57.02)VDVGTIIDNESC(+57.02)TSSFER
gene_51969	GYFHETDEDINKK
gene_48592	IGVMFGNPETTTGGNALK
gene_23951	LPIIAAGGITEGAHAAEK
gene_37275	IVAVEPVDSPVLSGGAPGPHK
gene_40869	GSLAYAEDPC(+57.02)GAEQGFSGR
gene_18288	EIQQAYGIEHPDAGVALR
gene_1211	DMVEDQMDSMNISVPVILNLDHGDFESAK
gene_22057	NTLAGIATPDAYTDYLMAVLGAR
gene_14890	DTSEQTVYAFLGDGEMDEPESK
gene_32490	ERPVATGHDEQSWAQNR
gene_3057	ENEAYLQGQLGNPK
gene_29353	VMPFWEDNIAPDLLDGK
gene_12477	TLVAVMENYQQADGR
gene_36758	GLLAHSDGDVALHALTDALLGAAALGDIGK
gene_7936	ANALGKPVITATQMLDSMQENPRPTR
gene_19767	EIPTVAPSLGDALDALAADHEFLVR
gene_35195	LHGC(+57.02)C(+57.02)LSEDVC(+57.02)GSC(+57.02)EANNC(+57.02)LIK
gene_36877	AVGESVQKPLEYYDNNVN(+.98)GTLR
gene_37647	AYLAQALLDHPNMIILDEATASLDPAAK
gene_23353	TLTSSAVNDMSSLETALENR
gene_4150	ISNDSPIAQALLGK
gene_28784	ISNDSPIAQALIGK
gene_23948	VSGGLHGVGVSVVNALSQK
gene_36864	LNWMLSNGESPLFSEDAK
gene_57631	LVVNSGN(+.98)GAAGHVIDEVEK
gene_8153	SEMGDLAQSVSHMQR
gene_28860	ALAEQALAQPTATELMALVETFTK
gene_51714	AN(+.98)DAAGDGTTTATVLAQSIITEGLK
gene_2548	IDTEGALLGNIILQVLESHGVK
gene_19000	VVIVADHQQTATTAK
gene_52121	VLEDPSYQVENPHK
gene_12019	SPGEMNPELLNDQVAQVLATFEHPTLK
gene_44820	ATIGSVGNEQHELINIGK
gene_26224	NMTSSDFAEITTSTPEK
gene_20313	AGAGTDAAIDSLKPYLDK
gene_51555	DYDQSGETVALLDVPR
gene_22794	HQKPVPALNQPGGIVEK
gene_14429	SNYSDLEANYATLK
gene_18859	IVDDMFDTMYAEEGIGLAATQVDIHQR
gene_54398	MLMGSVTEYVNQHALADVLIVK
gene_40090	NYTGDILNFETATELLHESGIK
gene_2839	EGVQEDILEILLNLK
gene_14053	QIGIYSPN(+.98)GQQYTPQDR
gene_21791	HAIVAITEHMC(+57.02)DVDELAHFIEK
gene_7782	GIPTGIHPEEGVSAAEVIMTVLHAGGK
gene_62001	DLNDFATVNAEYAAFFDEHK
gene_54655	VVSGGTDNHLMIIDITDTGLTGK
gene_40280	FIYC(+57.02)DNVQNPDEVIK
gene_10110	TEQYHEGTIPLQTLR
gene_44524	DVFVGPTLIAFSHEHPGAAAR
gene_59675	LVSADGKPVSPTEDNFANAAK
gene_45530	VVNIASYQVSPNDVISIR
gene_55715	DC(+57.02)VMVDDMIDTGGTLC(+57.02)K
gene_55353	VLEDMGYETGLGDEGGFAPNMK
gene_59002	SFQNVSSFDSAMVEQVSK
gene_56304	THVLAVN(+.98)GEIYNHQALR
gene_53977	LIMIFDSADGAAAAAPAPAEEK
gene_37267	QKPTEGEVVAVGEGAYTSN(+.98)GDKLPMVVK
gene_13986	LVFLHSSDTHGFLLPTDYQNK
gene_19555	LGQHVADEGGFYVDTDKK
gene_33590	EENGLIDMFTNLFNVEHMDEC(+57.02)NAK
gene_46450	DGLFMEGADSPYVNLIVVR
gene_12736	LEESDMVLYPDFSTWSVLPWGDEHGGK
gene_51626	GLLTEAELDDIFSIENLK
gene_62004	HAIAPLLFGADHPVLQQQR
gene_16807	GLSLEAEVGSIGGEEDGVVGR
gene_51523	NYTPDVELVGDIAGTLNK
gene_1172	TGKEPLDVFEEAMNNVMPVLEVR
gene_40209	LAILPDGISFETAAAC(+57.02)FMK
gene_3439	ISPDDGALTYTAEAPLPGSPTHISTDR
gene_29631	DITLAMDC(+57.02)AASEFYK
gene_29381	TDAGVHAIGQVIHFDYPGK
gene_47824	SGLNLEGLENFIQTDASINR
gene_6648	GEGQPGDIETLEQLC(+57.02)R
gene_25899	GPVDNDGFSPIEVIAPGVIER
gene_38085	ASGTDEATVLVPPVK
gene_57789	LFVVDTFC(+57.02)GANEGTR
gene_36755	VASWYDNEMSYTNQLIR
gene_61645	NPEILEEAIMALQQK
gene_8452	QEAAPAAAPASAAGVK
gene_32190	GITINTSHIEYETETR
gene_52814	ELVDSDPDLLGNSDIMK
gene_46372	DLDDYFDENDKPIEGINSEEVVDKA
gene_60264	IAYSGDSQSAIVLNALDYAK
gene_33889	ELHGQTEEVYLEEMVGR
gene_8442	VVPVNGLNVEDAVNYGK
gene_60054	VADNIILAHPTEQLHGAEVIAGEIR
gene_16249	TGISAAFLGNTAEQVIDHLR
gene_52172	YGITGVTEILHNPSYDVLFAEETKPGLEGFEK
gene_3910	AGAGTDSAIDSLKPYLDK
gene_38082	YSDGSANNLTHK
gene_9306	MAGDAPAAASGQQYYVR
gene_37353	VEVLIDGEDFADSLTEGNK
gene_19401	FN(+.98)QIGSLTETLAAIK
gene_45897	LLETSHIPVTSTYQAAGAVNQDNFSR
gene_60625	SEPIKGDVLNFDEVMDR
gene_62020	YQWQNYGASNENEWDGYR
gene_51519	AIAQVGTISAN(+.98)SDETVGK
gene_40094	LSPEMVSADTLAGDPITAR
gene_35064	VQMLAQAAEEHPLHGGTGIAHTR
gene_6738	DNEPQINFDDVDLDADDR
gene_39416	YSDN(+.98)GSTLSAVNFPEVSLPVHGQNANR
gene_2340	GGPLADGIVITPSHNPPEDGGIK
gene_46446	SSDVFHTSIAPEAAHELAR
gene_36172	FPATENAANTVAHAR
gene_4264	VC(+57.02)AFIDAEHALDPVYAK
gene_48082	GITINTAHVEYETETR
gene_18975	EAAIQVSNVAIFNAATGK
gene_44073	LGSQFHIPHGLANALLIC(+57.02)NVIR
gene_19443	IQDADYATEVSNMSK
gene_7935	C(+57.02)DLVDDPELIDLVEM(+15.99)EVR
gene_39739	ATIVNAGSSDFLEGEQVEYSR
gene_34734	FMDDHGFLDIETPMLTK
gene_46333	EMGIDYVIIGHSER
gene_14406	VGAPTVAGATVEGTVEK
gene_50236	ENVISIIGN(+.98)GVVLSPSALMK
gene_37734	LEFGGQSVDAPLISIASR
gene_18509	YFQTAVSVSNDAPVLLDR
gene_14323	IAYLYEDLMNTYGDSGDVK
gene_22687	MANDADC(+57.02)AALGEVAAGSAK
gene_51168	VVIDESVIEGQSKPLLIYGKPEAQQASGE
gene_7932	AIDDAAAGKPFDTSLLETLEGLAHR
gene_19743	YSHFDAGTHGFNSQTPMWEK
gene_53651	ETTMARPDN(+.98)GMLSVGVAYR
gene_40856	AEDTVISGASC(+57.02)TTNC(+57.02)LAPMAK
gene_6346	LSFLDSVGLDYLTLSR
gene_1170	GVNLALGENVQQFVADEQGK
gene_25923	VENIEERPGGAANVAMNIASLGATSR
gene_48596	ITGAPEETESAAAVIEWLHGDR
gene_5278	GMSSFDQSSLTGESVPVSK
gene_3146	YTSSVVIDESVIQGIK
gene_17238	LFVHHIQNAENGATVEFDK
gene_37786	ESGFDGELADLTDDILIYHLK
gene_14285	TIAVIGYGSQGHAHALNAK
gene_37371	GMLNPGSALLTLSYLGAER
gene_41219	ADPLEQGAGDQGLMFGYATNETDVLMPAPITYAHR
gene_31923	FIEQVGYYNPVSQPK
gene_7172	ILLSSMPGC(+57.02)AVTEVEIDGVLHEYSTK
gene_28187	VNEGYYTLVNFTAGTELPR
gene_54449	DLLSEYDFPGDDVPVIAGSALK
gene_41226	VINLDKESEPDIFNAIK
gene_60234	NLTAVDATDIC(+57.02)NLIGK
gene_34168	LVTDVADLAGMPESALAAAQAQAQAK
gene_44836	YC(+57.02)DSVVC(+57.02)HIN(+.98)GYQGIQAALEK
gene_48022	N(+.98)GYVAHEC(+57.02)ILDIRPLK
gene_20433	TYGSTNPINVVR
gene_10082	ATLIPVGDDQEPMLEQTR
gene_40136	FTLTSAQDDFIN(+.98)SSFHEFR
gene_48414	AMADADATTIIGGGDSAAAVNILGFGDK
gene_62077	TYYVYNVC(+57.02)DHEEC(+57.02)YK
gene_43179	TPEGYASGSLGPTTAGR
gene_47942	ALGVTFFLPEGDAISASR
gene_3073	ETPADAEVISHQLMLR
gene_29896	FLHTLANLGPAPEPNLTVLWSTR
gene_14820	HVNINTLEMMPVSQSFAGLSVHR
gene_38872	TASEFGFLPLEHTLAVAEAVVTTQR
gene_48588	ATIDGLENMNSPEMVAAK
gene_21867	FFIADDVHPQTLDVIR
gene_1615	SLADAGLAAEIAPFGGEC(+57.02)SHNEINR
gene_59347	GFEMDFAELLLEDYK
gene_14878	FEPGDETEVSLIPYGGK
gene_11537	ALIAAGHHYQEAQDSSTFGVTAK
gene_40291	LAQMQQLSHQTDDSEAAAAIAAQTGDR
gene_38299	DKPEDAVLDVQGIATVTPAIVQAC(+57.02)TQDK
gene_9821	IYSGVMN(+.98)SGSYVLNSTK
gene_12385	DGSFIDQIENVIEQIK
gene_52264	FDGNAC(+57.02)VLLNNNSEQPIGTR
gene_61154	FDGNAC(+57.02)VILNNNSEQPIGTR
gene_26734	GSLPIALDEVITDGHK
gene_45813	INPIEDMPHDAN(+.98)GTPVDIVLNPLGVPSR
gene_54491	YGNETLVHAITDSLLHSPK
gene_39066	VMIHQPLGGYQGQATDIEIHAR
gene_35066	QYVTALNVIHYMHDK
gene_12017	LVAPLIDVMGSAGEELAR
gene_33323	KYVTDTSVLVNDALDQNKK
gene_26832	SNFGAN(+.98)AILAVSLANAK
gene_59800	GAQEAYTTGIQSEGAGTIK
gene_35593	ITVQDESAMLVAPLLDLK
gene_60178	FPAIIYGGAAAPVAIELDHDK
gene_27676	AIMASDLGLNPSSAGADIR
gene_6946	DTVIEALQAALVSAYK
gene_8587	DTINAPAEELGPSQLAQR
gene_9814	TPASFEPSIDYVVTK
gene_52533	AAQYTAAHPGEVC(+57.02)PAK
gene_48629	HEEAGALAASSEYK
gene_22553	VMAGQTLAQQGVTK
gene_38267	VINDN(+.98)FGIVEGLMTTVHATTATQK
gene_50019	VAVIGSGPAGLTC(+57.02)AGDLAK
gene_44791	NKPVIVVDGSGMQC(+57.02)QDSATALIK
gene_39150	NVEDDSELKDFDDIVIDDSNKDDVAEGNNAEESVDDLNNAEK
gene_8277	SVFPIQSYSGN(+.98)SELQYVSYR
gene_38241	TKPHVNVGTIGHVDHGK
gene_7077	FEEFGEILNEEVQNMINK
gene_53880	GEVADAVSGMLTELQER
gene_14543	FTIAASFGNVHGVYKPGNVVLTPTILR
gene_38630	HAQETHAANSNAIDAR
gene_28847	NHVATQITSDLEASK
gene_22725	ISNIQDILPLLQEIVQQGK
gene_42625	SWEAIANTMGHPEWITDER
gene_40101	SDDKVSDLISTISK
gene_30972	VMELMEAVDTWIPLPPR
gene_22551	AGPGSLGPVNMPIPVVIDR
gene_12336	IQHSLAVVWGVQPVLTDKPK
gene_25060	GMGESNPVTGN(+.98)TC(+57.02)DNVK
gene_3130	VMVTSHLGRPTEGEYNEEFSLLPVVNYLK
gene_1609	TFEVLATN(+.98)GDTHLGGEDFDSR
gene_54271	ETPNATWPVHAVITNSTYDGLLYNTDFIK
gene_1001	TGLVHISEVADSYVK
gene_5421	RVEIEIQGVTEQVSQQAAQ
gene_58949	THEEPVADAAETLNTAAEQPETEQADAAAAAQAR
gene_28945	YPLADYALTPDMAIVDANLVMNMPK
gene_58135	NPEGIAAALESAATWLAAK
gene_52787	APEFTPSQTEEGDLHYGHGEAGTHAPGMSQR
gene_48093	MDAASMQESASDEEIQSWYDQHK
gene_10936	ESGLQGLTEVTSDC(+57.02)R
gene_30256	LGWSQYHDTGFYGNGFQNNN(+.98)GPTR
gene_8111	GWDSNWYGGNDYGDSLLEDSK
gene_14411	GMSFLDLIQEGNMGLMK
gene_33360	MMGDGFAVKPLEGEVVAPISGK
gene_52913	NAIPTQSVLTITSNVVYGK
gene_8619	VDMSEYMESHSVAK
gene_834	DPDSDFAPFTWENK
gene_61427	FSLPDQDGEQVNLTDFQGQR
gene_11400	DALNSGDTAALAEWSAPIQAR
gene_29434	GSQFEQPLLEFSGAC(+57.02)AGC(+57.02)GETPYAK
gene_23471	IVTGVGVPQITAVADAVEALEGTGIPVIADGGIR
gene_30087	TVVWN(+.98)GPMGAFEMPNFAEGTLEVGR
gene_45858	ANVEWIAPVTVYPGEDELLALAQGAIR
gene_6048	DFDNTVAIHPTAAEEFVTMR
gene_47900	YLSDETQYFC(+57.02)PGFEDPAR
gene_51708	GPVVDENALIAALQK
gene_34501	STTDADEDQVLLDVMDAGGDDLQTSDDAYEIYTDPK
gene_29399	AAFLHASDIMPHTEC(+57.02)VAGEEQK
gene_18385	TPGHPEVGYTAGVETTTGPLGQGIANAVGMAIAEK
gene_60634	VAINTGPDQAIWEEVVK
gene_21014	VFYIGTNTPSVLEDIR
gene_39914	TIENDGYEAIQVGYQDMR
gene_96	WVHFGLTSTDVVDTAQGFLLK
gene_40863	TAAEQVDYLEELVNK
gene_13740	EGTRPALVIPTNEELVIAQDAHR
gene_5601	DGKPC(+57.02)VSYMGPEGAGHYVK
gene_38526	EVAAQQVSDQQLETAR
gene_13876	LSAPC(+57.02)SDTTAIAQVGTISANSDETVGK
gene_47956	EAADIMQVAVQGAN(+.98)AMR
gene_777	YGLSPLGVGWVVWR
gene_57244	ESAPQLC(+57.02)HHC(+57.02)EDAPC(+57.02)AGVC(+57.02)PVNAITR
gene_19999	TQSALEAVDGVAAAVVDTK
gene_40212	LVAPLIAVMGSAGEELK
gene_17373	GAPGDHN(+.98)GPTVFATHSTHK
gene_16430	GGDTVTLNETDLTQIPK
gene_58042	IIHLTDDSFDTDVLK
gene_49409	VLGSHVHQAGSLVTDER
gene_54374	HVAPPEGQMDEPFQMLVTTLDTNAFVGK
gene_6665	ADSSNNISGDNHDTGVSPVFAGGVEWAMTR
gene_52525	QLHIPVHVTVSTDYSGLVEAMSSK
gene_40292	DVLLLDVTPLSLGIETMGGVMTPLIAK
gene_2206	TNEAYLQGQLGNPK
gene_15836	SAEMLTQAAEIPENHVVAVLLNR
gene_34537	KAGVPTVPGSDGPLTDDMDANR
gene_3423	EFFGSSQLSQFMDQTNPLGELTHK
gene_48568	LHILGVMEQAINAPR
gene_6659	LFQDYDLALLEVNPLVIK
gene_802	IVHTTFEFTDIAGLVK
gene_34398	TGLSAAFLGNTAEQVVDHLR
gene_34188	LVLADGLIDASAQKPALIIDAATLTGAAK
gene_59190	LVVATDTAFVPFEFK
gene_53042	LIMIFDSADGAAAAAPAQEEK
gene_37919	LPYEWALDGISNTQTINPDALGHGEEEQVDK
gene_55141	DAANSC(+57.02)DQFFVNHR
gene_14313	YVYQDTLPISQN(+.98)GK
gene_43357	TNTSAVWQQTDLFSTLFR
gene_53518	SFVEKPDVDKAPSDYAIIGR
gene_23776	TSAESILTTGPVVPVIVVK
gene_2051	VVNPLGQPVDGLGEIK
gene_20057	AAAQNAFNEMQPIVDR
gene_18756	DFEEGNAIEGTVTSSVR
gene_17563	ESYGMYAC(+57.02)N(+.98)GILFNHESPR
gene_51605	QIVSNAGEEPSVVTNNVK
gene_47044	QQQEQWHIYC(+57.02)NSLVQGITLSK
gene_59765	AASDENNWDLNYGEIAK
gene_33275	FSAMSASDDGVMPAGEYLQK
gene_46293	EYAIVNLDDLNKFEDGSEVTVATLK
gene_41218	KNNVVPIGPLHVTSDEPGHFR
gene_53781	EKEMLNNFIKPGLEDLSVTR
gene_32455	VLNFEDGISTTNIINTINK
gene_61115	GFEALGADVTIEHGAVNVK
gene_29469	HFDHAVSPMDVALDIGPGLAK
gene_19636	AVQLGGVALGTSQAVSK
gene_48173	C(+57.02)AEDGLIDWNQPAAQIHNLVR
gene_46493	LPVFSASGLPHQELAAQIAR
gene_35514	FYSFTNMGQEPGQGSTYLAR
gene_11951	YEQDNNPLGVIGSFTYTEK
gene_52175	LTGDSGEYTC(+57.02)DALIIATGASAR
gene_24139	LVAVNTC(+57.02)LAQLDHDDLADYEHDR
gene_3888	TLQQAVQSGEYSDYQQYAK
gene_54672	EIGVETGGSNVQFSVNPK
gene_53686	IHMFDVNIDDEQGSYNESK
gene_9942	VVSEITESN(+.98)GSSSMASVC(+57.02)GASLALMDAGVPIK
gene_33336	DAPYFGFEIPNAPGK
gene_10020	MFQLSVQDIHPGQQAGNK
gene_60235	NVHLSGGVGIGGVLEPLQANPTIIEDNC(+57.02)FIGAR
gene_50204	LHSLLDEGSLVELGSELEPK
gene_23950	SVEHVLTMMEEYNVK
gene_25879	VSDAASNDTESLAGAEQAAGVK
gene_59779	C(+57.02)PFHQGGVDHSAGAGTGSR
gene_14450	HSEDAPSNDFDQQLEDVR
gene_26111	LADAELTMIPQNTTPVPADKK
gene_40112	AVDTTAAGDTFIGALSSILEK
gene_50370	TNLAGLMDGYFHHEASIEGGQHLNVNVMNR
gene_11047	ALNVEEQSVQETEQEER
gene_60698	EAAENLFENLFFSEDR
gene_24003	VQMLTAAAEEHPLHGGTGIAHTR
gene_42365	LRPGAELLEGAHVGNFVEMK
gene_14884	AALTTDSDVIISEIGGTVGDIESTPFMEAIR
gene_31721	GFLFDLDGTLVDSLPAVER
gene_18792	GHELNIIDTPGHVDFTVEVER
gene_28348	HIAMHVAASKPEFIKPEDVSAEVVEK
gene_25823	TFGEAAC(+57.02)LQELDALLAHR
gene_8749	EADDKEPLSALAFK
gene_38939	VAQETAAVHAESQGAGQQTNNGPIR
gene_37417	DSGSDMVLVGLLR
gene_38182	DFSFISQQN(+.98)GMFSFSGLTK
gene_60894	IEGEYPQFGN(+.98)NDSR
gene_9908	GMMTTIHSYTNDQQILDLPHK
gene_3128	TGEGVVELVDMIMDK
gene_28173	ISPMAVEEVIEMQGLSLDPSSHR
gene_4817	TPLIISGPAEDSSEMYK
gene_37978	VSDYDGYNQFLVHR
gene_40915	NVAVVATNVTVASHAYQK
gene_20024	HSFNEPHILAIAQAIAEER
gene_10631	YGLEADAATGASQHEGEPVEDTTPDTVSGASQH
gene_19524	AEEQAADQVAYQQAVQAIK
gene_9901	YWASLGDVFVNDAFGTAHR
gene_23450	KHVPVYVSEDMVGHK
gene_18227	VYTYAHMDLVADGIIK
gene_16532	MMSQLLDSAVFPGIQGGPLEHVIAAK
gene_38264	VIGVGGGGGN(+.98)AVEHMVR
gene_35291	ALDTDSGVEIWSVNLAEK
gene_42415	VLVEETVPGTEVETAVLGNDKPIVAGVGQITNAK
gene_41198	YEEITASC(+57.02)SC(+57.02)GNVMK
gene_18633	YPVVRPQDQQPEEVQVQDASVAK
gene_59477	VYDSDTILSLSHTPR
gene_25330	EYVVSMLESLGTLAGAK
gene_33417	TFTSQEFTHYLEELTK
gene_16720	LLTFADENNYTALDAMEHVAESTISTR
gene_13519	TTVPQIFIDAQHIGGC(+57.02)DDLYALDSR
gene_47420	VYSTLTTDNPIDLVR
gene_49071	IGIAAQALGIAEGAFDEAVAYMK
gene_56795	THASTIAVMPVPHEEVSK
gene_52074	ADFQHQLQTALAQHLGDK
gene_57091	LPYGVQADAADAADAVK
gene_21853	YNTN(+.98)GGIVTGDGMGMALSHGVPLR
gene_15984	NLDASNVGAMFIVDPR
gene_60248	FETLQLHVGQESPDPATDAR
gene_23051	EHLEAFEIALDNVRPTVEVK
gene_49259	NTLLHEHWC(+57.02)DLLEANSVDSVK
gene_22753	LVDHVLQYHDYNFK
gene_25253	KHQKPVPALNQPGGIVEK
gene_49716	MNIGQLLELHLGAAAR
gene_26614	SGMGYC(+57.02)GAANIPELIEK
gene_2562	LVEYHQLTAPLIQYYQK
gene_35335	LTDDYEIVTSVVSSALPFK
gene_30002	IAEQNVIHTPLPQGQQWTR
gene_5884	MHIPTMIHESNSVVGLANK
gene_61491	DC(+57.02)VLVDDMIDTGGTLC(+57.02)K
gene_2816	SAGPSIPVEILGLSEVPEAGDR
gene_25358	GVQEMIDGVVDFLPSPLDIPAVTGTTLEGEEDKR
gene_60499	FESAVTNLGNTVN(+.98)NLSSAR
gene_52161	TFSIPHGGGGPGMGPIGVK
gene_6079	LSVPAMHYDATTGEYR
gene_47815	DTFSAGYQQEPGVSGPLK
gene_55728	VVDWTQVQSGPSC(+57.02)TQILAWLGAEVIK
gene_43470	AQANLGDGNTTVMADTDNK
gene_3907	LSMESAHEIAAYILNSAK
gene_40894	GLMTTVHAATATQK
gene_47757	TEVPYGDQVFDFGKPFEK
gene_7497	DNTPVMTDGQDVMPEVR
gene_11555	EDAQQYLQYIPVIANAIK
gene_14488	YIASHTLHIGESASDILR
gene_27606	FPILNASIDDAAQEIVYK
gene_29647	TNLGSLLDHTGAFGESEK
gene_5876	NIVDGNHQMEPGMPESFNVLLK
gene_60354	QFVQAYQSDEVFNEADK
gene_17847	STAESIVYTALETLAQR
gene_28705	VLEDMGYETGLGDEGGFAPNM(+15.99)K
gene_19887	DLITVAVEPTDSPVITQALAGEELKPGPHK
gene_21006	VGAGPFPTELLDETGDR
gene_1572	IIEVQGTAEGEPFTHEELLTLLALAR
gene_6725	AEDTVISGASC(+57.02)TTN(+.98)C(+57.02)LAPMAK
gene_51586	ELVC(+57.02)EAQNTGLIGSK
gene_60513	MPYSTELNSLDDPAFVK
gene_45198	QIVLNC(+57.02)GEEPSVVANTVK
gene_24209	AHVSDYNVDVIDSQSATK
gene_60498	HVPVYVSEDMVGHK
gene_16915	AATAGAANSAALDAQVAGVEK
gene_2771	GHEVNFIC(+57.02)ADDAHGTPIMLK
gene_57375	HGVNSVGLPGTIDN(+.98)DIPYTDYTIGFDSAC(+57.02)R
gene_29390	KQEPFENVTLDVEEQHQGSVMQALGER
gene_29986	SVSDIAGVPAQINIAEVR
gene_57735	LDDVQPAQVKPLADVR
gene_34175	DTMC(+57.02)QLNKPGADFSEIDGVK
gene_16533	ANLPGYLGNC(+57.02)HSSGTVILDQLGEEHMK
gene_41607	VAHVAAVVAFLNK
gene_28768	SENAALVNSFWLLDDSKDEVR
gene_13822	HEDMYAAINELINK
gene_34202	VNINTEFQLAFQEATR
gene_54406	YEVTYIIKPDIDEDNKK
gene_16676	LSVLHGINAPEFFDK
gene_39443	VVTISGPDGYIYDPN(+.98)GISGEK
gene_11630	YHDADVTAFGYEYGQLPGC(+57.02)PADFK
gene_51760	YAQVVDAESVDPNEVSVGK
gene_54855	FVLLTSQADVKPLSAAPESAVNSELDGLR
gene_20989	FGIGQGIDFIAASFVR
gene_23392	GLIEEMASAYEDPK
gene_38011	MGGSSN(+.98)GGGGSNTGDPLGDILNDY
gene_29498	VSDYLEMGQEVPVK
gene_60246	ANDAAGDGTTTATVLAQSIITEGLK
gene_2819	SQLADYQQALDVQQTR
gene_6747	MANLPFVGSDVLGSAAC(+57.02)MDK
gene_58425	SGGGVRPGFEGGQMPLYR
gene_44221	ALASHGIVFGEPQTDIDK
gene_51723	IGEN(+.98)QGGGELASVEDAK
gene_34343	ASYDLEYGSN(+.98)SLEMHK
gene_762	FYTLNAVAIAQEIGLGGR
gene_48618	SPVEPAQSTATPPVK
gene_60231	DMDEDSSEHLNIDTLSR
gene_14801	IITDVHEASQAQPVADVVDVIQLPAFLAR
gene_5459	QDAIDAVEQHGIVFIDEIDK
gene_12695	VVSDIDHFGASNPVNK
gene_22684	GFADAFNYADIDKAPEEK
gene_34337	GFEFENAIVGGVVPR
gene_5443	VLTDGDDNLNDYVQAK
gene_38636	TDEETDRPADDEAPFASLAFK
gene_60734	HLSGLGDSLLAVSDGEIAK
gene_14439	IADQIIVGGGIANTFIAAEGHNVGR
gene_25941	DYFDHHEPIATVPSHR
gene_34176	NNTLVQEVQSAQHGR
gene_18406	VVASPGQGQQFEIQASK
gene_29988	QLDQMMNNFVEFVNQINK
gene_42614	AAIQEELTSLTTEIDR
gene_39847	SVFPIQSYSGNSELQYVSYR
gene_14425	IMDVLGNPIDEAGPIGEEER
gene_14470	LVHHDIIDAVMNMK
gene_23979	TAEHASSMTAMQSATDNANDLVSNLTTK
gene_37295	INEILHETTGQPLEK
gene_23394	ASGTDEATTLTPFIEK
gene_43340	FVSYGVDKETEMIDYENVR
gene_30032	FHEDVYTIVDNDDPDKPR
gene_17792	DNEAAYLAGVAAANETK
gene_7357	GEGAMDAANILKPALAR
gene_59618	YTC(+57.02)PQYQEGMLDSK
gene_15509	VDLDGNPC(+57.02)GELDEQHVEHAR
gene_54408	EMNIADYDPQLWQAMK
gene_23599	ANEAYLQGQLGNPK
gene_25853	ESTAYHEAGHAIIGR
gene_27304	DTTTIIDGVGEESAIQGR
gene_5609	AHFDGLC(+57.02)AILDAAGIQYR
gene_2231	AINEDTAGNYIHYGVR
gene_35516	DFLLDMSEAGGQAHFK
gene_29628	EMNIADYDPQLWQAMKDEDR
gene_35128	SMTGNC(+57.02)AALQSLADEPGR
gene_28747	MFIDQDFSPANIYVLEQK
gene_35685	HQQGQPLSLPVHVADAFR
gene_18739	GLDELGWDAAGQLIDGEGR
gene_5775	ALQGDKEAQDQIMK
gene_42390	LTAHVPLHFINEEVAVGVK
gene_3424	MVIDGDKYDFMSSEADREIVLDQIVDK
gene_6746	YSAAITGAEGTIHR
gene_3111	SGIGPVTAADIIHDGDVEIVKPEHVIC(+57.02)HLTDEGASINMR
gene_36185	AEDYSQIDAAPEEK
gene_14272	YPIISIEDGLDENDWDGFKK
gene_14532	FPAIIYGGAAAPVAIELDHDKVWNMQDK
gene_37283	YAVGQFNINNLEWTK
gene_4382	KLNSAVFPSAQGGPLMHVIAAK
gene_7655	STGFYQLIEFNAEPTVIDK
gene_20412	DTHC(+57.02)TFC(+57.02)GATDPSGYTFDSSVAVIN(+.98)GK
gene_47893	GGQVADHGGIYNQDGELVAK
gene_27003	AMMDNLQTETVINR
gene_28537	SLELPAIVGTGSVTSQVK
gene_32939	ADYADSFTENGTHGSDSVESAAR
gene_47998	VSFEDDKLIENFK
gene_8483	LGWSQYHDTGFYGN(+.98)GFQN(+.98)NNGPTR
gene_16779	EDMFEQIVGLLGGR
gene_7442	AIDMAHHLN(+.98)ATIINEGDINTR
gene_38510	VLEEGDNYGASNIGEGK
gene_61657	FFGVLDEASGMAYR
gene_3379	VYGEDGAQMAPENADR
gene_37672	LLDQGEAGDNVGLLLR
gene_48561	NEGYLQGQLGNPEGEDKPNK
gene_51661	ESGFDGDLADLSDDILIYHLK
gene_59849	TLHPDN(+.98)MAAGPASYGMTDTMGR
gene_50387	N(+.98)GSNIALINALAHVIIAENLHDK
gene_47433	GLPEEVIPDLAEHLQAGIVVLGTVGR
gene_42300	QMEGAWLGSDLVDQGK
gene_23401	ALSDSSLYGNDGDLHVR
gene_19656	ELGEMDDAPDENEALK
gene_53604	VVDSVVNTMHEIADSSK
gene_20419	NIYAQVIDDVAGVTLASASALDK
gene_36883	YYGGC(+57.02)HVVDEIEQIAIDR
gene_22934	HEDMYTAINDLINK
gene_24181	VLESLTSALAADAALLSAAER
gene_35375	DMTC(+57.02)QEFIDLNPK
gene_53013	EGTRPALVIPTNEELVIAQDASR
gene_18651	NHYENVGTSPYATTYPDTTK
gene_60421	TLTAPELANAFSN(+.98)GVATAYK
gene_7363	AGVTGEDYDSAANSIFVK
gene_57620	ALNYTTEQILDLFFEK
gene_6544	FTAETVKDPETGEAIVGR
gene_57045	LIDFGFHAPTMSFPVAGTLMVEPTESESK
gene_17837	AYVGVDPVKEPIPVRPTAHYTMGGIETDQQC(+57.02)ETR
gene_4515	NIVELAIEAGC(+57.02)NC(+57.02)VASTYGVLASVSR
gene_22672	AATILAEQLEAFVDLR
gene_59741	FIEQDPEGQYGLEAAFR
gene_28941	GLDIVQDMGGGFLQK
gene_58246	KGADLANSFKPDVIIALGGGSPMDAAK
gene_8243	AYEEAETVTGVIN(+.98)GK
gene_60216	ITLLADPTGIDATAITTPK
gene_48564	YC(+57.02)SFLPTEIYLEDENKPK
gene_37127	NMIDKDEYPQTAEIESR
gene_47023	LGSNSLAELVVFGR
gene_7133	AEVVSYDDLDELETMQK
gene_56048	EAQYLVDHLFEAKPDQVFK
gene_28790	DVTLAMDC(+57.02)AASEFYNK
gene_59980	EAYELVAPILTK
gene_32869	APINWAVLN(+.98)GETETGVTLHK
gene_46438	IEEALGEQAPYN(+.98)GR
gene_13265	SWGDFETDVIANDLR
[truncated: 75,015 more rows]

## Sheet: meta6FT
Accession	Peptide
k141_1010_fr1	AAEGSNLHIGAENC(+57.02)YFEDEGAYTGETSPK
k141_1010_fr2	THAPVDFDTAVASTITSHDAGYINK
k141_1010_fr3	VPVATGSLTELVTVLDKEVTVDEINAAMK
k141_1016_fr4	IENSTHAPIDFDTDLPSTITSHDAGYIDQSLEK
k141_1021_fr1	LDSGESMMDHAMVITGVDIVDGKPTK
k141_1024_fr2	LLDEFPELMSMEDPYDENDVEGMVK
k141_1024_fr3	AAPAPEPVADVC(+57.02)SDSDNDGVC(+57.02)DNVDKC(+57.02)PDTPANVTVDAN(+.98)GC(+57.02)PAVAEVVR
k141_1024_fr4	VIAPHLIGMSALDQIGIDHAMLALDGTK
k141_1028_fr1	IVTEIFDEVAEAHLIQPTFITEYPAEVSPLAR
k141_1028_fr3	AQILQQAGTSVLAQANQTTQNVLSLLR
k141_1034_fr1	LGWSQYHDTGFYGN(+.98)GFQNNN(+.98)GPTR
k141_104_fr1	ALHDNFGVVEGLMTTIHAYTGDQMTLDGPHPK
k141_104_fr2	HPDSDHLHVTTIEVGDGEEHQIVC(+57.02)GAPNIAQGQK
k141_104_fr3	SANDIKDDEQVLDIGDESALHLAEILK
k141_104_fr4	C(+57.02)VHIIADLWNSPQAQETIGC(+57.02)STTGSSEAAMLGGLAMK
k141_104_fr5	LGWSQYQNTGTGFDGESLGNTGPVHK
k141_104_fr6	NADFGDVSGVILGHEGIGVVTEIAEGVTSLK
k141_1041_fr4	THAPVDFDTALASTITSHDAGYIEK
k141_1045_fr1	FDGFVHSIGFAPADQLDGDYVDVVTR
k141_1045_fr2	HEIISEAEAEVAEIQEQFQSGLVTAGER
k141_1050_fr6	FALPNSTVLIHQPLGGAQGQQTDIQIAANEILK
k141_1052_fr1	GFMTTIHSYTNDQNTLDAPHR
k141_1052_fr2	LESQENEIGYNAATDKWENMVEAGIIDPTK
k141_1052_fr3	VLLLDNLSDYIKPGMSVEAIQGIIASMK
k141_1052_fr4	YDVDVTPSVSAVAANTANNTPAIAGNLTGTISASYN(+.98)GK
k141_1052_fr6	FDGFVHSIGFAPGDQLDGDYVNAVTR
k141_1060_fr4	YDSTHGTFDHEVSSTEDSIVVDGK
k141_1072_fr1	MVDALQFHEEHGDVC(+57.02)PAQWEK
k141_1072_fr3	LVAMGGIGHTSC(+57.02)LYTDQDNQPAR
k141_1084_fr6	DMEFVQYHPTGLPGSGILMTEGC(+57.02)R
k141_1092_fr1	EHYMPATAEGPLPETTVGSLLSIADK
k141_1092_fr3	SKDIEVVAINDLTTPALLAHLLK
k141_1093_fr3	AMEEC(+57.02)SAFAPLHNPANLLGVEEALK
k141_1094_fr1	LVATVITHELAHQWFGDLVTMK
k141_1094_fr2	DAASFAPLHNPAHLIGIAEALK
k141_1094_fr3	HIAMHVAASKPEYTKPEDVPADVVAHEK
k141_1094_fr4	LDGASLHFAPMEFPAVADFEC(+57.02)TTALVEAAK
k141_1094_fr5	AVIESENSAERDQLLENLQEGMEVK
k141_11_fr5	GMNTAVGDEGGYAPNLGSNAEALADIK
k141_1109_fr1	AFEPVAQAAGGAASATGWNK
k141_1112_fr3	IVSTLGPASNDIETITALANAGANVFR
k141_1120_fr1	GYLSPYFINKPETGAVELESPFILLADK
k141_1120_fr2	GLDVFSTPSHESDLQLLEDIGNNVYK
k141_1120_fr3	GAEDLHIAGSHADDFVETVNK
k141_1120_fr5	AAYSSGKPAIGVGAGNTPVVIDETADIK
k141_1124_fr2	AC(+57.02)EESAEGQVVSPVNFNSPGQVVIAGHK
k141_1124_fr4	LMEIAQQQHAQQQAGAAGADASANNAK
k141_1124_fr5	VDEHPEYLHDIEWASATYHNDLIGIK
k141_1128_fr1	THAPVDFDTSVASTITSHDAGYINK
k141_1130_fr1	VIGTATSESGAQAISDYLGAN(+.98)GK
k141_1130_fr2	MAMHGVDTPIDYLNSHGTSTPVGDVK
k141_1130_fr3	KVLESAIANAEHNDGADIDDLK
k141_1130_fr4	IVHAGQQADPLTGALSTPIYQTSTFVFDSAAQGAAR
k141_1130_fr5	NDVFNALHEIEADAELAVVEAK
k141_1130_fr6	GFMTTIHSYTN(+.98)DQNTLDAPHR
k141_1131_fr1	ADDALNHILETYGHLIAEER
k141_1131_fr3	AEGQEALNQLFNELASIDPTQGNVLVIGYTDR
k141_1131_fr4	SVNAYMLGEHGDTEFPVWSYNNVGGVK
k141_1143_fr2	YGFAGLVAGDFIPLTTENVDHK
k141_1146_fr2	TIHTYHTEGAGGGHAPDIIK
k141_1146_fr5	HEPIHTDVLDYDVVMAR
k141_1162_fr2	AC(+57.02)EEAAEGQVVSPVNFNSPGQVVIAGHK
k141_1162_fr3	NHLGMHFVSNVDGTHIAETLK
k141_1162_fr5	FDGFVHSIGFAPADQLDGDYVDAVNR
k141_1162_fr6	VEVETPEENTGDVIGDLSR
k141_1164_fr2	MGAMATINQVIDQETAQLVAEEMGHK
k141_1173_fr2	SLQEAVMEEIIKPILPAEWLTSATK
k141_1173_fr3	LDPINEPDGEATVDDPSTDNVNPDVTK
k141_1173_fr4	YEDYHHVQYSDDSIESAVK
k141_1173_fr5	NNILNQAAQAMLAQANQQPQGVLQLLR
k141_1173_fr6	LVAMGGIGHTSC(+57.02)LYTDQDNQPER
k141_1174_fr2	VETGVLHVGDEVEIVGLSEEK
k141_1174_fr4	FVAGSTMKPEETIEYEGETYPLVR
k141_1174_fr6	TPVDLETEITNIIHEIGVPAHIK
k141_1176_fr1	DLSGVSSTHISLPFISAGESGPLHLEADLTR
k141_1176_fr3	LQANAHPIQLPIGAEDDFTGIIDLVK
k141_1176_fr4	DLHEAVMEEIIKPVLPVEWLDPTTK
k141_1176_fr6	LPLGNATQVQHLSDLLNMSDVVSLHVPENASTK
k141_1179_fr2	VISPDELDDEFITEQLALMNHK
k141_1185_fr2	GVGIVGQSAAGLLAEQPEK
k141_1189_fr2	HQKPSQTNAN(+.98)GGVVESEGSIHASNVK
k141_1189_fr5	DSASFAPLHNPAHLIGIAEALK
k141_1194_fr1	IVVANLSNLTLDEANQIVK
k141_1194_fr2	SLATAAGAVAGGVAGQGVQGAMNK
k141_1194_fr4	VMDSVELC(+57.02)MLAVSLGDTETLIQHPASMTHSPVPAEER
k141_1194_fr6	YGNDSQNVIHAGLIGQLAEYSEPVDPDK
k141_1198_fr4	IVTEIFEEVAEAHLIQPTFITEYPAEVSPLAR
k141_1198_fr5	GANFDKYEGQDIVSNASC(+57.02)TTNC(+57.02)LAPLAK
k141_1202_fr1	AVVNKPAVLLADEPTGNLDDALSEGILR
k141_1202_fr2	VAVTELAHIVDETLAANNLER
k141_1202_fr3	AGTHDSHGAPLGDAEIALTR
k141_1202_fr4	ATSMAGGQSTEAALSLAR
k141_1202_fr5	AIVGDDHGLDIDTLDKDVALDSR
k141_1202_fr6	SLVIHPGTTTHSQLNAQELEEQGIKPGTVR
k141_1208_fr2	LKEIAEAVPETPLVLHGGSGIPEDQIK
k141_1208_fr3	EQHVTIPSHQVNAEFFEEGK
k141_1208_fr4	LGAMATINQVIDQETAQLVAEEMGHK
k141_1236_fr1	VGTTIPHEVIGHYGSGNILLKPAEAGSGVAAGGAVR
k141_1236_fr2	SLQEAVMEEIIKPILPTEWLNASTK
k141_1236_fr3	LVEMGGIGHTSC(+57.02)LYTDQDNQPER
k141_1236_fr4	LAATPVPLQLAIGAEESFTGVVDLVK
k141_1236_fr5	NSADGISMIQTAEGALNETQSILQR
k141_1236_fr6	ALVMKPQASQEDQNEAWDYLVNDVTAK
k141_1240_fr1	EYATHEGDTGSVEVQVALLTADINNLTEHMK
k141_1240_fr2	SISVQNPTSTAGYVFPVAELK
k141_1245_fr1	GDVLADGPSTDLGELALGQNMR
k141_1245_fr4	GLSTAVGDEGGFAPNLEGTEDALNSILAAIK
k141_125_fr2	IPTDIYESVEEGANHIAC(+57.02)EIAQVIR
k141_1256_fr1	GVC(+57.02)TLEDLAEQGVDDLADIEGMTDEK
k141_1256_fr2	LQANAHPIQIPIGAEEDFTGIIDLIK
k141_1256_fr3	FAIIDPTTGDEYLTGLAEC(+57.02)FNLPEAR
k141_1256_fr4	KVVISAPAGNDLPTVVYNVNHDILK
k141_1256_fr5	AGYKPGEDIGIAC(+57.02)DC(+57.02)AASYFYNK
k141_1256_fr6	HIVSGAVGDTDVYGAQQHAPLLK
k141_1262_fr1	LMEIAQQQHAQQQTAGADASANNAK
k141_1262_fr3	VEMVQIVRPEDSMAALEEMTGHAEK
k141_1262_fr4	VPVATGSLTELVTVLDK
k141_1273_fr5	VPFNPDVHQAISMVDAADHESNHVVTVMQK
k141_128_fr1	EHVEGDAIDLADATPWTFPK
k141_1281_fr2	IETEDGIQTVQDLVTYVEK
k141_1281_fr4	LMNKPFVGDDVLAAAATMDKEFTK
k141_1281_fr6	VAVTELAHIVDETLAANNLDR
k141_1288_fr1	IEYLGGC(+57.02)VNEMPYVLAVEK
k141_1288_fr2	VIN(+.98)DNFGIVEGLMTTVHATTATQK
k141_1288_fr3	IEALELQNLLEVAEATAIAAEHR
k141_1288_fr4	MVDALQFHEEHGEVC(+57.02)PAQWEK
k141_1288_fr5	MMNANATAHEIATAVVEPGKDGIK
k141_129_fr2	LHFGSYHDVDSSELAFK
k141_1291_fr2	FIAAAAHYADGIDPWHILETR
k141_1293_fr2	DALAPHISAETIEYHYGK
k141_1296_fr6	DALAPHISAETLEYHYGK
k141_1302_fr3	LGANPVPLQLAIGAEEHFTGVVDLVK
k141_1302_fr5	SVAQVVNDSSAQSNKEPDYLDIPAFLR
k141_1317_fr6	SGDIDPAIIFHLHDTLGMSVDQINK
k141_1320_fr3	KVDYIAANHIDYVDYK
k141_1342_fr1	LLAEAGYTADKPLTINLLYNTSDLHK
k141_1342_fr2	GTGMASLALLLHDLGYNVAGSDIEK
k141_1342_fr3	EIDGTMC(+57.02)EPFEAVQIDTPDEYVGSVIDSLSQR
k141_1342_fr4	KLGVDIDNLLC(+57.02)SQPDTGEQALEIC(+57.02)DALAR
k141_1342_fr5	HYEIVFMVHPDQSEQVPGMIER
k141_1342_fr6	AEVVC(+57.02)DEWHLPVVAEPIPLFGQSGDDR
k141_1356_fr3	DVTTGDTLC(+57.02)AIDAPIILER
k141_1356_fr5	FLNTLYTMGPSPEPNMTILWSEK
k141_1356_fr6	MLGDFNESN(+.98)GTAAIIGAGLAGLNHDQC(+57.02)AK
k141_1363_fr1	ELESFAQFGSDLDQATQAK
k141_1366_fr2	FTGTNSDNQTETNVSTLK
k141_1367_fr1	VATYDLKPEMSAYEVTEELLAR
k141_1382_fr2	TNDIAGDGTTTATVLTQAIAR
k141_1382_fr4	GAGTGLVGGAVPVLGGVLIDITK
k141_1382_fr5	GVTPVHFDSTNDGVSAAHDAVNLLR
k141_1382_fr6	YMSDNDN(+.98)GFALGDIIGDQLK
k141_1410_fr1	TTIIQELIHNIAQEHGGISVFTGVGER
k141_1427_fr1	AIMASDLGLNPSSAGSDIR
k141_1447_fr3	NATIDEIPDAMIQEDVDTQLNQYLGNMQR
k141_1448_fr3	FGSSISGSHVAIDDIEGAWNSSTQYEGGNK
k141_1450_fr4	LGANPVPLQLAIGAEEAFTGVVDLVK
k141_1454_fr5	GLETIEVEKPVVEVKDEDIDGMVETLR
k141_1454_fr6	HVDTVC(+57.02)ISSYDHDNQR
k141_1469_fr2	YVTDTSVLVNDALDQNK
k141_1469_fr3	FLNTLYTMGPSPEPNITILWSEK
k141_1469_fr4	SGETEDATIADLAVGTAAGQIK
k141_1469_fr5	GIAIRPEVLLLDEPC(+57.02)SALDPISTGR
k141_1469_fr6	FQQAGHKPVALVGGATGLIGDPSFK
k141_1471_fr6	NNFDENAEDIHNDVSQLADTLEEVLK
k141_1476_fr1	LDGASLHFAPMEFPAVADFEC(+57.02)TTALVNAAK
k141_1476_fr2	LMLQSAQHIADEVGGVVLDDQR
k141_1476_fr3	GAIISSMVDEIDEYVASVNR
k141_1488_fr6	GMNTAVGDEGGYAPNLGSNAEALAVIAEAVK
k141_1490_fr2	EIELEDKFENMGAQMVK
k141_1490_fr5	IAAVAEDGEPC(+57.02)VTYIGADGAGHYVK
k141_1490_fr6	AMDLEQEVENLREELNETNSETK
k141_1497_fr1	GEILGGMAAVEQPEPAAQPK
k141_1505_fr4	LSEDAFDDQC(+57.02)TGANPR
k141_1517_fr2	EFFGSSQLSQFMDQNNPLSEITHK
k141_1548_fr1	KLTDDAAALLAADDASWAK
k141_1548_fr2	FADVAC(+57.02)AGPLLAAELDALGK
k141_1548_fr3	TMIDALQPALAALLAEPENLQAAFAAAQAGADR
k141_1550_fr4	VLDHQDVFGVLLQQVGTTGEIHDYSK
k141_1550_fr5	VAQETAAVHAESQGAGQQTNN(+.98)GPIR
k141_1559_fr1	IGVSMSGIQDWLLNDLGHR
k141_1566_fr4	ATLKPEGQQALDQMYSQLSNLDPK
k141_1566_fr5	FASAWQGFNLGDWSQEVNVR
k141_1566_fr6	DHVSLGEMTDGLDFPAAVK
k141_1570_fr1	GANFDAYAGQDIVSNASC(+57.02)TTNC(+57.02)LAPLAK
k141_1570_fr2	SLQEAVMEEIIKPVLPTEWLSSATK
k141_1570_fr6	VAIANVLKEEGFIEDFKVEGDTKPELELTLK
k141_1579_fr6	AAVESAVAHGAPYSWENLC(+57.02)QPLAEVDDVLGR
k141_1586_fr2	ERPDAVLPTMGGQTALNC(+57.02)ALELER
k141_1598_fr1	ATLKPEGQQALDQLYTQLSNMDPK
k141_1598_fr2	EQGLTPVLC(+57.02)IGETEAENEAGK
k141_1598_fr3	YEIISEAEAEVAEIQEQFQSGLVTAGER
k141_1599_fr4	DHGIIVLAEGVMDAEEFKDELLK
k141_1599_fr6	GVC(+57.02)TLEDLAEQGVDDLADIEGLTDEK
k141_160_fr5	VFMQPASEGTGIIAGGAMR
k141_1601_fr2	GQILQQAGTAVLAQANQVPQGVLSLLR
k141_1601_fr4	VGDPVVVINAVAEEIGADLLVMGAHR
k141_1602_fr1	TAEQYHITSIDQLKDPQIAK
k141_1602_fr3	LGEYWASLGDIFVNDAFGTAHR
k141_1604_fr3	VMAEGPTQEETDAYVDR
k141_1605_fr4	FADVAC(+57.02)AGPLLADELEALGK
k141_1606_fr1	AVQLGGVALGTTQVIN(+.98)SK
k141_1606_fr2	IAIGDPSSSSGYVYPVAELYK
k141_1606_fr3	GNVVNLALGFSHPVDHQLPAGITAEC(+57.02)PTQTEIVLK
k141_1606_fr4	QLAMHVAASKPEFVKPEDVSAEVVEK
k141_1606_fr5	LAAISDWTAENVHHAIQATADELEVGMGK
k141_1606_fr6	ADMVDDPELLELVEMEVR
k141_1609_fr3	YMSDNDNGFALGDIIGDQLK
k141_1610_fr1	EIPQVAGSLEEALQALDADR
k141_1616_fr1	ASYLNSDSLLGNMDPGAHAVAMVFK
k141_1616_fr2	VAVTELAHIVDETLEANNLDR
k141_1616_fr3	LGFGVYNVHTGFDPANTEQLAALLK
k141_1616_fr5	EQHVTIPAHQVNAEFFEEGK
k141_1616_fr6	AAPAPEPVADVC(+57.02)SDSDNDGVC(+57.02)DNVDK
k141_1619_fr3	LVMNLGYSHPVEIEPIDGITFETPAATK
k141_1619_fr4	VVPVTVVEAGPC(+57.02)VVVQK
k141_1619_fr5	VAEEQAAAHTTSNNLGIDNTFYR
k141_162_fr1	YSNVHEYSWAAPGHQGGVGFTK
k141_162_fr2	TPLQSYPLDIHHVQDHLK
k141_162_fr3	HNLPHNSLNFVFHGGSGSTAQEIK
k141_162_fr4	FGQDEVAAPVAEPAPVVAPVVENK
k141_162_fr5	VITASDSSGTVVDEDGFTAEK
k141_162_fr6	EALTFDDVLLVPAHSTVLPNTADLSTQLTK
k141_1621_fr3	ATFVVDPQGIIQAIEVTAEGIGR
k141_1622_fr1	MDMVDDEELLELVEMEVR
k141_1627_fr1	AHYVLMNVEAPQEAIDELETNFR
k141_1627_fr4	LIGSAPGYVGYGEGGQLTEK
k141_1628_fr1	ILGLGDQGIGGMGIPIGK
k141_1628_fr2	FNNYGPIADGILHNGEPGIVNLDLSR
k141_1628_fr3	GMNTAVGDEGGYAPNLGSN(+.98)AEALAVIAEAVK
k141_1628_fr4	ISYISTGGGAFLEFVEGK
k141_1628_fr5	FALPNAEIMIHQPLGGAQGQATEIEIAAR
k141_1628_fr6	HGMEAYQGGTC(+57.02)NETDVSAR
k141_1632_fr2	DSDVGYAAGLQAGILQELSK
k141_1637_fr2	MNIDTDTQWATWEGILHYYQK
k141_1637_fr3	AEGGPGQINADYEGGITNISNTINELLDK
k141_1637_fr4	AGLINSGGAAGGETDLADAVR
k141_1637_fr6	KYESPSFEYEPN(+.98)NVVSSDILGR
k141_1643_fr5	VC(+57.02)DFLHLESPKPEADMEAWK
k141_1644_fr3	AELDGKPVIVC(+57.02)STGIGGPSTSIAVEELAQLGIR
k141_1644_fr4	TQTAFSEGGLPIGAGLEDLGK
k141_1644_fr6	IPVIAGTGANATAEAISLTK
k141_165_fr5	AIMASDLGLNPNSAGSDIR
k141_1651_fr4	AEVPSGASTGENEAVELR
k141_1654_fr4	VALLSGGGSGHEPMHC(+57.02)GYIGQGMLSGAC(+57.02)PGEIFTSPTPDK
k141_1654_fr5	LSDLAHVEGDVVDLNALK
k141_1657_fr1	GYDSAGLAVVDAEGHMTR
k141_1657_fr4	ADIDYNTSEAHTTYGVIGVK
k141_1659_fr1	NYTPYEGDESFLAGATDATTK
k141_1659_fr4	HAIVAITEHIC(+57.02)DVDELAK
k141_1659_fr5	EIAEVIAANKPADMDAALK
k141_1659_fr6	LIGDDEHGWDNEGVFNYEGGC(+57.02)YAK
k141_1663_fr4	C(+57.02)DLVDDPELIDLVEMEVR
k141_1678_fr1	SVSDVKEDEQILDIGDASAQQLADILK
k141_1678_fr2	GFLFDLDGTLVDSLPVVER
k141_1678_fr3	ELGYLGSLAIC(+57.02)NVPGSSLVR
k141_1678_fr5	HNLPHNSLNFVFHGGSGSSAQEIK
k141_1686_fr2	YGVLGQETC(+57.02)GPGGIAYGMR
k141_169_fr4	EAQYAASHTASIGVALASC(+57.02)HLPQEADSAPR
k141_1690_fr4	TMTDC(+57.02)IAHGLETEGILPGPLR
k141_1694_fr5	VYSGVVNSGDTVLNSVK
k141_1697_fr1	HAGVDMTKPDYLEDAFK
k141_1697_fr2	YSDN(+.98)GSTLSAVNFPEVSLPLHGGR
k141_1697_fr5	LPYEWALDGISNTQTINPDALGHGEEEQVDK
k141_1713_fr1	ESDVISLHC(+57.02)PLTDENYHLLNR
k141_1713_fr2	GYLSPYFVNKPDTMAAELDSPLLLLVDK
k141_1713_fr3	EQVANDAIQEAAIEGAVK
k141_1713_fr4	LKGEDASVEHDIVHGLQALPSR
k141_1713_fr6	GILEGDYDHLPEQAFYMVGTIEEAVEK
k141_1740_fr5	FGASISGSHVAIDDIEGAWNSSTK
k141_1745_fr4	GNVVNLALGFSHPVDHQLPAGITAEC(+57.02)PSQTEIVLK
k141_1747_fr1	IQQAC(+57.02)ADTAQWLADELNK
k141_1747_fr3	LELPTLADFSALLEEQNK
k141_175_fr5	SGPGDEFYLQAVQELVDSALAHR
k141_1754_fr5	FLAETDQGPVPVEITEVEDDHVVVDGNHMLAGQNLK
k141_1756_fr1	ILINTPASQGGIGDLYNFK
k141_1756_fr2	MGAEAVHELLNAIDLEHEIGR
k141_1756_fr3	FDGFVHSIGFAPADQLDGDYVNAVTR
k141_1756_fr4	IVSTLGPASN(+.98)DIETITALANAGANVFR
k141_1759_fr4	LGSENIALSDELNQSEQTTNFHNR
k141_1759_fr5	GLELVGQTDC(+57.02)EGGAC(+57.02)PIK
k141_1766_fr5	YTSGTGSEALMGYSESK
k141_1779_fr1	EAYALHGAGGHAATNHAASEPSK
k141_1779_fr2	EMLPIVDKPMIQYIVDEIVAAGIK
k141_1779_fr3	EVGGAGGDVLSYIISVEELSK
k141_1779_fr4	YNLPHNSLDFVFHGGSGSTAEEIK
k141_1779_fr5	LHHIMLDIHNAC(+57.02)VEYGSEEK
k141_1779_fr6	NVEDDSELKDFDDIVIDDSNKDDVAEGNNAEESVDDLNNAEK
k141_178_fr1	ATIGVVGNEQHSLIQLGK
k141_178_fr2	VVVTGLGMLSPVGNTVESTWK
k141_178_fr3	GVLKPGVELVEPTSGNTGIALAYVAAAR
k141_178_fr4	MAEPLDMDYVETMLTTNQK
k141_178_fr5	VDTGSVLVESAGETMNNIVNAVTR
k141_178_fr6	FSAMSASDDGVMPAGEYLQK
k141_1783_fr2	VEVETPEDYMGDVIGDLNR
k141_1784_fr5	GKEQHVTIPAHQVNAEFFEEGK
k141_1785_fr1	GQESNVTGVVIHAEVPLSEMFGYATQLR
k141_1787_fr2	YGNDSQNVIHAGLIGQLAEYSEPVDPDKLLPR
k141_1787_fr4	DYGVGSDVYSVTSFTELAR
k141_1787_fr5	GENDTGSSEVQIALLTAQINHLQGHFAEHK
k141_1787_fr6	VVSGGTENHLFLVDLVDKDITGK
k141_1790_fr6	TPGHPEVGYTAGVETTTGPLGQGIANAVGMAIAEK
k141_181_fr5	EIELTDAYQNTGAQLVK
k141_1817_fr5	AHYVLMNVEAPQEVIDELETTFR
k141_1821_fr4	QPTPLGGVIFADTPIEFNTGKPETK
k141_1823_fr3	VPVATGSLTELVTVLDKEVTVDEVNAVMEK
k141_1827_fr2	VAVIGGGNTAVEEALYLSNIASEVHLIHR
k141_1827_fr4	IINAC(+57.02)SQAGHVGNPELAVYSSSK
k141_1832_fr5	VYAAIAAGDKEAAQNAFNDMQPLVDR
k141_1835_fr2	VN(+.98)GTLVDAC(+57.02)DMIEHDANLAIITAK
k141_185_fr3	QEAALGAGAAHSEALNFIVNTILAQKPELSAQLTAIGHR
k141_185_fr4	ADEATAAGADFVGAEELVTK
k141_1850_fr5	DVTTGDTLC(+57.02)DPDAPIILER
k141_1851_fr2	YVGMDLEDHISTINAPTSDKPFHK
k141_1851_fr6	FLNTLYTMGPSPEPNITVLWSEK
k141_1865_fr1	TDLISVAVEPTDSPVIAQALAGEEIKPGPHK
k141_1865_fr2	GVELVQLAHGNDLAVANIHASR
k141_1865_fr3	LGSQFHIPHGLANALLISNVIR
k141_1865_fr4	EHTGEGTYVYQSMQDAVLNLC(+57.02)R
k141_1865_fr6	NVGQGGDDTLFALVN(+.98)GVVK
k141_1866_fr4	QLAGVLGLLTQDPEQFLQSGAQSESDEDAAK
k141_1866_fr6	IGAFGLTEPGAGTDAAGQQTTAR
k141_1871_fr5	IIN(+.98)AC(+57.02)SQAGHVGNPELAVYSSSK
k141_1871_fr6	ATLKPEGQQALDQLYSQLSNLDPK
k141_1875_fr1	TILWN(+.98)GPVGVFEFPNFR
k141_1875_fr2	IVDVELHHGFSADPTFMDVMR
k141_1875_fr3	LYALPFEDNVEGGTPVQFLNTEIDNLK
k141_1875_fr4	ETPNATWPVHAVITNSTYDGLLYNTDFIK
k141_1875_fr5	LTDLIAQLDHEVQLVDETLAR
k141_1875_fr6	ELASLADVFVNDAFGTAHR
k141_1879_fr1	QIVENAGEEPSVVVNTVK
k141_1879_fr2	ISHISTGGGASLNYLEGK
k141_1879_fr3	NVGQGGDDTLFALVNGVVK
k141_1880_fr1	QLGIHVATPVFDGANENDVWDTVR
k141_1884_fr2	VAGIN(+.98)GLSLNLLDVFSGFDK
k141_1884_fr5	YDDAPNNVAQAVIEAR
k141_1884_fr6	KHQKPSQ(+.98)TNAN(+.98)GGVVESEGSIHASNVK
k141_189_fr1	YLQDYGMGPETPLGEPK
k141_189_fr2	N(+.98)GATFIDIVRDEAHDAGLDVK
k141_189_fr4	VRPETIAAENVLHDMGAISMFSSDSQAMGR
k141_189_fr5	DYIHVMDLADGHVVAMEK
k141_1893_fr4	KPVNSWTC(+57.02)EDFLAVDESFQPTAVGFAEALNNK
k141_190_fr6	LLAAGIGDALATWFEAR
k141_1902_fr2	LVSADGKPVSPTEDNFANAAK
k141_1903_fr2	QWAGMMMGDEAYAGSENFFHLER
k141_1904_fr1	HYAHVDC(+57.02)PGHADYVK
k141_1904_fr2	ATSTVTGGYAQSDMQGK
k141_1904_fr3	TFTSQEFTHYLEELTK
k141_1904_fr4	NVAGMENANSTEFVPDC(+57.02)K
k141_1904_fr5	KEVAAAVDAIFGSIQDNLAK
k141_1904_fr6	FLSQPFFVAEVFTGSPGK
k141_1905_fr4	DHDTGVSPVFAGGVEYAITPEIATR
k141_1905_fr5	LGHDMFVKPSNQGSSVGVNHVTNAEEYAAALEEAFK
k141_1905_fr6	LDVDSPVTLMAELGHGLFGAPGIEGHR
k141_1915_fr1	IIGSGVGGITETDATLAAASNAILVGFNVR
k141_1915_fr2	DAASFAPLHNPAHLIGIEEALK
k141_1915_fr3	AFTSEEFTHFLEDLTK
k141_1915_fr4	SEGDTGSPEVQVALLTER
k141_1915_fr5	VDYIAANHIDYVDYK
k141_1915_fr6	IETGVIHVGDEIEILGLGEDKK
k141_1919_fr6	TAGSIFDPTQTMVTTAGDK
k141_1928_fr1	EAGYDGELSDLSDDILIYHLK
k141_1928_fr2	HVDVLPHGLINNVDEK
k141_1928_fr3	SDSVDATHSPIFYQMEGLVIDK
k141_1928_fr5	YVESQVYQGVVENLASEQAAR
k141_1928_fr6	NKPVIVVDGSGMQC(+57.02)QDSATALIK
k141_1941_fr1	DIMGDKPELSAQIGC(+57.02)IGHR
k141_1941_fr2	GFIVGC(+57.02)PVATELGLGFVPAR
k141_1941_fr4	VYTGSLESGSYVLNASK
k141_1952_fr6	TASEFGYLPLEHTLAVAEAVVTTQR
k141_1959_fr4	ALLSDVETAGWQTPVQPR
k141_1961_fr4	LKEDALLGPLTPGVPLAVNFALNEGR
k141_1979_fr2	GGATATDYLDLIHLIQK
k141_198_fr2	DLNDFATVNAEYAAFFDEHK
k141_1981_fr1	YC(+57.02)VGYDETTMPAGAPAN(+.98)GHYK
k141_1981_fr2	NNTTFASIEATSNPVNTSEAGR
k141_1981_fr3	YTHFDAGTHGFNAQTPMWEK
k141_1981_fr4	LQGTPSEEVINELTNEAK
k141_1981_fr5	EIDLVHAEFDDHAGESN(+.98)GK
k141_1981_fr6	MGDMGSSASSQAYMSGMNEMHEK
k141_1985_fr4	AVGAVN(+.98)GPIAQALLGQDAK
k141_1985_fr5	TAEGGAEHVEPITGDSFIDTLDQFR
k141_1985_fr6	MEIDPVGAAYTIIMQDDLK
k141_1992_fr1	GHEVNFIC(+57.02)ADDAHGTPIMLK
k141_1992_fr2	FC(+57.02)GAEGLSNVVTLSTLR
k141_1992_fr4	QKPTEGEVVAVGEGAYTSN(+.98)GDKLPMVVK
k141_1992_fr5	ELAAFSQFASDLDDATR
k141_1992_fr6	NVLQPIGWDAFGLPAEGAAVK
k141_20_fr1	GFADAFNYADIDKAPEEK
k141_20_fr3	VDPEEDINTINLELAIADLDAVNKR
k141_2015_fr2	QADVISLHVPDVPANVHMINDESIAK
k141_2015_fr4	EFAVNEVKPIAAEIDETER
k141_2027_fr5	TKPHVNIGTIGHVDHGK
k141_2034_fr1	VEITVPEEYMGDVIGDC(+57.02)SSR
k141_2034_fr3	GDLYIDDHHTVEDTGLALGEALK
k141_2042_fr3	EALTFDDVLLVPAHSTVLPNTADLSTQLTAK
k141_2042_fr4	HGDDPLMLVLAADHIINNQPVFHDAIR
k141_2042_fr5	KPAAVILEAVQGEGGVNPAPVEWLQR
k141_2042_fr6	DATAAVDAVFSTIQDALAN(+.98)GEK
k141_2046_fr2	IYNDLLENMMEDTPGNPSK
k141_2046_fr3	AAPTYEELSNSQELLETGIK
k141_2053_fr1	SLATAAGAVAGGVAGQGVQSAMNK
k141_2074_fr4	LAEMVVETGAENVEALLNEK
k141_2074_fr5	LAQLDESQLPDHNVTVQIDYSTLNYK
k141_2075_fr3	TC(+57.02)GVLSEDDTFGTITIAEPIGIIC(+57.02)GIVPTTNPTSTAIFK
k141_2076_fr5	YSTLGGVC(+57.02)LNVGC(+57.02)IPSK
k141_2082_fr2	LGLTPVLC(+57.02)IGESEAENEAGK
k141_209_fr5	LVVLPHDVTQNFGQLFQTLPK
k141_2090_fr4	FADIAELMGENITGLSTLDAAEK
k141_2090_fr5	LSGLEIHEPMVIC(+57.02)NEEHR
k141_2090_fr6	LSGLELHEPMVIC(+57.02)NEEHR
k141_2093_fr5	SVNAYMLGEHGDTEFPVWSYN(+.98)NVGGVK
k141_2095_fr4	AAIDDAVHQAQELAAGFHSK
k141_210_fr3	ATIGSVGNEQHELINIGK
k141_2101_fr2	VVAGAVNNEVELTLEHGEILTTVITK
k141_2101_fr3	DAGTVADGC(+57.02)DVSTPGSITYDIVK
k141_2101_fr4	FTAETVKDPETGEAIVGR
k141_2101_fr5	DQGKDPATLEHVVPFK
k141_2101_fr6	FTGTN(+.98)SDNQTETNVSTLK
k141_2102_fr1	ELNVEAVKPYLMNQYNDLEETFFK
k141_2109_fr4	IAQFNVVSEAHNEGTIVSVSDGVIR
k141_2109_fr5	GALVDDIAYTIALTAIQAAQDEAK
k141_2110_fr1	YSDN(+.98)GSTLSAVNFPEVSLPVHGQNANR
k141_2110_fr2	EDLSVTVGKPVETVPQIFIDEK
k141_2110_fr4	EHSDKPLHDISYAYLGDAR
k141_2110_fr5	GLTNMALDDSALQGFFGVDR
k141_2113_fr1	MGYDATQMFDNNLTNLISEHSK
k141_2113_fr2	SLQEAVMEEIIKPTLPTEWLNASTK
k141_2113_fr3	IVVEKPFGHDLASAEELNK
k141_2113_fr4	AEDTVISGASC(+57.02)TTNC(+57.02)LAPMAK
k141_2113_fr5	AEQALGGFDVIVNNAGIAQVK
k141_2113_fr6	AIDEAKDEDTADIFTAASR
k141_2120_fr4	AVQLGGVALGTTQVINSK
k141_2120_fr5	KHQKPSQTNAN(+.98)GGVVESEGSIHASNVK
k141_2121_fr2	TFLDQTGGLWASGALYGK
k141_2121_fr3	DLLTEYDYPGDDIPVVR
k141_2121_fr5	NLAGMDDANSTEFDADC(+57.02)K
k141_2121_fr6	LLLSEAC(+57.02)PLILDYHVALDVAR
k141_2131_fr4	DDDPSFDELVALAVETGR
k141_2134_fr3	VQAEDITEDNIAEIMK
k141_2134_fr5	AAYIMGEDPLQTDAELSAVR
k141_2134_fr6	VAMLSYSTGTSGAGSDVEK
k141_2136_fr2	IDKDTIDPDDPDMLQDLIIDAVNK
k141_2136_fr3	VFMQPAHEGTGIIAGGAMR
k141_2136_fr4	ALTEAN(+.98)GDIELAIENMR
k141_2136_fr5	TVVWN(+.98)GPMGAFEMPNFAEGTLEVGR
k141_2136_fr6	YDISPEFQQMLDAHAAFLR
k141_2142_fr4	DYLDGVDVAEGELVVLENVR
k141_2148_fr4	GSQFEQPLLEFSGAC(+57.02)AGC(+57.02)GETPYAK
k141_2163_fr1	TTGEHEVSFQVHSEVFAK
k141_2165_fr1	MLIKPGMGFDEGMNIVHNEMNR
k141_2165_fr2	MQSTINNLNNSVNNLSAAR
k141_2165_fr3	NYTPYEGDESFLAGATEATTK
k141_2167_fr1	GLDASIEHDIVHGLQALPSR
k141_2167_fr2	ELNIC(+57.02)TGC(+57.02)GPGAMEAPMK
k141_2167_fr3	VPDIGADEVEITEILVK
k141_2167_fr4	AFTSEEFTHFLEELTK
k141_2167_fr5	HYAHMDAPGHADYIK
k141_2167_fr6	AQNLVNQFEAVTSFISPEILSIPADKFEQFK
k141_218_fr5	NKPTFTPNVDC(+57.02)GDFVIVINAEK
k141_2181_fr1	VDLDGNPC(+57.02)GELDEQHVEHAR
k141_2181_fr2	NKPQYTPNVDC(+57.02)GDNVIVVNASK
k141_2181_fr3	LPIYLDYSATTPVDPR
k141_2181_fr4	AEDYSQIDAAPEEK
k141_2181_fr5	IVLPVDNVAATEFSNDASR
k141_2181_fr6	YNEAPNNVAQAVIEAR
k141_2182_fr3	NLEVTDLGHPIEVPVGVK
k141_2189_fr3	LAGIGVIENQYLMPLNQTR
k141_2193_fr1	GEDASVEHDIVHGLQALPSR
k141_2194_fr2	YDDAPN(+.98)NVAQAVIEAR
k141_2194_fr4	HGVNSVGLPGTIDNDIPYTDYTIGFDSAC(+57.02)R
k141_2194_fr6	YLESEEGDSVADMLQYVK
k141_2202_fr4	VPVPDGSVTELVSILGK
k141_2228_fr2	TGKEPLDVFEEAMNNVMPVLEVR
k141_2229_fr5	TPNIQIIHAGLEC(+57.02)GLFK
k141_2231_fr1	FAAYFQQGNMESN(+.98)GK
k141_2231_fr5	LGQGASVAEALNAGLEQMK
k141_2232_fr6	VYSGVVNSGDTVLN(+.98)SVK
k141_2234_fr1	ATLKPEGQAALDQLYSQLSNLDPK
k141_2234_fr3	DIVHEMFSYADGC(+57.02)TMSGK
k141_2234_fr5	TFDAEHHPDLTHFLFC(+57.02)GEELPHSEADMLK
k141_2234_fr6	GGVFTEDAINTYIDLLR
k141_2238_fr2	AANAGGVATSGLEMSQNSVR
k141_2244_fr4	DKPEDAVLDVQGIATVTPAIVQAC(+57.02)TQDK
k141_2244_fr5	EANNLGIPVFAIVDTNSDPDGVDFVIPGNDDAIR
k141_2250_fr1	HIAMHVAASKPEFIKPEDVSAEVVEK
k141_2257_fr3	ADIDYGFAEADTTYGK
k141_2261_fr2	IQVEHPVTEMITGVDLIK
k141_2262_fr1	LYTGEIPLFSHYQIESQIESAFQR
k141_2262_fr2	WGHSAIVNTSGN(+.98)GDC(+57.02)HIILR
k141_2262_fr3	LADEAGFEGELSDLTDDILIYHLK
k141_2262_fr4	ISPDDGALTYTAEAPLPGSPTHISTDR
k141_2262_fr5	SGDIDPAIIFHLHDTLGMSVDAINK
k141_2262_fr6	FPAIIYGGAEAPIAIELDHDAVMNMQAK
k141_2266_fr4	ITEQDAQEMVDHLVMK
k141_2268_fr4	LPVFSASGLPHQELAAQIAR
k141_2268_fr5	DQVVGVVGTGHIGQVFMK
k141_2268_fr6	GLPLYAHIAELN(+.98)GTPGK
k141_2269_fr2	GMGESNPVTGNTC(+57.02)DNVK
k141_2269_fr5	HVNINTLEMMPVSQSFAGLSVHR
k141_2276_fr5	TDDQEFGAYQHN(+.98)GGQIGVITVLEGADAATAK
k141_2284_fr2	NVHLSGGVGIGGVLEPLQANPTIIEDNC(+57.02)FIGAR
k141_2285_fr1	TLAEGQNVEFEIQDGQK
k141_2285_fr2	GAFDTLYASYGQFQNSLASTLSGVVK
k141_2285_fr3	TPEYDELFSGDPIWATESIGGMGVDGR
k141_2288_fr1	DLSGFVDGTENPAGEETR
k141_2288_fr3	SGIGPVTAADIIHDGDVEIVKPEHVIC(+57.02)HLTDEGASINMR
k141_2292_fr1	ILIGEVTNVDESEPFAHEK
k141_2292_fr4	TGEPVVYTFDENLDVVNK
k141_2292_fr5	TDEETDRPADDEAPFASLAFK
k141_2301_fr1	VYSGVVNSGDTILNSVK
k141_2302_fr1	LASYADC(+57.02)YVNDAFGTAHR
k141_2302_fr2	HEEVAAFAAGAEAHLTGK
k141_2302_fr3	LVHGSYHEVDSSEMAFK
k141_2302_fr4	LGWSQYHDTGFYGN(+.98)GFQNNNGPTR
k141_2302_fr5	EHGLEFDQAYTSLLTR
k141_2302_fr6	IQVTGSEGELGIFPGHAPLLTAIKPGMIR
k141_2304_fr4	VFTILGDGELEEGQVWEASMAAAHYK
k141_2309_fr4	VLEDMGYETGLGDEGGFAPNMK
k141_2319_fr4	SAEADAQLMAENIAAQLEK
k141_2319_fr6	LLNNSELTHAPC(+57.02)APGTLETLAR
k141_2341_fr4	LVAHTGMDALTHAIEAYTASLR
k141_2349_fr1	FTGEVSLTGQPFVMEPSK
k141_2365_fr4	YTAQDWEGFQELVSK
k141_2365_fr5	NVLNLEDANSAEAEPNC(+57.02)K
k141_2365_fr6	INPIEDMPHDAN(+.98)GTPVDIVLNPLGVPSR
k141_2369_fr2	AASEAVQEAAISC(+57.02)DQFFVNHR
k141_2369_fr3	HMNADTDYSIAEAAFNK
k141_2369_fr6	ISPMAVEEVIEMQGLSLDPSSHR
k141_2375_fr2	VFYNDFDANDADLSDYTNK
k141_2375_fr3	EVVGDDIPDNMMGLDIGPK
k141_2375_fr4	FIEEIGYYNPLTEPVEFK
k141_2375_fr5	IGENQGGGELASVEDAK
k141_2377_fr1	KQEPFENVTLDVEEQHQGSVMQALGER
k141_2377_fr3	LSIVDVNAGAQPLYNQQK
k141_2377_fr4	N(+.98)GDTLQGHQITETEAGVSPR
k141_2377_fr5	SIDTTMGFTPLDGIIMGSR
k141_2377_fr6	IHGLADC(+57.02)MQGEMISLPGNR
k141_2378_fr3	FIEQDPEGQYGLEAAFR
k141_2378_fr4	DDVAFQIINDELYLDGNAR
k141_2384_fr1	NDGVDFVLEC(+57.02)TGFYTSK
k141_2388_fr4	LDVQFDNVEEAIAMSAMYAANHLK
k141_2396_fr1	LDSAVTNLNNTTTNLSEAQSR
k141_2398_fr4	IIELAGFLDSYIPEPER
k141_2407_fr2	ILELAGFLDSYIPEPER
k141_2407_fr4	APVIVQFSN(+.98)GGAAFIAGK
k141_2409_fr1	GVQEMIDGVVDFLPSPLDIPAVTGTTLEGEEDKR
k141_2409_fr2	AVIESEN(+.98)SAERDQLLENLQEGMEVK
k141_2409_fr3	DVTLAMDC(+57.02)AASEFYNK
k141_2409_fr5	AMADADATTIIGGGDSAAAVNILGFGDK
k141_2409_fr6	VVGAGFDSLSNYYTLGMK
k141_2412_fr3	HFESTPDTPEIIATIHGEGYR
k141_2416_fr2	GFC(+57.02)PFHNDAC(+57.02)VEGMAAGPSLEGR
k141_2416_fr5	YTHFDSGSHGFNSQTPMWDK
k141_2426_fr2	IGETHEGASQMDWMEQEQER
k141_2427_fr2	DGEFHLSDTALYFLN(+.98)GILEHAR
k141_243_fr5	IGEVHDGAATMDWMEQEQER
k141_2432_fr5	SIGLDLDRDQMMAGVQDAFNNK
k141_2437_fr1	EIGN(+.98)GFSELNDAEDQAQR
k141_244_fr4	EDLSTTGIGDGIAIPHGK
k141_2447_fr4	INSTAGHNLNLDVC(+57.02)GEC(+57.02)HPFYTGK
k141_2447_fr5	KAIDEAKDEDTADIFTAASR
k141_2450_fr4	AIDDEIYASMAQDQSTMK
k141_2455_fr1	FNNYGPIADGILHN(+.98)GEPGIVNLDLSR
k141_2455_fr4	QEAELGAGAAHSEALNFIVNTILAQKPELSAQLTAIGHR
k141_2455_fr5	MDLKPFETTEIGHPVVQR
k141_2466_fr1	SPVIVQFSN(+.98)GGAAFIAGK
k141_2466_fr2	MDC(+57.02)SSEC(+57.02)AMAGLLALR
k141_2466_fr3	LYDGSYHEVDSSEAAFK
k141_2466_fr4	NASNDGSEGMLGAGTGMDAN(+.98)GSGNMSSEEQAR
k141_2466_fr5	APVIVQFSN(+.98)GGASFIAGK
k141_2466_fr6	FVLLTSQADVKPLSAAPESAVNSELDGLR
k141_247_fr4	TSTTSLLAHVLGEVAPTSYLIGDGR
k141_2470_fr4	IGVLTSGGDAPGMNAAIR
k141_2476_fr1	NATHAAEAANHADQAAHQGK
k141_2476_fr3	AALTTDSDVIISEIGGTVGDIESTPFMEAIR
k141_2476_fr4	LMNKPFVGDDVLAAAATMDK
k141_2476_fr5	VYSGVVNSGDTVLNPVK
k141_2478_fr3	KHQKPSQTNANGGVVESEGSIHASNVK
k141_2492_fr2	IFDFVKPGVITGDDVQK
k141_2492_fr3	AAQVTQAHQSLTLDELYLMIR
k141_2497_fr1	QIADLGVTMLAAGIGNIHGK
k141_2497_fr2	YAALC(+57.02)DVFVMDAFGTAHR
k141_2497_fr3	GQYGHAVIEMEPTDGDYVFENAIVGGAIPK
k141_2497_fr4	AAN(+.98)DDLLNSFWLLDSEK
k141_2497_fr5	HVVQDAEPVTLHVDLVR
k141_2497_fr6	MMC(+57.02)LGHPLLEDPTPQSIGNYMTILPAYDEK
k141_2498_fr1	IEDSDYATEVSNMSR
k141_2498_fr2	FGDVGADTLGHIAEAC(+57.02)AK
k141_2498_fr3	LPAGVTAEC(+57.02)PTQTEIVLK
k141_2498_fr4	SATGISSDNN(+.98)GYVYEVSGTGK
k141_2498_fr5	VGPISVGPSGGEFSSPSDLHDQLSK
k141_2498_fr6	EYAIVNLDDLNKFEDGSEVTVATLK
k141_25_fr1	YESPSFEYEPNNVVSSDILGR
k141_25_fr2	YQVTLLDHPNIQITGEGGHTMR
k141_25_fr3	GVQMMLDGVIDYLPSPLDVKPYVAHDPK
k141_25_fr4	TDEDWEAAFDNAKDEVEK
k141_25_fr5	GEFQADTAVAGLQAAYAR
k141_25_fr6	YQQHGMSPLTQEQKPAAK
k141_2500_fr2	QVSEAAGKPLGYGTAEFAK
k141_2508_fr2	NEASENSVWWTSEEYK
k141_2513_fr4	ESGFDGELADLTDDILIYHLK
k141_2514_fr2	TTYTSTDMMDTQEVVK
k141_2514_fr3	LGPEEITADIPNVGEAALSK
k141_2518_fr2	YPLADYALTPDMAIVDANLVMNMPK
k141_2518_fr3	ETPNATWPVHAVITN(+.98)STYDGLLYNTDFIK
k141_2527_fr2	C(+57.02)DMVDDEELLELVEMEVR
k141_2527_fr5	LGEYWASLGDIFVN(+.98)DAFGTAHR
k141_2539_fr5	VLDGAVTVLDAQAGVEPQTENVWR
k141_2550_fr2	GADAPGIAVTDGEILAGIFTR
k141_2550_fr5	VVVALPGTLMPN(+.98)GAQIWPGK
k141_2550_fr6	EQHVSIPAHQVDEDFFEDGK
k141_2562_fr2	VISPDELDDEFITEQLALMN(+.98)HK
k141_2569_fr1	KDC(+57.02)LVNIGGFLC(+57.02)MNDDDMFSAAR
k141_2569_fr2	VAAQLASTGINITEIAR
k141_2569_fr3	YDVTAQGNVLALAISHK
k141_2569_fr4	GATIVGHWPTAGYHFEASK
k141_2569_fr5	DHLDYHGDMEHYEAAK
k141_2569_fr6	NLTDYGAFVDLGGVDGLLHITDMAWK
k141_2574_fr1	FIEQVGYYNPVSQPK
k141_2578_fr1	LIQLMNETVDGDYQTFK
k141_2578_fr2	SQMENLHWLGIDWDEGPDK
k141_2578_fr3	ITEVEAQEIVDHLIMK
k141_2578_fr4	GITINTSHVEYDTPTR
k141_2578_fr5	NVYTDPLNVLQAELLHR
k141_2578_fr6	LLMTLQNLSNEELLPVAR
k141_2586_fr1	TINTLNDTGSMEAVC(+57.02)FLTELHVK
k141_2601_fr1	GIPTGIHPEEGVSAAEVIMTVLHAGGK
k141_2601_fr2	SEFAENDAYVHATPLIR
k141_2601_fr3	DYIHVMDLADGHVAAMEK
k141_2601_fr4	LIDFGFHAPTMSFPVAGTLMVEPTESESK
k141_2601_fr5	GHVVTAYEDVALWHER
k141_2604_fr4	LLDYAEAGDNIGALLR
k141_2604_fr5	VMVEGEHEDQVHEFAHR
k141_2604_fr6	NEGYLQGQLGNPEGEDKPNKK
k141_2614_fr1	VFDFVKPGVVTGDDVQK
k141_2614_fr2	LPAGITAEC(+57.02)PTQTEIVLK
k141_2614_fr3	ETVIEPEHIDEIIDSGVQNILIHK
k141_2615_fr1	VLLLDNLSEYIKPGMSIEDIQAIIANMR
k141_2615_fr3	LEESDMVLYPDFSTWSVLPWGDEHGGK
k141_2619_fr4	KHQKPVPALNQPGGIVEK
k141_2621_fr1	LELPALEDFGALLEEQNK
k141_2621_fr3	KGAELAN(+.98)SFKPDVIIALGGGSPMDAAK
k141_2621_fr4	DAALSC(+57.02)DQFFVNHR
k141_2623_fr1	KVDDVASLHSILYSHK
k141_2623_fr2	IGVSMSGIQDWLLN(+.98)DLGHR
k141_2623_fr6	IIQEHEDFLEGMQADDVEQK
k141_2625_fr2	ENNFALPAVNC(+57.02)VGTDSINAVLEAAAK
k141_2625_fr4	LTEMGFPC(+57.02)IGLPGTIDNDIK
k141_2625_fr5	TEDGVLVDESPASAPLDYLHGR
k141_2627_fr5	SVAFVDHNMLQQGFENADDHK
k141_2627_fr6	AVGAVNGPIAQALLGQDAK
k141_2631_fr4	VELEN(+.98)GHVVTAHISGK
k141_2633_fr1	AAILEGDMVGSYMHGAR
k141_2633_fr2	QTGYMPVNTAALNDSAYQK
k141_2633_fr3	TAEHASSMTAMQSATDNANDLVSNLTTK
k141_2633_fr4	AEYTPHVDTGDYIIVLNAEK
k141_2633_fr5	QNLATFC(+57.02)QTWDDDNVHK
k141_264_fr2	AIDDAAAGKPFDTSLLETLEGLAHR
k141_264_fr5	IHLFMGGVGNDGHIAFNEPASSLASR
k141_2640_fr2	FIAIFEGMTDNPYMQER
k141_2640_fr4	VIALVNNLGATPLSELYGVYHR
k141_2640_fr5	IHAEVPLSEMFGYATQLR
k141_2640_fr6	LHVHDENNEC(+57.02)GIGDKVEIR
k141_2644_fr1	LMINNPEFNVVAINDLTDAK
k141_2644_fr2	FNNFINDSLLDGAVDALER
k141_2644_fr3	FEGTEDGVETILEAIK
k141_2644_fr4	ELLQLGGLPTSGQITLFDGR
k141_2644_fr5	DTTTIIDGVGEEAAIQGR
k141_2644_fr6	LIMIFDSADGAAAAAPAPAEEK
k141_265_fr5	AGLINSGGASGNNDLADAVR
k141_2653_fr6	IAGLTGQNEDQNVGIK
k141_2666_fr2	LAGLTGQNEDQNVGIK
k141_2666_fr3	LGANPVPLQLAIGAEEGFTGVVDLVK
k141_2666_fr4	YYATYENISDTSSGNK
k141_2666_fr5	DMALEDVMIVTHEVDENLFLAAR
k141_2666_fr6	AGIIAEAEAEVAEIQEQFQSGLVTAGER
k141_2667_fr2	FAC(+57.02)VDGPEFDGHLVNYDESMR
k141_2671_fr4	IGAGSTVNWPTGLGGK
k141_2679_fr2	DAMEHPEKEEYANFTIR
k141_2679_fr4	AAPSYEELSSSQELLETGIK
k141_2679_fr5	LPDDKELSAAIEEFSESFTPSEK
k141_2679_fr6	ELAAFSQFASDLDEATR
k141_2700_fr4	VLPLSVAMDGQYGLHDLHIGTPAVVGR
k141_2700_fr5	YDTIIC(+57.02)NYPN(+.98)GDMVGHTGVMEAAVK
k141_2700_fr6	ETGKLPDDKELSAAIEEFSESFTPSEK
k141_2708_fr4	TQDPAALRPYLSDGLAQLLNDAR
k141_2709_fr3	VHVHTEHPGDVFQYGSQFGQLGK
k141_271_fr3	GLINDPHLDHSFAINDGLR
k141_2710_fr1	GAVPGATGSNLIVKPAVK
k141_2710_fr2	VAVSGSGNVAQYTIEK
k141_2710_fr4	EYHC(+57.02)FDYYGAEDADR
k141_2710_fr5	ELGFEITNVPVYSPDAIAEHAAIQAAR
k141_2710_fr6	ELVC(+57.02)EAQNTGLIGSK
k141_2712_fr1	TLHPDNMAAGPASYGMTDTMGR
k141_2712_fr4	SGGGVRPGFEGGQMPLYR
k141_2712_fr5	NALATIAQAQEESLGDNKPADDLLNLEGVDR
k141_2712_fr6	ELVDSDPDLLGNSDIMK
k141_2720_fr6	IADGVISTSELINNTLSSANPALGDDAFQR
k141_2721_fr1	SEHDTGVSPVFAGGVEWAVTR
k141_2721_fr4	GQDASIEHDIVHGLQALPNR
k141_2721_fr5	KYESPSFEYEPNNVVSSDILGR
k141_2722_fr2	HMEFFNTHPYMAAPILGVTC(+57.02)AMEEQR
k141_2738_fr2	ITEQEAQEMVDHLVMK
k141_2746_fr2	HEAQLGAGAAHSEALR
k141_2750_fr1	YGLSQALLDATALASNR
k141_2750_fr6	AMGVAPHYTYEYEGMTADEIK
k141_2751_fr4	LGHVLDADDIHEANTEDLK
k141_2752_fr4	GVIEN(+.98)GGGTVENVDFWGK
k141_2758_fr1	IVEFIEKPDQPQTLDSDIMAVGR
k141_2758_fr3	IVEFIEKPDQPQTLDSDLMAVGR
k141_2758_fr4	VVSAVGNDELGDEILEIFR
k141_2758_fr5	NYSSGGEGGATLINDPAMIGR
k141_2763_fr3	IGNAYMESPNSIGVATSQVAQIITNVASSQYGGC(+57.02)SFDR
k141_2765_fr1	VMVTSHLGRPTEGEYNEEFSLLPVVNYLK
k141_2768_fr2	IIHLTDDSFDTDVLK
k141_277_fr4	VLSESDFQVNQLLDILR
k141_2770_fr2	VAMISYSTGTSGQGDDVEK
k141_2770_fr3	AKDEADEKDAIATVNK
k141_2775_fr1	SMDLEQEC(+57.02)EQLREELNETNSETK
k141_2775_fr3	HAIVAITEHVTDVYELAR
k141_2775_fr5	LSELLDKPVTFVPSNEGK
k141_2775_fr6	LVSWYDNETGYSNK
k141_2785_fr1	FESAVTNLGNTVNNLSSAR
k141_279_fr1	DEALHLTGTQHMLNLLR
k141_2793_fr1	EC(+57.02)SVYC(+57.02)ELVSNPEQIQQVLGIAMR
k141_2798_fr1	AGTADAHGSPLGDAEIAATR
k141_2798_fr4	AVYIESLGNPNSNIIDVEALAEIAHK
k141_2798_fr5	HDAVLAAGGLHIIGTER
k141_2798_fr6	FC(+57.02)PHLTQDEFPAQSLAASIYMETGVR
k141_28_fr2	ENYGVGIGSGPLAGLC(+57.02)AR
k141_28_fr4	SVEFVGGC(+57.02)AGNLLGIGSLVK
k141_28_fr5	IGETHDGESTMDWMVQEQER
k141_28_fr6	ELATGEQQTLAQSGLSAR
k141_280_fr4	LVEYHQMTAPLIGYYSK
k141_2800_fr1	IVDLSELFGVTTDYLLK
k141_2800_fr2	YWASLGDVFVNDAFGTAHR
k141_2800_fr3	AASDEYNWDLNYGEIAK
k141_2800_fr4	VLAIAAGHEITENDLNALIAR
k141_2800_fr5	GEGQPGDIETLEQLC(+57.02)R
k141_2800_fr6	GIMEGEYDHLPEQAFYMVGSIEEAVEK
k141_2801_fr1	IQIVLDDFIC(+57.02)TNPALLK
k141_2801_fr2	TFVC(+57.02)VETC(+57.02)C(+57.02)VTQPQK
k141_2801_fr3	LMTEFNYNSVMQVPR
k141_2801_fr4	STGFGQTGNVFESFYR
k141_2801_fr5	FLSASEAVEYGLVDSILTHR
k141_2801_fr6	GVVVAIDKDVVLVDAGLK
k141_2802_fr1	HTLAFHNPDGSPHLEYSDVK
k141_2802_fr2	LPSFDSTDNTLDSAFK
k141_2802_fr5	LYLLSHIPGAGYIDTNEVESEPLWNK
k141_2802_fr6	QIAAVAEDGEPC(+57.02)VTYIGADGAGHYVK
k141_2805_fr4	SITVGYGQVGNLVQDIAAIR
k141_2815_fr1	GDYGGYQDDAGTHHLNVLDFQR
k141_2815_fr2	QLAEDPFNNWVALNK
k141_2815_fr3	MIQEQTMLNVADNSGAR
k141_2815_fr4	GQYGHVVIDMYPLEPGSNPK
k141_2815_fr5	LFVHHIQNAEN(+.98)GATVEFDK
k141_2815_fr6	AAQTTEANSAALDAQAADVEQR
k141_282_fr2	LLNVPMEYLSSAAIAQLK
k141_2827_fr6	MGHIELASPTAHIWFLK
k141_2830_fr5	ILPELAGDKPVESHDSSTN(+.98)GLINR
k141_2838_fr3	QYVTALNVIHYMHDK
k141_2845_fr1	TPEYDELFSGDPIWATESIGGMGLDGR
k141_2845_fr2	AAGAELVGMEDLAEQIK
k141_2845_fr3	AVVAAVDALGLLEEIKPHDLTVPYGDR
k141_2858_fr2	LAESELPATESLAITIDR
k141_2862_fr3	GETSDEQTGINIVLR
k141_2864_fr3	IPVIAGTGANATAEAISLTQR
k141_2864_fr4	AVGESVQKPLEYYDNNVN(+.98)GTLR
k141_2864_fr5	LVDALQFHEEHGEVC(+57.02)PANWK
k141_2868_fr4	SQLADYQQALDVQQTR
k141_2874_fr5	DVENSIKEEGEQAALETSVHGLHPEIIR
k141_2878_fr1	VNVN(+.98)GGAIALGHPVGASGAR
k141_2878_fr6	YLGDAVDNPVHPFVTILGGAK
k141_2880_fr1	QDIHPDYHPVVFMDSTTGFK
k141_2884_fr1	SHDALTAVTSLSVDK
k141_2888_fr5	TIVYSVNQDTLTADDK
k141_2890_fr5	VLGSHVHQAGSLVTDER
k141_2893_fr2	LDEFMDWLATNYVTALNC(+57.02)IHYMHDK
k141_2894_fr2	TTVPQIFIDAQHIGGC(+57.02)DDLYALDAR
k141_2894_fr3	DAIAADQLFTTLMGDAVEPR
k141_2894_fr5	AQVPLSEMFGYATDLR
k141_2894_fr6	IDTEGALLGNIILQVLESHGVK
k141_2897_fr4	SPGEMNPELLNDQVAQVLATFEHPTLK
k141_2900_fr3	GVYSMVFDHYEEVPK
k141_2900_fr6	SGEIDMTYNNLPIELFQK
k141_2908_fr1	LDDN(+.98)GNWTTEVPDHASYFDMTSDDEGAR
k141_2908_fr2	LAQMQQLSHQSDDEAAAQDLAAQTGER
k141_2908_fr3	FPAIIYGGEAAPVAIELDHDK
k141_2908_fr4	NMDLEQEC(+57.02)EQLREELNETNSETK
k141_2908_fr5	ISELSEGQIDTLRDEVAK
k141_2908_fr6	DANDTGSTDVQVALLTAQINHLQGHFAEHK
k141_2918_fr2	LPSIDDQQITQYLEVAK
k141_2919_fr5	LTGDSGEYTC(+57.02)DALIVATGASAR
k141_2920_fr5	SEGYSEGTVPLHTLR
k141_2933_fr1	QEDANFSNNAMAEAFK
k141_2933_fr2	ELPGFPIVLHGSSSVPEEEVATINQFGGALK
k141_2933_fr3	NTTTGDSLTDPDHPLILESLQVPDPVIQVSVEPK
k141_2933_fr4	YTDNVTDATEAQIQQATK
k141_2933_fr6	SGHPGAPMGMADIAEVLWR
k141_2938_fr1	EFEELGLLEEIKPHDLTVPYGDR
k141_2938_fr2	NHGFSVSGYSIDKPEVDALAK
k141_2949_fr1	IFEDNSLTIGHTPLVR
k141_2952_fr1	QETIDELNHQVLQFIDLSLMTK
k141_2952_fr4	MVDFHGWMMPLHYGSQIEEHHNVR
k141_2953_fr1	VSGGLHGVGVSVVNALSQK
k141_2954_fr3	VVNVGDVVEVMVLDIDEER
k141_2973_fr5	MLMGSVTEYVNQHALADVLIVK
k141_2988_fr5	VKDSAEVLNVIAGGDEHDSTVSVR
k141_2995_fr4	REETPAIQNQAASTTLGDIDALAALK
k141_3003_fr2	EAAQNAFNDMQPLVDR
k141_3005_fr2	HGISVIEDAAHAAGTHYK
k141_3005_fr3	IVHTTFEFTDIAGLVK
k141_3016_fr3	GHLEFESDTIGGDFVIQK
k141_3020_fr1	AEVATIVEDFENADIIKPQDLR
k141_3020_fr2	KLTDDAASLLAGDSK
k141_3020_fr3	ANLPGYLGNC(+57.02)HSSGTVILDQLGEEHMK
k141_3020_fr4	VQLVGDDLFVTNTEILEK
k141_3020_fr5	ILGMGDVLSLIEDIESK
k141_3020_fr6	TLTSSAVNDMSSLETALENR
k141_3028_fr5	NHLEEDAVVVSPDHGGVTR
k141_3028_fr6	AEAAPAATGGGIPGMLPWPK
k141_3031_fr3	ADIDYNTSEAQTTYGVIGVK
k141_3032_fr1	LGLTDDQANVAVSTPGR
k141_3032_fr4	FAQISDEELQQGVAPLGYPVIVKPSLEGSSVGMSK
k141_3032_fr5	YPVVRPQDQQPEEVQVQDASVAK
k141_3032_fr6	GAPGDHN(+.98)GPTVFATHSTHK
k141_3034_fr6	ADIDYAWEEADTTYGK
k141_3042_fr6	DGEALYMHC(+57.02)LPADITGVSC(+57.02)K
k141_305_fr2	AAGQADAAMEDGDALIFMNFR
k141_3051_fr1	EMLIADGIDPNELLNSLAAVK
k141_3051_fr3	HEEAGALAASSEYK
k141_3051_fr5	ILIN(+.98)TPASQGGIGDLYNFK
k141_3051_fr6	KADIFVENIKPGAAEK
k141_3067_fr1	EIQQAYGIEHPDAGVALR
k141_3071_fr2	IEPAGSQVAVVVTSEGLK
k141_308_fr1	VGAGPFPTELFDETGEFLC(+57.02)K
k141_3086_fr1	AAMDVDGPAVVAIPVDYR
k141_31_fr4	TEIPEVFSGDIAGAIGLK
k141_3102_fr1	AC(+57.02)EESAEGQVVSPVNYNSPGQVVIAGHK
k141_3115_fr1	NYTGDILNFETATELLHESGIK
k141_3115_fr2	DHAPLMQEINQSGGYNDEIEGK
k141_3115_fr3	SVVANAVIAHSAEEAIAK
k141_3115_fr4	LLVSGMGDALSTWFEAK
k141_3115_fr5	IVDDMFDTMYAEEGIGLAATQVDIHQR
k141_3115_fr6	MLGDFNESNGTAAIIGAGLAGLNHDQC(+57.02)AK
k141_3116_fr3	MVQAPIFHVNADDPEAVAFVTR
k141_3116_fr5	DHLDYHGDMANYEAAK
k141_3121_fr2	VVISAPAGNDLPTVVYNVN(+.98)HDILK
k141_3130_fr6	LMEIAQQQAQAGTAGADAAQDAGK
k141_3136_fr5	DKEAGPATPVEITGLNDVPQAGDR
k141_3136_fr6	QIVSNAGEEPSVVANNVK
k141_3151_fr1	NMIDKDEYPQTAEIESR
k141_3151_fr2	NLAESFFVIADDFVMK
k141_3151_fr4	DLITVAVEPTDSPVITQALAGEELKPGPHK
k141_3151_fr5	VVSIGDINVANDLPFVLFGGMNVLESR
k141_3153_fr1	ADEVQLHQQQAAGQAQPVR
k141_3157_fr2	IEQQLTSQGFENIADLSK
k141_3170_fr2	STLGYYSAIEPINDLMQK
k141_3170_fr4	IINASSIAGHDGFALLGVYSATK
k141_3170_fr5	IDTEGALLGNMIQQVLESHGVK
k141_3173_fr2	DITLAMDC(+57.02)AASEFYK
k141_3173_fr4	LKDLEAQSQDGTFDK
k141_3173_fr5	YTDNVGQATEEQIQAATK
k141_3177_fr2	NDEGADLTQDPMAMQR
k141_3177_fr3	SHLAPFVPGHSVVQIEGMLTR
k141_3182_fr1	EFAGFSQEQVDAIFR
k141_3182_fr2	VVDWTQVQSGPSC(+57.02)TQILAWLGAEVIK
k141_3182_fr3	SVN(+.98)AYMLGEHGDTEFPVWSYNNVGGVK
k141_3182_fr4	EVEEAIDNMKDGDVVVLENTR
k141_3182_fr5	LAQHGWMVPAYTLPAK
k141_3182_fr6	YMLVDGQGNFGSVDGDSAAAMR
k141_3188_fr1	NTHFQTVHGLDADGQYSSAR
k141_3188_fr3	LTNHSLYLYGHC(+57.02)AEGDC(+57.02)R
k141_3188_fr4	NNSASGENVTINENDFINQLK
k141_3188_fr5	MSVGMADPNLVAQGEALFR
k141_3190_fr4	FLHDFEGTVVAITHDR
k141_3196_fr4	NASNDQSGEGMLGAGTGMDANGN(+.98)GGNMSSEEQAR
k141_3196_fr5	SGDTSGEELVILNTIDHGPFPLSQLK
k141_3196_fr6	LAGLTAQNEDQNVGIK
k141_3197_fr1	DQGKDPATLHHVVPFK
k141_3197_fr2	EAEAAGADFVGDDDMVQK
k141_3197_fr3	ALVEAN(+.98)GDIELAIDNMR
k141_3197_fr4	MGSPVTINQVLDQETAQLVAEELGHK
k141_3197_fr5	QFVQAYQSDEVFNEADK
k141_3197_fr6	GNVINLSLGFSHPVDHQLPAGITAEC(+57.02)PTQTEIVLK
k141_3212_fr2	ATIDGLENMNSPEMVAAK
k141_3212_fr4	HAIVAITEHMC(+57.02)DVDELAHYIEK
k141_3212_fr5	VSLVYGQMNEPPGNR
k141_3212_fr6	THNQGVFDVYTPDILR
k141_3220_fr1	THNQGVFDVYTPDIIR
k141_3220_fr2	TFSIPHGGGGPGMGPIGVK
k141_3220_fr4	SLQEAVMEEIIKPVLPTEWLTASTK
k141_3220_fr5	NIYAQVIDDVAGVTLASASALDK
k141_3224_fr1	GANFETYAGQDIVSNASC(+57.02)TTNC(+57.02)LAPLAK
k141_3224_fr2	GAEHNHAAQKPEVLELR
k141_3224_fr3	LEHTIANLDNASENLTAAESR
k141_3224_fr4	FGGQVLDTVDIENYISVPK
k141_3224_fr5	AADHVIDIGPGAGVHGGQVVAEGTLK
k141_3224_fr6	DMTC(+57.02)QEFIDLNPK
k141_3231_fr1	GYEFEDAIVGGVVPR
k141_3233_fr4	HFGESDEEIASSLSNFKPTANR
k141_3233_fr5	AYEDAETVTGVIN(+.98)GK
k141_3244_fr1	ERPLPDILVYEEGMNAQDIGK
k141_3244_fr3	EHGMVVVDYAHNK
k141_3244_fr4	GVNLPGVSIALPALAEK
k141_3244_fr5	AAIDNAIHQAQELAN(+.98)GFHR
k141_3244_fr6	MDDGSTLDQAFVNATATIGEK
k141_3246_fr1	EVQTLTEQN(+.98)GFAGYPVVTTDNELVGIITGR
k141_3246_fr2	ANDAAGDGTTTATVLAQAIITEGLK
k141_3246_fr3	VFYIGTNTPSVLEDIR
k141_3246_fr4	TLDLGEAGDNVGVLLR
k141_3246_fr5	SDDLPISSIAVDSIYTPVK
k141_3246_fr6	IGIAAQALGIAEGAFDEAVAYMK
k141_3247_fr5	VFGIEPNDNVVFEAIIR
k141_3255_fr4	GLAQASAYDQIDGAPEER
k141_3259_fr6	AM(+15.99)EEC(+57.02)SAFAPLHNPANLLGVEEALK
k141_3261_fr1	LSDGLC(+57.02)MEDEQFSVK
k141_3261_fr2	SFQNVSSFDSAMVEQVSK
k141_3261_fr3	YQQHGMAPLTQEQKPVAK
k141_3261_fr5	VINDNFGIVEGLMTTVHATTATQK
k141_3261_fr6	LYQGEVPLFSHYQIESQIESAFQR
k141_3264_fr1	ASLINKPAKNVILLIGDGMGDSEITAAR
k141_3264_fr2	VAHVAAVVAFLNK
k141_3264_fr3	QAITSAGTGC(+57.02)MAALDAER
k141_3264_fr4	FDPTLHQAVQTVAAENDDQKDHVVQVLQK
k141_3264_fr5	KVDYIAAN(+.98)HIDYVDYK
k141_3264_fr6	GVC(+57.02)TLEDLAEQGIDDLADIEGLTDEK
k141_3286_fr1	VVISAPAGNDLPTVVYNVNHDILK
k141_3287_fr1	IQDADYATEVSNMSK
k141_3300_fr6	GVFVVSANPVDILTTLTQK
k141_3321_fr5	EAADIMQVAVQGAN(+.98)AMR
k141_3330_fr1	ITLNVGYSHPVVLTAPEGVSVK
k141_3330_fr2	YQLIDMSNN(+.98)GVLAQGLVER
k141_3330_fr3	DYAGQEIVSNASC(+57.02)TTNC(+57.02)LAPLAK
k141_3330_fr4	TNMDEFAMGSSTEHSYYGATHNPWNLDK
k141_3330_fr5	FGVIEGLMTTIHAYTGDQMTLDGPHPK
k141_3330_fr6	IAQAAWQVNETTENIGAR
k141_334_fr4	GYYDESGINQENVAMSC(+57.02)TESTYGNER
k141_334_fr6	IIESVYSHEGYDYAK
k141_3341_fr1	AHLAPFVPGHSVVQIEGMLTR
k141_3345_fr2	DGYADGWAQAGTAR
k141_3353_fr1	FALPN(+.98)STVLIHQPLGGAQGQQTDIQIAANEILK
k141_336_fr2	VGYINDQYVLNPTQEELK
k141_3360_fr2	AAAQNAFNEMQPIVDR
k141_3365_fr1	VGDPVIEFDLPLLEEK
k141_3365_fr2	C(+57.02)DLVDDPELIDLVEM(+15.99)EVR
k141_3365_fr3	FPAIVYGGEAAPVAIELDHDK
k141_3367_fr5	IQHSLAVVWGVQPVLTDKPK
k141_337_fr2	DQDDYTSAFQSAADQTK
k141_337_fr5	VAVVGGGNTAVEEALYLSNIASEVHLIHR
k141_3375_fr1	ITTVQAAIDYVENAGK
k141_3375_fr3	SEPIKGDVLNFDEVMDR
k141_3388_fr2	IGTYNPNTNPATVDLNFER
k141_3388_fr4	AGAGTDAAIDSLKPYLDK
k141_3388_fr5	DAGNDEADMIDEDYLR
k141_3388_fr6	IGVSM(+15.99)SGIQDWLLNDLGHR
k141_3392_fr6	SPVGSIFYDFFGSNTMK
k141_3394_fr2	EVAAQQVSDQQLETAR
k141_3395_fr1	TFTTQETMTNAHSAR
k141_3395_fr2	IAQFNVVSEAHNEGTIVSVNDGIIR
k141_3395_fr6	IATVTNFPHGNDDIEIALAETR
k141_3397_fr1	TGKEPLDVFEEAMN(+.98)NVMPVLEVR
k141_3400_fr1	LVIEMETN(+.98)GTIDPEEAIR
k141_3400_fr2	IQGIHFEGPFFTEEHAGAENPK
k141_3400_fr4	EEDC(+57.02)GTDDGLYVSEIK
k141_3407_fr2	YAVEVTAPDALAEVVSNAFR
k141_3410_fr5	SMTGNC(+57.02)AALAALADEPGYAQINTADAER
k141_3410_fr6	IHLIEPLDVVDFHNLAK
k141_3416_fr4	VYTGSLESGSYVLN(+.98)ASK
k141_3421_fr1	ARPAPLTEAEFYWGHHSDAMATEK
k141_3421_fr4	YAEIADHLGLSAPGDR
k141_3422_fr3	AGVTGEDYDSAANSIFVK
k141_3426_fr4	VVSEITESN(+.98)GSSSMASVC(+57.02)GASLALMDAGVPVK
k141_3426_fr6	YDEAPSNVAQAVIEAR
k141_3430_fr4	IIELAGHLDTYIPEPER
k141_3430_fr5	TNDVAGDGTTTATLLAQAIIR
k141_3430_fr6	QLAEDPFNNYVALNK
k141_3441_fr3	LALETGEDPVKNPIEYVLESIK
k141_3449_fr3	EAGINAVGQPQIVPVSMDK
k141_3452_fr6	GEAPSVLDAAAALFINAYESK
k141_3455_fr4	TVMSEMGYAMMGSGVASGEDR
k141_3459_fr1	VPC(+57.02)ITGSLTEVVC(+57.02)TLGK
k141_3459_fr2	IALPPDAVLTVTLSDASLADAPAR
k141_3475_fr1	ISEHKPEAVKPLADVQEQVK
k141_3475_fr2	TQTVVVFAEGPQAEQAK
k141_3475_fr3	LDIPALSDFSQLLEEQSK
k141_3475_fr4	VYSGVVNSGDTILN(+.98)SVK
k141_3486_fr4	VFLQHGIQEDFANQVYALSK
k141_3490_fr1	HYEIVFMVHPDQSEQVPAMIER
k141_3490_fr3	KGAELANSFKPDVIIALGGGSPMDAAK
k141_3490_fr4	AAVNAGPGSLGPVNLPLPVVADR
k141_3490_fr5	TC(+57.02)AFIDAEHALDPIYAR
k141_3490_fr6	IIALSDIFDVSTDYLLK
k141_3491_fr1	VLDGAVTVLDSQSGVEPQTETVWR
k141_3491_fr2	LAALTEWTAENVHHAIQATADELEVGMGK
k141_3491_fr3	ITVQDESAMLVAPLLDLK
k141_3495_fr4	AIMASDLGLNPSSAGADIR
k141_3498_fr2	NALTTLALAQEESLGDNKPADDLLNLEGLDR
k141_3498_fr3	NTAIDDGGIGPVQYPMIADIK
k141_3498_fr4	VEMVQIVRPEESMDALEEMTGHAEK
k141_3498_fr6	TGVILGHEGIGVVQK
k141_3502_fr3	VASWYDNEMSYTNQLIR
k141_3505_fr3	ITFEQNDGEINFSR
k141_3508_fr1	NTLLHEHWC(+57.02)DLLEANSVDSVK
k141_3511_fr1	GHTAGIHSSDQNIIDEFAMK
k141_3511_fr2	LTEGASILGLFVMGALVNK
k141_3511_fr3	AAGAELVGMEDLADQIK
k141_3511_fr4	IKDNDTGVSPLFALGTEYAITR
k141_3511_fr5	TILVPIDVTEDVLTSNALK
k141_3511_fr6	AGLTLGVDPLGGSGIEYWK
k141_3512_fr6	VTDYLQMGQEVPVK
k141_3516_fr1	HGVN(+.98)SVGLPGTIDNDIPYTDYTIGFDSAC(+57.02)R
k141_3516_fr2	TPDLGSVHNIADAVLYC(+57.02)QK
k141_3516_fr4	QNLATFC(+57.02)TTWVEDEVK
k141_3516_fr5	YTPNVADATEAQIQQATK
k141_3516_fr6	KANALGKPVITATQMLDSMQENPRPTR
k141_3517_fr1	LMTEFNYN(+.98)SVMQVPR
k141_3517_fr2	AELPAGVESVADQDEN(+.98)GESR
k141_3517_fr6	IITDVHEASQAQPVADVVDVIQLPAFLAR
k141_3526_fr2	LVYDPETTQILGAQLMSK
k141_3526_fr4	DLRPVVMTGDGVNDAPSLTAADVGIAMGAK
k141_3528_fr4	GLLTESELDDIFSAQNLMHPAYK
k141_353_fr2	DLLSEYDFPGDDVPVIAGSALK
k141_353_fr3	HVDAIHPGYGFLSENAEFAR
k141_3532_fr5	SHDALSATLVSVDK
k141_3534_fr4	VAVFTQGPAAEAALAAGADK
k141_3534_fr5	FN(+.98)NYGPIADGILHN(+.98)GEPGIVNLDLSR
k141_3536_fr1	YFTDAGVGFVVPDDSR
k141_3536_fr3	YSDQQVEQLLSELTNVLESHK
k141_3536_fr4	IGETHEGDSQMDWMDEEKER
k141_3536_fr5	GLHVGHPEGYTATDIVSR
k141_3536_fr6	GTFTMVFDHYSPTPK
k141_3540_fr4	GESAPATAYGAAIVGGDN(+.98)GR
k141_3540_fr5	EGNDFYHEMTDSNVLDK
k141_3542_fr1	EGNDFYHEMTDSNVIDK
k141_3542_fr2	GVVVGTDHAAEAITGFFTK
k141_3542_fr3	ILAYESSC(+57.02)DETSTAVIK
k141_3542_fr4	LC(+57.02)PIETPEGPNIGLINSLASYAIINK
k141_3542_fr5	LVEYHQMTAPLIGYYTK
k141_3542_fr6	GHQVNFIC(+57.02)ADDAHGTPIMLK
k141_355_fr2	LAC(+57.02)GIGNIHGVYPADWK
k141_355_fr3	VVSELQHLAADASHIYLATDLDR
k141_3554_fr1	AGEEYMNEAQLAHFK
k141_3554_fr2	LLSNFFAQTEALAFGK
k141_3554_fr3	STGSYSLVTQQPLGGK
k141_3554_fr4	EIGVETGGSNVQFSVNPK
k141_3554_fr5	TGLSAAFLGNTAEQVVDHLR
k141_3554_fr6	VIPGFMVQGGGFNEQMQQK
k141_3555_fr1	VEATDTTGAGDTFIGYLASNLNEDLSNFEDAAK
k141_3555_fr2	IAIPAALLLAIPSETVK
k141_3555_fr3	EFLDAVTEVLNSLTPVFDK
k141_3555_fr4	VLALSGSNADNSFNEK
k141_3555_fr5	ELNETLGNLYVAQGQYER
k141_3555_fr6	AWYQDEGYGVDTIQAVLAR
k141_356_fr6	C(+57.02)MNFHADNLSLHEN(+.98)GMR
k141_3565_fr2	EAAESLFENLFFSEDR
k141_3565_fr4	YIENISDDDIMDLEMK
k141_3565_fr6	FPAIVYGGEAAPVAIELDHDKLWNLQTK
k141_357_fr3	NSHSVIITPGYGMAVAQAQYPVAEITEK
k141_3581_fr3	VFIMDDAEQFMPNYLR
k141_3581_fr4	YTTC(+57.02)NDDSC(+57.02)SNYVVNK
k141_3581_fr5	GALVDDIVYTIALTAIQSAQQQK
k141_3581_fr6	TC(+57.02)AFIDAEHALDPVYAR
k141_3588_fr5	NEGYLQGQLGNPEGEDKPNK
k141_3589_fr5	TFAYTNHTLMPEALEC(+57.02)WDEK
k141_3591_fr6	TMVVGDMAELGAESAAC(+57.02)HR
k141_3595_fr1	QEDANFSN(+.98)NAMAEAFK
k141_3595_fr2	FTDTSAAAHTLYEK
k141_3595_fr3	VVNIASYQVSPNDVVSIR
k141_3595_fr4	EFFGSSQLSQFMDQHNPLGELTHK
k141_3595_fr5	TADTAYLIDTLGASEIMDR
k141_3595_fr6	ETPADAEVISHQLMLR
k141_3599_fr3	GFTAEDFALSHPGGALGR
k141_3599_fr5	TILWNGPVGVFEFPNFR
k141_3610_fr1	VVPVNGLNVEDAVNYGK
k141_3610_fr5	DVYVDLLTDSGTNAMSDK
k141_3611_fr1	LLPQVSLITPNLPEAAALLDAPHAR
k141_3613_fr5	DANDTGSTEVQVALLTAQINHLQGHFAEHK
k141_3615_fr2	TIENDGYEAIQVGYQDMR
k141_3619_fr1	YVELEDAYISVTDALQHAGYLYNTK
k141_3619_fr2	MTSESDFQVNQLVDIMR
k141_3619_fr3	GVNLALGENVQQFVADEQGK
k141_3619_fr6	AYLAQALLDHPNMIILDEATASLDPAAK
k141_3632_fr3	GYDSAGMAVVDSEGHLTR
k141_3632_fr4	KAIDEAKDDDTADILTAASR
k141_3632_fr5	AQGVDVVSFGAGEPDFNTPQNIINAAIK
k141_3632_fr6	LSDLQLIEGDVIDLNVLK
k141_3633_fr1	QQQEQWHIYC(+57.02)NSLVQGITLSK
k141_3633_fr2	HLFTSESVSEGHPDK
k141_3633_fr3	ANALGKPVITATQMLDSMQENPRPTR
k141_3633_fr5	TYEVLATN(+.98)GDTHLGGEDFDSR
k141_3636_fr1	LENWDEYISGC(+57.02)NFEKPVGIPELR
k141_3636_fr2	GFMTTIHSYTNDQN(+.98)TLDAPHR
k141_3636_fr3	STPAVINNDGLNYVPTNR
k141_3638_fr4	IINEPTAAALAYGLDR
k141_3638_fr5	SAGASAQVLGFDGNYTLVR
k141_366_fr1	IAVLEGDVLGSYQHGAR
k141_366_fr2	AEVVSYDDLDELETMQK
k141_366_fr3	SEPIKGDVLNFDEVMER
k141_366_fr4	VFVINPGTPNAEC(+57.02)GVSYC(+57.02)PPDAVEATDTALK
k141_366_fr6	VFVINPGTPNAEC(+57.02)GVSYC(+57.02)PPDAVEATDTAIK
k141_3660_fr1	DLAPLGITVN(+.98)GYC(+57.02)PGIVK
k141_3660_fr2	GLMTTVHAATATQK
k141_3660_fr3	YDGLVEQLGGHNTPAVGFAMGLER
k141_3660_fr4	TVIWNGPMGVFEFENYNK
k141_3660_fr5	SHWSEQQQTTEAGSPTLEVDALSLNPGR
k141_3660_fr6	AANESYGYNTDEIVSSDIVGMTYGSLFDATQTK
k141_3666_fr1	NYTPYEGDESFLAGATEATTALWAK
k141_3666_fr2	DLHAAINPVETLFVVDAMTGQDAANTAK
k141_3666_fr4	AVGDSLEAQQYGIAFPK
k141_3666_fr6	LAESEAGNDQAPVQMPR
k141_3668_fr1	GLLAHSDGDVALHALTDALLGAAALGDIGK
k141_3668_fr2	ITSAGGENLMGGTAELYK
k141_3668_fr3	VAVTELAHIVDETLEANNLER
k141_3668_fr4	SVVAN(+.98)AVIAHSAEEAIAK
k141_3668_fr6	AQQEEITTMADQSSAELNASK
k141_3671_fr1	DFGDIAVIDDYAHHPTEMR
k141_3672_fr5	VFQTHSPVVDSISVK
k141_3673_fr2	KTLGGFDVIVNNAGVAPSTPIESITPEIVDK
k141_3673_fr4	GLLTEAELDDIFSIENLK
k141_3673_fr5	DFIQNNYTPYDGDTSFLADPTEATNK
k141_3673_fr6	MC(+57.02)DQISDGVLDAILEKDPNAR
k141_3678_fr1	DKQDLIFGC(+57.02)EQGVDFVAASFIR
k141_3678_fr5	FDGEKDPMQVHEEMAK
k141_3682_fr3	GIEVSGEEGDDPTQDIFIGFK
k141_3682_fr6	HAIVAITEHMC(+57.02)DVDELASYIEK
k141_3685_fr5	SAEMLTQAAEIPENHVVAVLLNR
k141_369_fr1	GEALEHSIVTALHALPSR
k141_3691_fr2	YAQVVDAESVDPNEVSVGK
k141_3697_fr1	GEVADAVSGMLTELQER
k141_3698_fr1	ITAYADELLNDLDKLDHWPDTVK
k141_3698_fr2	LHMNPEQTTEFVDAVK
k141_3698_fr3	AFLDISQVNPGHTLMVPK
k141_3698_fr4	VVTGFEDAVDEQSGEK
k141_3698_fr5	GANFDKYEGQDIVSNASC(+57.02)TTN(+.98)C(+57.02)LAPLAK
k141_3698_fr6	LTPFIHENELSEMQAMVNAANEELR
k141_3703_fr4	SKLENMFANMTEGEVHEVNIVLK
k141_3703_fr5	AANAGGVATSGLEMSQN(+.98)SVR
k141_3712_fr4	AAEDGYADC(+57.02)IYLDPATHTK
k141_3722_fr4	KGEVVTTYGASYTFK
k141_3724_fr1	LAQESGFDGELADLTDDILIYHLK
k141_3724_fr5	EMQEDLQSAISYAGGR
k141_3725_fr1	LPQVEGTGGDVQPSQDLVR
k141_3725_fr2	AEDTVISGASC(+57.02)TTN(+.98)C(+57.02)LAPMAK
k141_3725_fr3	ESGFDGDLADLSDDILIYHLK
k141_3725_fr4	AHDANYSAPLHVTLR
k141_3725_fr6	VMIHQPLGGYQGQATDIEIHAQEILK
k141_3729_fr2	ATDKPFLMPVEDVFTITGR
k141_3729_fr3	IAYLYEDLMNTYGDSGDVK
k141_3729_fr4	GDVGEAIMSDIYNSNPTAVR
k141_3729_fr5	NHFASEYIYNAYK
k141_3729_fr6	VDLDGNPC(+57.02)GELEEQHIAHAR
k141_3730_fr1	GGQLTTTTEVENWPGDPNDLTGPLLMER
k141_3730_fr2	LMEIAQQQHAQQQAGSADAQASNAK
k141_3730_fr3	MNELMAHHTGQSLEQIER
k141_3730_fr4	ASASSAAGQGGSMYNDLTSAK
k141_3730_fr5	FC(+57.02)GAEGIENVVMLSTLR
k141_3730_fr6	SVNDIKDDEQILDLGDVSAQK
k141_3732_fr2	TNVPHIFAIGDIVGQPMLAHK
k141_3732_fr5	AAQYVASHPGEVC(+57.02)PAK
k141_3732_fr6	TAVEELHNISSVVDSK
k141_3738_fr3	AHYVLLNVEAPQEAIDELETNFR
k141_374_fr1	TASEFGFLPLEHTLAVAEAVVTTQR
k141_374_fr2	EPQGFIADATINTPN(+.98)GHLVASAR
k141_374_fr4	ALANLTDATTIIGGGDSTAAAK
k141_374_fr5	YSEIHDVDFSELVNK
k141_3742_fr1	DYIHVMDLADGHVAALK
k141_3742_fr2	LTAHVPLHFINEEVAVGVK
k141_3742_fr3	DGKPIVTPSQDVVLGNYWLTQAER
k141_3742_fr4	SEIDQDIYNVLIDEVPIQDTIHHTSTAK
k141_3742_fr5	LAGIGVIEN(+.98)QYLMPLNQTR
k141_3742_fr6	AENTEGGQVIGWTYK
k141_3748_fr1	MVIDGDKYDFMSSEADR
k141_3751_fr4	EDDKFVVLSDILGDEDHLGDMDFK
k141_3754_fr1	ITEAEFLWQHNQDPMAVDK
k141_3754_fr2	GDRPFVLGPTHEEVITDLIR
k141_3754_fr3	QNTEYAHQASEFAGQASDIAR
k141_3754_fr4	AVGPEPWAAC(+57.02)YVEPSR
k141_3754_fr6	ALEAGVKPIVVLNK
k141_3755_fr4	FDGNAC(+57.02)VILNNNSEQPIGTR
k141_3755_fr6	FDGNAC(+57.02)VLLNNNSEQPIGTR
k141_3758_fr3	GLTAQALDDNMLQSFFGIAR
k141_3762_fr1	NASNDQSGEGMLGAGTGMDANGNGGN(+.98)MSSEEQAR
k141_3762_fr2	TEGDALDLSHALAFTSPK
k141_3764_fr1	TEGDAIDLSHALAFTSPK
k141_3764_fr2	LHVHDENNEC(+57.02)GIGDK
k141_3764_fr3	GITINTSHIEYETETR
k141_3764_fr4	LVADHLIAANLAGHDSHGIGMIPSYVR
k141_3764_fr5	TAEGGAEHVQPITGDNIVNVLDDFR
k141_3764_fr6	KYVTDTSVLVNDALDQNKK
k141_3768_fr4	HASDDEPFSALAFK
k141_3769_fr5	IGEN(+.98)QGGGELASVEDAK
k141_3772_fr1	VLLHLIDIDPIDGSDPVENAR
k141_378_fr4	ELPELDDEFAKDVDDSVESLAELK
k141_378_fr5	VYAEPQAQNIPWVK
k141_3789_fr1	IEEALGEQAPFN(+.98)GR
k141_3794_fr1	N(+.98)GYVAHEC(+57.02)ILDIRPLK
k141_3794_fr2	C(+57.02)QQGIANLMDDEAEQLIGK
k141_3794_fr3	ANEAYLQGQLGNPK
k141_3794_fr4	DTGTIEIVAPLSGEIVNIEDVPDVVFAEK
k141_3794_fr5	HGAYGVHLGQEDLDIADLR
k141_3794_fr6	MNLEMAVTDEMVDIAC(+57.02)R
k141_3796_fr4	QLPELDDEFAKDVDDSVDTLDELK
k141_3801_fr1	SYGVDTTYVQTTMGVK
k141_3801_fr3	VEDENTADMFTAASR
k141_3805_fr4	VPQLALIIGNEAHGVSSTIASLSDEK
k141_3805_fr5	LGQQYLAALHQAFPGVVLDEAWQTK
k141_3805_fr6	MAVAESGMGIVEDK
k141_3807_fr3	LNDYAHYLETITNK
k141_3807_fr6	TGTTAGAGYNLVSSATQGDMR
k141_3809_fr3	QVSDGVAHIHASFNNTIVTITDR
k141_3811_fr2	VIAESPENSVASYVISMAK
k141_3811_fr6	MITTGDEILQTITGLMR
k141_3817_fr1	NLEEPVKPFPGVQGSSGLAVFDYK
k141_3824_fr5	IQALAGWIAEQIGADVNHATR
k141_3825_fr1	VIN(+.98)DNFGIIEGLMTTVHATTATQK
k141_3825_fr2	SMNTGYAGVQNPLFFK
k141_3825_fr3	AMVVGDMAELGAESAAC(+57.02)HR
k141_3825_fr4	VFHEEPQVLHYDADDGGVVLQK
k141_3825_fr5	VMGAADIDVPVEELGLK
k141_3825_fr6	GLDELGWDAAGQLIDGEGR
k141_3828_fr1	YLLLQQFSNPANPEIHEK
k141_3828_fr4	FLSAAEAVEYGLVDSILTHR
k141_3828_fr5	LLDEAQAGDNIGALLR
k141_3830_fr2	STGSMTATYKPLSDSAWQELGAK
k141_3830_fr5	MQDDFDC(+57.02)IYC(+57.02)IVDQHAITVR
k141_3840_fr5	SYDTSMGFSPIAGVTMATR
k141_3842_fr1	NNEIIDQDIDEALDMESK
k141_3842_fr2	VGDYTVAIGNPFGLGETVTSGIVSALGR
k141_3842_fr3	YTDTPAGATLVAAGPQR
k141_3842_fr4	EFFGSSQLSQFMDQTNPLSELTHK
k141_3842_fr5	AGVTDSHYSIEFGSPK
k141_3842_fr6	ENTFDFNDFVDQLQQVQK
k141_3844_fr1	FTIAASFGNVHGVYKPGNVVLTPTILR
k141_3844_fr5	ADGLTLVDFWAEWC(+57.02)GPC(+57.02)K
k141_3845_fr5	IDMPDATTLAHGVVSPDK
k141_3852_fr1	EFNVEANVGKPQVAYR
k141_3852_fr2	LKDSVPC(+57.02)AVIEGDQQTVNDAAR
k141_3852_fr3	FLLLEGVHQSAVDSLK
k141_3852_fr4	AYVGVDPVKEPIPVRPTAHYTMGGIETDQQC(+57.02)ETR
k141_3852_fr5	YSHFDAGTHGFNSQTPMWEK
k141_3852_fr6	HPSEIVNVGDEITVK
k141_3853_fr6	LLTGIHNEDTIEQYHAHGR
k141_3856_fr4	VAYFNELDSYAESQGLNSK
k141_3856_fr6	QEEAGFSNNAMAEAFK
k141_3863_fr1	NAAELFTQPDIDGALVGGASLK
k141_3863_fr5	GILQSGSMIFGEQQNVK
k141_3867_fr2	SPLVLLHGGPGSTHNYFEVLDK
k141_3867_fr3	YLQGPDAAVLFGQYAK
k141_3867_fr5	RPDLMIDGPLQYDAAVMADVAK
k141_3867_fr6	AGAPFGPGANPMHGR
k141_3871_fr4	KDVNPDEAVAVGAAVQGGVLGGDVK
k141_3873_fr2	HDGSAATC(+57.02)DDFVQAMEDASNVDLSHFR
k141_3873_fr5	LIDAEEDTLPRPSAEGLGTVTDFHEGSAK
k141_3874_fr3	IAAGMDGNAEVIGAYAWAHELSSGK
k141_3874_fr5	SSEGGVFNNAAQVWNHTFYWNC(+57.02)LAPNAGGEPTGK
k141_3876_fr1	LLAHNSMSPVHPATVEK
k141_3876_fr3	DNTPVMTDGQDVMPEVR
k141_3876_fr4	YTFC(+57.02)TPGHMGGTAFQK
k141_3877_fr2	DAC(+57.02)GSEAYNDDGIVQQAVR
k141_3877_fr3	C(+57.02)IMELMEAVDSYIPTPER
k141_3877_fr4	VDFNVPIKDGVIGDDNR
k141_388_fr1	KVMDSVELC(+57.02)MLAVSLGDTETLIQHPASMTHSPVPAEER
k141_3880_fr5	LEDITSYEVGQEIK
k141_3880_fr6	GIEDSLTADGKPLLDVWMSHGDK
k141_3883_fr5	YGVIEPENEILPGLINVK
k141_3885_fr4	AVYFPHQASNYDPDYDYEC(+57.02)ATQDGAK
k141_3885_fr5	VLEDPSYQVENPHK
k141_3891_fr5	VAAALTALTGDNEDQNVGIR
k141_3897_fr1	IYSGVMNSGSYVLNSTK
k141_3897_fr4	FC(+57.02)GAEGLNNVITLSTFR
k141_3897_fr6	LIMIFDSADGAAAAAPAQEEK
k141_3902_fr5	VFFPSTDLEYVC(+57.02)DVMK
k141_3902_fr6	MGHIELAAPVTHIWYFK
k141_3904_fr6	LTFDGDHLETIENMDNNR
k141_3908_fr1	VVTMSDSDGYIYDPDGIDR
k141_3908_fr2	YC(+57.02)DSVVC(+57.02)HIN(+.98)GYQGIQAALEK
k141_3912_fr1	DVTTGDTLC(+57.02)DPDHPIILER
k141_3912_fr3	NYTPDVELVGDIAGTLNK
k141_3919_fr5	EGDNFVVLSDILGDEDHLGDMDFK
k141_3924_fr1	IVATLGPASNSPEVLEQLILAGIDVAR
k141_3924_fr2	VVASGDDEALAVEEIAK
k141_3924_fr3	LIDYGFHAPTMSFPVGGTLMVEPTESESQTELDR
k141_3924_fr4	NFGQYFNAPIAIVDQR
k141_3924_fr5	VDPQTGEVIDQSTLDHLTGQLTAFGEFIQR
k141_3926_fr1	EMNIADYDPQLWQAMK
k141_3926_fr2	VNEGYYTLVNFTAGTELPR
k141_3926_fr3	VLNFEDGISTTNIINTINK
k141_3930_fr6	IWMIQAHLGEAPLIDPAK
k141_3932_fr1	GYYGWDFLNDTQLLTPR
k141_3932_fr5	GYYGWDFINDTQILTPR
k141_394_fr4	KNNVVPIGPLHVTSDEPGHFR
k141_3944_fr2	ATIGTLSNATNDIVNIGK
k141_3945_fr1	VVISAPAGN(+.98)DLPTVVYNVNHDILK
k141_3945_fr3	ELLTQMGQLHQSVATELANPASAILDIER
k141_3948_fr1	EAVVC(+57.02)EWTETVNTPSAQVR
k141_3948_fr2	QVGNVELPQEAFLAILHVGK
k141_3948_fr3	TYYVYNVC(+57.02)DHEEC(+57.02)YK
k141_3948_fr4	ITGAPEETESAAAVIEWLHGDR
k141_3948_fr5	HGIQGISAGFIPSNLDK
k141_395_fr2	VYTYAHMDLVADGIIK
k141_395_fr6	NIVDGNHQMEPGMPESFNVLLK
k141_3951_fr1	GLEDSMAN(+.98)GVLAGYPLVDIK
k141_3955_fr3	VASLEGEVLGNYQHGAR
k141_3955_fr5	HTNMSSVMTLDAAAGELEGDFVR
k141_3955_fr6	YTHFDSGSHGFN(+.98)SQTPMWDK
k141_3956_fr4	IAAQDGVFIEPGSAASLAGVIQHVK
k141_3956_fr6	HVMVSTGTSDADFEK
k141_3958_fr3	FPATENAANTVAHAR
k141_396_fr4	YTDTPAGAALVAAGPK
k141_396_fr5	LQPDHQVEYDGNPLTQQHGPR
k141_3963_fr5	EGTRPAVVIPTNEELVIAQDASR
k141_3963_fr6	VVSEITESN(+.98)GSSSMASVC(+57.02)GASLALMDAGVPIK
k141_3967_fr1	SDTSPLDAEC(+57.02)DC(+57.02)YTC(+57.02)R
k141_3967_fr6	RGDDLITLNAEQAMQGAADILR
k141_3970_fr4	TLAEGQQVEFEVQDGPK
k141_3970_fr6	QIPLEGDALGMQPSDLR
k141_3971_fr1	YEEITASC(+57.02)SC(+57.02)GNVMK
k141_3971_fr2	DFDNTVAIHPTAAEEFVTMR
k141_3971_fr3	IIHLTDSVFEQSVLK
k141_3971_fr4	VELEN(+.98)GATILAHVSGK
k141_3971_fr5	ILLSSMPGC(+57.02)AVTEVEIDGVLHEYSTK
k141_3971_fr6	GLSLEAEVGSIGGEEDGVVGR
k141_398_fr5	AAPAAAQAVAQGHDKLDDEAAGSVEEAR
k141_3987_fr5	EGDILEC(+57.02)FMMEAIQR
k141_3988_fr5	HEIKPHWGELGWVTYK
k141_3992_fr4	GGDIEETAFNTNLEAADEIAR
k141_3992_fr5	LDGASLHFAPMEFPAVADFAC(+57.02)TTALVEAAK
k141_4002_fr6	SDDALNDTVLASLMNAPEEIR
k141_4006_fr3	NIYTDPLNVLQAELLHR
k141_4008_fr2	GDAGMFDVSHMTIVDFHGSR
k141_4008_fr4	LMDDAFDTSVDIIDDFIAGR
k141_4008_fr5	EGTYHIMTFTADNADAVNEFSR
k141_4008_fr6	LTNHSLYLYGHC(+57.02)ADGDC(+57.02)R
k141_4010_fr3	NLTAVDATDIC(+57.02)NLIGK
k141_4014_fr1	TVAWYDNEYSFTC(+57.02)QMVR
k141_4014_fr3	N(+.98)GHAVDYQTGPIIWGEPGTNGQHAFYQ(+.98)LIHQGTK
k141_4014_fr5	FPAIIYGGAAAPVAIELDHDKVWNMQDK
k141_4015_fr2	GLETIEVEKPVVEVK
k141_4015_fr3	TNDIAGDGTTTATLLTQAIVR
k141_4017_fr2	SFGDLSENSEYDAAKDEQSHLEDR
k141_4017_fr3	TALDIDYRPVLWGLTSLGDGETR
k141_4024_fr5	VGAGPFPTELLDETGDR
k141_4027_fr1	NEVGTIDGLVHAIAFAK
k141_4027_fr2	VGVIVGAEQQVAEVAQK
k141_4027_fr6	VEVSSDSHPFYTGK
k141_4033_fr4	VMIHQPLGGYQGQATDIEIHAR
k141_4039_fr3	VAGELLDASNNTGAAVK
k141_4051_fr2	GTVVAIDKDVVLVDAGLK
k141_4051_fr4	FLAETDQGPVPVEITAVEDDHVVVDGNHMLAGQNLK
k141_4051_fr6	VAFHEAGHSIC(+57.02)GLVLSDSR
k141_4059_fr2	NANKFPAIVYGGEAAPVAIELDHDK
k141_4059_fr4	FDVHPIWITNEGYFASEEESFK
k141_4059_fr6	LN(+.98)DYAHYLETITNK
k141_4066_fr1	FQSTLDTGLTLLDDLIEK
k141_4066_fr2	DFTYEAISHPINVGSK
k141_4066_fr3	QTDELTGLSSLVVLDSAER
k141_4066_fr4	FAILDAVNGDEYLSGLAEC(+57.02)FHLPEAR
k141_4066_fr5	DPMNVVDLVNMFALAVNEENAAGGR
k141_4066_fr6	TLADTLEEVLNSSADK
k141_4068_fr1	SGLNAENYENFIQTDAAINR
k141_4068_fr2	NVGEHEVNFQVHSEVFAK
k141_4068_fr3	AAPAAAPAAGNDFVENDAYVHASPVIR
k141_4068_fr4	YNTN(+.98)GGIVTGDGMGMALSHGVPLR
k141_4068_fr5	VNYDHPGSMDHELLLQHLK
k141_4068_fr6	ADGAMDAGNMLKPALAR
k141_4069_fr2	NVVGMDNANSTEFVPDC(+57.02)K
k141_4069_fr4	TTFADVAGC(+57.02)DEAKEEVGELVEYLR
k141_4069_fr5	VTAIPADFVTVASTDNC(+57.02)PFAIMANEEK
k141_4069_fr6	GEGIPWEGNYSSWLEQK
k141_4073_fr2	GEGLPWEGNYSSWLEQK
k141_4073_fr6	ILGMGDVLSLIEEIESK
k141_4077_fr5	ILIGAVSVVDESEPFAHEK
k141_4090_fr1	LAQSSDGTSVEGMGFAIPSNEVVTIVNELVK
k141_4090_fr2	EVHFIC(+57.02)ADDAHGTPIMLK
k141_4090_fr3	LPVLWSSFLSGPASYSGK
k141_4090_fr4	NASNDQSGEGMLGAGTGMDAN(+.98)GN(+.98)GGNMSSEEQAR
k141_4090_fr5	MNFSHGTPEDHQLR
k141_4090_fr6	GLPLITPVLITNPDILK
k141_4108_fr2	GGLNLSNEELAETFTEWNK
k141_4108_fr3	NFFDHVDIPAENINLLN(+.98)GNAPDIDAEC(+57.02)R
k141_4108_fr4	THEEPVADAAETLNTAAEQPETEQADAAAAAQAR
k141_4108_fr5	LGWSQYHDTGFYGN(+.98)GFQN(+.98)NNGPTR
k141_4108_fr6	YDLAASFQAAVIDVLAHK
k141_4111_fr1	EVAAAVDAIFGSIQDNLAK
k141_4111_fr4	YFTEEGMGFVVPDDSR
k141_4111_fr6	FNNFINDSLLEGAIDALK
k141_4114_fr5	ITDDLSGGLLQDVTK
k141_4118_fr5	DGSFIDQIENVIEQIK
k141_4118_fr6	IWGPESNIETNVVEVYVR
k141_4119_fr1	KAEEHISSSHGDVDYAQASAELAK
k141_4119_fr2	VGVLSNDFFVNLLDMR
k141_4119_fr3	GITINTAHVEYETENR
k141_4119_fr4	GITINTSHVEYDSAVR
k141_4119_fr6	LKDLETQSQDGTFDK
k141_4121_fr3	VYSTLTTDNPIDLVR
k141_4133_fr5	VINDN(+.98)FGIVEGLMTTVHATTATQK
k141_4133_fr6	FVIGGPMGDC(+57.02)GLTGR
k141_414_fr6	VLLATENPADLAIEAIR
k141_4142_fr2	TAGSIFDPTQTM(+15.99)VTTAGDK
k141_4148_fr2	FAGVPVFN(+.98)GLTDEYHPTQMLADVLTMR
k141_4152_fr6	VWPHADYPLMDVGYFELNR
k141_4153_fr4	YAVGQFNINNLEWTK
k141_4159_fr4	AIIGFVDGTENPEFEDER
k141_4159_fr6	VFQTHSPVVDSIAVK
k141_416_fr1	IGVLTSGGDAPGMN(+.98)AAIR
k141_416_fr2	AGAEMANYPFATIEPNVGMVEVPDKR
k141_416_fr3	VTDVQHAPNDQNLHFVDLILPMEK
k141_416_fr4	SEFAEN(+.98)DAYVHATPLIR
k141_416_fr5	YVVSPIAGLTATDNDNSVDTR
k141_416_fr6	SFTEVNQQMENDEVFQK
k141_4161_fr5	FC(+57.02)TTEGIENVIPLSDFR
k141_4165_fr1	TPEYDELFSGDPIWATESLAGMGTDGR
k141_4165_fr2	LGIQAFEPVLIEGK
k141_4165_fr3	YGAHGTSHFYVTQEAAK
k141_4174_fr3	VLVLGGLIDDALDDLR
k141_4186_fr6	NNWGQTEQQQEPSAAR
k141_4189_fr1	MSSLDSSPGGSYAYAR
k141_4189_fr2	VDDVGTIELAHNLVK
k141_4189_fr4	AVVDGDVDN(+.98)GSVMSGQIAGLVNK
k141_4193_fr6	ALPFGADGIFTPEDFVER
k141_4196_fr5	IGAAIGSGIGGLGLIEENHTSLMN(+.98)GGPR
k141_4196_fr6	QAIDGDTAQVGPEIAEHLDIPQVTYVQDVK
k141_4200_fr5	AHPQLTLHQDPLYVTR
k141_4201_fr1	DGYTDAWAQAGTTR
k141_4201_fr3	FINTMSQVPTITQLLPLPASEDADLKR
k141_4201_fr4	VLSC(+57.02)GN(+.98)GGSHC(+57.02)DAMHFAEELTGR
k141_4201_fr5	NHVATQITSDLEASK
k141_4201_fr6	STHGVNC(+57.02)TGSC(+57.02)SWK
k141_4202_fr2	HIYAQVIAPN(+.98)GSETLVAASTVEK
k141_4206_fr2	GLAFDHLQAIAEAVGSDVPLVLHGGSGIPQEQIEK
k141_4211_fr2	TTINTLNETGSMEAVC(+57.02)FLTELHVK
k141_4218_fr5	SDETLNDIVHASVLK
k141_4219_fr4	TGEGVVELVDMIMDK
k141_4224_fr1	MEGYDTLYLPGMDHAGIATQAK
k141_4224_fr4	NYTPYEGDESFLAGATEATTTLWDK
k141_4224_fr5	ITEQDAQEMIDHLVMK
k141_4224_fr6	ILSVSTATNHLSVALNDSQQIIVEK
k141_4226_fr4	LGHASAETIAALAER
k141_423_fr1	HSAVLPEDPAPQVSPYSEAQNEQDPLLSAGR
k141_4231_fr1	LVDHVLQYHDYNFK
k141_4231_fr2	FYSFTNMGQEPGQGSTYLAR
k141_4231_fr3	SEMGDLAQSVSHMQR
k141_4231_fr4	NILLETAFFNPLAITGR
k141_4231_fr5	GAPAEQLAEHLTNPQQFADVESAWEQAR
k141_4231_fr6	LLAEAGYTAEKPLTFDLLYNTSDLHK
k141_4233_fr1	QLGLTQQPITSQVLPR
k141_4233_fr2	LSEGAFIDWSNLPAGAEGIK
k141_4233_fr3	DTTTIIDGVGDEAAIQGR
k141_4233_fr4	YGLSPLGVGWVVWR
k141_4233_fr5	VESAVVEPVAEIVPEAVVAEVIAPHSEPVK
k141_4233_fr6	IVEFIEKPDEPQTLDSDLMAVGR
k141_4234_fr2	AYSTDSNMLGATHEAK
k141_4234_fr3	VNIEIDPQTQAVVDTVER
k141_4234_fr5	IALVNMNSLFQQVAQK
k141_4237_fr4	MMGDGFAVKPLEGEVVAPISGK
k141_4237_fr5	AAQYTAAHPGEVC(+57.02)PAK
k141_4242_fr4	ADPLEQGAGDQGLMFGYATNETDVLMPAPITYAHR
k141_4242_fr5	AANDDLLNSFWLLDSEK
k141_4242_fr6	DGKPC(+57.02)VSYMGPEGAGHYVK
k141_4247_fr1	VAAVNHPSLPGHPDHAIYQR
k141_426_fr4	LGPYEFIC(+57.02)TGRPDEGIPAVC(+57.02)FK
k141_4260_fr3	VDTVVISTQHDDAADNETIHR
k141_4260_fr4	FDFSHFEAMKPEEIR
k141_4261_fr3	ITDPDEFAGLMDAAK
k141_4261_fr4	IWGVTGDSLN(+.98)GLSDSLNR
k141_4263_fr1	HAIVAITEHMC(+57.02)DVDELAHFIEK
k141_4263_fr2	ALIAAGHHYQEAQDSSTFGVTAK
k141_4263_fr3	FEPGDETEVSLIPYGGK
k141_4263_fr4	IIALEN(+.98)GPQSETDLIIPGK
k141_4263_fr5	ETNMPVHIAEAPLDC(+57.02)VVLGAGK
k141_4263_fr6	ALLTLGGLPTSGQITLFDGR
k141_4270_fr5	EDNFWEHGAGPC(+57.02)GPC(+57.02)TEIHFSR
k141_4270_fr6	LVSWYDNETGYSHK
k141_4271_fr5	FLLLQQFSNPANPEIHEK
k141_4276_fr4	YNSVSVLPNTTTIN(+.98)GK
k141_4276_fr5	VLEHAEKPVAVVGVPVGFVGAAESK
k141_4278_fr6	VSFTEDQLVENFDALR
k141_4279_fr5	DTTTIIDGVGEESAIQGR
k141_4287_fr3	LVPELVTQQEPGQLFVIR
k141_4287_fr5	TFGC(+57.02)GSAIASSSMATEMIK
k141_4288_fr1	DVHLSYGDYEALHGINLNFK
k141_429_fr2	IHGFGGTASGPMPLVEMFIDINNVINAR
k141_4294_fr1	ANINPAHVDSEDHMESNMAK
k141_4298_fr1	DLQDSFGGPTGEQNSPR
k141_4298_fr2	VSVIVNEGNPGELIINK
k141_4298_fr4	LLC(+57.02)DPQTSGGLLLAVDPAAR
k141_4305_fr1	NLDASNVGAMFIVDPR
k141_4305_fr4	LDFEDGALTAIAAEAISR
k141_4305_fr5	DIEVVAINDLTTPALLAHLLK
k141_4305_fr6	VAVIGGGNTAVEEALYLANIASEVHLIHR
k141_4306_fr1	DYLVVATTRPETLLGDTGVAVNPEDPR
k141_4307_fr1	DYLVVATTRPETILGDTGVAVNPEDPR
k141_4307_fr2	EHFTSVVGADQDDAEMLAAELR
k141_4307_fr3	HNFNEPHILAIAQAIAEDR
k141_4307_fr4	GISYETATFPWAASGR
k141_4307_fr5	ETGKPNLVTGPVQVC(+57.02)WEK
k141_4308_fr2	LIDMHFNNTNPDQK
k141_4308_fr3	LPIIAAGGITEGAHAAEK
k141_4308_fr4	HVYTPVLMNLDAYK
k141_4308_fr6	FAIIDAVNGEEYLSGLAEC(+57.02)FHLPEAR
k141_4314_fr3	DMVEDQMDSMNISVPVILNLDHGDFESAK
k141_4314_fr5	TNTSAVWQQTDLFSTLFR
k141_4314_fr6	VVSDIDHFGASNPVNK
k141_4317_fr3	HAQETHAANSNAIDAR
k141_4317_fr4	MAENYGYDISKPAK
k141_4317_fr5	DGIIEEALVETIGC(+57.02)SGMTHSAAMASEILPGK
k141_4317_fr6	FHEDVYTIVDNDDPDKPR
k141_4319_fr3	VSPIIDESGLAVDFK
k141_4319_fr4	TAAEQVDYLEELVNK
k141_4319_fr5	TLVAIMENYQQADGR
k141_4319_fr6	TLVALMENYQQADGR
k141_4321_fr6	VQVTTPEEYLGDVMGSITAR
k141_4324_fr1	EVTDISGLTHGIGWC(+57.02)APQQGAC(+57.02)K
k141_4324_fr2	LDFIEQHSFEQPVFAVISDHEVIPADVITR
k141_4324_fr3	LDDNGNWTTEVPDHASYFDMTSDDEGAR
k141_4324_fr4	LHVC(+57.02)GNNPTC(+57.02)DGYEIEEGEFR
k141_4324_fr5	GIWPSSANFTTDLHSLGQYIQEGLR
k141_4324_fr6	MFITEGAANYPSMTAYR
k141_4331_fr4	C(+57.02)WHYATDIGQDSEHPELC(+57.02)GR
k141_4333_fr6	EIPTVAPSLGDALDALAADHEFLVR
k141_4340_fr2	VIGQDEAVDAVANAIR
k141_4347_fr1	HPDTYLVSEGANTLDIGR
k141_4349_fr4	GNTEIGSEC(+57.02)YITSGSR
k141_4350_fr6	VTIDGWC(+57.02)GPVEIEQIK
k141_4357_fr4	GDIIIDGGNTFFQDTIR
k141_4362_fr1	GDILIDGGNTFFQDTIR
k141_4368_fr1	VAAISAADEEVGQLIANAMEK
k141_4368_fr2	DTMC(+57.02)QLNKPGADFSEIDGVK
k141_4368_fr3	AVEETTEQMLSEPLDHR
k141_4368_fr4	NIYAQLIDDVAGVTLASASTLDENVSDATK
k141_4368_fr5	EVVEEAYHNDPQMIK
k141_4368_fr6	LTAITDWTAENVHHAIQATADELEVGMGK
k141_4369_fr1	AQANLGDGNTTVMADTDNK
k141_4369_fr2	MGVDIYSVSTDTHFTHK
k141_4369_fr3	NHFASEYIYNAYKDEK
k141_4369_fr4	TPNNIAHVDELSTSQVLHEHYWTR
k141_4369_fr5	IADQLIVGGGIANTFVAAQGHNVGK
k141_4369_fr6	MPYSTELNSLDDPAFVK
k141_4372_fr2	LAGIGVIENQYLMPLN(+.98)QTR
k141_4375_fr4	SLAAGEMPQTIGGGIGQSR
k141_4380_fr1	VLLITPYDQNSLDDIEHALLASNLGLTPANDGK
k141_4384_fr1	SQIFSTAADNQPAVDVHVLQGERPMAADDK
k141_4384_fr2	HFLNMVC(+57.02)THMADLDYGELR
k141_4384_fr3	FVQAYQSDEVYEAANK
k141_4388_fr1	ALGPEPMATAYVQPSR
k141_4388_fr2	HVDTVC(+57.02)ISSYDHDHQR
k141_4388_fr4	LLTFADENNYTALDAMEHVAESTISTR
k141_439_fr1	LLAHN(+.98)SMSPVHPATVEK
k141_439_fr2	ADFQHQLQTALAQHLGDK
k141_439_fr4	SHVNIGTIGHVDHGK
k141_439_fr6	ILILHADHEQNASTSTVR
k141_4403_fr2	AAVVTHDHQVNVTEK
k141_4403_fr4	IGSFEAALLAYVDR
k141_4403_fr6	DNDTGVSPLFALGTEYAITR
k141_4406_fr1	SMDLEQEC(+57.02)ETLREELNETNSETK
k141_4406_fr2	NMFGLLNKPGYENLHDDLAK
k141_4406_fr3	LGDFVDFGFDALLPNTGK
k141_4406_fr4	VLESLTSALAADAALLSAAER
k141_4406_fr5	QNINPEELIQSMGTGK
k141_4406_fr6	DVDKPFLMPVEDVFSITGR
k141_4408_fr2	GLAQGTDVSFGSFGLK
k141_4413_fr2	EEFGGELLDGGPWLSLK
k141_4415_fr1	VIGVGGGGGNAVEHMVR
k141_4415_fr5	SLKPADYHEDFTFTENYIDR
k141_4415_fr6	NAELDEMMGTFNEVQEGFR
k141_4416_fr1	ATLKPEGQQALDQLYTQLSN(+.98)MDPK
k141_4416_fr2	IVSTLGPASNSVEIISQLIEAGANVFR
k141_4416_fr3	TWASETDKVN(+.98)GMVQENVIAQLNNIK
k141_4416_fr4	IVAISGPSHAENVAQK
k141_4416_fr5	IATVTNFPHGNDDIDIALAETR
k141_4416_fr6	YQWQNYGASNENEWDGYR
k141_4429_fr3	LFQDYDLALLEVNPLVIK
k141_4429_fr5	GNPTVEAEVHLEGGFVGMAAAPSGASTGSR
k141_4441_fr2	GWETDPNAYVYIVVQNSNK
k141_4447_fr2	GESAPATAYGAAIVGGDNGR
k141_4447_fr6	LAQQELC(+57.02)DWHGLGTSVMEISHR
k141_4458_fr1	IKDN(+.98)DTGVSPLFALGTEYAITR
k141_4458_fr2	LVTDVADLAGMPESALAAAQAQAQAK
k141_4458_fr3	ELLSQYDFPGDDTPIVR
k141_4458_fr6	AVAEGANMPTTIPATDAFLAANVLFAPGK
k141_4460_fr6	AFVPLSEMFGYATSLR
k141_4472_fr1	DFNEALVHQVVVAYAAGAR
k141_4472_fr2	NIVELAIEAGC(+57.02)NC(+57.02)VASTYGVLASVAR
k141_4472_fr3	NAFYGQADAPVVVGGR
k141_4472_fr4	ADSSNNISGDNHDTGVSPVFAGGVEWAMTR
k141_4472_fr5	KPAAVILEAVQGEGGVNPAPAEWLQR
k141_4472_fr6	NQVLQQAGTAILAQANQLPQSVLSLLR
k141_4484_fr1	NIVDSISENYLAQNISR
k141_4484_fr2	ITINPAIAQGISHVLGSVEVGK
k141_4484_fr3	QYVTALNIIHYMHDK
k141_4487_fr6	SLGQFNLDGINPAPR
k141_4494_fr1	ESDLVTVGNDAWATGNPVFK
k141_4494_fr3	KLNSAVFPSAQGGPLMHVIAAK
k141_4494_fr4	QMEGAWLGSDLVDQGK
k141_4494_fr6	VSDMELNESVFATEVNQYALHQVVVALLANK
k141_4508_fr1	IIALENGPQSETDLIIPGK
k141_4509_fr1	SSHGDVDYAQASAELAK
k141_4509_fr2	DNQDGFQQLFSELGIANR
k141_4509_fr4	LRPGAELLAGAHVGNFVEMK
k141_4509_fr5	VQMLTAAAEEHPLHGGTGIAHTR
k141_4509_fr6	SATLPVVVTVPNVAEPTVASVSK
k141_4516_fr2	LFVVDTFC(+57.02)GANEGTR
k141_4519_fr2	DTINKFEQDLTNHPAYK
k141_4525_fr2	DYHHDVLDEIKPGNK
k141_4525_fr4	GITINTAHVEYETETR
k141_4525_fr6	GNPTVEVHVTLSN(+.98)GVVGK
k141_4528_fr1	IFDFEC(+57.02)DAYHDGEFTR
k141_4528_fr3	VIFLTADAFGVLPPVSR
k141_4537_fr1	IEPSAEAATGC(+57.02)AYQAYK
k141_4538_fr1	QIIESIYNHYGYVDAK
k141_4538_fr2	YYAEAAEEGSFLFPAVADTLGALHAK
k141_4538_fr3	VSDYDGYNQFLVHR
k141_4538_fr4	HAIAPLLFGADHPVLQQQR
k141_4538_fr5	DLVVHPGAGNPDGTVLNALLHYYPPIADVPR
k141_4538_fr6	KVVADIAGVPAQINIAEVR
k141_4549_fr5	VLIVDIDPQGNATSGLGIEK
k141_4549_fr6	SGETEDSTISDIAVATNAGQIK
k141_4551_fr5	QYASLC(+57.02)DIFVMDAFGTAHR
k141_4552_fr2	LGSQFHIPHGLAN(+.98)ALLISNVIR
k141_4556_fr1	MGHIELAC(+57.02)PTAHIWFLK
k141_4556_fr2	GENDSGSTEVQVALLTAQINHLQGHFAEHK
k141_4556_fr3	DC(+57.02)SPLLLELNENDPGILVTQSVHK
k141_4556_fr4	LLDPPLHEFLPSEDEDIEALAK
k141_4556_fr5	AVTSIDGMTADFAQIPWDVLGHISDR
k141_4556_fr6	GLDISGVTHVYNYDIPQDPDSYVHR
k141_4559_fr1	AEGAMDAGNMLKPALAR
k141_4559_fr2	NMITGAAQMDGAILVVAATDGPMPQTR
k141_4559_fr3	EAGVQEADFLANVDK
k141_4559_fr4	IENAEMVLIASPEQQHSVTSALK
k141_4559_fr5	TTVPQIFIDAQHIGGC(+57.02)DDLYALDSR
k141_4559_fr6	AGVKPELVEEVIMGNVIQAGLGQNTAR
k141_456_fr1	NTTTGDTLC(+57.02)SEDKPIVLESMEFPEPVIDIAIEPASK
k141_457_fr6	NTLLHEQWC(+57.02)DLLEENSVDSVK
k141_4572_fr4	YHELQDIISVLGMDELSDEEK
k141_4572_fr5	AANAGGVATSGLEMAQNAAR
k141_4572_fr6	TQVMTMGGLVEQQLSDAITAMHNQDSDLAK
k141_4573_fr1	NNYHYEATDLHEVAAGTQPAEK
k141_4573_fr2	TILWNGPVGVFEFPN(+.98)FR
k141_4573_fr3	ATLGEVGNAEHMLR
k141_4573_fr4	QDAIDSLEQDQDFNDSANWLGNSDSNQK
k141_4573_fr5	IITDVHEPSQAQPVADVVDVIQLPAFLAR
k141_4573_fr6	NKPQYTPNVDC(+57.02)GDNVIVVN(+.98)ASK
k141_4577_fr1	KLGLTPVLC(+57.02)IGESEAENEAGKTEEVC(+57.02)AR
k141_4577_fr2	VLESAIANAEHNDGADIDDLK
k141_4577_fr3	VMAGQTLAQQGVTK
k141_4577_fr4	LSVPAMHYDATTGEYR
k141_4577_fr5	GTFMMVFDHYEDVPK
k141_4585_fr1	LAPSLTLGC(+57.02)GSWGGNSISENVGPK
k141_4585_fr2	VMPFWEDNIAPDLLDGK
k141_4585_fr5	THALAVN(+.98)GEIYNHQALR
k141_4592_fr1	GDGEQVAGGETVANWDPHTMPVITEVSGFIR
k141_4592_fr2	GFTQDDAHIFC(+57.02)TEEQVMDEVSSC(+57.02)IR
k141_4592_fr3	VVIVADHQQTATTAK
k141_4592_fr6	IAYSGDSQSAIVLNALDYAK
k141_4595_fr6	VEYMLQSQINPQLAGHGGR
k141_4596_fr5	SVFPIQSYSGNSELQYVSYR
k141_4598_fr1	VDGVFTADPAKDPSATMYDQLSYSEVLDK
k141_4598_fr2	DGLFMEGADSPYVNLIVVR
k141_4598_fr3	VSSLEGDVLGSYQHGAR
k141_4598_fr4	EC(+57.02)IALGYSSVMFDGHALPTEENLAK
k141_4598_fr5	MGAHAEIESNSVLC(+57.02)HGVEK
k141_4598_fr6	HDSVEIPASNIK
k141_4599_fr3	VLVEETVPGTEVETAVLGNDKPIVAGVGQITNAK
k141_4599_fr4	LPYGVQADAADAADAVK
k141_460_fr2	LTNANVVDDVIDFMLGR
k141_4603_fr4	MEADLDNPYILITDK
k141_4603_fr5	IEEALGEQAPYN(+.98)GR
k141_4611_fr1	GVDLGDFPIMTFAEAER
k141_4613_fr4	AVHEYYTTGNSETFDK
k141_4613_fr5	AEEPEQNSTDAVVTMDDFR
k141_4613_fr6	EHEDTLAGIEATDVVQR
k141_4624_fr1	IMQSQQTGQPLSEEDQQAYK
k141_4624_fr2	TYAADADSDFAQLVSDLNDEQQSLIGDIK
k141_4624_fr3	DLMGC(+57.02)QVVTTEGYSLGK
k141_4624_fr4	DTINAPAEELGPEQLAQR
k141_4624_fr5	FLSAPEAVEYGLVDSILTHR
k141_4624_fr6	MLLN(+.98)GELPYTVGGGIGQSR
k141_463_fr6	YDTEVHDIIGDVK
k141_4632_fr2	VQTVDRPETIQPENNVSEPEVK
k141_4632_fr3	SVNDIKDEEQILDLGDVSAQK
k141_4634_fr2	LGVDVYSVSTDTHFTHK
k141_4634_fr6	VNAEHDFVTSGDNTNNNDATYAQIGFK
k141_4635_fr5	EVAAEC(+57.02)ENPVMLYSIGK
k141_4640_fr1	AVEGTQFDVLNDVFK
k141_4646_fr4	GGVPGATGC(+57.02)DLIVKPAVK
k141_4667_fr2	IGSEAYNQQLSEK
k141_4668_fr4	VYDSDTILSLSHTPR
k141_4668_fr6	N(+.98)HFASEYIYNAYKDEK
k141_4676_fr2	ATIVNAGSSDFLEGEQVEYSR
k141_4678_fr1	KAAEGSNLHIGAENC(+57.02)YFEDEGAYTGETSPK
k141_4678_fr2	LSPEMVSADTLAGDPITAR
k141_4678_fr3	C(+57.02)DMVEDAEMLELVEMEMR
k141_4679_fr4	ATFPVGEGTVNTDQQHTIFQLPFGAAAR
k141_4688_fr3	VPVLAIAAHIPSGEIGSHYFQETHPQELFR
k141_4688_fr6	VPVVDGSLTELVSILK
k141_4695_fr3	LLIVDATDMGLNPGEIR
k141_4695_fr4	ESLAIFGNDYPTEDGTGVR
k141_4695_fr5	GAQVVDMGEDENPAIIVK
k141_4702_fr1	SIGHQDPGATSVLFMVQMLAAAAK
k141_4702_fr2	AEFSDMLYQNAGVATSPTSNK
k141_4702_fr3	VNDIMHTGDEIPHVGLQATLR
k141_4702_fr4	AHGMDESKLEEIHK
k141_4702_fr5	TQLPSGSELSLYDIAPVTPGVAVDLSHIPTAVK
k141_4702_fr6	FLFNN(+.98)GYADQITSVLK
k141_4704_fr1	TQVVVLGAGPAGYSAAFR
k141_4713_fr5	C(+57.02)FAFLAGHESFAAAEGAIK
k141_4718_fr4	VVNPLGQPVDGLGEIK
k141_4718_fr6	VTDIMGEIASASDEQSR
k141_4723_fr1	DKPVIVVDGSGMQC(+57.02)QEPANALTK
k141_4723_fr3	DAGPAC(+57.02)MEAC(+57.02)PTHALVC(+57.02)VDR
k141_4728_fr1	LLDVQSFDSHAAQSLAR
k141_4728_fr2	EIGVETGGSNVQFAVNPK
k141_4728_fr3	VIAHDGSMGGYSSGLDIK
k141_4728_fr4	TSAESILTTGPVVPVIVVK
k141_4728_fr5	LVFLHSSDTHGFLLPTDYQNK
k141_4728_fr6	AMPAVAFTDPELASVGMTIK
k141_4730_fr1	GTFMMTFDHYEDVPK
k141_4730_fr2	KGENYNTGC(+57.02)EPNQRPK
k141_4730_fr3	LEAVSWDEALDYVATR
k141_4730_fr4	DLGGAHAAVVTAVAK
k141_4730_fr5	N(+.98)YTPYEGDESFLAGATDATTK
k141_4730_fr6	NPEGVAMGINPFVHGSAK
k141_4733_fr2	AHPDVELYTASIDQGLNEHGYIIPGLGDAGDK
k141_4733_fr4	TFEVLATN(+.98)GDTHLGGEDFDSR
k141_4734_fr2	VDLPAEQVSYFVDYGTPR
k141_4734_fr4	DVYLLHHEELESLGLNIK
k141_4738_fr6	FSLPDQDGEQVNLTDFQGQR
k141_4739_fr4	FLNDPQAFNEAFAR
k141_4758_fr1	VASWYDNEM(+15.99)SYTNQLIR
k141_4780_fr2	ADGINPEELLGNSSAAAPR
k141_4790_fr2	VGDEVEIVGIKDETSK
k141_4792_fr2	IDLTEYYQYWNFSEEK
k141_4798_fr2	QIVSNAGEEPSVVTNNVK
k141_480_fr1	NPEILEEAIMALQQK
k141_4804_fr2	EKPAVLGHTEADYAK
k141_4806_fr3	TPQHMQGINVAGYHEHFITDDR
k141_4806_fr5	QIGIYSPN(+.98)GQQYTPQDR
k141_4812_fr1	GDIDANAFQHKPYLDQQIK
k141_4812_fr2	GDIDANAFQHKPYLDQQLK
k141_4812_fr3	GHAIMVHAGGDNHSDSPAPLGGGGAR
k141_4812_fr4	HLSGLGDSLLAVSDGEIAK
k141_4812_fr5	GDVLADGPSTDLGELALGQN(+.98)MR
k141_4812_fr6	ELGFNNVEEAEDGLDALNK
k141_4813_fr2	YGAHGTSHFFVTQEAAK
k141_4813_fr4	DHTEAYELGENESHLC(+57.02)FR
k141_4817_fr4	YMLVDGHGNFGSVDGDEPAAMR
k141_4820_fr1	THAPVDFDTSLASTITSHDAGYIEK
k141_4820_fr2	VDPQTGEVIDQSTLDHLTGQLTAFGDYIQR
k141_4820_fr4	QAQYNFVGASEQLESAHR
k141_4820_fr5	YIHEDELDKMDQISVDLK
k141_4820_fr6	HDVEAVDKPNSDFGISESDLQK
k141_4824_fr1	FTGNYGNMTEVSYQVAK
k141_4824_fr2	QIAAQAEGEPC(+57.02)VTYIGADGAGHYVK
k141_4824_fr3	VVGDHMGMLATVMN(+.98)GLAMR
k141_4824_fr4	IVNEMEGMFAGAGWQVIK
k141_4824_fr5	LEEIQEC(+57.02)HLVSGDFDYLLK
k141_4824_fr6	YGN(+.98)DSQNVIHAGLIGQLAEYSEPVDPDK
k141_4831_fr1	GDDGFGYDPLFFVPK
k141_4831_fr2	TAEGGAEHVQPITGDSVLDALEQFR
k141_4831_fr3	INYDLANDLGNLLNR
k141_4831_fr4	LNYDLANDLGNLLNR
k141_4831_fr5	GADVVVVLAHSGLSADPYK
k141_4831_fr6	NTLSDDMLGHDITVR
k141_4835_fr1	AEVPSGASTGEN(+.98)EAVELR
k141_4835_fr2	MAGDAPAAASGQQYYVR
k141_4835_fr3	NINPTQTSAWQALQK
k141_4848_fr1	FEEFGEILNEEVQNMINK
k141_4848_fr2	GIMEGEYDHLPEQAFYMVGSIDEAVEK
k141_4848_fr3	C(+57.02)GETFENPVYWGVDLASEHER
k141_4848_fr4	SHHVC(+57.02)PAC(+57.02)GHYDGK
k141_4848_fr5	SHIGQVQC(+57.02)SVWAPEVR
k141_4848_fr6	VPTSDVSVVDLTVVLEK
k141_4869_fr3	AEVMDVANAVLDGTDAVMLSAETAAGQYPAETVAAMAR
k141_4874_fr1	LAEAPSYGQPITEYAPR
k141_4878_fr5	LLYEC(+57.02)NPMAFLAEQAGGK
k141_4880_fr1	FVSYGVDKETEMIDYENVR
k141_4880_fr2	ASVIAEAAHAEPGTIVAATK
k141_4880_fr3	VSPIGSFQNVDNGPNEEEDALYLISELAK
k141_4880_fr4	THNQGVFDAYTPEIR
k141_4880_fr5	EC(+57.02)GYHTEPDIYTK
k141_4880_fr6	TLHYALEESDQLWIPETK
k141_4884_fr3	TLVAVMENYQQADGR
k141_4884_fr5	INTVSSPFAEYASLDELFR
k141_4885_fr4	GEGQQSAVLGAISGAHHVHQMAEHYGVPVILHTDHC(+57.02)AK
k141_4893_fr1	APTVGAAAESNASGQAISLLDGK
k141_4893_fr2	LYNIEQQLLSMFGDTDGK
k141_4893_fr3	LTIN(+.98)GLNEC(+57.02)ANC(+57.02)GEMK
k141_4893_fr4	NVLNLEDANSAEAEPN(+.98)C(+57.02)K
k141_4893_fr5	TGISAAFLGNTAEQVIDHLR
k141_4893_fr6	EEFGGELIDGGPWVK
k141_4894_fr4	THNQGVFDAYTPEMR
k141_4906_fr1	DDNPSLQELVAVALETGR
k141_4906_fr2	EEKPEFDPILLRPVDDLELTVR
k141_4906_fr3	TVDDPNDDWVYYATPDGSNAAQFEHTFAITK
k141_4906_fr4	MANLPFVGSDVLGSAAC(+57.02)MDK
k141_4906_fr5	IVLPVDNVAATEFSN(+.98)DASR
k141_4920_fr1	IINELEGIFGGAGWNVIK
k141_4920_fr2	MMQFLTMDGTFGNPASR
k141_4920_fr3	LGLTDVQDMVDILNK
k141_4920_fr4	LPDHVEEAIEAEMEKPLTC(+57.02)VESAELGR
k141_4920_fr5	DHVTLGEMHSGLDFAAAVK
k141_4920_fr6	GANFGYDNLVVDMLGFGVMK
k141_4923_fr1	HMAEN(+.98)GFADALSNTNQHVEESWIHTFQK
k141_4923_fr2	TIASLTPHLDKGDILIDGGNTFFQDTIR
k141_4923_fr3	HYDEQLMGGMVLHQGR
k141_4923_fr4	GVTPVHFDSTN(+.98)DGVSAAHDAVNLLR
k141_4923_fr5	MHSLEEAHQIAK
k141_4923_fr6	ETLEQTSPEIAADVIDHGIVLTGGGALLK
k141_4925_fr5	FTLTSAQDDFINSSFHEFR
k141_4925_fr6	GMGSVGAMAQAHGSSDR
k141_4929_fr2	TNYSNPPSHGGAVVTTVLSDPELK
k141_4941_fr1	ASYLN(+.98)SDSLLGNMDPGAHAVAMVFK
k141_4941_fr4	HASDDEPFAALAFK
k141_4941_fr5	AATAGAANSAALDAQVAGVEK
k141_4941_fr6	TFTDAAESIGEAWDSR
k141_4943_fr5	AGQAWDSASQSAEDLGK
k141_4955_fr3	AIGFGSDTHETLMNLTK
k141_4955_fr5	DTDKPFMMPVEDVFSITGR
k141_4965_fr1	TPASFEPSIDYVVTK
k141_4965_fr2	SEVETLEAGELGAIIGLK
k141_4965_fr3	VGWGGSLQLVADMIK
k141_4965_fr4	GHELNIIDTPGHVDFTVEVER
k141_4965_fr6	ALSDIVADMAQDTQISQFIK
k141_4967_fr5	NYVEAN(+.98)GGVSWTPITPVTLK
k141_4968_fr1	AEEQAADQVAYQQAVQAIK
k141_4968_fr2	ELPNPASIDHEVIVVAHDLTPSDTAQLNK
k141_4968_fr4	AAFLHASDIMPHTEC(+57.02)VAGEEQK
k141_4968_fr6	NIAIEHSGYSVFAGVGER
k141_4973_fr1	LYDGSYHDVDSNETAFR
k141_4973_fr2	AGLADAIC(+57.02)DLVSTGATLEAN(+.98)GLR
k141_4973_fr3	NLEGNNLEISFNPDYMR
k141_4973_fr4	LTAPVADMTEWQALEEK
k141_4973_fr6	INPIEDMPHDANGTPVDIVLNPLGVPSR
k141_4974_fr3	TEVPYGDQVFDFGKPFEK
k141_4982_fr2	IGVMFGNPETTTGGNALK
k141_4982_fr3	GTNDSGSTEVQVALLTAQINHLQGHFAEHK
k141_4982_fr4	IAHGVPVGGELEMVDGTTLSHSLAGR
k141_4982_fr5	IAHGVPVGGELEMVDGTTLSHSIAGR
k141_4982_fr6	EFIPSVDQGLQEAMK
k141_4983_fr1	AHVSDYNVDVIDSQSATK
k141_4988_fr5	VTPVGTPVTEEDFLQPGNK
k141_4989_fr1	GYLSPYFINKPDTGAVELESPFILLADK
k141_4989_fr3	MALC(+57.02)TGDMGFGAC(+57.02)K
k141_4989_fr4	FFVASDVHPQTLDVVR
k141_4992_fr5	EAADVLQVAVQGANAMR
k141_4992_fr6	AIEAVDEC(+57.02)LGNVVNK
k141_5001_fr2	VQMLAQAAEEHPLHGGTGIAHTR
k141_5006_fr1	VQALNEGKPENIVEK
k141_5006_fr2	SVIENVHALEIFDSR
k141_5006_fr3	DPLVEQIIAGVAGLK
k141_5006_fr5	KVLESAIAN(+.98)AEHNDGADIDDLK
k141_5006_fr6	AAIDDAVHQAQELAVGFHSK
k141_5011_fr1	EIELDDKFENMGAQMVK
k141_5011_fr3	IEN(+.98)STHAPIDFDTDLPSTITSHDAGYIDQSLEK
k141_5011_fr5	FNVPVTDEQVENLSYITFPEGSEEHK
k141_5011_fr6	EDIAQELGITGEEAQEALR
k141_5013_fr5	GDGEQVAGGETVANWDPHTMPVITEVSGFVR
k141_502_fr1	IPVIAGTGAN(+.98)ATAEAISLTK
k141_502_fr3	VYDYYESQNQAQYDAK
k141_5020_fr1	TPFYAESGGQVGDKGELK
k141_5020_fr2	ESGPAC(+57.02)MEVC(+57.02)PTHALVC(+57.02)VDR
k141_5020_fr3	VYMQPASEGTGIIAGGAMR
k141_5028_fr2	YLESNPNVEAVFYPGLPSHPQHELAK
k141_5029_fr5	NSLIQVALDYLAVGIDPTK
k141_5042_fr1	VVDVNNALDGDGPFSPER
k141_5042_fr2	TPVSGGTGIAHTR
k141_5042_fr3	GLPEEVIPDLAEHLQAGIVVLGTVGR
k141_5042_fr4	NYTPYEGDESFLAGATDATTALWDSVMEGVK
k141_5049_fr2	FEEIIQAHDGHNLNVQLER
k141_5049_fr3	VHVHTEHPGEVMNYGQK
k141_5049_fr5	NELGQEVLEAGPSIPVEILGLSGVPAAGDEVTVVR
k141_5051_fr3	GVEPIYETMPGWSESTFGVK
k141_5051_fr5	IEDTDFAAETANLTK
k141_5058_fr1	AVFVNNQTGEETVYEAPK
k141_5058_fr2	FAILDAVN(+.98)GDEYLSGLAEC(+57.02)FHLPEAR
k141_5059_fr1	KLEHYAQNDPDAYGYSGALC(+57.02)R
k141_5059_fr2	VINLDKESEPDIFNAIK
k141_5059_fr3	IIESIDAPSLFDVPLEFQK
k141_5059_fr4	VLSYDDIPLALTALR
k141_5059_fr5	IITC(+57.02)HLGN(+.98)GASITAVDGGK
k141_5059_fr6	QLAEDPFNNYTAVTK
k141_5062_fr6	VVSGGTENHLFLLDLVDK
k141_5067_fr5	FGDVGSDTMGHIAEAC(+57.02)AK
k141_5068_fr1	AMGMGSDQELIDFFGEEER
k141_5068_fr2	GIAETAQC(+57.02)GAILGIGGGK
k141_5068_fr3	LTSQEVPHATAVVVDQMNK
k141_5068_fr4	VPLVTLTNYEAVLDVALR
k141_5068_fr5	ADHPFVGYGLLPMEVHSEQGC(+57.02)DVISR
k141_5068_fr6	AEVMDVANAVLDGTDAVMLSAETAAGQYPSETVAAMAR
k141_5069_fr2	HGVNSVGLPGTIDN(+.98)DIPYTDYTIGFDSAC(+57.02)R
k141_5077_fr5	LVAVNTC(+57.02)LAQLDHDDLADYEHDR
k141_5079_fr3	TISTAIVHVMDAEAK
k141_5079_fr4	VLC(+57.02)AGENDEGDLAWINHMDQVK
k141_5079_fr5	VLTDGDDNLNDYVQAK
k141_5079_fr6	LEFGGQSVDAPLISIASR
k141_5084_fr4	AVLLTAQENNSPVILGVSEGAGK
k141_5084_fr6	VDLDGNDC(+57.02)GDLEAEHVEHAR
k141_5088_fr1	LFC(+57.02)TLGGNIHTVAVQDDFDAC(+57.02)QALVK
k141_5088_fr2	SHASNVGIATAMK
k141_5091_fr5	MAEQSC(+57.02)ENYGYKPNPELHK
k141_5093_fr1	EFNVVEDLNEIVGVGHR
k141_5097_fr5	EAHKDIDVDYTDK
k141_5099_fr4	KLGLTPVLC(+57.02)IGESEAENEAGK
k141_5099_fr5	DANPVTDAAAMQAIR
k141_5103_fr1	AVQEENPDVDIYAASEDDK
k141_5103_fr2	FN(+.98)QIGSLTETLAAIK
k141_5103_fr3	MVIDGDKYDFMSSEADREIVLDQIVDK
k141_5103_fr4	GDLGVEIGDPELVGIQK
k141_5103_fr5	DYLDGVEVAAGELVVLENVR
k141_5103_fr6	HEDMYTAINDLINK
k141_5114_fr1	LYAASSSGVPVNLLIR
k141_5114_fr2	ISGAGIQESHVHDVTITK
k141_5114_fr3	GFEMDFAELLLEDYK
k141_5114_fr4	NVMGHNWVLSTAADMQGVVTDGMASGLDKDYLKPDDSR
k141_5114_fr5	LSPFFDEMGVEPLPVEDIR
k141_5114_fr6	LHSLLDEGSLVELGSELEPK
k141_5115_fr3	GVIHWVSAAHALPVEIR
k141_5123_fr4	GYDPVEVDEFLDNIIK
k141_5126_fr3	LNWMLSNGESPLFSEDAK
k141_5133_fr1	IDPPTLQMDFVANDSPFAGR
k141_5133_fr2	AGKPLVIIAEDVEGEALATLVVNTMR
k141_5133_fr3	QRPAPTTDAETYEFINELGSK
k141_5133_fr4	ASYDLEYGSNSLEMHK
k141_5133_fr5	LNEMGIVLEDGPQGTTWR
k141_5133_fr6	HEISDILAAVEK
k141_5134_fr1	HFDHAVSPMDVALDIGPGLAK
k141_5134_fr2	VTWGLVGEHNMQNALMAVAAAHHVGVPVAEAC(+57.02)R
k141_5134_fr3	IAGDLQHPFEPTHENMAALNLYR
k141_5134_fr4	NVALEEQAVEAVLAK
k141_5134_fr5	INPQANAEQVC(+57.02)LLGC(+57.02)GVTTGIGAVHNTAK
k141_5134_fr6	ALGMTDELAHSSIR
k141_5136_fr1	TDVQGTC(+57.02)EAITDSLMK
k141_5136_fr2	AHVNDYNVDVIDSQSATK
k141_5136_fr6	EGVTNADSVTAQPFN(+.98)GNLK
k141_5137_fr1	AIVC(+57.02)ASTGNTSAAAAAYATR
k141_5137_fr2	YIATSAN(+.98)GTPDLFYK
k141_5137_fr4	HSFNEPHILAIAQAIAEER
k141_5137_fr5	ISEETHHALTELSTNAGYPITETLSGSGDLGQVLVDAIK
k141_5137_fr6	SQGFDTFFLTGTDEHGLK
k141_5144_fr6	YNITPASEGGSLYSNVR
k141_5151_fr2	IAEQNVIHSPLPQGQQWTR
k141_5151_fr3	HFDELMNEENFDEIK
k141_5182_fr4	HEDMYAAINELINK
k141_5182_fr5	ATIGTLSNATN(+.98)DIVNIGK
k141_5182_fr6	TGAQDGDMIFFGADNK
k141_5186_fr1	WVHFGLTSTDVVDTAQGFLLK
k141_5191_fr1	DATAAVDAVFSTIQETLAK
k141_5191_fr2	GILQAEGAEIINEENWGLK
k141_5191_fr3	YINIGVAVDTPN(+.98)GLVVPVFK
k141_5191_fr4	N(+.98)HFASEYIYNAYK
k141_5191_fr5	GYFHETDEDINKK
k141_5191_fr6	GITISTAHVEYETEAR
k141_5200_fr2	IQDADFATEVSNMSR
k141_5208_fr4	MIAPILDEIADEYQGK
k141_5209_fr5	ALNYTTEQILDLFFEK
k141_5214_fr1	AIGEAKDEDTADIFTAASR
k141_5214_fr2	NMHDSIPAEEGTLLIGSGHDDAHGEDNYEIEVFR
k141_5214_fr3	FFGTIATHINDQSLTGSGFNR
k141_5214_fr4	HTAIDGGTFQNEITDR
k141_5214_fr5	VITASDSSGTVVDESGFTK
k141_5214_fr6	ITILNPAPAVEEIPEELLK
k141_5216_fr4	SDFAAMLDAHANFLR
k141_5216_fr5	VIMC(+57.02)SAMGQEQTVLSAIK
k141_5216_fr6	DDSDGTGILSQQDITDVMK
k141_5220_fr2	DYLVVATTRPETMLGDTGVAVNPEDPR
k141_5229_fr6	NPQTGQEIQIAASK
k141_5237_fr1	FMDDHGFLDIETPMLTK
k141_5257_fr1	GDTAGTGGKPATLSTGAVVK
k141_5257_fr2	TDEDWEAAFDNAK
k141_5257_fr3	VMSC(+57.02)GN(+.98)GGSHC(+57.02)DAMHFAEELTGR
k141_5257_fr4	DATAAVDAVFSTIQDALANGEK
k141_5257_fr5	LLDEFPELMSMEDPYDEN(+.98)DVEGMVK
k141_5257_fr6	FFIADDVHPQTLDVIR
k141_5261_fr5	MLHDMTGADSSVSK
k141_5267_fr4	AEEIVASNPEQFLLLQQFSNPANPEIHEK
k141_5272_fr1	LSDQEIEQTLQAFEAR
k141_5272_fr2	HIYAQVIAPN(+.98)GSEVLVAASTVEK
k141_5272_fr4	GVGQDISEGGSAISGAATK
k141_5272_fr5	ATQAAC(+57.02)DMASC(+57.02)ATTFVR
k141_5272_fr6	GLETGADDYITKPFSPK
k141_5279_fr2	GLETGADDYLTKPFSPK
k141_5279_fr4	LKDMALEDVMIVTHEVDENLFLAAR
k141_528_fr4	VGHLTYVGDATLGK
k141_5281_fr3	ESGLLGLTEVTSDC(+57.02)R
k141_5281_fr4	VVLASN(+.98)GSQVTVSPR
k141_5281_fr5	TFGEAAC(+57.02)QEELAALLAHR
k141_5281_fr6	MSWLLGEHAVDYVK
k141_5284_fr1	FYDVDEGQILLDGHDLR
k141_5284_fr2	FVQEKPGAEC(+57.02)QLLGTATGK
k141_5284_fr3	VEVLIDGEDFADSLTEGNK
k141_5284_fr4	HIFGSHDDSDYEYNIPR
k141_5284_fr5	IQEVEGIEVVAINDLTDAK
k141_5284_fr6	GHWGDDYGIAC(+57.02)C(+57.02)VSAMR
k141_5288_fr1	EVWYLETGAGHQWVAAR
k141_5288_fr2	SGVQTYQAVFAAGDGTASAK
k141_5288_fr3	KEAAPAAAAPAAAAAAK
k141_5288_fr4	ETPADAEVVSHQLMLR
k141_5288_fr5	TLAEHGADEVLIADDK
[truncated: 70,746 more rows]

## Sheet: UP-S
Accession	Peptide
J7U9P7	AAEGSNLHIGAENC(+57.02)YFEDEGAYTGETSPK
A6TAK6	LLDEFPELMSMEDPYDENDVEGMVK
P0A8T8	VALLSGGGSGHEPMHC(+57.02)GYIGQGMLSGAC(+57.02)PGEIFTSPTPDK
A0A263VV22	VSIDTSSVQYENDDLMRPDFDNDDYAIAC(+57.02)C(+57.02)VSPMVVGK
A0A0D7M0J7	FLAETDQGPVPVEITEVEDDHVVVDGNHMLAGQNLK
A0A0H3FVI3	NMHDSIPAEEGTLLIGSGHDDAHGEDNYEIEVFR
P0A9Q8	LGWSQYHDTGFYGN(+.98)GFQNNNGPTR
A0A0F1RBF2	SGIGPVTAADIIHDGDVEIVKPEHVIC(+57.02)HLTDEGASINMR
A0A0H3FMA5	SKDIEVVAINDLTTPALLAHLLK
A6TGP1	LGWSQYHDTGFYGN(+.98)GFQNNN(+.98)GPTR
A6T6Z6	VPVATGSLTELVTVLDKEVTVDEINAAMK
A6TGP0	DFIQNNYTPYDGDTSFLADPTEATNK
A0A0D7LDP5	IVSTLGPASNDIETITALANAGANVFR
A0A0D9J494	FDGFVHSIGFAPGDQLDGDYVNAVTR
A0A263VP41	YEDYHHVQYSDDSIESAVK
P0A8V4	HVDTVC(+57.02)ISSYDHDNQR
J7U2Y0	AVIESENSAERDQLLENLQEGMEVK
A0A0D7LQ53	GVC(+57.02)TLEDLAEQGVDDLADIEGMTDEK
J7U405	AAPAPEPVADVC(+57.02)SDSDNDGVC(+57.02)DNVDK
A0A0H3FYG9	THAPVDFDTAVASTITSHDAGYINK
Q8XEB4	AC(+57.02)EESAEGQVVSPVNFNSPGQVVIAGHK
M1SRI1	AQILQQAGTSVLAQANQTTQNVLSLLR
P0AG69	VIAPHLIGMSALDQIGIDHAMLALDGTK
A0A1D3AIB1	LIGDDEHGWDNEGVFNYEGGC(+57.02)YAK
Q5FMX8	VLLLDNLSDYIKPGMSVEAIQGIIASMK
A6T703	VGTTIPHEVIGHYGSGNILLKPAEAGSGVAAGGAVR
A0A0A5SZK6	GFMTTIHSYTNDQNTLDAPHR
A0A0H3FTM2	ALHDNFGVVEGLMTTIHAYTGDQMTLDGPHPK
Q5FL49	GFC(+57.02)PFHNDAC(+57.02)VEGMAAGPSLEGR
C4IDS2	IENSTHAPIDFDTDLPSTITSHDAGYIDQSLEK
Q5FM92	AEGQEALNQLFNELASIDPTQGNVLVIGYTDR
Q5FKM6	SMDLEQEC(+57.02)EQLREELNETNSETK
Q5FM97	LPLGNATQVQHLSDLLNMSDVVSLHVPENASTK
P0A6N0	AFEPVAQAAGGAASATGWNK
Q5FL51	AAPAPEPVADVC(+57.02)SDSDNDGVC(+57.02)DNVDKC(+57.02)PDTPANVTVDAN(+.98)GC(+57.02)PAVAEVVR
Q5FM96	LGWSQYQNTGTGFDGESLGNTGPVHK
J7U0J6	LVATVITHELAHQWFGDLVTMK
A0A0A5STW6	NADFGDVSGVILGHEGIGVVTEIAEGVTSLK
Q5FKG5	FQQAGHKPVALVGGATGLIGDPSFK
A0A263VSP4	FALPNSTVLIHQPLGGAQGQQTDIQIAANEILK
C4ICB7	YDSTHGTFDHEVSSTEDSIVVDGK
J7TFI5	LSEDAFDDQC(+57.02)TGANPR
J7TCW6	DMEFVQYHPTGLPGSGILMTEGC(+57.02)R
J7U377	LVAMGGIGHTSC(+57.02)LYTDQDNQPAR
Q93G07	SANDIKDDEQVLDIGDESALHLAEILK
A0A0D7M4E3	DHGIIVLAEGVMDAEEFKDELLK
Q5FLY8	NMDLEQEC(+57.02)EQLREELNETNSETK
A6T751	GTGMASLALLLHDLGYNVAGSDIEK
A0A0H3FRN5	TSAVNWC(+57.02)PNDQTVLANEQVIDGC(+57.02)C(+57.02)WR
P0A6Z0	SLATAAGAVAGGVAGQGVQGAMNK
Q9HWC9	YGFAGLVAGDFIPLTTENVDHK
P63285	KDC(+57.02)LVNIGGFLC(+57.02)MNDDDMFSAAR
A6T4Q7	LVAMGGIGHTSC(+57.02)LYTDQDNQPER
A0A263VUM7	LDSGESMMDHAMVITGVDIVDGKPTK
A6TEI7	GMNTAVGDEGGYAPNLGSNAEALADIK
J7SJY0	TVDDPNDDWVYYATPDGSNAAQFEHTFAITK
Q5FL50	THAPVDFDTALASTITSHDAGYIEK
A6T5S9	TYEVLATN(+.98)GDTHLGGEDFDSR
A6TCK0	IVTEIFDEVAEAHLIQPTFITEYPAEVSPLAR
A6TDR5	AAYSSGKPAIGVGAGNTPVVIDETADIK
C9A9F2	GLDVFSTPSHESDLQLLEDIGNNVYK
A0A0H0BDY1	ANINPAHVDSEDHMESNMAK
P0AFG9	EHYMPATAEGPLPETTVGSLLSIADK
C4IEB1	SLVIHPGTTTHSQLNAQELEEQGIKPGTVR
J7U137	VSIDTSSLQYENDDLMRPDFNNDDYAIAC(+57.02)C(+57.02)VSPMVVGK
C4IF57	LDDN(+.98)GNWTTEVPDHASYFDMTSDDEGAR
A6TDT1	THAPVDFDTSVASTITSHDAGYINK
A6TFH4	FDGFVHSIGFAPADQLDGDYVDVVTR
Q5FML3	C(+57.02)KAEDQYGDNC(+57.02)EVC(+57.02)SATYSPTELINPR
A0A0H3FSC6	KAAEGSNLHIGAENC(+57.02)YFEDEGAYTGETSPK
Q8XBN8	TIHTYHTEGAGGGHAPDIIK
Q5FIA0	AGTHDSHGAPLGDAEIALTR
A6T4F4	DAASFAPLHNPAHLIGIAEALK
A0A0H3FP07	AEGGPGQINADYEGGITNISNTINELLDK
A0A0D7M5C6	IGYDRPELGFDGNNC(+57.02)AVMVDIDEQSPDIADGVDHSLETR
A0A263VNI9	ELNIC(+57.02)TGC(+57.02)GPGAMEAPMK
A0A263VVF7	HPDSDHLHVTTIEVGDGEEHQIVC(+57.02)GAPNIAQGQK
A6T6A3	LESQENEIGYNAATDKWENMVEAGIIDPTK
Q8XD03	VISDFMIQGGDPQGDGTGGTSIWNHPFEDEFSR
Q5FI23	LDPYINVDPGTMSPIQHGEVFVTEDGAETDLDLGHYER
Q5L7N5	TLHPDNMAAGPASYGMTDTMGR
Q5FHW6	HEIISEAEAEVAEIQEQFQSGLVTAGER
A6TH53	GQILQQAGTAVLAQANQVPQGVLSLLR
P35829	GDVLADGPSTDLGELALGQNMR
A0A0D7M4T6	VIGTATSESGAQAISDYLGAN(+.98)GK
Q5FMG6	VDEHPEYLHDIEWASATYHNDLIGIK
Q839G9	LTNHSLYLYGHC(+57.02)ADGDC(+57.02)R
P0A6N3	LYYSMAVTPLDC(+57.02)SGC(+57.02)GNC(+57.02)AQIC(+57.02)PAPGK
Q5FKW5	GVGIVGQSAAGLLAEQPEK
A6T4I0	MGAMATINQVIDQETAQLVAEEMGHK
Q8XDQ0	C(+57.02)DMVDDEELLELVEM(+15.99)EVR
A0A0H3FJF8	LDGASLHFAPMEFPAVADFEC(+57.02)TTALVNAAK
A0A0D7M2T4	LGEYWASLGDIFVNDAFGTAHR
P0A706	AETYFVALDDTGHVINSGYQTC(+57.02)AEYDTDPQAPK
A0A0D7LP27	HIAMHVAASKPEYTKPEDVPADVVAHEK
A0A0D7LN49	YDVDVTPSVSAVAANTANNTPAIAGNLTGTISASYN(+.98)GK
J7TAF3	AMEEC(+57.02)SAFAPLHNPANLLGVEEALK
P63737	ERPDAVLPTMGGQTALNC(+57.02)ALELER
A6T4P1	VAQETAAVHAESQGAGQQTNN(+.98)GPIR
A0A152UUM3	DSASFAPLHNPAHLIGIAEALK
A6TEX7	GLDASIEHDIVHGLQALPSR
P0A6F7	C(+57.02)DM(+15.99)VDDEELLELVEMEVR
A0A263VUV2	IEALELQNLLEVAEATAIAAEHR
A0A1B0GX38	ATLKPEGQQALDQLYTQLSNMDPK
Q5FLW6	KVLESAIANAEHNDGADIDDLK
A0A0A5SRK4	LDDNGNWTTEVPDHASYFDMTSDDEGAR
A0A0H3FQT1	GYEFEDAIVGGVVPR
Q5FJU0	YEIISEAEAEVAEIQEQFQSGLVTAGER
A0A0H3FIN4	QEDANFSNNAMAEAFK
P0ABB6	AGLINSGGAAGGETDLADAVR
A0A0H3FK75	DIVHEMFSYADGC(+57.02)TMSGK
M1SX73	AC(+57.02)EEAAEGQVVSPVNFNSPGQVVIAGHK
Q5FM39	FTGTNSDNQTETNVSTLK
Q51561	YGNDSQNVIHAGLIGQLAEYSEPVDPDKLLPR
M1RG93	ADDALNHILETYGHLIAEER
Q5FKR8	YSDN(+.98)GSTLSAVNFPEVSLPLHGGR
J7SL46	ADMVDDPELLELVEMEVR
A0A4V8EV62	VETGVLHVGDEVEIVGLSEEK
A6T4Q8	SGDIDPAIIFHLHDTLGMSVDAINK
A6T5I2	MGAEAVHELLNAIDLEHEIGR
Q5FKR7	FGASISGSHVAIDDIEGAWNSSTK
A0A0D7LXR2	EHTGEGTYVYQSMQDAVLNLC(+57.02)R
A6TCV9	GLSTAVGDEGGFAPNLEGTEDALNSILAAIK
M1SRQ1	VYSGVVNSGDTVLNPVK
J7UB18	EASNESYGYNTDEIVSSDIVGMTYGSLFDATQTK
J7TWT2	NATIDEIPDAMIQEDVDTQLNQYLGNMQR
J7SKQ9	HNLPHNSLNFVFHGGSGSSAQEIK
A6T6D3	VISPDELDDEFITEQLALMNHK
A0A0H0ANI9	SVNAYMLGEHGDTEFPVWSYNNVGGVK
Q84BU4	C(+57.02)VHIIADLWNSPQAQETIGC(+57.02)STTGSSEAAMLGGLAMK
A6TG36	LQANAHPIQLPIGAEDDFTGIIDLVK
A6TBY4	FADVAC(+57.02)AGPLLADELEALGK
A6TH73	C(+57.02)FATEDQTEGMTAFLER
A0A263VRW5	SEGDTGSPEVQVALLTER
A0A0H3FPC3	HIVSGAVGDTDVYGAQQHAPLLK
C4IDZ4	FPAIIYGGAEAPIAIELDHDAVMNMQAK
A0A0F1DNF6	FADVAC(+57.02)AGPLLAAELDALGK
Q5FHY4	AAMDVDGPAVVAIPVDYR
M1RIS7	ATFVVDPQGIIQAIEVTAEGIGR
A6TEI3	TNDIAGDGTTTATVLTQAIAR
A6TGT4	TESEDGIGVKPMGEWQLSDDAAYVHYC(+57.02)PNETIDGIAIHEEPDFGDK
A0A0D7LDK9	IGAFGLTEPGAGTDAAGQQTTAR
A0A0F1D971	TDEDWEAAFDNAKDEVEK
C9A4N2	EALTFDDVLLVPAHSTVLPNTADLSTQLTK
A6T4X9	LMEIAQQQHAQQQAGAAGADASANNAK
A0A0D7LXE2	DHVSLGEMTDGLDFPAAVK
A6T5T1	AEVPSGASTGENEAVELR
A0A0D7LMF9	FAAYFQQGNMESN(+.98)GK
J7SL91	NHGFSVSGYSIDKPEVDALAK
A0A0A5P9T8	GFMTTIHSYTN(+.98)DQNTLDAPHR
A0A0D7LWP6	ATSEEVDTYYELLHNMMGELDR
A0A241QH92	VAVTELAHIVDETLAANNLDR
A0A0H3FMV4	LMNKPFVGDDVLAAAATMDKEFTK
A0A263VTC8	IVHAGQQADPLTGALSTPIYQTSTFVFDSAAQGAAR
J7SKH2	GILEGDYDHLPEQAFYMVGTIEEAVEK
A6TH03	QWAGMMMGDEAYAGSENFFHLER
Q8XCB3	GYLSPYFINKPETGAVELESPFILLADK
A0A0A5PA23	VYSGVVNSGDTVLNSVK
A0A0H0BG51	VGPISVGPSGGEFSSPSDLHDQLSK
J7TKP6	GSQFEQPLLEFSGAC(+57.02)AGC(+57.02)GETPYAK
A6T7E5	GLELVGQTDC(+57.02)EGGAC(+57.02)PIK
Q8XCU8	FLTSHYN(+.98)GTPYDPMDTFSSGSEK
P0A6T2	ASYLNSDSLLGNMDPGAHAVAMVFK
Q839G8	SLATAAGAVAGGVAGQGVQSAMNK
J7U2M0	GVELVQLAHGNDLAVANIHASR
M1S7K6	LPAGVTAEC(+57.02)PTQTEIVLK
A0A0F3ZLN8	FC(+57.02)GAEGLSNVVTLSTLR
A6THI0	FASAWQGFNLGDWSQEVNVR
A0A0D7LTD2	HEPIHTDVLDYDVVMAR
Q8X5S0	VLDHQDVFGVLLQQVGTTGEIHDYSK
V5YNT0	ALVMKPQASQEDQNEAWDYLVNDVTAK
A0A0H3JGQ0	AGYKPGEDIGIAC(+57.02)DC(+57.02)AASYFYNK
Q7DBF8	FC(+57.02)GAEGLNNVITLSTFR
A6TD53	IGEVHDGAATMDWMEQEQER
Q5L7K2	AVGAVN(+.98)GPIAQALLGQDAK
A6TBY3	C(+57.02)DLVDDPELIDLVEMEVR
Q8X996	ISYISTGGGAFLEFVEGK
J7U564	ADSSNNISGDNHDTGVSPVFAGGVEWAMTR
A0A0H3FRU0	ESGPAC(+57.02)MEVC(+57.02)PTHALVC(+57.02)VDR
J7U7I3	AETYFVALDDTGHVINSGYQTC(+57.02)AEYDTDPQAAK
A6TDT3	HEAQLGAGAAHSEALR
C9A9F3	GEILGGMAAVEQPEPAAQPK
P0A942	N(+.98)YTPYEGDESFLAGATDATTK
J7TFG1	GFTQDDAHIFC(+57.02)TEEQVMDEVSSC(+57.02)IR
A0A263VWE4	FAC(+57.02)VDGPEFDGHLVNYDESMR
A0A263VV96	MVDALQFHEEHGDVC(+57.02)PAQWEK
A0A0D7LWP1	MDMVDDEELLELVEMEVR
P67031	FGQDEVAAPVAEPAPVVAPVVENK
A0A0H3FLX1	IVVANLSNLTLDEANQIVK
A0A0F1D189	TMIDALQPALAALLAEPENLQAAFAAAQAGADR
V5YMZ4	FDGFVHSIGFAPADQLDGDYVDAVNR
Q8X743	GVIEN(+.98)GGGTVENVDFWGK
Q5FIW3	SGETEDATIADLAVGTAAGQIK
Q5FLY7	EGNDFYHEMTDSNVIDK
P0A9H4	EGNDFYHEMTDSNVLDK
C9AC98	VAVTELAHIVDETLAANNLER
Q5FLA5	TSTTSLLAHVLGEVAPTSYLIGDGR
J7TQL8	DDDPSFDELVALAVETGR
Q5FME6	ELGYLGSLAIC(+57.02)NVPGSSLVR
Q8X9M3	VPDIGADEVEITEILVK
Q5FMF6	TALDIDYRPVLWGLTSLGDGETR
Q8XEG2	NHLGMHFVSNVDGTHIAETLK
Q5L8A7	ATSMAGGQSTEAALSLAR
M1SQQ0	YC(+57.02)VGYDETTMPAGAPAN(+.98)GHYK
A6THJ0	AFTSEEFTHFLEDLTK
A6TEN3	MYQQAGAEGQGFDPNAAAGEQSAPHDDNVVDADFK
Q5FMK8	SLQEAVMEEIIKPILPAEWLTSATK
Q5FHQ8	AIMASDLGLNPSSAGSDIR
A6TG38	YVESQVYQGVVENLASEQAAR
P0A8N6	GYLSPYFVNKPDTMAAELDSPLLLLVDK
A0A0H3FWE6	FLNTLYTMGPSPEPNITVLWSEK
Q7A978	LYQQN(+.98)GGAQGAAGQAGPQGGNPNDGNN(+.98)GGAQDGEFHK
Q8XD33	LVEMGGIGHTSC(+57.02)LYTDQDNQPER
A0A263VXV4	TILWN(+.98)GPVGVFEFPNFR
A6TGE0	LGAMATINQVIDQETAQLVAEEMGHK
A0A0D7M3S0	SLQEAVMEEIIKPILPTEWLNASTK
J7SK78	TINTLNDTGSMEAVC(+57.02)FLTELHVK
J7TAX3	QADVISLHVPDVPANVHMINDESIAK
A0A0D7LYH4	TAEQYHITSIDQLKDPQIAK
Q5FKY0	DAASFAPLHNPAHLIGIEEALK
J7U3X0	FADIAELMGENITGLSTLDAAEK
A0A263VVL2	DATAAVDAVFSTIQDALAN(+.98)GEK
P0AES7	KEVAAAVDAIFGSIQDNLAK
Q5FMN6	EMLPIVDKPMIQYIVDEIVAAGIK
Q8X966	DVTLAMDC(+57.02)AASEFYNK
M1SX44	TQTAFSEGGLPIGAGLEDLGK
A6TG01	EIPQVAGSLEEALQALDADR
A0A263VNR6	GMGESNPVTGNTC(+57.02)DNVK
A6TCC3	DSDVGYAAGLQAGILQELSK
C9ACY0	ESDVISLHC(+57.02)PLTDENYHLLNR
Q5FKG6	VVVTGLGMLSPVGNTVESTWK
A6TA67	GQESNVTGVVIHAEVPLSEMFGYATQLR
A0A0H3JCR2	EC(+57.02)GYHTEPDIYTK
C4IF61	NVAGMENANSTEFVPDC(+57.02)K
Q5FL75	GIAIRPEVLLLDEPC(+57.02)SALDPISTGR
Q5FJN0	YMSDNDN(+.98)GFALGDIIGDQLK
A0A0H3FM76	IEDSDYATEVSNMSR
C4IHK5	MGYDATQMFDNNLTNLISEHSK
J7UB46	IETEDGIQTVQDLVTYVEK
Q5FIR0	MAMHGVDTPIDYLNSHGTSTPVGDVK
A0A0F3XR25	IEYLGGC(+57.02)VNEMPYVLAVEK
A6TEI8	LIGSAPGYVGYGEGGQLTEK
A6T9H9	DYGVGSDVYSVTSFTELAR
Q82Z41	AVVNKPAVLLADEPTGNLDDALSEGILR
Q5FKU5	NAELDEMMGTFNEVQEGFR
A0A0D7LHH1	FGFDC(+57.02)DTC(+57.02)SVMTTIDEQSADIAQGVDEALESR
Q5FMW5	IPVIAGTGANATAEAISLTK
A0A263VYK6	GADAPGIAVTDGEILAGIFTR
A0A0H3FNZ5	SAGASAQVLGFDGNYTLVR
M1RNP7	HQKPSQTNAN(+.98)GGVVESEGSIHASNVK
A0A0D7LLS8	MQAASGQLQQTHLLK
A6TAE0	IGVLTSGGDAPGMNAAIR
A0A263VJM4	ADMMGC(+57.02)SPGWGC(+57.02)EAVINHQNK
Q834N1	TQDPAALRPYLSDGLAQLLNDAR
A0A0H3FTL9	LAESELPATESLAITIDR
P0ABB2	SISVQNPTSTAGYVFPVAELK
P0ADG8	FAILDAVNGDEYLSGLAEC(+57.02)FHLPEAR
A0A0A5SXF9	VC(+57.02)DFLHLESPKPEADMEAWK
J7U888	IVSTLGPASN(+.98)DIETITALANAGANVFR
A0A243U0U9	C(+57.02)GETFENPVYWGVDLASEHER
Q5FM35	LDPINEPDGEATVDDPSTDNVNPDVTK
P0A6A5	NVGQGGDDTLFALVN(+.98)GVVK
A0A0H3FVF4	FAIIDPTTGDEYLTGLAEC(+57.02)FNLPEAR
J7TL63	HDGSAATC(+57.02)DDFVQAMEDASNVDLSHFR
A0A0A5UND8	ELANEAC(+57.02)FVSETAEENEK
A0A0F5LX08	SVAQVVNDSSAQSNKEPDYLDIPAFLR
C9ACR8	GLPLYAHIAELN(+.98)GTPGK
Q5FML4	MVDALQFHEEHGEVC(+57.02)PAQWEK
A0A0F1DNG1	EHGLEFDQAYTSLLTR
A0A0H3FUD3	DLHEAVMEEIIKPVLPVEWLDPTTK
Q5FHV1	IADQLIVGGGIANTFVAAQGHNVGK
A0A0H3JH37	GAIISSMVDEIDEYVASVNR
A0A0A5SR83	SITVGYGQVGNLVQDIAAIR
A6TBX2	GDNEEQNVGIALLR
P0A6Q1	VGDPVVVINAVAEEIGADLLVMGAHR
A6TI05	YSNVHEYSWAAPGHQGGVGFTK
C4IK73	AFTSEEFTHFLEELTK
A6T5N6	AIVGDDHGLDIDTLDKDVALDSR
J7TEB4	LQANAHPIQIPIGAEEDFTGIIDLIK
A0A0D7M4D3	SGDIDPAIIFHLHDTLGMSVDQINK
A0A0D7M0V1	GQDASIEHDIVHGLQALPNR
A6TBK7	TAGSIFDPTQTMVTTAGDK
A0A263VVS9	EQVANDAIQEAAIEGAVK
A0A263VVK5	MVIDGDKYDFMSSEADR
A6TG98	IADQLIVGGGIANTFIAAQGHDVGK
Q5L897	VDPEEDINTINLELAIADLDAVNKR
Q5FJ04	LGPEEITADIPNVGEAALSK
A0A0D7M7B4	FIAIFEGMTDNPYMQER
A0A0H3FRX3	MEIDPVGAAYTIIMQDDLK
A0A0D7M4L1	AAPAAAPAAGNDFVENDAYVHASPVIR
A0A0H3FN79	KLTDDAAALLAADDASWAK
A0A0D7M4Y7	GDAPDLGAAGGMGGMGGMGGMM
A6T7Q5	DHLDYHGDMEHYEAAK
A0A263VPI7	NYTPYEGDESFLAGATDATTK
A6TEJ7	VMDSVELC(+57.02)MLAVSLGDTETLIQHPASMTHSPVPAEER
J7TWR1	VFMQPASEGTGIIAGGAMR
A0A243TKS9	LHFGSYHDVDSSELAFK
A0A0H3FZN5	GLAQASAYDQIDGAPEER
A6TEA9	DQDDYTSAFQSAADQTK
A6TG33	YTHFDSGSHGFNSQTPMWDK
Q5FMN0	VN(+.98)GTLVDAC(+57.02)DMIEHDANLAIITAK
Q8X3W8	LDVDSPVTLMAELGHGLFGAPGIEGHR
A0A0H3FLN5	ETVIEPEHIDEIIDSGVQNILIHK
Q8XCW9	ILELAGFLDSYIPEPER
Q5FIP3	IIELAGFLDSYIPEPER
P0A9C7	FC(+57.02)TTEGIENVIPLSDFR
A6TG73	GAEDLHIAGSHADDFVETVNK
J7TQ07	LKEIAEAVPETPLVLHGGSGIPEDQIK
A0A0A5QV35	TFLDQTGGLWASGALYGK
P0A9W4	YVTDTSVLVNDALDQNK
A0A0H3FQ19	MMNANATAHEIATAVVEPGKDGIK
M1SK65	FPAIVYGGEAAPVAIELDHDK
P0A6Z5	TTIIQELIHNIAQEHGGISVFTGVGER
J7TX75	IGVSMSGIQDWLLN(+.98)DLGHR
Q5FHQ7	SPVIVQFSN(+.98)GGAAFIAGK
J7TWY7	GMGSVGAMAQAHGSSDR
Q5FJC6	EGTYHIMTFTADNADAVNEFSR
A0A0D7LYM3	SEGYSEGTVPLHTLR
P69911	FVAGSTMKPEETIEYEGETYPLVR
Q5FHY5	SMDLEQEC(+57.02)ETLREELNETNSETK
C9AC95	EQHVTIPSHQVNAEFFEEGK
A0A263VT86	YGNDSQNVIHAGLIGQLAEYSEPVDPDK
Q5FIS9	TPLQSYPLDIHHVQDHLK
P0A9A8	TMTDC(+57.02)IAHGLETEGILPGPLR
P30718	KHQKPSQTNAN(+.98)GGVVESEGSIHASNVK
Q5LG64	VEVETPEENTGDVIGDLSR
A6TB35	YMLVDGHGNFGSVDGDEPAAMR
A0A0D7LM94	LMLQSAQHIADEVGGVVLDDQR
A0A143I4K4	VLSC(+57.02)GN(+.98)GGSHC(+57.02)DAMHFAEELTGR
Q5FMB0	VAGIN(+.98)GLSLNLLDVFSGFDK
A0A263VU56	MNIDTDTQWATWEGILHYYQK
Q5FLW8	LVMNLGYSHPVEIEPIDGITFETPAATK
Q5FLZ5	HYEIVFMVHPDQSEQVPGMIER
A0A263VS14	IVEFIEKPDQPQTLDSDIMAVGR
Q5FIS8	IVEFIEKPDQPQTLDSDLMAVGR
A0A0D7LSF7	YTDNVTDATEAQIQQATK
J7U765	VYTGSLESGSYVLNASK
Q5FKY2	LPDDKELSAAIEEFSESFTPSEK
Q5FMB5	EQHVTIPAHQVNAEFFEEGK
M1SXR1	HAGVDMTKPDYLEDAFK
A0A263VWX8	LDGASLHFAPMEFPAVADFEC(+57.02)TTALVEAAK
A6TFK7	GNVVNLALGFSHPVDHQLPAGITAEC(+57.02)PSQTEIVLK
Q5FLX0	ITEVEAQEIVDHLIMK
V5YMY3	YMSDNDNGFALGDIIGDQLK
M1SS24	DQVVGVVGTGHIGQVFMK
J7U325	EVGGAGGDVLSYIISVEELSK
Q5L890	EDLSVTVGKPVETVPQIFIDEK
A6TB24	IDKDTIDPDDPDMLQDLIIDAVNK
A0A0H3FLT6	VEVETPEDYMGDVIGDLNR
A0A263VT68	DLSGVSSTHISLPFISAGESGPLHLEADLTR
A0A263VP50	SEFAENDAYVHATPLIR
A6T4G0	HFDELMNEENFDEIK
A0A0H3FRA0	IQQAC(+57.02)ADTAQWLADELNK
Q5FI54	EQGLTPVLC(+57.02)IGETEAENEAGK
A6TCC2	IIALEN(+.98)GPQSETDLIIPGK
A0A4S2X6D7	SYDTSMGFSPIAGVTMATR
Q8XBJ9	MGELGYVMWPC(+57.02)RDESDADQGTSYLFK
P0AD62	TPNIQIIHAGLEC(+57.02)GLFK
Q8XE32	AAGAELVGMEDLADQIK
Q8XA49	GGVFTEDAINTYIDLLR
Q8XBL3	QPTPLGGVIFADTPIEFNTGKPETK
A0A0H3FUK2	GLETIEVEKPVVEVKDEDIDGMVETLR
A0A0H3JNF7	SGPGDEFYLQAVQELVDSALAHR
Q5FLA7	MGSPVTINQVLDQETAQLVAEELGHK
Q5FMA0	VFDFVKPGVVTGDDVQK
A6T4Z7	FEGTEDGVETILEAIK
Q8XE26	VYAEPQAQNIPWVK
A0A0D7LZA0	KLGLTPVLC(+57.02)IGESEAENEAGK
Q5FM98	GEFQADTAVAGLQAAYAR
Q8X7U2	VLAIAAGHEITENDLNALIAR
A6TD48	DGYADGWAQAGTAR
A0A263VW76	VVSGGTENHLFLVDLVDKDITGK
Q833I8	LTDLIAQLDHEVQLVDETLAR
M1ST01	YTDTPAGAALVAAGPK
Q5FL60	DALAPHISAETLEYHYGK
A0A0D9H4R5	DALAPHISAETIEYHYGK
P0A819	VEDENTADMFTAASR
Q5FMJ3	LDSAVTNLNNTTTNLSEAQSR
A0A263VX61	AVYIESLGNPNSNIIDVEALAEIAHK
Q5L898	LMEIAQQQHAQQQTAGADASANNAK
A0A0H3FKG6	ITEQDAQEMVDHLVMK
A0A263VQ43	VPQLALIIGNEAHGVSSTIASLSDEK
A0A263VLT9	EHVEGDAIDLADATPWTFPK
Q5FJN6	EIELTDAYQNTGAQLVK
M1RIE5	IGETHEGDSQMDWMDEEKER
A0A0F0XXE7	ATLKPEGQAALDQLYSQLSNLDPK
C9ACX9	YDDAPNNVAQAVIEAR
P58228	SVVANAVIAHSAEEAIAK
A0A0D7LGC8	LAGIGVIENQYLMPLNQTR
A0A094XPH7	VPVATGSLTELVTVLDK
A0A263VV90	SVSDVKEDEQILDIGDASAQQLADILK
Q5FLL1	LC(+57.02)SAEETAAC(+57.02)C(+57.02)C(+57.02)VDVGTIIDNESC(+57.02)TSSFER
A0A263VSG0	IFDFVKPGVITGDDVQK
A6TFB6	FDPTLHQAVQTVAAENDDQKDHVVQVLQK
A0A263VVH9	GANFDKYEGQDIVSNASC(+57.02)TTNC(+57.02)LAPLAK
A0A0H3JCB9	ELESFAQFGSDLDQATQAK
V5YMJ2	FTGEVSLTGQPFVMEPSK
Q5FML5	LQGTPSEEVINELTNEAK
A0A263VQ41	ATIGVVGNEQHSLIQLGK
A0A263VQX7	YQLIDMSNN(+.98)GVLAQGLVER
A0A0H3JER5	AIAQVGTISANSDETVGK
A6TDV1	FLNTLYTMGPSPEPNMTILWSEK
A0A0H3FJI2	LYALPFEDNVEGGTPVQFLNTEIDNLK
A6T7Q9	VAAALTALTGDNEDQNVGIR
Q8X8W2	EC(+57.02)SVYC(+57.02)ELVSNPEQIQQVLGIAMR
Q5FI48	LGHVLDADDIHEANTEDLK
A6TEA6	VAMLSYSTGTSGAGSDVEK
Q8X8J5	C(+57.02)DMVDDEELLELVEMEVR
A0A0D7LQV4	FTGTN(+.98)SDNQTETNVSTLK
Q9I3D5	AANDDLLNSFWLLDSEK
P09591	IAAVAEDGEPC(+57.02)VTYIGADGAGHYVK
Q5FIJ7	EFFGSSQLSQFMDQNNPLSEITHK
Q5LFN6	YAVEVTAPDALAEVVSNAFR
A0A0H3FMI1	SGEIDMTYNNLPIELFQK
P0DM31	VIN(+.98)DNFGIVEGLMTTVHATTATQK
J7UA18	YSTLGGVC(+57.02)LNVGC(+57.02)IPSK
A0A0F1D1U8	VFYNDFDANDADLSDYTNK
A6TEU8	HASDDEPFSALAFK
A6T7Y4	IVLPVDNVAATEFSNDASR
C4IF62	MGHIELASPTAHIWFLK
Q8X7E7	YDEAPSNVAQAVIEAR
J7U4D2	HVVQDAEPVTLHVDLVR
A6TF98	FLNTLYTMGPSPEPNITILWSEK
A0A263VSQ0	YLQDYGMGPETPLGEPK
A0A0H3FIH2	NFGQYFNAPIAIVDQR
J7SKG4	ETPNATWPVHAVITN(+.98)STYDGLLYNTDFIK
A0A0H3FW73	APVIVQFSN(+.98)GGAAFIAGK
A6TEA0	ILINTPASQGGIGDLYNFK
P0ABK6	MLGDFNESN(+.98)GTAAIIGAGLAGLNHDQC(+57.02)AK
J7TEF4	TDLISVAVEPTDSPVIAQALAGEEIKPGPHK
A0A263VXA7	TMAC(+57.02)GIAGLSVAADSLSAIK
Q5FLC0	TASEFGYLPLEHTLAVAEAVVTTQR
Q5FL54	SMNTGYAGVQNPLFFK
Q8XCI7	TKPHVNIGTIGHVDHGK
A0A0D7M267	VAVSGSGNVAQYTIEK
P0ABI1	DVTTGDTLC(+57.02)AIDAPIILER
A6T6B7	VPFNPDVHQAISMVDAADHESNHVVTVMQK
Q5FJI5	SDDLPISSIAVDSIYTPVK
A0A0H3FUV9	LLDEFPELMSMEDPYDEN(+.98)DVEGMVK
A0A263VXS0	EDNFWEHGAGPC(+57.02)GPC(+57.02)TEIHFSR
J7UAI1	ARPAPLTEAEFYWGHHSDAMATEK
A0A0A5PC54	TVAWYDNEYSFTC(+57.02)QMVR
M1SN86	NVGQGGDDTLFALVNGVVK
J7U8U7	EMLIADGIDPNELLNSLAAVK
C4IH26	GNVINLSLGFSHPVDHQLPAGITAEC(+57.02)PTQTEIVLK
C4IF58	AENTEGGQVIGWTYK
A0A0D7M558	N(+.98)GDTLQGHQITETEAGVSPR
P0A7D6	NYTPYEGDESFLAGATEATTK
J7U5R1	LGWSQYHDTGFYGN(+.98)GFQN(+.98)NNGPTR
Q9HT20	MDLKPFETTEIGHPVVQR
A0A0F1RYR4	NDVFNALHEIEADAELAVVEAK
A6T733	NDEGADLTQDPMAMQR
J7TF07	NATHAAEAANHADQAAHQGK
A0A0F1RNN3	YNEAPNNVAQAVIEAR
Q9HWD2	YNSVSVLPNTTTIN(+.98)GK
A0A0D7LZZ9	YC(+57.02)EDGFYNNTIFHR
A0A263VQM0	AVYFPHQASNYDPDYDYEC(+57.02)ATQDGAK
J7U0V2	AIDDEIYASMAQDQSTMK
C4IEM8	QLGIHVATPVFDGANENDVWDTVR
A6TCH1	ILPELAGDKPVESHDSSTN(+.98)GLINR
A0A0H3JE39	FIAAAAHYADGIDPWHILETR
A6TAI2	TGEPVVYTFDENLDVVNK
P64295	DDNPSLQELVAVALETGR
A6TF30	NNTTFASIEATSNPVNTSEAGR
A0A0D7LD68	SLQEAVMEEIIKPVLPTEWLSSATK
A6T7Y2	VNQIGTLTETFNAIEMAK
A0A0H3FJ65	KVVISAPAGNDLPTVVYNVNHDILK
A0A0H3FTY3	LYQQN(+.98)GGAQGAAGQAGPQGGNPNDGN(+.98)NGGAQDGEFHK
A0A0H3FRQ2	IGVSMSGIQDWLLNDLGHR
A6TDT0	AAQVTQAHQSLTLDELYLMIR
Q8X9L0	YSDQQVEQLLSELTNVLESHK
A0A0H3FP84	LELPTLADFSALLEEQNK
C4IJF6	ELNVEAVKPYLMNQYNDLEETFFK
A6T716	VETYFVALDETGHVMNSGYQTC(+57.02)AEYDTDPR
A0A0H3FLU9	TGKEPLDVFEEAMN(+.98)NVMPVLEVR
A0A0D7LTX9	YLLLQQFSNPANPEIHEK
A0A133LL11	MNHASDC(+57.02)TC(+57.02)EESLC(+57.02)ETLR
Q8X7C5	AQVPLSEMFGYATDLR
A6T4R3	FIEEIGYYNPLTEPVEFK
Q5LDZ9	LHPLVC(+57.02)EAYNADFDGDQMAVHVPLNEEAQAEAR
A0A0D7LXA1	LDIPALSDFSQLLEEQSK
A0A0F3XS98	DFGIYSELLPHDLSIEK
A0A0D7LQA2	LPSIDDQQITQYLEVAK
Q5FIS7	FPAIIYGGEAAPVAIELDHDK
Q5FLS5	AHDANYSAPLHVTLR
Q8XBW3	VLIVDIDPQGNATSGLGIEK
A0A0H3FKZ8	NYVEAN(+.98)GGVSWTPITPVTLK
J7SJP5	IADGVISTSELINNTLSSANPALGDDAFQR
A0A0D7LDC4	VGVIVGAEQQVAEVAQK
A0A0F1RQN5	LTEMGFPC(+57.02)IGLPGTIDNDIK
A6TBT6	THNQGVFDVYTPDILR
A0A263VR97	THNQGVFDVYTPDIIR
A0A0F1DK84	DFNEALVHQVVVAYAAGAR
A0A0H3FZH2	GVVVGTDHAAEAITGFFTK
A0A0H3FL39	DTTTIIDGVGEEAAIQGR
A6T9Y5	ISHISTGGGASLNYLEGK
A0A0H3FXX2	GVLKPGVELVEPTSGNTGIALAYVAAAR
A6T7Z4	MGYPMHYNNTQEIWDELR
C9A5X4	HTLAFHNPDGSPHLEYSDVK
A0A0A5T299	ALANLTDATTIIGGGDSTAAAK
A6T6Y0	TILVPIDVTEDVLTSNALK
A6TBE6	IDGNSGNAETYEPNSAGLFQEQPDFSEPPLSVDGAADHWNHR
A0A0D7M504	NKPQYTPNVDC(+57.02)GDNVIVVNASK
A0A0D7LJU4	GMNTAVGDEGGYAPNLGSN(+.98)AEALAVIAEAVK
A6TC52	DAGTVADGC(+57.02)DVSTPGSITYDIVK
A6TBT8	QVSEAAGKPLGYGTAEFAK
A0A263VXB7	EDVWEPDLDVNWGDEK
A0A0D7M844	KAIDEAKDEDTADIFTAASR
A0A0D7LBN2	NYTPYEGDESFLAGATEATTALWAK
A0A0D7M258	EFEEAVITAVIENAK
A0A1D3BB28	EIAEVIAANKPADMDAALK
A0A0D7LMW0	YTGAITAAAGTIHR
P0A851	AEYTPHVDTGDYIIVLNAEK
Q5FMI0	VYAAIAAGDKEAAQNAFNDMQPLVDR
A0A143HW10	TPDLGSVHNIADAVLYC(+57.02)QK
A0A376FES9	DGKPIVTPSQDVVLGNYWLTQAER
A0A0D7LDL8	YYEPWYENYNASPK
A0A263VWE8	GAFDTLYASYGQFQNSLASTLSGVVK
A0A0H3JH39	IVDVELHHGFSADPTFMDVMR
A6T680	VATYDLKPEMSAYEVTEELLAR
C4IDZ3	HDAVLAAGGLHIIGTER
A6T4X2	NTTTGDSLTDPDHPLILESLQVPDPVIQVSVEPK
C4IDT1	TLDLGEAGDNVGVLLR
J7TAY5	HYAHMDAPGHADYIK
A6TEA5	TFDAEHHPDLTHFLFC(+57.02)GEELPHSEADMLK
A6TEA2	NEASENSVWWTSEEYK
A6TA97	AAPTYEELSNSQELLETGIK
J7TZK0	SGHPGAPMGMADIAEVLWR
A0A0D7LMF8	GDRPFVLGPTHEEVITDLIR
A6TAL9	NVLQPIGWDAFGLPAEGAAVK
J7TWZ3	YAEIADHLGLSAPGDR
P0A6P3	LGQQYLAALHQAFPGVVLDEAWQTK
Q8XDG0	GAEHNHAAQKPEVLELR
Q59637	YQQHGMAPLTQEQKPVAK
P0A9B4	AIMASDLGLNPNSAGSDIR
M1SHA3	DYLDGVEVAAGELVVLENVR
A0A0D7LFB8	C(+57.02)DMVEDAEMLELVEMEMR
A0A0H3FRH9	EFAGFSQEQVDAIFR
A6TG85	VYSGVVNSGDTILNSVK
A0A0H3G2S9	LLAEAGYTADKPLTINLLYNTSDLHK
A0A0H3G105	DATAAVDAVFSTIQETLAK
A0A0H3FRF5	HEIKPHWGELGWVTYK
C4IDE0	SAEADAQLMAENIAAQLEK
Q5FK38	ASYLN(+.98)SDSLLGNMDPGAHAVAMVFK
Q8X7N8	SHVNIGTIGHVDHGK
A6TCF1	EVAAAVDAIFGSIQDNLAK
A0A0F1RSJ1	DDSDGTGILSQQDITDVMK
A0A0D7LQN4	AEVVC(+57.02)DEWHLPVVAEPIPLFGQSGDDR
A0A0A5UXI4	VAVIGGGNTAVEEALYLSNIASEVHLIHR
Q5FL35	VAEEQAAAHTTSNNLGIDNTFYR
A6TC50	MITHVSPLGSMDMLSQLEVDMLK
A0A0D7M4S9	YGAHGTSHFYVTQEAAK
P0AFF8	EYATHEGDTGSVEVQVALLTADINNLTEHMK
A0A0H3FYJ0	SVANAIIAAC(+57.02)DEVLNN(+.98)GK
A0A0F1D834	NYTGDILNFETATELLHESGIK
A0A0H3FUP6	GMNTAVGDEGGYAPNLGSNAEALAVIAEAVK
A0A0D7LJG4	LAEMVVETGAENVEALLNEK
J7SKB6	DYHHDVLDEIKPGNK
P13794	IHAEVPLSEMFGYATQLR
J7TCV6	AMLEDDDYDFSFSGLK
J7UAE7	VSSLEGDVLGSYQHGAR
Q8X957	AHYVLMNVEAPQEVIDELETTFR
J7TNV8	IVTEIFEEVAEAHLIQPTFITEYPAEVSPLAR
J7SKE1	YTLAGTEVSALLGR
J7SL89	IAIGDPSSSSGYVYPVAELYK
A0A0H3FLB4	IHMFDVNIDDEQGSYNESK
A0A0D7LC60	FNNYGPIADGILHNGEPGIVNLDLSR
Q5FML0	APVIVQFSN(+.98)GGASFIAGK
C4IEL9	IPTDIYESVEEGANHIAC(+57.02)EIAQVIR
J7U4L9	SGDTSGEELVILNTIDHGPFPLSQLK
A6TC43	MIEFEKPNITVVEQEDSYGK
A0A0D7M514	ESAPQLC(+57.02)HQC(+57.02)EDAPC(+57.02)ATVC(+57.02)PVNAINR
A0A0F3Z9A4	DMALEDVMIVTHEVDENLFLAAR
J7UAR5	MGAYAIDLLLQGHGGR
J7TEB6	VITASDSSGTVVDEDGFTAEK
C4IJB9	AEFGEVDILVNNAGITR
A6TH93	ILIGEVTNVDESEPFAHEK
A0A0H3FQ11	VQLVGDDLFVTNTEILEK
Q82Z40	ETNMPVHIAEAPLDC(+57.02)VVLGAGK
A0A263VS47	ADEATAAGADFVGAEELVTK
A0A263VVN8	GKEQHVTIPAHQVNAEFFEEGK
Q5FJJ4	LHGC(+57.02)C(+57.02)LSEDVC(+57.02)GSC(+57.02)EANNC(+57.02)LIK
A0A0H3FJ77	AHGMDESKLEEIHK
P0AB72	LIQLMNETVDGDYQTFK
A6TD56	RGSLPIALDEVITDGHK
A0A0H3FKS6	FLSQPFFVAEVFTGSPGK
A6TCB5	LSIVDVNAGAQPLYNQQK
J7U7H7	EDLSTTGIGDGIAIPHGK
M1SBJ9	LYDGSYHDVDSNETAFR
A0A0D7LQL5	GVNLPGVSIALPALAEK
Q8XDC8	LLMTLQNLSNEELLPVAR
C4IDZ1	AM(+15.99)EEC(+57.02)SAFAPLHNPANLLGVEEALK
A0A0F1RKE9	LLTGIHNEDTIEQYHAHGR
Q5FLE5	DHAPLMQEINQSGGYNDEIEGK
A0A0A5SXJ6	HFESTPDTPEIIATIHGEGYR
Q5FL15	GFIVGC(+57.02)PVATELGLGFVPAR
A0A0D9IYQ6	MDDGSTLDQAFVNATATIGEK
Q8XDS0	LAQLDESQLPDHNVTVQIDYSTLNYK
A0A0H3FU94	LSDLAHVEGDVVDLNALK
A0A0H3FUP1	AIMASDLGLNPSSAGTVIR
Q5FN10	LYQQN(+.98)GGAQGAAGQAGPQGGNPNDGNNGGAQDGEFHK
A6T720	IKDN(+.98)DTGVSPLFALGTEYAITR
A0A0D7LKQ3	ADIDYAWEEADTTYGK
Q9RGY2	ELAAFSQFASDLDEATR
J7TQ25	AVIESEN(+.98)SAERDQLLENLQEGMEVK
J7TLB2	QLAMHVAASKPEFVKPEDVSAEVVEK
A0A0D7LDA0	YGVIEPENEILPGLINVK
A6TGH1	YDDAPN(+.98)NVAQAVIEAR
A0A0H3FPQ8	VMVGLLLGEVISSNELK
A0A0A5SS00	EQHVSIPAHQVDEDFFEDGK
A6TB22	LPVLWSSFLSGPASYSGK
J7U2R0	LKDLEAQSQDGTFDK
A0A0D7M439	AAPSYEELSSSQELLETGIK
Q5FLS6	LMEIAQQQAQAGTAGADAAQDAGK
P0AG32	GYDSAGLAVVDAEGHMTR
C4IED4	TFC(+57.02)AHAPGAVEPLQSAIK
Q5FMK0	AEQALGGFDVIVNNAGIAQVK
Q8XD57	NAAELFTQPDIDGALVGGASLK
Q5FJM4	NHLEEDAVVVSPDHGGVTR
A0A0D9IZC1	VQAEDITEDNIAEIMK
Q5LAF6	EALTFDDVLLVPAHSTVLPNTADLSTQLTAK
P0A3B3	GLTNMALDDSALQGFFGVDR
C9A4D3	VSLVYGQMNEPPGNR
A0A0A5QYF3	IIGSGVGGITETDATLAAASNAILVGFNVR
A0A0H0AE90	FHEQEAEIISHAGEK
A0A0D7LQ32	GANFETYAGQDIVSNASC(+57.02)TTNC(+57.02)LAPLAK
A0A0H3FS37	VKDSAEVLNVIAGGDEHDSTVSVR
P0A9P2	GLEDSMAN(+.98)GVLAGYPLVDIK
J7SKT7	VVISAPAGN(+.98)DLPTVVYNVNHDILK
Q5FMA3	EEDC(+57.02)GTDDGLYVSEIK
J7SK01	DESDADQGTSYLFK
A6TBJ6	DEALHLTGTQHMLNLLR
Q8X733	VFTILGDGELEEGQVWEASMAAAHYK
A0A0A5USD0	FLFNN(+.98)GYADQITSVLK
C4IEB6	GEDASVEHDIVHGLQALPSR
A6TES3	LGSENIALSDELNQSEQTTNFHNR
A6T6C3	DIDGGC(+57.02)VENAPEITNTSER
A0A0A5STU2	VVSAVGNDELGDEILEIFR
A6TD68	GNVVNLALGFSHPVDHQLPAGITAEC(+57.02)PTQTEIVLK
C4IKP1	FC(+57.02)GAEGIENVVMLSTLR
Q5FM65	GAGTGLVGGAVPVLGGVLIDITK
A0A0D7LWL8	GESAPATAYGAAIVGGDNGR
Q8XE27	VQVTTPEEYLGDVMGSITAR
A0A0F0QYN2	AAN(+.98)DDLLNSFWLLDSEK
Q8X5Q2	EIELEDKFENMGAQMVK
J7TRU5	TNMDEFAMGSSTEHSYYGATHNPWNLDK
Q5FLL0	LHVHDENNEC(+57.02)GIGDKVEIR
C4IKP0	TLVAIMENYQQADGR
A0A263VRN0	TLVALMENYQQADGR
J7TZT3	GLHVGHPEGYTATDIVSR
A0A263VVV2	EMLPIVDKPTIQFIVEEAK
Q5LB74	NMFGLLNKPGYENLHDDLAK
Q5FLN0	YLGDAVDNPVHPFVTILGGAK
Q8X9H8	TLAEGQNVEFEIQDGQK
Q9HV43	KGAELANSFKPDVIIALGGGSPMDAAK
Q5FMH5	ITFEQNDGEINFSR
Q5LG30	ADIDYNTSEAQTTYGVIGVK
A0A0D7LT27	KVDYIAANHIDYVDYK
P0A911	QIADLGVTMLAAGIGNIHGK
J7TG96	KLGVDIDNLLC(+57.02)SQPDTGEQALEIC(+57.02)DALAR
Q5FL04	IQVTGSEGELGIFPGHAPLLTAIKPGMIR
P0A7E7	LLNNSELTHAPC(+57.02)APGTLETLAR
A0A0H3FYP7	VRPETIAAENVLHDMGAISMFSSDSQAMGR
Q5FMG0	AWYQDEGYGVDTIQAVLAR
Q8XCX9	FGDVGADTLGHIAEAC(+57.02)AK
A6T6Q6	VYDYYESQNQAQYDAK
J7SK61	FNNYGPIADGILHN(+.98)GEPGIVNLDLSR
Q8XBT4	DDPNHYHYSLYSTPSESLTDR
A0A0F1D6G7	VINDNFGIVEGLMTTVHATTATQK
A0A263VQM8	TDDQEFGAYQHN(+.98)GGQIGVITVLEGADAATAK
Q5FKI4	LDVQFDNVEEAIAMSAMYAANHLK
Q5FKF5	HNFNEPHILAIAQAIAEDR
J7TEV4	GGLNLSNEELAETFTEWNK
A0A0D9J011	MDSYVDLLQSHGASK
A0A0H3FQR6	SEFAEN(+.98)DAYVHATPLIR
A0A0A5PEK8	HNLPHNSLNFVFHGGSGSTAQEIK
Q5FIE2	STGSYSLVTQQPLGGK
A0A263VR58	ELPGFPIVLHGSSSVPEEEVATINQFGGALK
A6TG32	ILAYESSC(+57.02)DETSTAVIK
A6TBX0	LVEM(+15.99)GGIGHTSC(+57.02)LYTDQDNQPER
A6TBE0	LGQGASVAEALNAGLEQMK
M1S9G4	VVVALPGTLMPN(+.98)GAQIWPGK
A0A0D9H706	IINASSIAGHDGFALLGVYSATK
C4IDG2	SPVGSIFYDFFGSNTMK
J7TQ04	AFENHSGQTYFDDTDKLHPLGNMIEGYGNNPQDHVEGLR
A0A0D9HME1	GFMTTIHSYTNDQ(+.98)NTLDAPHR
A0A0D7LRC4	MAEPLDMDYVETMLTTNQK
A0A0A5MJI8	VLQPHQSHDVGEVN(+.98)GETLSAQDYQNMVEEYTEVIK
J7TW63	LMTEFNYN(+.98)SVMQVPR
A0A143HSK3	FLSASEAVEYGLVDSILTHR
P0ADS0	INSTAGHNLNLDVC(+57.02)GEC(+57.02)HPFYTGK
A6TF40	KYESPSFEYEPN(+.98)NVVSSDILGR
Q8X9B6	AAQYVASHPGEVC(+57.02)PAK
J7TC20	AHMDNIEVGETMASPEQTGYR
A6TG37	YAALC(+57.02)DVFVMDAFGTAHR
A0A1B2JP19	IVNEMEGMFAGAGWQVIK
Q5FLK4	VVVTGLGMLSPVGNTVDSSWK
Q5FLZ3	AHPQLTLHQDPLYVTR
Q5FKT1	METTKPSFQDVLEFVR
M1SQ44	NNFDENAEDIHNDVSQLADTLEEVLK
M1SLE6	YDISPEFQQMLDAHAAFLR
A0A0H3FKY8	YLESNPNVEAVFYPGLPSHPQHELAK
Q5FK05	FPAIVYGGEAAPVAIELDHDKLWNLQTK
Q5LEY0	LANNKPVIIGGDMSVAHDEIDLAEPEK
Q5LI66	AFLDISQVNPGHTLMVPK
P08308	YTGSVVIDDSVIQGIK
A6TF05	HIEIN(+.98)GDNLHDYLGVQR
Q9HV55	NVLNLEDANSAEAEPNC(+57.02)K
A0A263VU16	GLETGADDYITKPFSPK
J7TNY5	GLETGADDYLTKPFSPK
A0A0H3FSP3	VTIDGWC(+57.02)GPVEIEQIK
J7TFH7	QLAGVLGLLTQDPEQFLQSGAQSESDEDAAK
A0A263VUU3	YPIITIEDGMDENDWDGWK
A0A263VWD9	ATLKPEGQQALDQMYSQLSNLDPK
A6TE24	TNDVAGDGTTTATLLAQAIIR
A0A0F5LXC9	HGMEAYQGGTC(+57.02)NETDVSAR
A0A0D7LQ29	MYAEQAQQGEDAPQGEQAK
Q5FM87	MEADLDNPYILITDK
A0A263VWP8	SPEMGTWGAGPNANDR
A6TAI7	VMSC(+57.02)GN(+.98)GGSHC(+57.02)DAMHFAEELTGR
Q8XE55	IKDNDTGVSPLFALGTEYAITR
A0A0D7LRE2	VLSESDFQVNQLLDILR
A0A263VPB9	NPQTGDEIEIPASEVPAFKPGK
P0A6B9	DIMGDKPELSAQIGC(+57.02)IGHR
A0A0D7LRA5	ALNYTTEQILDLFFEK
A6T5I4	DFTYEAISHPINVGSK
M1SJ48	LKGEDASVEHDIVHGLQALPSR
P58694	GFLFDLDGTLVDSLPVVER
A0A126PUJ8	TIVYSVNQDTLTADDK
Q5FMD6	IAGLTGQNEDQNVGIK
A0A0H3FKF2	LAGLTGQNEDQNVGIK
Q5FMP2	DVTTGDTLC(+57.02)DPDAPIILER
A6THZ8	IGETHEGASQMDWMEQEQER
A6THI2	VLESAIANAEHNDGADIDDLK
P0AFG5	IIELAGHLDTYIPEPER
C4IBE4	TC(+57.02)GVLSEDDTFGTITIAEPIGIIC(+57.02)GIVPTTNPTSTAIFK
A0A263VND6	FDGNAC(+57.02)VILNNNSEQPIGTR
A0A143HRK1	FDGNAC(+57.02)VLLNNNSEQPIGTR
J7UA30	DVYVDLLTDSGTNAMSDK
P0A6K8	MLEIEKPIIEC(+57.02)IESNEDGTYGK
J7TRT3	VSDAASNDNESLAGAEQAAGVK
A0A0A5SV54	EVTDISGLTHGIGWC(+57.02)APQQGAC(+57.02)K
C4IG33	VFIMDDAEQFMPNYLR
J7SJY2	AMDLEQEVENLREELNETNSETK
Q8XBN2	VLAVTAC(+57.02)PTGIAHTYMAAESLENK
A6TGW6	FDVHPIWITNEGYFASEEESFK
Q8X4P8	FEEFGEILNEEVQNMINK
M1SDJ9	SIDTTMGFTPLDGIIMGSR
Q5FIQ9	VLLITPYDQNSLDDIEHALLASNLGLTPANDGK
A6TG67	VAVTELAHIVDETLEANNLDR
A0A263VTE6	HAIVAITEHIC(+57.02)DVDELAK
A0A0H3JRL7	DAATESYGYTEDEIVSC(+57.02)DIIGSSFGSLFDATQTR
Q5FLL5	FLSAAEAVEYGLVDSILTHR
Q5LHS4	ALLTLGGLPTSGQITLFDGR
Q5LAP0	DAIAADQLFTTLMGDAVEPR
Q5FJJ8	ELLQLGGLPTSGQITLFDGR
Q5FIN5	SIGHQDPGATSVLFMVQMLAAAAK
P0AGK0	ILGLGDQGIGGMGIPIGK
A6T6F4	WGHSAIVNTSGN(+.98)GDC(+57.02)HIILR
C4IHQ8	GDLYIDDHHTVEDTGLALGEALK
A6TCG5	DGISYTFSIVPNALGK
A0A0A5R5E3	ELVVVYEGMPSYGGLAGR
P68768	ADGAMDAGNMLKPALAR
A6TA68	GTFTMVFDHYSPTPK
J7TS86	DGVSDVPTFDEVLPIVSTAIK
V5YMZ1	AVGEELC(+57.02)PALGLTIPVGK
A0A0H3FRL6	NIYTDPLNVLQAELLHR
J7SKE0	LVAHTGMDALTHAIEAYTASLR
Q5LHN4	AIDEAKDEDTADIFTAASR
Q8X5U9	DHLDYHGDMANYEAAK
A6TGB8	LPQVEGTGGDVQPSQDLVR
A0A0H3FPA3	MMC(+57.02)LGHPLLEDPTPQSIGNYMTILPAYDEK
J7TCY0	LADEAGFEGELSDLTDDILIYHLK
M1SQK3	ITDDLSGGLLQDVTK
Q5FL62	SHASNVGIATAMK
A6T4J0	AHYVLMNVEAPQEAIDELETNFR
A0A0D7M4R7	VAAQLASTGINITEIAR
J7U4U6	EFLDAVTEVLNSLTPVFDK
A6T693	AEAPAPAPSESKPAAPAAASVQDIK
A0A0H3FQ07	TFGEAAC(+57.02)QEELAALLAHR
A0A0H3FQ63	YDGLVEQLGGHNTPAVGFAMGLER
A0A0A5R6Y9	GFTAEDFALSHPGGALGR
A0A0D7M3R2	AEAAPAATGGGIPGMLPWPK
Q8X708	VAVEELHNISSIVDSK
J7U4G8	STLGYYSAIEPINDLMQK
A0A0D7LLD1	LGLTDDQANVAVSTPGR
P13981	FMGEPEFTIDHADQYPQILLER
A0A0D7LL33	FGASSLLASLLNALGYADAK
P0A8L3	MIQEQTMLNVADNSGAR
Q5LAL0	FDGFVHSIGFAPADQLDGDYVNAVTR
A0A0H3FN88	VINDN(+.98)FGIIEGLMTTVHATTATQK
V5YMX9	TC(+57.02)AFIDAEHALDPVYAR
A6TGS0	YAGLSEMALYYIGGIIK
A0A263VUA7	FVIADSTLC(+57.02)IGC(+57.02)HTC(+57.02)EAAC(+57.02)SETHR
Q8X728	TEIPEVFSGDIAGAIGLK
Q59638	VEMVQIVRPEDSMAALEEMTGHAEK
C9AAW4	TQTVVVFAEGPQAEQAK
A0A094XQR6	YTDNVGQATEEQIQAATK
M1SIJ2	EYC(+57.02)LQFTGPSGADAVEAALK
Q9HZE0	YDLAASFQAAVIDVLAHK
A6TCL8	FQSTLDTGLTLLDDLIEK
Q5FHV4	LIMIFDSAEGAAAAAPAQEEK
A0A0D7LDZ7	VVTGFEDAVDEQSGEK
Q5FIL6	SVEFVGGC(+57.02)AGNLLGIGSLVK
C4IFM2	SEDDPQAQELAALIADK
A0A0H3FQT2	ELAAFSQFASDLDDATR
P0C1G0	KLTDDAASLLAGDSK
Q5LG47	ENNFALPAVNC(+57.02)VGTDSINAVLETAAK
A0A0D7LWH8	EFFGSSQLSQFMDQHNPLGELTHK
A6TDS4	MEGYDTLYLPGMDHAGIATQAK
Q9HZ71	AGVTDSHYSIEFGSPK
A0A0D7LU58	VVPVTVVEAGPC(+57.02)VVVQK
A0A0H3FQU2	VSPAINVGHGQAMGSTDK
Q836R2	VAAVNHPSLPGHPDHAIYQR
A6TB43	HVDVLPHGLINNVDEK
C4IJL7	MGDFSTELC(+57.02)GGTHAAR
Q8X8H1	VLDGAVTVLDAQAGVEPQTENVWR
Q5FLW7	ERPVATGHDEQSWAQNR
A6TAK4	ALTEAN(+.98)GDIELAIENMR
A0A0D7LNC0	DDVAFQIINDELYLDGNAR
A0A0D7LNR8	LGPYEFIC(+57.02)TGRPDEGIPAVC(+57.02)FK
A0A0F1RKG0	LMINNPEFNVVAINDLTDAK
Q5FJK0	LAAISDWTAENVHHAIQATADELEVGMGK
A6T4J7	NYSSGGEGGATLINDPAMIGR
A0A0D7M650	LLAAGIGDALATWFEAR
Q5FIS0	VFLQHGIQEDFANQVYALSK
A0A263VRA4	NVEDDSELKDFDDIVIDDSNKDDVAEGNNAEESVDDLNNAEK
Q5FKZ0	YVVSPIAGLTATDNDNSVDTR
J7TNX3	EGTRPAVVIPTNEELVIAQDASR
A0A0F3XX18	IVGMYSAPAGSTVLIDR
J7TQ61	SIGLDLDRDQMMAGVQDAFNNK
J7SL90	TGKEPLDVFEEAMNNVMPVLEVR
G3XCX1	QAITSAGTGC(+57.02)MAALDAER
J7SK94	TQLPSGSELSLYDIAPVTPGVAVDLSHIPTAVK
Q8XDW9	LPIYLDYSATTPVDPR
A0A0H3FJZ8	ATDKPFLMPVEDVFTITGR
M1RK96	DQGKDPATLEHVVPFK
A0A263VUA2	VEVSSDSHPFYTGK
Q5FIM1	AVGAVNGPIAQALLGQDAK
P69799	QIPLEGDALGMQPSDLR
A6T6H3	LVVLPHDVTQNFGQLFQTLPK
J7TNN6	SGETEDSTISDIAVATNAGQIK
A0A263VPF2	EEKPEFDPILLRPVDDLELTVR
Q5FIG3	IINAC(+57.02)SQAGHVGNPELAVYSSSK
A6TH49	TDVQGTC(+57.02)EAITDSLMK
Q5FN14	GDDGFGYDPLFFVPK
A6TCE4	VLALSGSNADNSFNEK
A6T4X1	GALVDDIAYTIALTAIQAAQDEAK
A6T9G2	AEEPEQNSTDAVVTMDDFR
A0A0A5UPP0	YGAHGTSHFFVTQEAAK
A6T4M8	LYDWVLDNISIPVHPR
Q5FMB4	KDVNPDEAVAVGAAVQGGVLGGDVK
Q93EU6	ASGTDEATVLVPPIK
A0A0D7M546	LFLGHGAEVYEGQIIGIHSR
Q5FJQ3	NVYTDPLNVLQAELLHR
A0A0H3FZT7	EAQYAASHTASIGVALASC(+57.02)HLPQEADSAPR
J7TF78	ELGEMDDAPDENEALK
A0A263VNJ9	IQIVLDDFIC(+57.02)TNPALLK
J7TD55	ELASLADVFVNDAFGTAHR
A0A0F0R8R8	YESPSFEYEPNNVVSSDILGR
A0A0D9JEI3	SLQEAVMEEIIKPVLPTEWLTASTK
J7U489	IHLIEPLDVVDFHNLAK
A0A0D7LX67	SAEHVLTMLNEHEVK
C9A7S6	VGDYTVAIGNPFGLGETVTSGIVSALGR
A6TEJ5	MVDALQHFEEYGEVC(+57.02)PANWSK
A6T6T6	TLAEGQQVEFEVQDGPK
A0A0D9JFC6	C(+57.02)WHYATDIGQDSEHPELC(+57.02)GR
Q5FL61	LDNIIWFDHLSTTVIHQVVDK
A6TF26	GGATATDYLDLIHLIQK
A6T531	LYDWVLDNITIPVHPR
J7TP86	LSHLLDEANIPHAVLNAK
Q8XDE9	LKDSVPC(+57.02)AVIEGDQQTVNDAAR
A6T8M4	DTINKFEQDLTNHPAYK
Q5FJL9	LAC(+57.02)GIGNIHGVYPADWK
A6TEA7	QIVSNAGEEPSVVANNVK
C4ICZ6	QLAEDPFNNYVALNK
J7UB04	HESGVVTDPQTVLPTTTLR
J7TE05	FLHTLANLGPAPEPNLTVLWSTR
A0A0F0URI6	LVYDPETTQILGAQLMSK
A6T8J5	VAYFNELDSYAESQGLNSK
J7SK58	TNDIAGDGTTTATLLTQAIVR
C4IMP0	IVTGVGVPQITAVADAVEALEGTGIPVIADGGIR
A6TFB9	YIATSAN(+.98)GTPDLFYK
A0A0H3FP17	EHSDKPLHDISYAYLGDAR
J7TS57	IATVYDSLYTAVENNMPVNLSQLVEGHSPA
A0A0D7LJ79	KPVNSWTC(+57.02)EDFLAVDESFQPTAVGFAEALNNK
A0A263VP17	KHQKPSQ(+.98)TNAN(+.98)GGVVESEGSIHASNVK
A0A0F1DBK8	IHGLAEVMQGEMISLPGNR
Q5FLT5	GANFDAYAGQDIVSNASC(+57.02)TTNC(+57.02)LAPLAK
J7TWP9	LYTGEIPLFSHYQIESQIESAFQR
A6T726	YEVTYIIKPDIDEDNKK
A0A0H3JIP9	SHDALTAVTSLSVDK
A0A0D7LGP7	ANEAYLQGQLGNPK
Q5FL70	MC(+57.02)DQISDGVLDAILEKDPNAR
P0AG22	LVIEMETN(+.98)GTIDPEEAIR
Q5LGK6	GALVDDIVYTIALTAIQSAQQQK
P0AAB7	GTNDSGSTEVQVALLTAQINHLQGHFAEHK
Q5FIY7	GFEMDFAELLLEDYK
Q5FLT3	ISNAHGQLLTQLQQQVMDNQR
A6THG3	HNTGFMTMDHYLDK
A6T4E8	FLHDFEGTVVAITHDR
P37061	DANPVTDAAAMQAIR
J7U450	AANAGGVATSGLEMSQNSVR
C4IEZ9	AGLTLGVDPLGGSGIEYWK
A0A0H3JLY7	SEHDTGVSPVFAGGVEWAVTR
P60241	GDTATNTLKPATVESGATVR
Q8XA46	LAGIGVIENQYLMPLN(+.98)QTR
J7TNT2	FALPNAEIMIHQPLGGAQGQATEIEIAAR
M1SB37	LMNKPFVGDDVLAAAATMDK
A0A0H3FY25	LVSWYDNETGYSNK
J7TNP0	LLC(+57.02)DPQTSGGLLLAVDPAAR
J7TPX9	SMTGNC(+57.02)AALAALADEPGYAQINTADAER
J7TTP1	MGHIELAAPVTHIWYFK
Q5FMC0	DLLTEYDYPGDDIPVVR
A6TAN5	IDYTDVFGLGITADMIQPR
C4IDY5	GATIVGHWPTAGYHFEASK
Q8X8V9	TVAWYDNEYSFTC(+57.02)QM(+15.99)VR
Q5FIZ4	VPVPDGSVTELVSILGK
A6T6Y5	LAATPVPLQLAIGAEESFTGVVDLVK
C4IHV7	EAAESLFENLFFSEDR
A0A263VNK5	VMAEGPTQEETDAYVDR
A0A263VTX7	YVEQGNSAFDC(+57.02)PGHQGGEFFR
C4IDR2	EAADVLQVAVQGANAMR
Q837E3	ELHGQTEEVYLEEMVGR
C4IF26	IASLGNDAGLIGAAMLNR
A0A0A5T0D6	SFGDLSENSEYDAAKDEQSHLEDR
A6TBW9	EFAVNEVKPIAAEIDETER
Q5FN03	TVMSEMGYAMMGSGVASGEDR
A6T7Z6	VFGIEPNDNVVFEAIIR
A6TBG2	YNTN(+.98)GGIVTGDGMGMALSHGVPLR
J7TNZ9	MQTEMMSQQQQQK
Q5LGV8	ISGAGIQESHVHDVTITK
Q5FJM3	LSDLQLIEGDVIDLNVLK
A0A241Q6R1	GGDIALGIGDEVLSPVMFPVLHTMLGK
Q5FIN8	VYSGVVNSGDTVLN(+.98)SVK
A0A0D7LNA1	IQALAGWIAEQIGADVNHATR
J7TCE4	DNQDGFQQLFSELGIANR
C4IIK9	LDMSEYQDEMAVNK
A0A263VPI4	YHELQDIISVLGMDELSDEEK
A0A0D7LZW8	IAQFNVVSEAHNEGTIVSVSDGVIR
Q8XDE7	LLDYAEAGDNIGALLR
A0A0H3FPZ1	AINEDAAGNYIHYGVR
A0A0H3FZS7	MTSESDFQVNQLVDIMR
J7U6B0	TWASETDKVN(+.98)GMVQENVIAQLNNIK
Q831V0	ELATGEQQTLAQSGLSAR
A0A263VRB1	VGDPVIEFDLPLLEEK
A6TC63	N(+.98)GATFIDIVRDEAHDAGLDVK
C4ICU9	VVAGAVNNEVELTLEHGEILTTVITK
Q5FHU8	HEEVAAFAAGAEAHLTGK
A6TEW6	AVQLGGVALGTTQVIN(+.98)SK
A0A0H3FKN0	FGSSISGSHVAIDDIEGAWNSSTQYEGGNK
P60908	AAVESAVAHGAPYSWENLC(+57.02)QPLAEVDDVLGR
Q5FMF5	EFEELGLLEEIKPHDLTVPYGDR
Q8XCJ6	VVGAGFDSLSNYYTLGMK
Q8XDL9	IVSTLGPASNSVEIISQLIEAGANVFR
Q5LBT1	VELEN(+.98)GATILAHVSGK
Q8X722	IDHHPDVDPYADMSYVDPDAPAAC(+57.02)QIIVDFLNAEGIK
Q8X6X9	GILQSGSMIFGEQQNVK
A6TGN6	VIGVGGGGGNAVEHMVR
J7U3K0	EAGYDGELSDLSDDILIYHLK
Q5FJN3	LLSNFFAQTEALAFGK
Q5LGN8	SGDWAYTVGLPGK
A0A0H3FT18	TEGDALDLSHALAFTSPK
A6T6F6	TEGDAIDLSHALAFTSPK
P0A9P5	TTVPQIFIDAQHIGGC(+57.02)DDLYALDAR
A6T700	TPEYDELFSGDPIWATESIGGMGVDGR
A0A0F1CYC6	MTESFAQLFEESLK
J7U4T7	ELGFEITNVPVYSPDAIAEHAAIQAAR
P0AEB4	GMLNPGSALLTLSYLGAER
A0A0D7LTA3	VEITVPEEYMGDVIGDC(+57.02)SSR
A0A263VKC6	GLINDPHLDHSFAINDGLR
P0A7B2	IHGLADC(+57.02)MQGEMISLPGNR
Q8XBP7	TGLSAAFLGNTAEQVVDHLR
A0A263VUF2	AVVAAVDALGLLEEIKPHDLTVPYGDR
P0AE10	QETIDELNHQVLQFIDLSLMTK
P24474	IFEDNSLTIGHTPLVR
C9A7V5	LPSFDSTDNTLDSAFK
A0A0D7M134	LHMNPEQTTEFVDAVK
A0A0D7LDG7	QIVENAGEEPSVVVNTVK
A0A0D7M5U4	NNSASGENVTINENDFINQLK
J7U5Z5	GTFMMTFDHYEDVPK
Q5FMH0	NLDASNVGAMFIVDPR
A0A0D7LQ03	IQVEHPVTEMITGVDLIK
Q5FMI7	EAEAAGADFVGDDDMVQK
M1SMP1	DHTSDQLHEEFDAK
P0AGD9	EYAIVNLDDLNKFEDGSEVTVATLK
A0A0D7LDH2	MC(+57.02)DQISDGVLDAILEK
A0A0A5P3V3	DNDTGVSPLFALGTEYAITR
Q5FLC2	TADTAYLIDTLGASEIMDR
Q8XDZ3	FLFNNGYADQITSVLK
J7TFA6	ATIGSVGNEQHELINIGK
C4IKL1	ILSVSTATNHLSVALNDSQQIIVEK
Q5FJK4	ITHIPTGIVTQC(+57.02)QNDR
A0A0H0AS54	LTHIPTGIVTQC(+57.02)QNDR
Q839G1	ITHIPTGLVTQC(+57.02)QNDR
A0A0D7LUB9	LHHIMLDIHNAC(+57.02)VEYGSEEK
A6T9L3	AGTADAHGSPLGDAEIAATR
A0A263VWU1	LHILGVMEQAINAPR
P0AAI7	EQLIDGLDQAPQALIGLLK
A6T4I9	GVGQDISEGGSAISGAATK
A0A0H3FS66	YLSTALFADLFTEK
A0A0H3FMQ0	EGITATDLVLTVTQMLR
J7TNR9	GDIIIDGGNTFFQDTIR
A6TEJ0	GDILIDGGNTFFQDTIR
Q833I9	ADIDYNTSEAHTTYGVIGVK
J7SL00	FNNFINDSLLDGAVDALER
A0A0D7LWR8	VSPIIDESGLAVDFK
A0A0A5SW55	LGSQFHIPHGLANALLISNVIR
A0A263VUV1	GDVGEAIMSDIYNSNPTAVR
J7TVI2	SVNAYMLGEHGDTEFPVWSYN(+.98)NVGGVK
C9A9G1	SGDAGFFDGDMLFYR
A0A0D7M444	YDITQSANTLSLAVQNK
A0A0D7M1S3	LLAHNSMSPVHPATVEK
J7TMF8	AKDYLFEIGTEEMPAHVVPR
Q5FM34	VDLPAEQVSYFVDYGTPR
J7TC12	KLGLTPVLC(+57.02)IGESEAENEAGKTEEVC(+57.02)AR
A0A0H3JS22	YQQHGMSPLTQEQKPAAK
J7U8H2	TPFYAESGGQVGDKGELK
Q5FM74	NALATIAQAQEESLGDNKPADDLLNLEGVDR
C9A5I7	IPVIAGTGAN(+.98)ATAEAISLTK
P0A6H6	YVELEDAYISVTDALQHAGYLYNTK
A6TDV0	MDNTTKPSFHNVLEFVR
P61891	EFFGSSQLSQFMDQTNPLSELTHK
A0A4S2XGD9	VMVTSHLGRPTEGEYNEEFSLLPVVNYLK
M1RI21	DFSFISQQN(+.98)GMFSFSGLTK
M1RLK8	LPIIAAGGITEGAHAAEK
A0A263VUN6	AELDGKPVIVC(+57.02)STGIGGPSTSIAVEELAQLGIR
A0A0H3FX95	REETPAIQNQAASTTLGDIDALAALK
A0A0D7LMR1	DNPLLMGQLHLSQIL
C4IMF6	SHLAPFVPGHSVVQIEGMLTR
A0A0H3JIZ9	IETGVIHVGDEIEILGLGEDKK
J7TEG4	YGVLGQETC(+57.02)GPGGIAYGMR
J7U6C4	ETGKPNLVTGPVQVC(+57.02)WEK
J7TKV4	AGAGTDAAIDSLKPYLDK
A0A0D7LAT4	AAYIMGEDPLQTDAELSAVR
A6T500	MNELMAHHTGQSLEQIER
A0A0A5P111	LIDMHFNNTNPDQK
A6TGV0	IATDPFVGNLTFFR
A0A0A5R220	HILIKPSPVMTDDQAR
Q5L9H5	YTPNVADATEAQIQQATK
J7U4D1	TGEGVVELVDMIMDK
A0A263VP74	LISEILTDEIYPNDEDK
Q5FLY6	IIN(+.98)AC(+57.02)SQAGHVGNPELAVYSSSK
A0A263VU89	EAGINAVGQPQIVPVSMDK
A6T7S2	AGAPFGPGANPMHGR
A6T6W9	VQMLAQAAEEHPLHGGTGIAHTR
Q5FLV2	SDETLNDIVHASVLK
P0AC43	FAPVAC(+57.02)AGPLLWAELDALGK
A6T6F2	GMPLFEHIAELN(+.98)GTPGK
A0A0H3FTN9	GDLGVEIGDPELVGIQK
Q5FN01	AN(+.98)DAAGDGTTTATVLAQSIITEGLK
J7TAS5	AIDDAAAGKPFDTSLLETLEGLAHR
C4IME2	ENNFALPAVNC(+57.02)VGTDSINAVLEAAAK
A0A263VUN7	NVHLSGGVGIGGVLEPLQANPTIIEDNC(+57.02)FIGAR
Q5FHY3	EIDGTMC(+57.02)EPFEAVQIDTPDEYVGSVIDSLSQR
A0A0H3FYW2	ANDAAGDGTTTATVLAQAIITEGLK
A0A0H3FPJ6	ISNDSPIAQALLGK
A0A263VKR7	ISNDSPIAQALIGK
A0A0F1DGL4	MPFEHGGQNDVFAVTAEDMDNLLSNVTPDMN(+.98)GSDVATK
A0A0D7LTA0	LPAGITAEC(+57.02)PTQTEIVLK
Q831F4	LGDFVDFGFDALLPNTGK
J7TBN7	IIESVYSHEGYDYAK
A0A0D7L7S0	DYLDGVDVAEGELVVLENVR
Q5FJY2	MQAASGQLQQSHLLK
A0A0D7LP99	GHLEFESDTIGGDFVIQK
A0A263VLR1	NAFYGQADAPVVVGGR
Q8XEA7	FYQASTSELYGLVQEIPQK
A6T7C5	VDYIAANHIDYVDYK
Q835M2	GVYSMVFDHYEEVPK
A6T7F5	EPQGFIADATINTPN(+.98)GHLVASAR
Q5FLF9	TAEGGAEHVEPITGDSFIDTLDQFR
A6T8Q6	YC(+57.02)DSVVC(+57.02)HIN(+.98)GYQGIQAALEK
C4IKZ4	ISDDLSGGILQDVTK
A6T9S8	MGAYAIELLLQGHGGR
A6TCB6	YFPEPDIAPDHISQEWIDQIAK
Q5FMI6	IALVNMNSLFQQVAQK
J7U4P1	AEYTPHVDTGDYIIVLNADK
A0A263VX59	KYESPSFEYEPNNVVSSDILGR
P69925	YIATSANGTPDLFYK
A0A0H3JHM3	VYSGVVNSGDTILN(+.98)SVK
J7TGI6	HVDAIHPGYGFLSENAEFAR
Q5FJP6	MSHVESLLSSNQK
A0A0H3FWB6	YDTIIC(+57.02)NYPN(+.98)GDMVGHTGVMEAAVK
P0ABA8	YGLSQALLDATALASNR
A0A263VWI0	KPAAVILEAVQGEGGVNPAPVEWLQR
J7UAU9	LLNVPMEYLSSAAIAQLK
Q5FI04	VSDYLEMGQEVPVK
Q5FIE3	LAQSSDGTSVEGMGFAIPSNEVVTIVNELVK
Q5FJI9	EGPVAAAQAAAAAPEAVK
A6TCJ1	LGANPVPLQLAIGAEEHFTGVVDLVK
A0A0H3FQH3	AVDTTAAGDTFIGALSSILEK
A0A0D7LT90	VAVTELAHIVDETLEANNLER
C9AA21	GITINTAHVEYETENR
Q5FJP8	LC(+57.02)PIETPEGPNIGLINSLASYAIINK
C9ACB2	GPLENDGFSAVEAIAPGVIER
A0A0D7LZV2	DLITVAVEPTDSPVITQALAGEELKPGPHK
A6T5U4	MSEGEIVQVIGPVVDVK
Q8XAN5	AAPAAAQAVAQGHDKLDDEAAGSVEEAR
A0A0F1RVV1	KADIFVENIKPGAAEK
A0A0D7LQH2	AVQLGGVALGTTQVINSK
P0A871	EAYALHGAGGHAATNHAASEPSK
A6TAI3	NTLLHEHWC(+57.02)DLLEANSVDSVK
A0A0H3FRN2	VLTDGDDNLNDYVQAK
Q9HT18	DGLFVEDKDSPYVNIIVSR
J7TTH0	YNLPHNSLDFVFHGGSGSTAEEIK
A6T6Z1	HGVNSVGLPGTIDNDIPYTDYTIGFDSAC(+57.02)R
A0A0D7LV29	VLLLDNLSEYIKPGMSIEDIQAIIANMR
A6TAX4	AMMDNLQTETVINR
J7TQY6	TDEETTRPADDEAPFASLAFK
M1RJ25	YTHFDAGTHGFNAQTPMWEK
A0A0D7LKN2	DLSEELQILEAGLFSR
C4IK85	YINIGVAVDTPN(+.98)GLVVPVFK
Q8XA55	VMPFWEDNIAPDLLDGK
Q5FIV7	GIPTGIHPEEGVSAAEVIMTVLHAGGK
Q8XCX2	AAIDDAVHQAQELAAGFHSK
J7TRI9	TLVAVMENYQQADGR
A0A263VNF8	APILALTTNETTAR
Q5FJX3	ASGTDEAVVLVPPIR
Q839I8	MVQAPIFHVNADDPEAVAFVTR
A0A0H3FMY0	QAQYNFVGASEQLESAHR
A0A0H3FRF9	MAYKGSVDNGAFKAQGVQLTAK
Q8X9L2	GSLPIALDEVITDGHK
J7TDR1	IVDLSELFGVTTDYLLK
Q5FMI2	YEMITANC(+57.02)SC(+57.02)GN(+.98)SIQIR
A0A0H3FLD8	TAAEQVDYLEELVNK
J7TCU1	TNYSNPPSHGGAVVTTVLSDPELK
Q5FKV3	VNIEIDPQTQAVVDTVER
A0A263VUD8	LDN(+.98)GDYDAIILAVAGLK
A0A263VZA6	VGAGPFPTELLDETGDR
A0A0H3FN27	FAILDAVN(+.98)GDEYLSGLAEC(+57.02)FHLPEAR
A0A0H0AQY8	LLLSEAC(+57.02)PLILDYHVALDVAR
A6TE93	NINPTQTSAWQALQK
P0C1F9	GLDIVQDMGGGFLQK
A0A126PUU0	AGLINSGGASGNNDLADAVR
P53593	KGENYNTGC(+57.02)EPNQRPK
J7U360	LKDLETQSQDGTFDK
J7TF22	QDAIDSLEQDQDFNDSANWLGNSDSNQK
Q5FMD7	THVLAVN(+.98)GEIYNHQALR
A6T6R6	TLTSSAVNDMSSLETALENR
A6TCW1	AMNFSTEDILNLFFEK
M1SE04	EMQEDLQSAISYAGGR
Q9I3C5	SEPIKGDVLNFDEVMER
C4IKK9	GFADAFNYADIDKAPEEK
A6TGG9	MEC(+57.02)C(+57.02)GVC(+57.02)HTDLHVK
J7U988	TPVEVAEAPGFVVNR
P58130	LIDFGFHAPTMSFPVAGTLMVEPTESESK
A6T6G6	YTHFDAGTHGFN(+.98)AQTPMWEK
A6TF52	AGDIVGEHTAMFADIGER
P58473	SPVEPAQSTATPPVK
J7TPK9	DGLFMEGADSPYVNLIVVR
C4IEW5	IVDGYQPGIDDDVEGTNPC(+57.02)GEISLAN(+.98)GEPC(+57.02)NLFEVFPYTAEK
Q5FHZ5	NIVDGSHQMEPGMPESFNVLLK
Q5LEQ6	HYAHVDC(+57.02)PGHADYVK
A0A263VUC7	ATQAAC(+57.02)DMASC(+57.02)ATTFVR
P0A797	VVTISGPDGYIYDPN(+.98)GISGEK
A0A263VWG7	HTYDSDN(+.98)GNLTFK
A6T6E9	GLDELGWDAAGQLIDGEGR
A0A0F0R427	VVNIASYQVSPNDVISIR
A0A0A5R463	YVGMDLEDHISTINAPTSDKPFHK
A0A263VSK6	LNWMLSN(+.98)GESPLFSEDAK
Q5FJM0	HGIQGISAGFIPSNLDK
A6TDZ1	FDFSHFEAMKPEEIR
A0A1D3ASH7	NLEVTDLGHPIEVPVGVK
P0A860	GYYGWDFINDTQILTPR
J7SK25	GYYGWDFLNDTQLLTPR
A0A0F0QRL4	IDMPDATTLAHGVVSPDK
P0A7V5	LGANPVPLQLAIGAEEGFTGVVDLVK
A0A0A5R4D2	TILWNGPVGVFEFPNFR
Q5LAS1	GHTAGIHSSDQNIIDEFAMK
A0A263VV45	MITTGDEILQTITGLMR
A0A263VUD6	YSYEAALMALHDR
A0A0H3FTC2	LGFGVYNVHTGFDPANTEQLAALLK
A0A263VM71	LVAVNTC(+57.02)LAQLDHDDLADYEHDR
A6T4W8	FVLLTSQADVKPLSAAPESAVNSELDGLR
A6TGU4	LGAN(+.98)AILGVSMATAVAAANANR
C9A7M2	LPQVASPLTFATEEEIR
P0A9U5	ALVEAN(+.98)GDIELAIDNMR
P0AG57	YNEAPN(+.98)NVAQAVIEAR
A6T7K1	SFDPLIVETLVEVMNAEGPQLHTNAIPK
Q5FL55	AASDEYNWDLNYGEIAK
A0A0H3FRA9	VGDEVEIVGIKDETSK
Q5L8W8	ILSPTAILGYGFPEESFMK
C4IF55	VLPLSVAMDGQYGLHDLHIGTPAVVGR
Q5LCH1	FETLQLHVGQESPDPATDAR
Q5FMB2	LTEGASILGLFVMGALVNK
A6TEA8	KANALGKPVITATQMLDSMQENPRPTR
A0A0A5MDV8	ITGFAGEDPTPALEGADIVLISAGVAR
A0A0D7LUJ7	LLVSGMGDALSTWFEAK
C4IE73	LVAPLIDVMGSAGEELAR
P0C0V1	GEALEHSIVTALHALPSR
C4IJ90	DYAGQEIVSNASC(+57.02)TTNC(+57.02)LAPLAK
J7TPP6	IGMIFQDPLASLNPLMR
A0A0H3FZI9	N(+.98)GYVAHEC(+57.02)ILDIRPLK
C4IEZ8	EDDKFVVLSDILGDEDHLGDMDFK
Q835R7	SSHGDVDYAQASAELAK
C4IF49	WVHFGLTSTDVVDTAQGFLLK
J7TZV1	MDC(+57.02)SSEC(+57.02)AMAGLLALR
C4IJD4	TGISAAFLGNTAEQVIDHLR
A0A159YYH1	YPIISIEDGLDENDWDGFKK
Q5FN02	TPGHPEVGYTAGVETTTGPLGQGIANAVGMAIAEK
J7TDI5	IINELEGIFGGAGWNVIK
Q830N9	AAQYTAAHPGEVC(+57.02)PAK
A6THE3	EFNVVEDLNEIVGVGHR
A0A0D9H305	GIWPSSANFTTDLHSLGQYIQEGLR
A6THZ6	LGLTPVLC(+57.02)IGESEAENEAGK
A0A263VT38	DAANSC(+57.02)DQFFVNHR
A0A0D7LHH5	TAVEELHNISSVVDSK
P62401	EKFDTPN(+.98)GLAQFFTC(+57.02)DWVAPIDK
A6TEW0	ADEVQLHQQQAAGQAQPVR
J7U3J2	LAALTEWTAENVHHAIQATADELEVGMGK
Q8XA13	VMGAAEPELVNDVLEVIQR
C4IE91	AGAGTDSAIDSLKPYLDK
J7TFQ6	VSDYDGYNQFLVHR
C4IN13	FLFN(+.98)N(+.98)GYADQITSVLK
Q5FJN1	ADFQHQLQTALAQHLGDK
C4IMQ3	TGTVLSAVLDDFGSLAGK
A0A0H3FM36	GVQMMLDGVIDYLPSPLDVKPYVAHDPK
J7TCU5	IVHTTFEFTDIAGLVK
A0A0D7LQ12	FFIADDVHPQTLDVIR
P0A9J2	NAPVNWC(+57.02)PSC(+57.02)NTVLANEQVVDGEC(+57.02)ER
A0A0H3JFE1	NTAIDDGGIGPVQYPMIADIK
A0A1D3ALV0	VISPDELDDEFITEQLALMN(+.98)HK
Q5FKU9	YWASLGDVFVNDAFGTAHR
O85343	LEFGGQSVDAPLISIASR
A0A0D7LIQ5	DYFDHHEPIATVPSHR
Q5FMM2	AAGQADAAMEDGDALIFMNFR
A0A0H3FXN9	VASWYDNEMSYTNQLIR
M1SJL0	FEEIIQAHDGHNLNVQLER
A6T5R2	DVDKPFLMPVEDVFSITGR
A0A0F1D7U2	NNTLVQEVQSAQHGR
C9A9D0	KLNSAVFPSAQGGPLMHVIAAK
A6TEV7	GYYTFDPGFTSTASC(+57.02)ESK
Q5FM70	MDTLAGIFGIGQHPK
C4IJG6	KAGVPTVPGSDGPLTDDMDANR
Q8X762	YC(+57.02)EETIVDPTFVYGHPVEISPLAK
J7SL05	AANDDLLN(+.98)SFWLLDSEK
A0A0D7M5B9	IGENQGGGELASVEDAK
P0AEY0	LMDDAFDTSVDIIDDFIAGR
J7TG85	HGASC(+57.02)PVGMGVSC(+57.02)SADR
Q5LIN1	TLTAPELANAFSN(+.98)GVATAYK
P67589	AMPAVAFTDPELASVGMTIK
Q5FKI5	IGIAAQALGIAEGAFDEAVAYMK
A0A0F1DHV3	VHVHTEHPGDVFQYGSQFGQLGK
J7TVJ1	IAHGVPVGGELEMVDGTTLSHSLAGR
A6TE31	IAHGVPVGGELEMVDGTTLSHSIAGR
A0A263VS22	AAILEGDMVGSYMHGAR
A6TCD0	MFITEGAANYPSMTAYR
A6TEI1	YAQVVDAESVDPNEVSVGK
A0A0D7M5F8	MFSNTEELLPVISFNAK
Q5FLF7	HFGESDEEIASSLSNFKPTANR
A0A0D9J855	AEVATIVEDFENADIIKPQDLR
A0A0H3FSY4	IAYLYEDLMNTYGDSGDVK
A0A0F1R6B4	ETPADAEVVSHQLMLR
A6TEW7	MLMGSVTEYVNQHALADVLIVK
A0A0A5ST92	TTHLFTSESVSEGHPDK
A0A0D7LYV7	RPDLMIDGPLQYDAAVMADVAK
J7U9S0	DTDNN(+.98)GSVWDPFQFK
Q5L9X6	VAIANVLKEEGFIEDFKVEGDTKPELELTLK
Q5FLM1	TAEGGAEHVQPITGDNIVNVLDDFR
A0A0D7LPF8	INPIEDMPHDAN(+.98)GTPVDIVLNPLGVPSR
A0A0A5T013	FN(+.98)QIGSLTETLAAIK
A6TG08	MIVTLIHPIAMDDGLR
J7SKP1	FFETVTPIKPDATFVTQR
C9A5I5	GETSDEQTGINIVLR
J7SLC0	ESGLLGLTEVTSDC(+57.02)R
Q8X7X7	THGVQAEPTTFGLK
A0A0H3JCX2	IHAEVPADESPEMTEGYEGFYHLASMK
A0A0H3FVL1	TFC(+57.02)IPHGGGGPGMGPIGVK
C4IF75	KYVTDTSVLVNDALDQNKK
Q5LFH3	C(+57.02)FESTHEMLLEQLSQHK
A0A0H3FN54	FTGEISLTGQPFVMDPSK
A0A0A5P8D4	NTLSDDMLGHDITVR
A6TGQ1	LLAHN(+.98)SMSPVHPATVEK
P0A6H3	NKPVIVVDGSGMQC(+57.02)QDSATALIK
A0A0H3FTR6	IVVEKPFGHDLASAEELNK
Q5FM26	VAFHEAGHSIC(+57.02)GLVLSDSR
A0A222LQY0	QEEAGFSNNAMAEAFK
Q5FHT9	SMVGPGIGEAMELLGK
P0A7W3	VAVIGSGPAGLTC(+57.02)AGDLAK
A6T8N9	NVALEEQAVEAVLAK
A0A0D7LUP3	GENDSGSTEVQVALLTAQINHLQGHFAEHK
J7U310	IATVTNFPHGNDDIEIALAETR
O08439	ATLIPVGDDQEPMLEQTR
C4IGM8	DHTEAYELGENESHLC(+57.02)FR
A0A0D7M487	TVAQAEAVVNELAVHGLK
M1S429	ILILHADHEQNASTSTVR
C4IMH6	TC(+57.02)AFIDAEHALDPIYAR
M1SBL8	DTGTIEIVAPLSGEIVNIEDVPDVVFAEK
A0A0D7LFQ4	IYNDLLENMMEDTPGNPSK
A0A0D7LRB3	IIEVQGTAEGEPFTHEELLTLLALAR
A0A263VU68	DAGNDEADMIDEDYLR
A0A0D7LYB1	DLDNGVLTEDEAQELIDHLTMK
A6TGC9	SQLADYQQALDVQQTR
A0A0D7LDG1	ELAETLDKDGLLQPIVVR
A6T5M5	KLHVC(+57.02)GNNPTC(+57.02)DGYEIEEGEFR
Q8XD55	NHYENVGTSPYATTYPDTTK
J7U2R6	GSTSHYDYVC(+57.02)SEVSK
C4ILI2	GNPVDIVLNPLGVPSR
Q8XCE2	TFTTQETMTNAHSAR
Q5FLP2	YTSGTGSEALMGYSESK
A6TAP3	NLAESFFVIADDFVMK
P0A719	VGDGDTGSTFAAGAR
Q5L9B3	SLTDAAQQVVAAVEGK
A0A0D7M4L6	FPAIIYGGAAAPVAIELDHDKVWNMQDK
A0A263VUY8	LTDDAAALLAADDASWAK
J7SK75	ATIDGLENMNSPEMVAAK
M1SG13	MLIKPGMGFDEGMNIVHNEMNR
M1SFU7	YDVTAQGNVLALAISHK
A0A0H3FNY5	VVSGGTDNHLMIIDITDTGLTGK
A6TGC1	IGSFEAALLAYVDR
G3XD11	FTAETVKDPETGEAIVGR
Q9HV59	DKEAGPATPVEITGLNDVPQAGDR
C4IBX1	ANALGKPVITATQMLDSMQENPRPTR
A6T5I1	VTEAKPVNAPILYQYGAFGK
A0A263VQ12	GWDSNWYGGNDYGDSLLEDSK
M1SB67	LNTHDILDLFDSK
M1SBZ0	AEDTVISGASC(+57.02)TTNC(+57.02)LAPMAK
C9ACE3	GPDWSGIYASDNAILAHER
Q835U8	ILIN(+.98)TPASQGGIGDLYNFK
Q8X4V5	DAMEHPEKEEYANFTIR
A6T4V3	HASDEEPFSALAFK
A0A0H3FSX2	VVISAPAGNDLPTVVYNVNHDILK
C4IDI6	HYEVATEVQHALQR
J7TKQ3	AGAGTDAAIDSLKPYLEK
Q8XCF0	DSGSDMVLVGLLR
A0A0F1D978	QLHIPVHVTVSTDYSGLVEAMSSK
Q8X7D6	SYGVDTTYVQTTMGVK
P0ABT3	GIHPNYDEITATC(+57.02)SC(+57.02)GNVMK
Q5FLV3	LLPQVSLITPNLPEAAALLDAPHAR
J7TER2	DGEFHLSDTALYFLN(+.98)GILEHAR
P0A7G8	MANDADC(+57.02)AALGEVAAGSAK
Q5LHN2	AGPLAGYPVVDMGIR
A0A0A5MDS5	HASDDEPFAALAFK
A6T6I8	MAENPQQVLDFLTDLAK
A0A0F1DI83	SNFGAN(+.98)AILAVSLANAK
A0A0D7M0Q7	SKLENMFANMTEGEVHEVNIVLK
Q5FJU2	NPMEGVGTHPDISPK
C4IHU6	FGGQVLDTVDIENYISVPK
A0A0D9H1E9	THNQGVFDVYTK
C4IHC6	GIEVSGEEGDDPTQDIFIGFK
A6TCD3	ILGMGDVLSLIEDIESK
A0A0D7LND8	YVETDNTGDDNYDGLHQVR
A0A0A5QVP7	LDEFMDWLATNYVTALNC(+57.02)IHYMHDK
A0A143I1W5	AAPAAAQAVAQGHDK
Q9I2V5	GHELFETATGTIVAK
U3GLJ5	VYTYAHMDLVADGIIK
J7U8C2	VDPQTGEVIDQSTLDHLTGQLTAFGDYIQR
A0A263VXR4	LMTEFNYNSVMQVPR
M1S712	IAAGMDGNAEVIGAYAWAHELSSGK
A6T5E0	VAYLGTNTPIDHC(+57.02)YEC(+57.02)GYEGDFNPTER
C9A7V6	SFQNVSSFDSAMVEQVSK
A0A0H3JFK1	GAPDVFEQFNTAVQK
C4IME0	IIFPSTSEVYGMC(+57.02)DDKEFDEDNSR
Q5FJ08	LLDEFPELMSMEDPYDENDVEGM(+15.99)VK
A0A0D7LIY2	ESGLQGLTEVTSDC(+57.02)R
A6TCD4	LDFEDGALTAIAAEAISR
M1RG89	IELVQNYVASHIDTK
C9ADD7	GITINTAHVEYETETR
A0A0H3FP73	TPEGYASGSLGPTTAGR
J7TDC2	ATLNLEFFPVYAGSAFK
Q5FKW9	AGLINSGGAAGGDTDLSDAVR
J7TMD6	AYLAQALLDHPNMIILDEATASLDPAAK
A0A0D7M677	EAAQNAFNDMQPLVDR
A6T5M4	HEFISLEGMEQAVSVIMR
A0A0A5PC67	GVIHWVSAAHALPVEIR
A0A0H3FPF3	TEFLYMDSSDFPTEDDQFEAYKK
A0A263VY44	MIYN(+.98)GVLELVGNTPILK
C4IHJ9	IVLPVDNVAATEFSN(+.98)DASR
Q8X8Y7	EMGIDYVIIGHSER
A6T7H4	LPVFSASGLPHQELAAQIAR
A0A0D7LC75	TTGEHEVSFQVHSEVFAK
C4IMK4	QYVTALNVIHYMHDK
Q8XCH2	N(+.98)GHAVDYQTGPIIWGEPGTN(+.98)GQHAFYQLIHQGTK
A0A0H3FWU4	YPVVRPQDQQPEEVQVQDASVAK
P67037	VIGQDEAVDAVANAIR
P62622	LVHGSYHEVDSSEMAFK
A0A0D7LZC8	DGTMSDFGIPASIVAK
A0A263VPS2	GHELNIIDTPGHVDFTVEVER
A0A0H3FW85	HAQEEMTHMQR
Q7AD06	ANPQVFNALLQIMDDGR
A6T5A8	QC(+57.02)EDAPC(+57.02)ANVC(+57.02)PN(+.98)GAISR
C9A8C5	HDGYGTDTLC(+57.02)GDAAALIK
P0AB78	FMDDHGFLDIETPMLTK
Q5FKX2	VAGINGLSLNLLDVFSGFDK
C4IBX3	SHDALSATLVSVDK
A0A263VNB6	DLLSEYDFPGDDVPVIAGSALK
A6TC88	IITDVHEPSQAQPVADVVDVIQLPAFLAR
A0A263VXZ2	TYDIGDWVAATGEVFTTQR
J7U5K8	YN(+.98)SVSVLPNTTTIN(+.98)GK
M1SR83	EAGVQEADFLAHVDK
A6TCX9	FNNFINDSLLEGAIDALK
A0A0D7LCW6	VPVATGSLTELVTVLDKEVTVDEVNAVMEK
C4IEM5	TFTSQEFTHYLEELTK
A0A0D7M0P8	TITIAGTHDPIMIAGMDK
J7TLK2	TGNWQAYDMIAEGVSMITTK
J7TDH9	AYVGVDPVKEPIPVRPTAHYTMGGIETDQQC(+57.02)ETR
C4IN16	DLHAAINPVETLFVVDAMTGQDAANTAK
A0A263VLK3	TEDGVLVDESPASAPLDYLHGR
A0A0D7LUQ9	NLAGMDDANSTEFDADC(+57.02)K
Q833H0	IEEALGEQAPYN(+.98)GR
A6TCJ0	GVC(+57.02)TLEDLAEQGVDDLADIEGLTDEK
Q8X942	YAVGQFNINNLEWTK
A6T4W5	LIAAGAGNPPVVVDETADIER
A0A263VZE8	NYDDTESEPVVLPAR
A0A263VPT9	ITLNVGYSHPVVLTAPEGVSVK
C4IMT4	AVNVDGPSASASSTTK
Q5FKK0	LAGIGVIEN(+.98)QYLMPLNQTR
A0A0H3FQ20	GYEC(+57.02)AVSAIEMANLMNVLK
A0A0H3G3U7	TFSIPHGGGGPGMGPIGVK
A0A263VX03	AIVC(+57.02)ASTGNTSAAAAAYATR
J7U211	SGGGVRPGFEGGQMPLYR
Q5FHZ2	EAANSC(+57.02)DQFFVNHR
P0AB92	GITINTSHVEYDSAVR
Q5LHN8	YTAQDWEGFQELVSK
Q8X9Z2	THASTIAVMPVPHEEVSK
Q8X8L5	MLLN(+.98)GELPYTVGGGIGQSR
A6TCJ3	ADPLEQGAGDQGLMFGYATNETDVLMPAPITYAHR
C9A7N6	FSMNTAHEIAAHIVETAK
M1S4Q4	AASEAVQEAAISC(+57.02)DQFFVNHR
A6TF08	LKPVVITPGEPAGVGPDLTVALAQR
P0A838	VNPVVPEVVNQVC(+57.02)FK
Q5LGF4	TLADTLEEVLNSSADK
P38100	GDMLSMEDVLEILR
Q8XDU3	NTLAGIATPDAYTDYLMAVLGAR
A0A0D9H953	HEEAGALAASSEYK
A0A263VVG9	AVSENPSTSVGDLTESLAK
Q5FKZ2	HATDNLSQDHAQGVSK
C4IEL7	IIESIDAPSLFDVPLEFQK
A0A4S2X6Q0	GLPEEVIPDLAEHLQAGIVVLGTVGR
P58256	GIAETAQC(+57.02)GAILGIGGGK
P0A6R2	VVDVNNALDGDGPFSPER
A0A263VU66	RVDLDGNDC(+57.02)GDLEAEHVEHAR
J7TLK0	VTDYLQMGQEVPVK
Q5FMI4	EYDHIKDVNDLPELLK
A6TEN4	LELPALEDFGALLEEQNK
P67911	VFMQPAHEGTGIIAGGAMR
P37062	ISHGEVDLSELGANANELLGK
A0A263VVM9	DPATGQAHTAHTNLPVPLIYVGNK
J7TZ65	NDGVDFVLEC(+57.02)TGFYTSK
A0A0H3JCM9	FTTDEFIHPTTIVGRPEVK
Q8XB36	DITLAMDC(+57.02)AASEFYK
A0A0D7LXB7	LGANPVPLQLAIGAEEAFTGVVDLVK
C4IKL3	DLNDFATVNAEYAAFFDEHK
C4IMK2	STEPFQLLETTPQFVYQAQSGLTGR
A0A0D7LL78	TC(+57.02)ISNIHQGGTPPVEAAAVIVDLAK
A0A0D7M737	SADSSYLAGPDDIYVSPSQIR
M1SKF6	NYTPDVELVGDIAGTLNK
J7TCV1	KVVADIAGVPAQINIAEVR
A0A243TKL4	AGKPLVIIAEDVEGEALATLVVNTMR
Q5LEU0	VNVN(+.98)GGAIALGHPVGASGAR
A0A0F1RFI7	ITEQDAQEMIDHLVMK
A0A0H3FID3	ELVDSDPDLLGNSDIMK
A6TFR2	TVAAMDVLAPGIGEIIGGSQR
A0A0H3FN52	DLDDYFDENDKPIEGINSEEVVDKA
Q839J8	IVAISGPSHAENVAQK
C4IEM6	IGVLTSGGDAPGMN(+.98)AAIR
Q5FMY4	SLGQFNLDGIQAAPR
A0A0G3PJN5	LASYADC(+57.02)YVN(+.98)DAFGTAHR
A0A0H3FLM2	VPC(+57.02)ITGSLTEVVC(+57.02)TLGK
A6T611	QEAALGAGAAHSEALNFIVNTILAQKPELSAQLTAIGHR
A6TGM5	C(+57.02)VDTSMGLTPLEGLVMGTR
Q5FL42	LVFLHSSDTHGFLLPTDYQNK
Q8XBI9	DLRPVVMTGDGVNDAPSLTAADVGIAMGAK
A0A263VS20	SGEIDMTYNNMPIELFQK
A0A0A5SRU6	ITGAPEETESAAAVIEWLHGDR
A0A0H3JH44	ILLSSMPGC(+57.02)AVTEVEIDGVLHEYSTK
A0A094XLR4	YIC(+57.02)GEETALINSLEGR
A0A0H0BC30	EEFGGELLDGGPWLSLK
A6TAK9	IAYSGDSQSAIVLNALDYAK
A0A0F1D644	FEPGDETEVSLIPYGGK
Q8X6U3	DMVEDQMDSMNISVPVILNLDHGDFESAK
Q5L7Z7	FC(+57.02)PHLTQDEFPAQSLAASIYMETGVR
A0A0D7LZ70	HDSVEIPASNIK
J7TTE2	AGPGSLGPVNMPIPVVIDR
C4ICV7	QMLFGGFAGSDSQMNDSSR
Q5FMT9	LPYGVQADAADAADAVK
Q9HVN5	LVITPVDGSDPYEEMIPK
P60424	EMTLNDGHTFVELDQVQSEFAK
C9ACF8	NIVDGNHQMEPGMPESFNVLLK
A6TBH9	ISPMAVEEVIEMQGLSLDPSSHR
J7TCT9	EDQLEQFYTYATSGYQMK
Q5FIY4	C(+57.02)QSTNDAYPTGFR
Q9I2U2	TDVPAAPAAPNSDIPR
A6T8N6	QTGYMPVNTAALNDSAYQK
A6T7F1	YGTPPHAGLAFGLDR
A0A0H3FM46	LAQHGWMVPAYTLPAK
A6TER7	AAQAGEAN(+.98)GAALDAQAADVEQR
C4IF52	SENAALVNSFWLLDDSKDEVR
A6TAY8	DLAPLGITVN(+.98)GYC(+57.02)PGIVK
A0A0G3PGG7	EIPTVAPSLGDALDALAADHEFLVR
A0A263VVN0	THALAVN(+.98)GEIYNHQALR
Q5FJP9	LVSADGKPVSPTEDNFANAAK
A6TE12	DANDTGSTEVQVALLTAQINHLQGHFAEHK
A6THZ0	VDLDGNPC(+57.02)GELEEQHIAHAR
J7U4D8	VFYIGTNTPSVLEDIR
J7SJS1	IIHLTDDSFDTDVLK
A0A0D7LWT4	GYYDESGINQENVAMSC(+57.02)TESTYGNER
Q9HYL2	MKDDAIIILDPVNQDVITAGLNN(+.98)GVK
Q8XAS9	IITDVHEASQAQPVADVVDVIQLPAFLAR
M1SCW9	IDTEGALLGNIILQVLESHGVK
Q5FKH9	GITINTSHVEYDTPTR
Q8XB35	TAGSIFDPTQTM(+15.99)VTTAGDK
A6THB1	LLSSC(+57.02)DIPVPVDVR
Q5FL72	KGADLANSFKPDVIIALGGGSPMDAAK
P0A6P6	GHVVTAYEDVALWHER
A0A0F3ZS19	AEEQAADQVAYQQAVQAIK
A0A0D7LD13	DGTMDDFGIPASIVAK
Q5L7C4	SSDVFHTSIAPEAAHELAR
C4IEL2	ETIIVHEIPYQVNK
A0A0H3FU96	DATAAVDAVFSTIQDALANGEK
P60787	FFVAADVHPQTLDVVR
A6TBL6	GPVDNDGFSPIEVIAPGVIER
Q834A7	ENYGVGIGSGPLAGLC(+57.02)AR
Q5FKE2	GTSDQEGGMASMVYAGK
A0A0D7LJE8	LFVHHIQNAENGATVEFDK
A6T7U0	VFHEEPQVLHYDADDGGVVLQK
C9A8P6	VAQETAAVHAESQGAGQQTNNGPIR
A0A263VPE8	LVVATDTAFVPFEFK
A0A0F1RW18	DTFSAGYQQEPGVSGPLK
A0A1D3AIM0	YGNETLVHAITDSLLHSPK
A6T4V8	DSVGAVVMGPYADLAEGMK
A0A0A5P182	YDTEVHDIIGDVK
J7SL54	VLEDMGYETGLGDEGGFAPNMK
Q5FIY8	YLQGPDAAVLFGQYAK
Q8XDH4	EVAAQQVSDQQLETAR
Q8X737	GYDSAGLAVVDAEGNMTR
Q5FLX5	ISEHKPEAVKPLADVQEQVK
Q5FLA9	AVAAVN(+.98)GPIAQALIGK
Q5L8D6	AVAAVN(+.98)GPIAQALLGK
Q5FM59	AVAAVN(+.98)GPIAQAILGK
P0AEQ5	INYDLANDLGNLLNR
Q8X5Y1	LNYDLANDLGNLLNR
Q836A5	ESGFDGDLADLSDDILIYHLK
A0A0D7M5F6	INTVSSPFAEYASLDELFR
C4IMI6	VVNVGDVVEVMVLDIDEER
A0A0D7M4L4	MISGILASPGIAFGK
A0A263VV30	AKDEADEKDAIATVNK
M1SPL6	SQVYNFSAGPAMLPVEVLR
A6TEQ3	YSHFDAGTHGFNSQTPMWEK
A6T7G1	KVMDSVELC(+57.02)MLAVSLGDTETLIQHPASMTHSPVPAEER
P0AAC2	VPTSDVSVVDLTVVLEK
A0A0D7M7C5	NSLIQVALDYLAVGIDPTK
C9A806	TKPHVNVGTIGHVDHGK
C9A4D2	MKDDAIIILDPVNQDVITDGLNK
P65804	ELLSQYDFPGDDTPIVR
Q834T5	LHVHDENNEC(+57.02)GTGDVVEIR
J7TPL7	YLESEEGDSVADMLQYVK
J7U4J6	NWSETSDSPEDSSDYHVTTSQHAR
A0A0D7LYE7	QKPTEGEVVAVGEGAYTSN(+.98)GDKLPMVVK
P0A9T2	QMEGAWLGSDLVDQGK
Q5LFQ3	TDEETDRPADDEAPFASLAFK
P0A8F9	MLC(+57.02)GENINNSVMADILLAK
P0A7I6	SAEMLTQAAEIPENHVVAVLLNR
A0A0D7LQS8	TFGEAAC(+57.02)LQELDALLAHR
Q831U9	KGAELAN(+.98)SFKPDVIIALGGGSPMDAAK
Q9HVC4	AYESGNPTIIDAQIPESMGK
C4IF07	FMLQDLLGNFVPFLK
J7TBD6	SGLNLEGLENFIQTDASINR
Q8X979	NAIPTQSVLTITSNVVYGK
A0A0D7LR49	SLELPAIVGTGSVTSQVK
A0A4S2WIN7	AYEDAETVTGVIN(+.98)GK
J7U4K7	YYLATGGGDVSQAEVLLK
Q5FM93	TASEFGFLPLEHTLAVAEAVVTTQR
C4IN47	TMTTPGGDTITVFDLR
Q832R7	LAILPDGISFETAAAC(+57.02)FMK
C9A585	AHLAPFVPGHSVVQIEGMLTR
J7TCZ2	LSDQEIEQTLQAFEAR
P69788	LYLLSHIPGAGYIDTNEVESEPLWNK
J7U3B2	YIENISDDDIMDLEMK
Q5FKH5	NMTSSDFAEITTSTPEK
A6TAL8	TNEAYLQGQLGNPK
A0A263VU23	SC(+57.02)QTALFHIAEALVR
A6TE99	VYDSDTILSLSHTPR
Q8XCV1	RAEN(+.98)GEEPIKEHLLLTR
C4IMP2	SPLVLLHGGPGSTHNYFEVLDK
Q5LEX7	EAITMVVNDMELLSAVTK
C4IIM1	HGGGEAQSYDSIDNAPEEK
A0A263VQI1	GVQAMLDAVIDYLPSPVDVPAIN(+.98)GILDDGKDTPAER
A6T7W6	FGLDNDIDFIAASFVR
Q5L7Q2	EC(+57.02)FESYLPASVAWR
C4IEL6	AIGEAKDEDTADIFTAASR
A6T821	KNNVVPIGPLHVTSDEPGHFR
J7TPS1	IDEWMMNYLTEFDGK
M1S7D1	QRPAPTTDAETYEFINELGSK
Q8X8G5	TQSALEAVDGVAAAVVDTK
A0A0A5SU05	LSEGAFIDWSNLPAGAEGIK
A0A0D7LJ80	MNTALAQQIANEGGVEAWMIAQQHK
J7SKL9	LHVC(+57.02)GNNPTC(+57.02)DGYEIEEGEFR
A0A0H3JGB8	NLTAVDATDIC(+57.02)NLIGK
M1RJC7	GMSSFDQSSLTGESVPVSK
Q8XEJ1	GFEFENAIVGGVVPR
C4IK86	NVGEHEVNFQVHSEVFAK
A6TCZ8	EHEDTLAGIEATDVVQR
M1SVI9	VVNPLGQPVDGLGEIK
Q8XAF2	C(+57.02)IMELMEAVDSYIPTPER
A0A263VX08	TAEHASSMTAMQSATDNANDLVSNLTTK
Q5FM90	VAHEC(+57.02)ILDIRPLKEETGISELDIAK
A0A0A5P9X8	GGDTVTLNETDLTQIPK
J7U3M1	GVDLGDFPVMTFAEAER
A0A0H3FPK7	VSGGLHGVGASVVNALSTK
Q5FMW9	YLGGEELTEEEIKK
M1SXN0	FVQAYQSDEVYEAANK
A0A0D7LU95	HLSGLGDSLLAVSDGEIAK
A0A0D7LD79	TNVPHIFAIGDIVGQPMLAHK
P66794	MSMDHEAIGHWFNEEVK
A6TF66	MQSTINNLNNSVNNLSAAR
P0ACE1	SDDMPIGVIPVDSLFSPIK
A6TAZ8	TVVWN(+.98)GPMGAFEMPNFAEGTLEVGR
Q831G0	ITEVEAQEIVDHLIM(+15.99)K
C4IL90	SNYSDLEANYATLK
A6TG29	ALQSMWETWQEMHEPGTR
Q5LHP2	ESGFDGELADLTDDILIYHLK
A0A0A5QZN3	NEGYLQGQLGNPEGEDKPNKK
U3GKB5	QYVTALNIIHYMHDK
C9AB66	KVVIEGDHETQVTHATGR
A0A0H3FXZ5	KLHVC(+57.02)GNNPEC(+57.02)EGYEVEEGEFR
Q8X666	SYELGILLDVVAPTQEQADSIC(+57.02)SLAR
Q831U3	AVLLTAQENNSPVILGVSEGAGK
Q5LHN3	DTTTIIDGVGDEAAIQGR
J7SJF9	VGYINDQYVLNPTQEELK
A0A0D7M385	ITSAGGENLMGGTAELYK
C4IHL0	LSQEAFMESLSNVITDAK
C4IEM7	QTDELTGLSSLVVLDSAER
A0A263VTU0	VENIEERPGGAANVAMNIASLGATSR
J7TMZ8	GEVADAVSGMLTELQER
J7TBX9	KHVPVYITEDMVGHK
Q5FKR6	HPDTYLVSEGANTLDIGR
Q8XCT9	QYTTVVADTGDIAAMK
C9ACX4	ADAVLHDTPNILYFIK
A6TC09	HEDMYTAINELINK
A0A0H3FZ50	VSGGLHGVGVSVVNALSQK
A6T4Y7	ADVQGSVEAISDSLLK
A0A0H3FRG8	QLAEDPFNNWVALNK
Q5FI44	C(+57.02)WHYTTDVGQVAEHADIC(+57.02)GR
A6TH89	AEVVSYDDLDELETMQK
Q5LB89	LVEYHQMTAPLIGYYSK
A0A0D7LN99	DVTTGDTLC(+57.02)DPDHPIILER
Q5FN11	LN(+.98)DYAHYLETITNK
A0A143HW34	TNLGSLLDHTGAFGESEK
C4ICX1	KVDDVASLHSILYSHK
Q5FME5	VITDVHEASQAQPVADVVDVIQLPAFLAR
Q5FKI3	SVAFVDHNMLQQGFENADDHK
A6THE8	SVN(+.98)AYMLGEHGDTEFPVWSYNNVGGVK
A0A263VWZ4	LNWMLSNGESPLFSEDAK
A6THZ7	EVEQQIIGVIQSGALAAAR
Q5FKK3	SGEQTTVTQESVAAHLR
A0A0H0AEK0	DC(+57.02)SPLLLELNENDPGILVTQSVHK
P0AFK1	EVHFIC(+57.02)ADDAHGTPIMLK
A0A0H3FQG6	LGDASLSEGLEQHLLGLK
P0AG91	TLHYALEESDQLWIPETK
P0ACK0	AGLADPNRPIGSFLFLGPTGVGK
J7TC76	HVNINTLEMMPVSQSFAGLSVHR
J7TLI1	YGLSPLGVGWVVWR
C4IF65	DNEPQINFDDVDLDADDR
Q82Z22	LDDVQPAQVKPLADVR
A6TEK8	EMLIADGIDPNELLSTMAAVK
Q5L9F4	MFIDQDFSPANIYVLEQK
J7SJF8	MILTDGKPTVDDDTGLISYEDQQGNK
A6T6L9	TTTNDYAQADYYYTGK
A0A0G3PNQ7	DGKPC(+57.02)VSYMGPEGAGHYVK
A0A0D7M7P5	EAQQAAIEAAKPGITAEELDSVAR
A6T7G8	QNLATFC(+57.02)TTWVEDEVK
A0A0D7M145	DYDQSGETVALLDVPR
A0A0H3FUA4	EKEMLNNFIKPGLEDLSVTR
Q5FM76	EMNIADYDPQLWQAMK
Q5FLV8	DLYESLTQILAVK
C4IJD3	IQLVGDDLFVTNTK
Q9HW72	ISPDDGALTYTAEAPLPGSPTHISTDR
Q5FIK4	VAMISYSTGTSGQGDDVEK
Q5FJT9	VLDGAVTVLDSQSGVEPQTETVWR
A0A0F1DIJ4	EGFYEVAEEYGLPYPK
C4IDG1	IVAVEPVDSPVLSGGAPGPHK
A0A095A983	YTC(+57.02)PQYQEGMLDSK
M1SJV1	VPVLAIAAHIPSGEIGSHYFQETHPQELFR
A0A0H0B621	AQGYNVLHPMGWDAFGLPTEQYALK
J7U9F6	QIIANTVDFGASDAPLADDK
C4IDC7	LYDGSYHDVDSSETAFR
A0A0D7M222	IGVMFGNPETTTGGNALK
J7U3D3	LVADHLIAANLAGHDSHGIGMIPSYVR
J7TGE5	NMIDKDEYPQTAEIESR
J7TE77	AASDENNWDLNYGEIAK
A6T8V0	HAIVAITEHVTDVYELAR
Q5FIU0	VAVFTQGPAAEAALAAGADK
J7U541	LSAPC(+57.02)SDTTAIAQVGTISANSDETVGK
A6T9K7	YVYQDTLPISQN(+.98)GK
P0AE07	EAAIQVSNVAIFNAATGK
C4IF20	EDAQQYLQYIPVIANAIK
A0A0D7M4G9	LIDAEEDTLPRPSAEGLGTVTDFHEGSAK
A6T562	NVAVVATNVTVASHAYQK
A0A0D7LZ53	VIFLTADAFGVLPPVSR
A0A0H3FZC8	SVFPIQSYSGN(+.98)SELQYVSYR
A6T4E2	N(+.98)GSNIALINALAHVIIAENLHDK
C4IFM1	VGVLSNDFFVNLLDMR
J7TLG5	LVDALQFHEEHGEVC(+57.02)PANWK
P63624	SGASVGIDDMVIPEK
A0A0H3FNC8	HAIAPLLFGADHPVLQQQR
A0A1J7Z8T0	LFYNDFQADDADLSDYTNK
P0A888	SVFPIQSYSGNSELQYVSYR
C9A8M2	LVHHDIIDAVMNMK
J7U9I2	IINIHTIKPIDC(+57.02)ELLVK
C4IHA1	LSPEMVSADTLAGDPITAR
J7TEQ8	ASVPSGASTGEHEALELR
C9A8F9	NDAADLGAAGGMGGMGGMGGMM
P67556	YSAAITGAEGTIHR
Q832R0	EIQQAYGIEHPDAGVALR
M1SRF5	ATIVNAGSSDFLEGEQVEYSR
A0A0D7M164	LATQSSQLYGTNLVNLMK
C4IIB9	DMTC(+57.02)QEFIDLNPK
A0A0D7LWZ3	HTAIDGGTFQNEITDR
Q9I1F5	TIENDGYEAIQVGYQDMR
A0A263VW91	SDDALNDTVLASLMNAPEEIR
P0A9R0	EADLQQVMEDYGTVTSC(+57.02)K
A0A263VR61	SDSVDATHSPIFYQMEGLVIDK
Q8X9H5	AMTDVTGFGLLGHLSEMC(+57.02)QGAGVQAR
A0A0D7M0Y8	FYDVDEGQILLDGHDLR
C4IMB3	GISYETATFPWAASGR
Q9I0L5	SWGDFETDVIANDLR
C9A4V3	GASHPHTAQQPQELK
Q9I4I2	HIYAQVIAPN(+.98)GSEVLVAASTVEK
A6T6Z5	LGYPITDDLDIYTR
Q5LAT8	AVMMLSGGIDSPVASWLALK
A0A4S2WQV0	VLVEETVPGTEVETAVLGNDKPIVAGVGQITNAK
A0A0D7LGG5	THAYLVPIFNEIDEAAHYVQAIVTLPSR
P0A919	AMLNPGAALLTLSYLGAER
A0A0D7LJ21	VNQIGSLTETLNAIEMAHR
A6TFP1	AHYVMGEDPLQTEPDLATIR
A0A0H3FI85	AYEEAETVTGVIN(+.98)GK
P0AEA9	LVDHVLQYHDYNFK
Q8X676	IVDDMFDTMYAEEGIGLAATQVDIHQR
Q831Y7	VTAIPADFVTVASTDNC(+57.02)PFAIMANEEK
A0A0D7M378	TFEVLATN(+.98)GDTHLGGEDFDTR
C4IF00	VSFTEDQLVENFDALR
C4IJB2	DYIHVMDLADGHVAAMEK
C9A9G4	GKLPEDAAGNDNFR
Q7AAQ7	N(+.98)GMVAYDLLQQLR
A0A0H3JHU1	AAGAELVGMEDLAEQIK
Q8X8L3	VPDIGNGEGEVIELLVKPGDK
A0A0H3FUY1	C(+57.02)QLVGDDLFVTNVDFLAK
Q8XD24	DAPYFGFEIPNAPGK
Q5FLM2	GLSLEAEVGSIGGEEDGVVGR
P0AFI3	NMINVALNTGTLQHPVK
A0A0D7LZ64	N(+.98)GMASGAVIESFLDK
A6T706	DTINAPAEELGPEQLAQR
A6TCU5	GSLPVALEEIAGDGAK
A6T6F5	GDLTQNHLLYPGDILFVPR
J7SJG7	RGPAIAQAFDAEGKPSK
A0A263VSR0	VWPHADYPLMDVGYFELNR
Q5FKW1	SVNDIKDDEQILDLGDVSAQK
Q5FL82	LYDAMEQDQPVDLSHLALTH
J7U808	ELDVLHELAQGLSNK
Q5FM89	NVEEGDNSSALVANIPIK
A6TDQ6	GAPGDHN(+.98)GPTVFATHSTHK
G3XD89	AMADADATTIIGGGDSAAAVNILGFGDK
Q5FI95	IGAGSTVNWPTGLGGK
A0A0F1DFL8	GLLAHSDGDVALHALTDALLGAAALGDIGK
C4IHY6	VVIDESVIEGQSKPLLIYGKPEAQQASGE
Q5LGL5	ITINPAIAQGISHVLGSVEVGK
A0A0A5ME71	NIVELAIEAGC(+57.02)NC(+57.02)VASTYGVLASVAR
A0A0A5PCZ2	TLPAWLEANVDNFEGK
A6T5D8	EVVGDDIPDNMMGLDIGPK
A6TD24	SENAALVNSFWLLDDSK
A0A0D7LUZ0	GYFHETDEDINKK
M1SQB5	TN(+.98)DIAGDGTTTATVLTQAIAR
C4IHV0	FHEDVYTIVDNDDPDKPR
A0A0H3JJG5	ALSDSSLYGNDGDLHVR
A6T4E4	HSSDEEPFASLAFK
P13982	VVISAPAGNDLPTVVYNVN(+.98)HDILK
A0A0D7LNC7	AVGPEPWAAC(+57.02)YVEPSR
A0A0H3JMN3	ALAHYGVLDDADFTC(+57.02)YPGIQDEC(+57.02)LEDQPNAHFSER
V5YM41	VGVIVGAEQQVAEVAK
A0A0A5UNC3	GFLFDLDGTLVDSLPAVER
P0ABC8	VVSDIDHFGASNPVNK
Q5FKX5	YTSSVVIDESVIQGIK
A0A0D7LV66	NNSLSQEVQTAQQQR
A0A0D7M240	VNINTEFQLAFQEATR
A0A0H3FIM8	LAGLTAQNEDQNVGIK
C4IJ95	KHQKPSQTNANGGVVESEGSIHASNVK
Q9RGY8	LDNIIWFDHLSTDVIHQVVDK
A0A0F3WYF5	HVAPPEGQMDEPFQMLVTTLDTNAFVGK
J7TFD6	AAEGSNLHIGAEN(+.98)C(+57.02)YFEDEGAYTGETSPK
A6TCA1	DVEGQDVLLFIDNIFR
Q835J8	VEILGHVDHTLLNPVATWEDIQK
A0A0H3FUK3	ADHDTFWFDATR
A0A0A5PD05	FPILNASIDDAAQEIVYK
A0A0F1RH03	ESYGMYAC(+57.02)N(+.98)GILFNHESPR
A6TA66	AAFLHASDIMPHTEC(+57.02)VAGEEQK
Q5FI52	LGIPVHVSMSTDYNTVVEAMK
A0A263VR67	VAINTGPDQAIWEEVVK
Q5FIR6	EHVYLYDLGELQALAETHPNLK
J7TVU4	DAGPAC(+57.02)MEAC(+57.02)PTHALVC(+57.02)VDR
Q5L9E3	AVGDSLEAQQYGIAFPK
A0A0J0GFE3	EGTRPALVIPTNEELVIAQDAHR
A0A0D7LEC1	QIGIYSPN(+.98)GQQYTPQDR
A6TAZ0	KQEPFENVTLDVEEQHQGSVMQALGER
A0A0H3FKH1	NIVELAIEAGC(+57.02)NC(+57.02)VASTYGVLASVSR
A6TEN9	LNDYAHYLETITNK
Q5FKV2	ESDLVTVGNDAWATGNPVFK
J7TPZ6	ANVEWIAPVTVYPGEDELLALAQGAIR
Q8XDG2	MANLPFVGSDVLGSAAC(+57.02)MDK
A0A263VXI5	SVEYGDFQLMLEQFAK
A6T6P5	GAEAALTALEMINVLK
A6TIL8	LPPLSSASWQQITALIER
A0A0F3YEJ1	DLSGFVDGTENPAGEETR
C9A5I8	ETTMARPDN(+.98)GMLSVGVAYR
A0A263VTI3	RVEIEIQGVTEQVSQQAAQ
C9A7X3	LNVPHNPIIPFIEGDGIGVDVTPAMLK
C9AC96	INVPHNPIIPFIEGDGIGVDVTPAMLK
A0A0D7LWJ1	ADGLTLVDFWAEWC(+57.02)GPC(+57.02)K
Q5FKF3	DNEAAYLAGVAAANETK
A0A0H3FTJ2	AGVTGEDYDSAANSIFVK
J7TCW1	GPVVDENALIAALQK
M1S4P3	VINDN(+.98)FGIVEGLMTTVHATTATQK
Q5FHV5	MIAPILDEIADEYQGK
Q9I3D2	ELAASGVMLTSDENVVR
C4IJ99	IALPPDAVLTVTLSDASLADAPAR
A0A0D7M1T4	VVDWTQVQSGPSC(+57.02)TQILAWLGAEVIK
A6TCB0	MPYSTELNSLDDPAFVK
A0A0D7LX27	VLGN(+.98)GSTLPTGFVATDLAK
Q5FMA8	DC(+57.02)VMVDDMIDTGGTLC(+57.02)K
Q5FM78	ADNIATNVFTN(+.98)GLGISVFR
A0A0D7LIX5	DYLVVATTRPETLLGDTGVAVNPEDPR
Q5L8U3	DYLVVATTRPETILGDTGVAVNPEDPR
J7U267	EHLEAFEIALDNVRPTVEVK
J7U364	TYEQLFHETYIKPLGLK
M1SSC7	NKPTFTPNVDC(+57.02)GDFVIVINAEK
A0A0H3FQA6	LSELLDKPVTFVPSNEGK
J7TLB5	SLFEEEFVNDIFDQK
C4IER4	EHGPNFEATAEVYK
J7TM50	GDGEQVAGGETVANWDPHTMPVITEVSGFVR
Q5FJ98	LYDGSYHEVDSSEAAFK
A0A0D7LXZ3	DPLVEQIIAGVAGLK
A0A0D7LQ90	YFTDFTSAYGNSTDGYATQK
P0A9N6	SFVEKPDVDKAPSDYAIIGR
Q9HWC6	DHDATYAAPMHVTLK
M1SE61	TYGSTNPINVVR
A6T7Q8	LIMIFDSADGAAAAAPAPAEEK
Q9HZJ2	SVNDIKDEEQILDLGDVSAQK
A0A0H3G125	GSPEYWVAVVKPGR
A0A0H3FJU7	GITINTSHIEYETETR
A0A0D7M3Z7	VLESLTSALAADAALLSAAER
P0AB69	VSVIVNEGNPGELIINK
A6TFL3	LFVHHIQNAEN(+.98)GATVEFDK
Q9I3D3	INEILHETTGQPLEK
C9AB86	ALSLMDLTTLNDDDTDAK
A6T5G0	YIHDMDAWQSLSTEDQEK
A6TEU1	ANEIDVPAALIDSEIDVLR
A0A0A5P8C5	HFLNMVC(+57.02)THMADLDYGELR
J7TDH6	MFQLSVQDIHPGQQAGNK
P0A9Q3	GVVVAIDKDVVLVDAGLK
A0A0A5NZ96	TMNTPHGDAITVFDLR
Q5FMM8	ATDGEDVIQTVWGVGYK
A0A263VK26	KGEVVTTYGASYTFK
Q5FIM5	C(+57.02)DLVDDPELIDLVEM(+15.99)EVR
A0A0H3JGN4	VTWVDDQGQVQVNR
A0A263VTS8	LTKPVELIATLDDSAK
A0A0D7M1N4	SGFEDIASNILNMLR
P68067	EAQYLVDHLFEAKPDQVFK
Q839F8	LMGGGMAQQQPLFSSK
P60753	ELPELDDEFAKDVDDSVESLAELK
J7U1C3	EC(+57.02)IALGYSSVMFDGHALPTEENLAK
A0A0D7LU23	EVEEAIDNMKDGDVVVLENTR
A6TC02	DAN(+.98)GIDPVSLIAFDK
A0A263VSS2	VTDVQHAPNDQNLHFVDLILPMEK
A6TGH5	VLLHLIDIDPIDGSDPVENAR
C4ILW0	FPAIIYGGAAAPVAIELDHDK
Q831A5	YLLDQGYHVIPVSPK
Q8XDZ9	LPYEWALDGISNTQTINPDALGHGEEEQVDK
A0A0H3FMZ1	FTGTNSDNQTETN(+.98)VSTLK
J7SKF1	KPAAVILEAVQGEGGVNPAPAEWLQR
A0A0D9H753	DMDDDDDDLITVDALTK
A0A0A5P8C8	HILLKPSPIMNDAQAQAK
A0A0F3ZLI6	FVTDLDQPVTAVMTPK
C4IMA8	VINLDKESEPDIFNAIK
A0A0G3PIL7	AEFYSEVLTIVVGGK
J7U689	VGAGPFPTELFDETGEFLC(+57.02)K
A0A0A5UX69	HPSEIVNVGDEITVK
A0A0D7LPL1	MMSQLLDSAVFPGIQGGPLEHVIAAK
A0A263VWR7	AIAQVGTISAN(+.98)SDETVGK
A0A0H3FYU2	VYSTLTTDNPIDLVR
A6TGL3	GENDTGSSEVQIALLTAQINHLQGHFAEHK
A0A0D7M2T2	YEVNNMLLKPIEAAGLR
C9A4X6	STGFGQTGNVFESFYR
Q5FKL0	HLFTSESVSEGHPDK
Q8XE68	DYIHVMDLADGHVVAMEK
C4IHN4	SPMVLEIDPLPDVNLDGIK
A6TDV6	AEEGIWMTDVPVPELGHNDLLIK
A0A263VUG5	VLMQDFTGVPAVVDLAAMR
C4ICZ5	DFEEGNAIEGTVTSSVR
A6TD67	FC(+57.02)GAEGLSNVITLSTLR
J7U532	TDYQAVVTGIHEGYK
P0A849	VNEGYYTLVNFTAGTELPR
Q839B1	ILHYIQDGGDFTEAK
A0A0H3JCJ9	HITESLDKPLQIR
A6T8N7	NPEILEEAIMALQQK
A0A0H3G1V6	ILGMGDVLSLIEEIESK
A0A0D7LGH3	EDMFEQIVGLLGGR
C4IJ98	FIEQDPEGQYGLEAAFR
A6TI15	TVIWNGPMGVFEFENYNK
A0A0H3FNJ3	WVLLDNLADPGNVGTIIR
M1SZH3	TVAWYDN(+.98)EYSFTC(+57.02)QMVR
A0A0A5P8L4	FNQIGSLTETLAAIK
A6TC53	KVDYIAAN(+.98)HIDYVDYK
Q8X8I1	FAGVPVFN(+.98)GLTDEYHPTQMLADVLTMR
A6TGT3	VVASGDDEALAVEEIAK
Q5FKU0	YFTADEEDQYLIAQAK
A6T9Z9	ATIGTLSNATNDIVNIGK
A0A0H3FN50	EANNLGIPVFAIVDTNSDPDGVDFVIPGNDDAIR
A6T6G7	EAAENLFENLFFSEDR
Q5FKT4	NDPGVDIMSIVSAHDVR
Q5FIQ0	TQVVVLGAGPAGYSAAFR
Q839X9	EC(+57.02)EGVGAVAAAAGGGGAR
A0A0A5P444	IEPAGSQVAVVVTSEGLK
P0ABP9	ESTAYHEAGHAIIGR
C4IEK3	ELMSKPDIDGGLVGGASLDPESFLALVNYQD
A0A0D7M418	VVNIASYQVSPNDVVSIR
A0A263VTB4	HADNQLTFGPR
A0A263VPN6	ALTHATGEKPDAALHAK
A0A241QJF7	NHVATQITSDLEASK
Q5FMN5	DTINAPAEELGPSQLAQR
A6T4M3	DYIHVMDLADGHVAALK
A0A0A5P9R6	LRDEMGEAMEEGC(+57.02)GIYR
A0A0D7LJ97	VRPSVKPMC(+57.02)EHC(+57.02)K
A6T502	ANTDLIKPGIAATLMAEEIK
Q5FI50	AATAGAANSAALDAQVAGVEK
Q5LGK9	GLLTEAELDDIFSIENLK
Q5LGL0	LGEYWASLGDIFVN(+.98)DAFGTAHR
Q5LDZ8	ENWGSDDC(+57.02)AIAC(+57.02)C(+57.02)VSATVMGK
A0A0D7LU45	EMNIADYDAELWQAMEQEK
A0A263VXV6	HGISVIEDAAHAAGTHYK
M1SYX1	MDFPEPVISVAVEPK
C4IHA3	GAVQGIAELITRPGLMNVDFADVR
A0A263VPF7	STIFNSVTELVGNTPLLK
Q9I5Y8	NIAIEHSGYSVFAGVGER
A0A0H3FKW7	IGEN(+.98)QGGGELASVEDAK
Q5FKM3	NLTDYGAFVDLGGVDGLLHITDMAWK
Q5LHE6	GIEGSSLDVPENIVHSGK
A0A0H3JH59	TLNDAVAVNHADNALTFGPR
C9A9H5	MMGDGFAVKPLEGEVVAPISGK
Q839E7	IDTEGALLGNMIQQVLESHGVK
C9AAP2	TWQTQPALLTASVALYR
Q8XBJ5	LDTMMLADDLALSQDK
A0A0D7LNT8	YFQTAVSVSNDAPVLLDR
M1S6C0	TNIELHQLIMNDENFC(+57.02)K
A6TB20	VTDIMGEIASASDEQSR
A6T9S3	GLAQGTDVSFGTFGLK
C9AD24	C(+57.02)QQGIANLMDDEAEQLIGK
A0A263VSV7	ALGVTFFLPEGDAISASR
A6TC47	GYVVTNNHVVDNATTIK
Q5FKK7	AIDMAHHLN(+.98)ATIINEGDINTR
A0A0D7LYF6	ASYVLNNTELHAPLQK
A6T7C6	GPTLIAFSNEHPGAAAR
Q5FMM6	GIKPLIITNDIVTTEDAK
C4ICP3	HGVNSVGLPGTIDN(+.98)DIPYTDYTIGFDSAC(+57.02)R
J7SKR4	DVSFEAPNAPHVFQK
A0A0D7LPR4	YGLEADAATGASQHEGEPVEDTTPDTVSGASQH
A6TCD9	GAAGGDEASLFAGDLLR
Q5FIZ6	LFVVDTFC(+57.02)GANEGTR
A0A0D7LU42	MAGDAPAAASGQQYYVR
A0A0D7M839	VTDIEPGLVGGTEFSNVR
P0A8E9	YC(+57.02)EDGFYN(+.98)NTIFHR
Q9I3F6	NDNQNIGDGMEISTPDSK
Q9I0J9	EPAILAEISGIVSFGK
C4IKN8	HIYAQVIAPN(+.98)GSETLVAASTVEK
Q9HUM6	IAAQDGVFIEPGSAASLAGVIQHVK
A0A0H3FPP0	VQNVVNELGGENIDIVK
J7U1N7	ASGTDEATVLVPPVK
A0A4Q6HKL7	GHTVVTVIPDGGDR
J7U1Q2	IQDADYATEVSNMSK
A0A0D7M516	QLDQMMNNFVEFVNQINK
J7SK12	VLPLSVAM(+15.99)DGQYGLHDLHIGTPAVVGR
V5YNU3	VYSGILNSGSYVLNASK
Q5L7K5	VVSEITESN(+.98)GSSSMASVC(+57.02)GASLALMDAGVPIK
A0A0H3FV08	YSDN(+.98)GSTLSAVNFPEVSLPVHGQNANR
V5YMH8	IGNAYMESPNSIGVATSQVAQIITNVASSQYGGC(+57.02)SFDR
A0A0F0RVA0	AQNLVNQFEAVTSFISPEILSIPADKFEQFK
A6TEU9	IVPNHFLLVPGIGAQGGSLEEVC(+57.02)K
A0A0H3FKH0	YLSDETQYFC(+57.02)PGFEDPAR
A0A0A5P9D6	FLHTLENMGPSPEPNLTVFYSSALPENFK
A0A0H3FPT5	HIAMHVAASKPEFIKPEDVSAEVVEK
Q9HXI8	SMTGNC(+57.02)AALQSLADEPGR
A0A0H3FL80	LMEIAQQQHAQQQAGSADAQASNAK
A0A133LCA2	DVFVGPTLIAFSHEHPGAAAR
Q8X8I7	TSDHDQVVLEYLK
A6TFL2	LRPGAELLEGAHVGNFVEMK
A6T4H8	SATGISSDNN(+.98)GYVYEVSGTGK
A0A0H3FQY4	QFNHPVSVLDVANDIGAGLAK
A0A0A5SRI4	VLN(+.98)GLGIAIVSTSAGVITDK
A0A263VS31	FLFN(+.98)NGYADQITSVLK
J7UA10	SHASNVGIATAM(+15.99)K
A6THT4	NHFASEYIYNAYK
Q5FM22	VLVVLEN(+.98)GNDFAALSAR
A0A263VWA2	HVAILGDLQGPK
Q5FMB1	YSDGSANNLTHK
A6TGD6	LKDMALEDVMIVTHEVDENLFLAAR
P69442	EAYELVAPILTK
M1SR16	YGITGVTEILHNPSYDVLFAEETKPGLEGFEK
C9ACS1	IAVLEGDVLGSYQHGAR
M1SRH1	ALNDDGYTDILVVDNLK
Q5LE35	HSFNEPHILAIAQAIAEER
[truncated: 70,572 more rows]

## Sheet: UP-G
Accession	Peptide
P0A9Q7	LLDEFPELMSMEDPYDENDVEGMVK
B1LNU0	HPDSDHLHVTTIEVGDGEEHQIVC(+57.02)GAPNIAQGQK
A1AIG0	AGYKPGEDIGIAC(+57.02)DC(+57.02)AASYFYNK
A0A7G8QP01	YDSTHGTFDHEVSSTEDSIVVDGK
D7R4D4	LPLGNATQVQHLSDLLNMSDVVSLHVPENASTK
A0A2C5TJB6	FALPNSTVLIHQPLGGAQGQQTDIQIAANEILK
A0A2S4S1R4	LESQENEIGYNAATDKWENMVEAGIIDPTK
B7LUL5	AEGQEALNQLFNELASIDPTQGNVLVIGYTDR
P09373	AVIESENSAERDQLLENLQEGMEVK
A0A2C5TLF6	FLAETDQGPVPVEITEVEDDHVVVDGNHMLAGQNLK
A0A0A2R479	LDGASLHFAPMEFPAVADFEC(+57.02)TTALVNAAK
A6TGP1	DMEFVQYHPTGLPGSGILMTEGC(+57.02)R
A0A7G8QI41	C(+57.02)VHIIADLWNSPQAQETIGC(+57.02)STTGSSEAAMLGGLAMK
A0A809KD34	LGWSQYQNTGTGFDGESLGNTGPVHK
A0A809KCL9	AAEGSNLHIGAENC(+57.02)YFEDEGAYTGETSPK
A0A0A5SHC3	VSIDTSSVQYENDDLMRPDFDNDDYAIAC(+57.02)C(+57.02)VSPMVVGK
Q5FMX8	LGWSQYHDTGFYGN(+.98)GFQNNN(+.98)GPTR
A0A809K9J2	AMEEC(+57.02)SAFAPLHNPANLLGVEEALK
A0A495ADW3	C(+57.02)DMVDDEELLELVEMEVR
A0A7G8QSF9	THAPVDFDTAVASTITSHDAGYINK
A0A3N1IUX2	KDC(+57.02)LVNIGGFLC(+57.02)MNDDDMFSAAR
A0A2C5TEF2	YDVDVTPSVSAVAANTANNTPAIAGNLTGTISASYN(+.98)GK
A0A0A5SJM7	LGWSQYHDTGFYGN(+.98)GFQNNNGPTR
A0A809KCG3	LYEQAAQQQAQENPEAAQGGADDVVDADFEEVDGDDK
A0A5M9R4I4	SMDLEQEC(+57.02)EQLREELNETNSETK
Q5FM96	IGNAYMESPNSIGVATSQVAQIITNVASSQYGGC(+57.02)SFDR
A0A5J6W7W5	IVTEIFEEVAEAHLIQPTFITEYPAEVSPLAR
Q5FML3	NMHDSIPAEEGTLLIGSGHDDAHGEDNYEIEVFR
A0A443XCP6	GNVVNLALGFSHPVDHQLPAGITAEC(+57.02)PTQTEIVLK
A0A2C5TRZ5	AAPAPEPVADVC(+57.02)SDSDNDGVC(+57.02)DNVDKC(+57.02)PDTPANVTVDAN(+.98)GC(+57.02)PAVAEVVR
A0A809KAF9	MAMHGVDTPIDYLNSHGTSTPVGDVK
A0A495AI21	GFC(+57.02)PFHNDAC(+57.02)VEGMAAGPSLEGR
A0A809KA60	GQESNVTGVVIHAEVPLSEMFGYATQLR
A0A5M9RAX6	AAYSSGKPAIGVGAGNTPVVIDETADIK
A0A5J6VWL7	FDGFVHSIGFAPADQLDGDYVDAVNR
A0A5M9R397	LVAMGGIGHTSC(+57.02)LYTDQDNQPAR
A0A7G8QJV9	TTIIQELIHNIAQEHGGISVFTGVGER
B5XSX4	SKDIEVVAINDLTTPALLAHLLK
A6TEI7	VLLITPYDQNSLDDIEHALLASNLGLTPANDGK
A7ZVV7	QEAALGAGAAHSEALNFIVNTILAQKPELSAQLTAIGHR
P0A6Y8	TC(+57.02)GVLSEDDTFGTITIAEPIGIIC(+57.02)GIVPTTNPTSTAIFK
A6T4F4	FAIIDPTTGDEYLTGLAEC(+57.02)FNLPEAR
A6T4P1	QLAGVLGLLTQDPEQFLQSGAQSESDEDAAK
P35829	HIAMHVAASKPEYTKPEDVPADVVAHEK
A0A0D7M5C6	LGAMATINQVIDQETAQLVAEEMGHK
A0A133L9E8	SGIGPVTAADIIHDGDVEIVKPEHVIC(+57.02)HLTDEGASINMR
A4W5A8	VPVATGSLTELVTVLDKEVTVDEINAAMK
A0A811XK84	IVSTLGPASNDIETITALANAGANVFR
P24017	EFFGSSQLSQFMDQNNPLSEITHK
P00363	VIAPHLIGMSALDQIGIDHAMLALDGTK
B5XUD5	LVMNLGYSHPVEIEPIDGITFETPAATK
Q02T86	NADFGDVSGVILGHEGIGVVTEIAEGVTSLK
P0CE47	KYESPSFEYEPN(+.98)NVVSSDILGR
P0CE48	TSAVNWC(+57.02)PNDQTVLANEQVIDGC(+57.02)C(+57.02)WR
A0A4U6GTK3	DHAPLMQEINQSGGYNDEIEGK
P63284	VC(+57.02)DFLHLESPKPEADMEAWK
A0A376FJ83	FDGFVHSIGFAPGDQLDGDYVNAVTR
A6TEX7	TDDQEFGAYQHN(+.98)GGQIGVITVLEGADAATAK
A0A0A5SGL8	VGTTIPHEVIGHYGSGNILLKPAEAGSGVAAGGAVR
A0A2C5TI46	C(+57.02)DM(+15.99)VDDEELLELVEMEVR
A6TDR5	FDPTLHQAVQTVAAENDDQKDHVVQVLQK
B7V637	MMC(+57.02)LGHPLLEDPTPQSIGNYMTILPAYDEK
A0A2C5TSU3	ATLKPEGQQALDQLYTQLSNMDPK
M7D777	AQILQQAGTSVLAQANQTTQNVLSLLR
A0A8I0PTI5	LSEDAFDDQC(+57.02)TGANPR
A0A8H9ZHE7	YSDN(+.98)GSTLSAVNFPEVSLPLHGGR
A0A2C5SYY0	GYLSPYFVNKPDTMAAELDSPLLLLVDK
A0A7G3ET79	LVATVITHELAHQWFGDLVTMK
B7MRS9	IENSTHAPIDFDTDLPSTITSHDAGYIDQSLEK
B6I153	ETPNATWPVHAVITN(+.98)STYDGLLYNTDFIK
B1IYG6	HGVNSVGLPGTIDNDIPYTDYTIGFDSAC(+57.02)R
B7N9P8	ALHDNFGVVEGLMTTIHAYTGDQMTLDGPHPK
B7UKT2	LTNHSLYLYGHC(+57.02)AEGDC(+57.02)R
B7L9I6	KANALGKPVITATQMLDSMQENPRPTR
A0A1V3NKC1	GMNTAVGDEGGYAPNLGSNAEALAVIAEAVK
P0AFG8	KPVNSWTC(+57.02)EDFLAVDESFQPTAVGFAEALNNK
A0A809KD97	THEEPVADAAETLNTAAEQPETEQADAAAAAQAR
F5S464	SVNAYMLGEHGDTEFPVWSYNNVGGVK
G1U9U4	TGKEPLDVFEEAMN(+.98)NVMPVLEVR
A0A7T9XJ96	AVIESEN(+.98)SAERDQLLENLQEGMEVK
A0A2C5TPZ8	YGFAGLVAGDFIPLTTENVDHK
A0A809KED5	AAPAPEPVADVC(+57.02)SDSDNDGVC(+57.02)DNVDK
A0A7G8QM13	MLGDFNESN(+.98)GTAAIIGAGLAGLNHDQC(+57.02)AK
A0A0A2RJM6	MQDDFDC(+57.02)IYC(+57.02)IVDQHAITVR
A0A8B2UMT6	GLDVFSTPSHESDLQLLEDIGNNVYK
Q8FLB0	MVDALQFHEEHGEVC(+57.02)PAQWEK
A0A1C0P2P1	ADPLEQGAGDQGLMFGYATNETDVLMPAPITYAHR
B5XUB8	C(+57.02)KAEDQYGDNC(+57.02)EVC(+57.02)SATYSPTELINPR
A6TFH4	HSAVLPEDPAPQVSPYSEAQNEQDPLLSAGR
A6T6A3	EGNDFYHEMTDSNVLDK
A0A8I1FYU1	EGNDFYHEMTDSNVIDK
A0A0D7LH85	FC(+57.02)GAEGLSNVVTLSTLR
A0A433ZRE1	FAC(+57.02)VDGPEFDGHLVNYDESMR
P0A9M0	SVSDVKEDEQILDIGDASAQQLADILK
A0A809KD74	AGTHDSHGAPLGDAEIALTR
A0A0D7LP27	INPIEDMPHDAN(+.98)GTPVDIVLNPLGVPSR
A0A059MX74	SVN(+.98)AYMLGEHGDTEFPVWSYNNVGGVK
A0A212IH66	TPGHPEVGYTAGVETTTGPLGQGIANAVGMAIAEK
P0A799	LHFGSYHDVDSSELAFK
Q8XD03	TAEHASSMTAMQSATDNANDLVSNLTTK
B5XZR2	LDPINEPDGEATVDDPSTDNVNPDVTK
B5Y1T9	VLLLDNLSDYIKPGMSVEAIQGIIASMK
A0A809KD04	FVAGSTMKPEETIEYEGETYPLVR
A6TEI3	DQDDYTSAFQSAADQTK
A0A437SUX0	TVAWYDN(+.98)EYSFTC(+57.02)QMVR
A6TCV9	DIVHEMFSYADGC(+57.02)TMSGK
A0A809KBJ7	IEN(+.98)STHAPIDFDTDLPSTITSHDAGYIDQSLEK
A0A7G8QIN7	LGSENIALSDELNQSEQTTNFHNR
A0A7L6CGL5	C(+57.02)PFHQGGHDQSAGGGTTTR
A0A0A5SMC7	FDGFVHSIGFAPADQLDGDYVNAVTR
A0A7U5ZE05	TVAWYDNEYSFTC(+57.02)QMVR
Q5FIA0	LHVHDENNEC(+57.02)GIGDKVEIR
P0A9H3	YGVIGQETC(+57.02)GPGGIAYGMR
Q5FME6	DSTPMFVYGVNHTSYAGQDIISNASC(+57.02)TTNC(+57.02)LAPIAK
B5XSX9	GMNTAVGDEGGYAPNLGSNAEALADIK
A0A809KB56	VSIDTSSLQYENDDLMRPDFNNDDYAIAC(+57.02)C(+57.02)VSPMVVGK
A0A0A5UID6	GNVINLSLGFSHPVDHQLPAGITAEC(+57.02)PTQTEIVLK
P0A9M8	SYDVLPPAIDDDNEFSQAHDR
Q5FKR7	VDPEEDINTINLELAIADLDAVNKR
M1SQQ0	FNNYGPIADGILHN(+.98)GEPGIVNLDLSR
A0A2C5TMV3	SVNAYMLGEHGDTEFPVWSYN(+.98)NVGGVK
M7D0T5	YAALC(+57.02)DVFVMDAFGTAHR
A0A7T9XIC0	DLDDYFDENDKPIEGINSEEVVDKA
A6T4X9	AFEPVAQAAGGAASATGWNK
B5XZ20	LDPYINVDPGTMSPIQHGEVFVTEDGAETDLDLGHYER
A0A7G8QGM5	EHYMPATAEGPLPETTVGSLLSIADK
V3R4I1	IGETHEGASQMDWMEQEQER
A0A376F2F2	LGETHEGASQMDWMEQEQER
A0A8I1G249	INSTAGHNLNLDVC(+57.02)GEC(+57.02)HPFYTGK
A0A5M9Z6S5	TFDAEHHPDLTHFLFC(+57.02)GEELPHSEADMLK
A0A7V8HTP2	FVIADSTLC(+57.02)IGC(+57.02)HTC(+57.02)EAAC(+57.02)SETHR
A0A5M9Z7Z3	GEILGGMAAVEQPEPAAQPK
A0A6P1TV31	TINTLNDTGSMEAVC(+57.02)FLTELHVK
B7UJ59	LYTGEIPLFSHYQIESQIESAFQR
Q5FML4	LAQMQQLSHQSDDEAAAQDLAAQTGER
A0A7X9RH77	HEIISEAEAEVAEIQEQFQSGLVTAGER
A0A809KAJ2	IVDGYQPGIDDDVEGTNPC(+57.02)GEISLAN(+.98)GEPC(+57.02)NLFEVFPYTAEK
Q5L8A7	SLATAAGAVAGGVAGQGVQGAMNK
A0A7W3I569	FQQAGHKPVALVGGATGLIGDPSFK
A0A1V8ZIR5	AVYFPHQASNYDPDYDYEC(+57.02)ATQDGAK
A0A809KCS4	NATIDEIPDAMIQEDVDTQLNQYLGNMQR
Q5FKW5	YC(+57.02)VGYDETTMPAGAPAN(+.98)GHYK
Q1R3X0	VMDSVELC(+57.02)MLAVSLGDTETLIQHPASMTHSPVPAEER
Q8FBA9	THAPVDFDTSVASTITSHDAGYINK
A0A2C5TV30	IDGNSGNAETYEPNSAGLFQEQPDFSEPPLSVDGAADHWNHR
P27302	VMAEGPTQEETDAYVDR
A0A2C5TPY7	EEDC(+57.02)GTDDGIYVSEIK
Q5FJU0	SANDIKDDEQVLDIGDESALHLAEILK
Q5L7N5	LIDAEEDTLPRPSAEGLGTVTDFHEGSAK
A0A7G8QGX7	EVQTLTEQN(+.98)GFAGYPVVTTDNELVGIITGR
A0A2C5TND1	LDVQFDNVEEAIAMSAMYAANHLK
A0A809KFP8	AGLINSGGAAGGETDLADAVR
A0A2C5TKV8	AC(+57.02)EEAAEGQVVSPVNFNSPGQVVIAGHK
A5HWG8	GDLYIDDHHTVEDTGLALGEALK
M7CE12	HDGSAATC(+57.02)DDFVQAMEDASNVDLSHFR
A0A2C5TRD3	LGEYWASLGDIFVNDAFGTAHR
A0A7T8IDV3	HIVSGAVGDTDVYGAQQHAPLLK
A0A809KAS3	GMNTAVGDEGGYAPNLGSN(+.98)AEALAVIAEAVK
A0A809KCT6	ARPAPLTEAEFYWGHHSDAMATEK
A0A059MXK8	LMEIAQQQHAQQQAGAAGADASANNAK
A0A3S4GVJ7	TC(+57.02)GILSEDPTFGTITIAEPIGIIC(+57.02)GIVPTTNPTSTAIFK
A0A1M7ERN2	LIGDDEHGWDNEGVFNYEGGC(+57.02)YAK
A0A0A5SND3	AEGGPGQINADYEGGITNISNTINELLDK
Q5VGY0	EHTGEGTYVYQSMQDAVLNLC(+57.02)R
Q5FMF6	VIGTATSESGAQAISDYLGAN(+.98)GK
A0A7U5V879	DIHTGDTLC(+57.02)DETAPIVLESMDFPEPVIGIAVEPK
A0A2C5T3Z2	TNLAGLMDGYFHHEASIEGGQHLNVNVMNR
A0A6H3AR49	YEIISEAEAEVAEIQEQFQSGLVTAGER
A0A8B2UQF5	YDTIIC(+57.02)NYPN(+.98)GDMVGHTGVMEAAVK
A0A2C5TMG5	LGPYEFIC(+57.02)TGRPDEGIPAVC(+57.02)FK
A0A0A2RAZ4	QWAGMMMGDEAYAGSENFFHLER
A0A4U6LHQ3	NDEGADLTQDPMAMQR
A0A2C5TJ99	SEGDTGSPEVQVALLTER
A0A8I0MNG5	KTLGGFDVIVNNAGVAPSTPIESITPEIVDK
B5YZD4	IGEVHDGAATMDWMEQEQER
Q0TLP1	TPVDLETEITNIIHEIGVPAHIK
A6T9H9	IVVANLSNLTLDEANQIVK
B1LQ15	YESPSFEYEPN(+.98)NVVSSDILGR
A8A3H4	ATSMAGGQSTEAALSLAR
P0A940	GPLENDGFSAVEAIAPGVIER
Q8FAD1	FDGTPWSTDKDGIIMC(+57.02)LLAAEITAVTGK
A0A2X2U0J0	VAVTELAHIVDETLAANNLDR
C2EKJ7	GDVLADGPSTDLGELALGQNMR
A0A2C5TRE1	SITVGYGQVGNLVQDIAAIR
A0A2S1BIK4	YVELEDAYISVTDALQHAGYLYNTK
A0A8I0DA84	EEKPEFDPILLRPVDDLELTVR
Q8FE67	LGHDMFVKPSNQGSSVGVNHVTNAEEYAAALEEAFK
A0A2S4RWL5	DAASFAPLHNPAHLIGIAEALK
A0A7G2IQV8	AIMASDLGLNPSSAGSDIR
D2ZEZ1	ILINTPASQGGIGDLYNFK
P06959	KGAELANSFKPDVIIALGGGSPMDAAK
A0A3N1IPU8	FLTSHYN(+.98)GTPYDPMDTFSSGSEK
A0A0X8PNQ8	GILEGDYDHLPEQAFYMVGTIEEAVEK
P09831	ILIGEVTNVDESEPFAHEK
P0AES6	LAQSSDGTSVEGMGFAIPSNEVVTIVNELVK
Q5FHQ7	KAAEGSNLHIGAENC(+57.02)YFEDEGAYTGETSPK
A0A2C5TGQ4	NDAADLGAAGGMGGMGGMGGMM
J7U3X0	KQEPFENVTLDVEEQHQGSVMQALGER
A0A1M7N350	EYAIVNLDDLNKFEDGSEVTVATLK
A0A0A2RHG0	VAMLSYSTGTSGAGSDVEK
A0A7T0GYE5	VLDHQDVFGVLLQQVGTTGEIHDYSK
A0A3E2KNV3	YTHFDSGSHGFNSQTPMWDK
A0A809K9S7	VDEHPEYLHDIEWASATYHNDLIGIK
A0A2S1BCR2	ETPNATWPVHAVITNSTYDGLLYNTDFIK
A0A0A5UBP2	VVSEITESN(+.98)GSSSMASVC(+57.02)GASLALMDAGVPIK
Q8XCB3	HEPIHTDVLDYDVVMAR
A0A0A2RGK2	VN(+.98)GTLVDAC(+57.02)DMIEHDANLAIITAK
A0A2L2JB11	GYEFEDAIVGGVVPR
A0A7G8QFM4	FADVAC(+57.02)AGPLLAAELDALGK
B1IUY2	ERPDAVLPTMGGQTALNC(+57.02)ALELER
A0A8I1G5N7	YMLVDGHGNFGSVDGDEPAAMR
A0A376F7S7	TESEDGIGVKPMGEWQLSDDAAYVHYC(+57.02)PNETIDGIAIHEEPDFGDK
A0A5J6W010	C(+57.02)DMVEDAEMLELVEMEMR
P0A6A3	MVDALQFHEEHGDVC(+57.02)PAQWEK
Q48452	GTFPQLNLAPVNFDALFMNYLQQQAGEGAEQHQDA
A0A2C5TTI8	YVEQGNSAFDC(+57.02)PGHQGGEFFR
A0A8I0Q608	NYTPYEGDESFLAGATEATTK
A0A8H9VF75	LDEFMDWLATNYVTALNC(+57.02)IHYMHDK
M1S7K6	NIVDGNHQMEPGMPESFNVLLK
A0A7U0AN22	DAASFAPLHNPAHLIGIEEALK
A0A2S1B7Y6	NYTPYEGDESFLAGATDATTALWDSVMEGVK
Q5FLY7	VISPDELDDEFITEQLALMNHK
J7U888	TVMSEMGYAMMGSGVASGEDR
M7CTL6	GYLSPYFINKPETGAVELESPFILLADK
A0A0A2R052	VFVINPGTPNAEC(+57.02)GVSYC(+57.02)PPDAVEATDTALK
P07658	VFVINPGTPNAEC(+57.02)GVSYC(+57.02)PPDAVEATDTAIK
Q8X743	KVLESAIANAEHNDGADIDDLK
A7ZUH4	ILGLGDQGIGGMGIPIGK
B1LNR6	NLTFNVLSSNDESDSDQLTQYLQSQWTK
P41576	GATILGEVVGYGANC(+57.02)DAYHMTSPTPDGSGAAK
A0A0A2R3P0	SMDLEQEC(+57.02)ETLREELNETNSETK
Q5FIR0	IINAC(+57.02)SQAGHVGNPELAVYSSSK
A0A0A5SI22	KEVAAAVDAIFGSIQDNLAK
A0A8I0U4A7	LLDEFPELMSMEDPYDEN(+.98)DVEGMVK
A0A3N1IP57	DVTTGDTLC(+57.02)AIDAPIILER
P0A9A6	LMNKPFVGDDVLAAAATMDKEFTK
P00350	SGLNAENYENFIQTDAAINR
A0A809KAN9	LVEMGGIGHTSC(+57.02)LYTDQDNQPER
A0A809KFI9	VPVPDGSVTELVSILGK
Q5FI54	HGMEAYQGGTC(+57.02)NETDVSAR
A0A809KDW7	YVTDTSVLVNDALDQNK
Q5FIJ7	LLPQVSIITPNLPEAAALLDAPHAR
A6TBK7	LLPQVSLITPNLPEAAALLDAPHAR
A0A376FD77	GAEDLHIAGSHADDFVETVNK
P0ABB0	EMLPIVDKPMIQYIVDEIVAAGIK
A0A7U0AMP3	SFGDLSENSEYDAAKDEQSHLEDR
A0A0A5SN68	LIDYGFHAPTMSFPVGGTLMVEPTESESQTELDR
Q5FJN0	DLLSEYDFPGDDVPVIAGSALK
A0A8I0DAQ7	DANDSGSTEVQVALLTAQINHLQGHFAEHK
A0A2C5TGX7	DSASFAPLHNPAHLIGIAEALK
Q5FKU5	LKDMALEDVMIVTHEVDENLFLAAR
A4WE71	WAHDNFNFDDIDYHIR
Q5FHV1	GLSTAVGDEGGFAPNLEGTEDALNSILAAIK
A0A7X7H378	GLSTAVGDEGGFAPNLEGTEDALNSIIAAIK
D5H042	LDGASLHFAPMEFPAVADFEC(+57.02)TTALVEAAK
A0A6M1GGY1	AC(+57.02)EESAEGQVVSPVNFNSPGQVVIAGHK
V5EMY0	EQGLTPVLC(+57.02)IGETEAENEAGK
A0A6B9HWH6	VFYNDFDANDADLSDYTNK
A0A6P1TYQ6	GANFDKYEGQDIVSNASC(+57.02)TTNC(+57.02)LAPLAK
A0A0A5SIC9	IGVSMSGIQDWLLNDLGHR
P08839	AEVPSGASTGENEAVELR
A0A7G8QK50	MGAMATINQVIDQETAQLVAEEMGHK
P21599	LQANAHPIQIPIGAEEDFTGIIDLIK
A0A7D6YUE0	GLAQASAYDQIDGAPEER
B7USP3	QEDANFSN(+.98)NAMAEAFK
A1AC27	FADIAELMGENITGLSTLDAAEK
P69908	ELGYLGSLAIC(+57.02)NVPGSSLVR
Q0TFG0	NYTPYEGDESFLAGATDATTK
P0A9W3	FDGNAC(+57.02)VILNNNSEQPIGTR
A6TB35	FDGNAC(+57.02)VLLNNNSEQPIGTR
A0A243U0U9	AFTSEEFTHFLEDLTK
A0A0D7LB05	TIHTYHTEGAGGGHAPDIIK
A0A7D7AC90	AETYFVALDDTGHVINSGYQTC(+57.02)AEYDTDPQAAK
P0A6P9	KLGLTPVLC(+57.02)IGESEAENEAGK
A0A2C5SYW0	LGHVLDADDIHEANTEDLK
Q5FJC6	EDLSVTVGKPVETVPQIFIDEK
D4BK70	KLTDDAASLLAGDSK
A1AIK3	VFHEEPQVLHYDADDGGVVLQK
A0A2Z3X2M2	LQANAHPIQLPIGAEDDFTGIIDLVK
A0A4V6C0M6	FASAWQGFNLGDWSQEVNVR
A0A8S6XI71	MNIDTDTQWATWEGILHYYQK
A0A059N5V5	DHDTGVSPVFAGGVEYAITPEIATR
A0A828QQR2	FPAIIYGGAEAPIAIELDHDAVMNMQAK
A0A381G2G4	LAILPDGISFETAAAC(+57.02)FMK
P0A817	SGDIDPAIIFHLHDTLGMSVDAINK
B7LPQ9	YGITGVTEILHNPSYDVLFAEETKPGLEGFEK
A0A2Z6T6W1	ELNVEAVKPYLMNQYNDLEETFFK
A0A0A2RIY0	FAIIDAVNGDEYLSGLAEC(+57.02)FHLPEAR
A0A2C5TRH8	IAQFNVVSEAHNEGTIVSVSDGVIR
A0A1M7LG91	IVHAGQQADPLTGALSTPIYQTSTFVFDSAAQGAAR
A0A809KAQ7	SGIGPVTAADITHDGDVEIVKPQHVIC(+57.02)HLTDENAAISMR
A0A8B2UJK2	LDFIEQHSFEQPVFAVISDHEVIPADVITR
Q5FM35	LADEAGFEGELSDLTDDILIYHLK
A0A809KBI7	IQQAC(+57.02)ADTAQWLADELNK
Q5FHY5	YEDYHHVQYSDDSIESAVK
A0A809KEG5	IGETHEGDSQMDWMDEEKER
Q8XEG2	AVGAVN(+.98)GPIAQALLGQDAK
P17169	VINDNFGIVEGLMTTVHATTATQK
Q8FBT4	AIDDAAAGKPFDTSLLETLEGLAHR
Q5FMN0	FPAIVYGGEAAPVAIELDHDKLWNLQTK
A0A0A2RC68	VDLDGNPC(+57.02)GELDEQHVEHAR
A0A1I6EN89	ESYGMYAC(+57.02)N(+.98)GILFNHESPR
P33165	YQQHGMAPLTQEQKPVAK
A0A809KEJ6	TFEVLATN(+.98)GDTHLGGEDFDTR
Q5FL75	ETVIEPEHIDEIIDSGVQNILIHK
A0A1L8SBN1	VVVTGLGMLSPVGNTVESTWK
A0A1I1UU46	EQHVTIPSHQVNAEFFEEGK
P0A8N3	TTDVTGVVELPEGTEMVMPGDNVAMDVELIHPIAIEDGTR
A0A809KAA1	QADVISLHVPDVPANVHMINDESIAK
Q5FHQ8	VEMVQIVRPEDSMAALEEMTGHAEK
A0A1V8ZHJ8	DYGVGSDVYSVTSFTELAR
A0A1I6EEL0	TTDTHTLHIEEILELLPHR
A0A809KAG7	INPIEDMPHDANGTPVDIVLNPLGVPSR
A0A7G8QLM8	LIGSAPGYVGYGEGGQLTEK
A0A7G8QKY7	LANNKPVIIGGDMSVAHDEIDLAEPEK
Q5FJ04	GVIEN(+.98)GGGTVENVDFWGK
A0A376FM19	TFLDQTGGLWASGALYGK
A0A5J6W1J6	FC(+57.02)GAEGLNNVITLSTFR
P30718	QPTPLGGVIFADTPIEFNTGKPETK
A6VB57	VVSGGTENHLFLVDLVDKDITGK
A0A809KCL4	LMEIAQQQHAQQQTAGADASANNAK
Q5FIP3	YDEAPSNVAQAVIEAR
A0A094ZRS5	LYQQN(+.98)GGAQGAAGQAGPQGGNPNDGN(+.98)NGGAQDGEFHK
Q5L897	MGAEAVHELLNAIDLEHEIGR
A0A8I0MPR0	FGQDEVAAPVAEPAPVVAPVVENK
A0A381GG31	VLIVDIDPQGNATSGLGIEK
A0A3S5G4D8	ALANLTDATTIIGGGDSTAAAK
A0A0F6U0H1	LVSWYDN(+.98)ETGYSNK
A0A6L5ECA9	VPDIGADEVEITEILVK
A0A1B8H862	MDDGSTLDQAFVNATATIGEK
A0A7Z2FS93	GIWPSSANFTTDLHSLGQYIQEGLR
A0A1C0PFP3	FTGTNSDNQTETNVSTLK
A0A0D7LEZ7	VAVIGGGNTAVEEALYLSNIASEVHLIHR
A0A6L5E5M8	NHLGMHFVSNVDGTHIAETLK
A0A8H9NWT2	IEYLGGC(+57.02)VNEMPYVLAVEK
P16431	GAIISSMVDEIDEYVASVNR
B5XNV6	AMADADATTIIGGGDSAAAVNILGFGDK
A0A5B8ECW3	EQHVTIPAHQVNAEFFEEGK
P27696	VDTGSVLVESAGETMNNIVNAVTR
A0A0D8LBI1	MGSPVTINQVLDQETAQLVAEELGHK
A0A0A5SG73	VGVIVGAEQQVAEVAQK
A0A8I0DAE9	TNDVAGDGTTTATLLAQAIIR
A0A2C5TPX5	EALTFDDVLLVPAHSTVLPNTADLSTQLTK
A8AEJ5	YSNVHEYSWAAPGHQGGVGFTK
A0A4P7J9Q0	LLETSHIPVTSTYQAAGAVNQDNFSR
A0A4U6MFD6	LPERDEMEPEIDESLVVEWYNK
P22106	VEVETPEENTGDVIGDLSR
A0A809KA40	FLNTLYTMGPSPEPNMTILWSEK
A0A8I0U5F5	LGWSQYHDTGFYGN(+.98)GFQN(+.98)NNGPTR
A0A2C5TN06	GAHIYGEVVGYGATSDGADMVAPSGEGAVR
A0A156Q8G6	DMVEDQMDSMNISVPVILNLDHGDFESAK
A0A094XPH7	C(+57.02)DLVDDPELIDLVEMEVR
A0A0A6GK07	VSSLEGDVLGSYQHGAR
A0A556UAW7	YVESQVYQGVVENLASEQAAR
P0A9B2	IVEFIEKPDQPQTLDSDLMAVGR
B7MX36	IVEFIEKPDQPQTLDSDIMAVGR
A1ACX8	AIMASDLGLNPNSAGSDIR
A7ZNT3	ADMVDDPELLELVEMEVR
P00959	GFTQDDAHIFC(+57.02)TEEQVMDEVSSC(+57.02)IR
B7LV75	ANDAAGDGTTTATVLAQAIITEGLK
Q0TFX8	GLDASIEHDIVHGLQALPSR
Q5FMK8	LDDNGNWTTEVPDHASYFDMTSDDEGAR
A6TCC2	YGLSQALLDATALASNR
A4WE55	EHGLEFDQAYTSLLTR
A0A0R1XUA6	SLQEAVMEEIIKPILPTEWLNASTK
A0A7G8QML0	FIAAAAHYADGIDPWHILETR
A0A1V3NI25	VHVHTEHPGDVFQYGSQFGQLGK
A0A0A5SGV2	TPDLGSVHNIADAVLYC(+57.02)QK
A0A8H9ZGT3	LVEM(+15.99)GGIGHTSC(+57.02)LYTDQDNQPER
A0A808ICD2	LPDDKELSAAIEEFSESFTPSEK
Q5FMJ3	DIMGDKPELSAQIGC(+57.02)IGHR
A0A7D6WNQ6	MLIKPGMGFDEGMNIVHNEMNR
A0A658NWX0	TGDSLNNC(+57.02)WFIAIRPQEYGDSHIVPTYIDK
A0A809KAR0	LGSQFHIPHGLANALLISNVIR
Q5FMW5	LQGTPSEEVINELTNEAK
A6T7Z4	SVFPIQSYSGN(+.98)SELQYVSYR
P21513	NVGQGGDDTLFALVN(+.98)GVVK
A0A3D2B342	ISYISTGGGAFLEFVEGK
A6TF98	SPLVLLHGGPGSTHNYFEVLDK
A0A809KA58	VLSESDFQVNQLLDILR
A0A2C5TKE2	FLNTLYTMGPSPEPNITVLWSEK
A6T716	QTDELTGLSSLVVLDSAER
A0A285JY20	GTSDQEGGMASMVYAGK
A0A0A5SLP6	EHVEGDAIDLADATPWTFPK
A0A2C5TKH9	LVAMGGIGHTSC(+57.02)LYTDQDNQPER
A7ZQK6	YLQDYGMGPETPLGEPK
Q8FEI8	NNTTFASIEATSNPVNTSEAGR
A8A3P4	GMGSVGAMAQAHGSSDR
A0A7D6U395	FTGTN(+.98)SDNQTETNVSTLK
A0A855VV83	IVDVELHHGFSADPTFMDVMR
A0A7G8QHU8	KVLEDMGYETGLGDEGGFAPNMK
Q8FAT5	DALAPHISAETIEYHYGK
P0A8N5	DALAPHISAETLEYHYGK
A0A7G8QRB0	TASEFGYLPLEHTLAVAEAVVTTQR
A0A809KA47	TASEFGYLPIEHTLAVAEAVVTTQR
A0A212ISZ7	TASEFGYIPLEHTLAVAEAVVTTQR
A0A0A2R8A4	LAQESGFDGELADLTDDILIYHLK
Q5FI48	SAGASAQVLGFDGNYTLVR
A0A809KEM6	LAGMTGTADTEAFEFSSIYK
Q5FLW8	TPQHMQGINVAGYHEHFITDDR
A0A809KAH2	AVVNKPAVLLADEPTGNLDDALSEGILR
B7LQ20	IIFPSTSEVYGMC(+57.02)DDKEFDEDNSR
A0A2T4HX23	IDKDTIDPDDPDMLQDLIIDAVNK
A0A0A5SIB6	DHGIIVLAEGVMDAEEFKDELLK
A0A2C5SPN7	VAGIN(+.98)GLSLNLLDVFSGFDK
A0A3S4CWB3	IATVTNFPHGNDDIEIALAETR
A0A2C5SRD8	AFLDISQVNPGHTLMVPK
M7CI08	AFLDLSQVNPGHTLMVPK
A0A1I6EMH8	LAESELPATESLAITIDR
A0A2C5THM9	LTEGASILGLFVMGALVNK
M1SXR1	HFESTPDTPEIIATIHGEGYR
A0A1M7FJM7	YGNDSQNVLHAGLIGQLAEYSEPVDPDKLLPR
A0A2S1BES6	YGNDSQNVIHAGLIGQLAEYSEPVDPDKLLPR
A0A376FDJ3	SEFAEN(+.98)DAYVHATPLIR
A0A809KDG2	LHVC(+57.02)GNNPTC(+57.02)DGYEIEEGEFR
A6UZH4	YTHFDAGTHGFN(+.98)AQTPMWEK
P0ABH9	HYEIVFMVHPDQSEQVPGMIER
A0A4R0G1I0	AAPAAAPAAGNDFVENDAYVHASPVIR
A0A3N1IZ83	VVSEITESN(+.98)GSSSMASVC(+57.02)GASLALMDAGVPVK
Q5FL35	ITLESNDVDGNEEFDEEVLHMR
A0A8H9VK53	C(+57.02)QSTNDAYPTGFR
A0A7Z1F8E9	MIQEQTMLNVADNSGAR
Q5LG64	YMLVDGQGNFGSVDGDSAAAMR
A0A5J6VXY6	IETEDGIQTVQDLVTYVEK
A0A809K9U3	SAEADAQLMAENIAAQLEK
Q5FJI5	GC(+57.02)PGDTAGDTFLN(+.98)GEQAQPNK
A0A7L6CJB3	MMNANATAHEIATAVVEPGKDGIK
B5XV25	LMEIAQQQHAQQQAGSADAQASNAKDDDVVDAEFEEVK
A6TD48	GYLSPYFINKPDTGAVELESPFILLADK
A0A0D8L7L6	EIAEVIAANKPADMDAALK
A7ZIJ4	AIVGDDHGLDIDTLDKDVALDSR
P0A850	LAATPVPLQLAIGAEESFTGVVDLVK
A1A9K1	LAATPVPLQIAIGAEESFTGVVDLVK
Q0TJC9	FALPN(+.98)STVLIHQPLGGAQGQQTDIQIAANEILK
B1LJT9	LGPEEITADIPNVGEAALSK
Q8FJA2	EDNFWEHGAGPC(+57.02)GPC(+57.02)TEIHFSR
B7N391	EIVETLEDMGFEVEAAHHEVGDGQQEIDFR
B7MS42	NLAGMDDANSTEFDADC(+57.02)K
B7UN10	ELESFAQFGSDLDQATQAK
B5YT58	DLSGVSSTHISLPFISAGESGPLHLEADLTR
A0A811XAL5	SHVNIGTIGHVDHGK
P0A9C5	WGHSAIVNTSGN(+.98)GDC(+57.02)HIILR
A4WBM3	KLEHYAQNDPDAYGYSGALC(+57.02)R
P06612	FIAIFEGMTDNPYMQER
A0A2T4XV77	TSTTSLLAHVLGEVAPTSYLIGDGR
A0A2T9V2J7	VYSGVVNSGDTVLNPVK
B5XNM4	KPAAVILEAVQGEGGVNPAPVEWLQR
A0A330GKB4	GWDSNWYGGNDYGDSLLEDSK
A0A809KAG1	GTGMASLALLLHDLGYNVAGSDIEK
Q5FLZ5	YGC(+57.02)DISGPATNAQEAIQWTYFGYLAAVK
A0A1L8SBS5	ENYGVGIGSGPLAGLC(+57.02)AR
A0A413AR79	GVVVGTDHAAEAITGFFTK
R2RP47	AAMDVDGPAVVAIPVDYR
A0A809KBI0	FLHDFEGTVVAITHDR
P0A7D4	DEQGNVLSGDAWVHNSENC(+57.02)YINSDEK
Q5FKY2	MLGDFNESNGTAAIIGAGLAGLNHDQC(+57.02)AK
Q7WUW8	GLPLYAHIAELN(+.98)GTPGK
A0A6B0TJX1	YGAHGTSHFFVTQEAAK
A0A7T4NQQ5	GLELVGQTDC(+57.02)EGGAC(+57.02)PIK
A4WCF6	GLEIVGQTDC(+57.02)EGGAC(+57.02)PIK
A0A2C5TUL2	LYQQN(+.98)GGAQGAAGQAGPQGGNPNDGNN(+.98)GGAQDGEFHK
Q5FJJ4	SGDIDPAIIFHLHDTLGMSVDQINK
A0A7M2V2L0	SYDPC(+57.02)C(+57.02)FAALPIMK
B5XS03	DDNPSLQELVAVALETGR
A0A7L6CPY9	ELAAFSQFASDLDDATR
A0A8G1TCS7	TDEDWEAAFDNAKDEVEK
A0A242A3M1	EIPQVAGSLEEALQALDADR
A0A8I1KG35	VQLVGDDLFVTNTEILEK
A0A1Z3N222	AM(+15.99)EEC(+57.02)SAFAPLHNPANLLGVEEALK
A0A143I1M6	IPVIAGTGANATAEAISLTK
A0A144L8H9	YLLLQQFSNPANPEIHEK
Q5FIS8	LDSGESMMDHAMVITGVDIVDGKPTK
B5XUA8	LDSGESMMDHAMVITGVDLVDGKPTK
A0A8E1V457	DATAAVDAVFSTIQDALAN(+.98)GEK
Q5FL54	VPFNPDVHQAISMVDAADHESNHVVTVMQK
A0A7T9XHX8	TKPHVNIGTIGHVDHGK
A0A2C5TTZ9	TPLQSYPLDIHHVQDHLK
A0A8H9ZGZ4	GDMGVEIPFMEVPFVQK
A0A2S1BAT1	HYAHMDAPGHADYIK
B5XTK9	AEVVC(+57.02)DEWHLPVVAEPIPLFGQSGDDR
A0A8B5ZX48	AENTEGGQVIGWTYK
A0A7G8QIR0	VAEEQAAAHTTSNNLGIDNTFYR
A0A1M7A995	EQLEDNVVLGTLMLEQDEVDGLVSGAVHTTANTIRPPLQLIK
A0A2C5TIT2	HEAQLGAGAAHSEALR
A0A7T9XEJ7	YSDQQVEQLLSELTNVLESHK
A0A2S1BG77	SPVIVQFSN(+.98)GGAAFIAGK
A6T4Z7	LLMTLQNLSNEELLPVAR
A0A2C5TSU0	LLTGIHNEDTIEQYHAHGR
B5Y1H7	YGNDSQNVLHAGLIGQLAEYSEPVDPDK
A0A809K9X5	YGNDSQNVIHAGLIGQLAEYSEPVDPDK
A0A2X1SYM9	AEAAPAATGGGIPGMLPWPK
A0A433ZV87	AEAAPAATGGGLPGMLPWPK
A0A6I8ABJ0	SVAQVVNDSSAQSNKEPDYLDIPAFLR
A0A2C5TS70	TIASLTPHLDKGDILIDGGNTFFQDTIR
A6VF32	TLASLTPHLDKGDILIDGGNTFFQDTIR
A0A2I1WVL7	EAQYAASHTASIGVALASC(+57.02)HLPQEADSAPR
A0A8I0D8E9	QLAMHVAASKPEFVKPEDVSAEVVEK
A0A2S1BEH3	MGYDATQMFDNNLTNLISEHSK
J7U0V2	MDMVDDEELLELVEMEVR
P0AES4	QIAAVAEDGEPC(+57.02)VTYIGADGAGHYVK
A0A5J6W2D8	IFDFVKPGVITGDDVQK
A4WCR5	VAVTELAHIVDETLEANNLDR
A0A4Q8X1C7	LGFGVYNVHTGFDPANTEQLAALLK
A0A6S5KGY8	FAAYFQQGNMESN(+.98)GK
P04079	FC(+57.02)GAEGIENVVMLSTLR
A1AE43	IGENQGGGELASVEDAK
B7LKD4	LMLQSAQHIADEVGGVVLDDQR
B7UGU5	DYLDGVDVAEGELVVLENVR
A0A5B0SXW1	GDVGEAIMSDIYNSNPTAVR
A0A5A9DV63	DVYVDLLTDSGTNAMSDK
D4BKJ6	NMDLEQEC(+57.02)EQLREELNETNSETK
A0A7X5JR92	LTEMGFPC(+57.02)IGLPGTIDNDIK
P0AES0	LHPLAC(+57.02)EAYNADFDGDQMAIHVPLSDEAVAESR
P0AAI3	FVQAYQSDEVYEAANK
Q8X9L0	YLDMAQQYQHLGPLYEVPAGLR
A0A0A2R3D4	VLEDMGYETGLGDEGGFAPNMK
A0A198H1Y4	ASGTDEAVVLVPPIR
A0A495AG69	ESAPQLC(+57.02)HQC(+57.02)EDAPC(+57.02)ATVC(+57.02)PVNAINR
J7UAE7	HAIVAITEHMC(+57.02)DVDELAHFIEK
A0A2S1BFN1	TFTSQEFTHYLEELTK
A0A8I0D9G6	FAIIDAVN(+.98)GDEYLSGLAEC(+57.02)FHLPEAR
P36683	EAGINAVGQPQIVPVSMDK
P00452	HAIVAITEHIC(+57.02)DVDELAK
A0A242A5K7	TAGSIFDPTQTMVTTAGDK
A0A2C5TJC0	TLDLGEAGDNVGVLLR
A0A0J1PGQ8	ADHPFVGYGLLPMEVHSEQGC(+57.02)DVISR
B5XQC6	FPAIIYGGAAAPVAIELDHDKVWNMQDK
A0A5J6VWX6	AVGAVNGPIAQALLGQDAK
A0A1I6DZW2	EMNIADYDAELWQAMEQEK
A0A2T4HV48	IVTEIFDEVAEAHLIQPTFITEYPAEVSPLAR
Q5FJM4	AAPAAAPAAGNDFVEN(+.98)DAYVHASPVIR
Q5FLA7	YSTLGGVC(+57.02)LNVGC(+57.02)IPSK
Q93G04	SGEIDMTYNNLPIELFQK
A0A1M7KSH4	HELDIAPSEPPYEPEEVLSALNAGEK
P04825	NVGQGGDDTLFALVNGVVK
A0A837Z8D2	MDNTTKPSFHNVLEFVR
Q5LG30	AELDGKPVIVC(+57.02)STGIGGPSTSIAVEELAQLGIR
A0A376F7T8	TLVAIMENYQQADGR
A0A156T699	ILELAGFLDSYIPEPER
A0A0A5SIR1	IIELAGFLDSYIPEPER
Q5FML0	TVAWYDNEYSFTC(+57.02)QM(+15.99)VR
I7JUH5	VGDYTVAIGNPFGLGETVTSGIVSALGR
Q5FLL1	IGVLTSGGDAPGMNAAIR
I7K038	SIGLDLDRDQMMAGVQDAFNNK
A0A7G8QM84	VITASDSSGTVVDEDGFTAEK
Q48436	VPQLALIIGNEAHGVSSTIASLSDEK
A0A809KDL0	LDGASLHFAPLEFPAVADFEC(+57.02)TTALVEAAK
A0A809KDY2	TALDIDYRPVLWGLTSLGDGETR
A0A0D8LAZ2	EMTLNDGHTFVELDQVQSEFAK
A0A0A2R1W2	HGDDPLMLVLAADHIINNQPVFHDAIR
Q9RGY2	IHAEVPLSEMFGYATQLR
A0A6L5EIZ2	WVHFGLTSTDVVDTAQGFLLK
S4FKR4	GANFDAYAGQDIVSNASC(+57.02)TTNC(+57.02)LAPLAK
A0A433ZUQ0	NVLNLEDANSAEAEPNC(+57.02)K
A0A8I0PVH8	VYDYYESQNQAQYDAK
A0A0A2R7T2	LGANPVPLQLAIGAEEHFTGVVDLVK
P13794	SVVANAVIAHSAEEAIAK
A0A3Q9EK82	DAGNDEADMIDEDYLR
Q8GBC6	DTTTIIDGVGEEAAIQGR
A0A0X8PPI4	DQVVGVVGTGHIGQVFMK
A0A200IEA4	DQGKDPATLEHVVPFK
A0A415EPV1	AAPTYEELSNSQELLETGIK
A0A336QUB1	IQGIHFEGPFFTEEHAGAENPK
A0A6B0TKM6	IQGLHFEGPFFTEEHAGAENPK
A0A7T4NQP6	EFEELGLLEEIKPHDLTVPYGDR
A0A4U6H5Y1	GMGESNPVTGN(+.98)TC(+57.02)DNVK
A0A7G8QMD3	EIGNGFSELNDAEDQAQR
A0A482PL40	MPAEN(+.98)GIPLSEVPHFIDEGVLK
A0A7D6WXE4	NVLQPIGWDAFGLPAEGAAVK
A0A5B0T4S7	FLNTLYTMGPSPEPNITILWSEK
A0A7D6TS99	AMDLEQEVENLREELNETNSETK
A0A7L6CG85	TMTDC(+57.02)IAHGLETEGILPGPLR
A0A0X4EKG4	FEGTEDGVETILEAIK
A0A198GTD0	AIAQVGTISANSDETVGK
A0A0A2RBF5	HYAHVDC(+57.02)PGHADYVK
A0A7G8QIK2	TNLAGLMDGYFHHESSIEGGQHLNVNVMNR
A0A0A2R4N6	GNDMISHLYQPMSPSVLNLIK
A0A3S7EAI6	LSDLAHVEGDVVDLNALK
Q5FLS6	SGETEDATIADLAVGTAAGQIK
A0A809KDQ6	HAGVDMTKPDYLEDAFK
A0A7W3BPE8	FGDVGADTLGHIAEAC(+57.02)AK
A0A3D2B4X5	HEEAGALAASSEYK
B7LQ71	AHYVLMNVEAPQEAIDELETNFR
A0A1M7ASK7	DC(+57.02)VMVDDMIDTGGTLC(+57.02)K
A0A8H9ZHZ1	AHLAPFVPGHSVVQIEGMLTR
A0A809KDD2	MQEWFESGLQQWDISR
A0A7I6WRD1	FSAMSASDDGVMPAGEYLQK
A0A7L6U7Q1	AAPAPEPVADVC(+57.02)SDSDNDGVC(+57.02)DNVDKC(+57.02)PDTPANVTVDANGC(+57.02)PAVAEVVR
A0A064D8Q6	DVTLAMDC(+57.02)AASEFYNK
A0A0D7LQL5	ATIDGLENMNSPEMVAAK
A0A0J1LMB0	LVSWYDNETGYSNK
A0A2T9UX95	LHHIMLDIHNAC(+57.02)VEYGSEEK
A0A2C5TTR0	VMVTSHLGRPTEGEYNEEFSLLPVVNYLK
A0A3S4H2G5	GMSSFDQSSLTGESVPVSK
A0A2C5TL40	TLAEGQNVEFEIQDGQK
A0A078LLJ5	IVLPVDNVAATEFSNDASR
A0A2X2VTJ1	DYAGQEIVSNASC(+57.02)TTNC(+57.02)LAPLAK
A6TCF1	LYDWVLDNITIPVHPR
P0ABK5	GNVVNLALGFSHPVDHQLPAGITAEC(+57.02)PSQTEIVLK
A6T6C3	IVVEKPFGHDLASAEELNK
A0A7T9XFN7	LVVEKPFGHDLASAEELNK
A0A0M3EV42	EMLIADGIDPNELLNSLAAVK
A0A495AKY6	SENAALVNSFWLLDDSKDEVR
P23843	GIMEGEYDHLPEQAFYMVGSIDEAVEK
Q5FLS5	ADGAMDAGNMLKPALAR
A0A0A2R940	AKDYLFEIGTEEMPAHVVPR
A0A2S1B9C1	AVAEGANMPTTIPATDAFLAANVLFAPGK
A0A059MXG9	ISNAHSQLLTQLQQQLSDNQTDIDSLR
P0AFF6	LVDVAQDLVVTEDDC(+57.02)GTHEGIMMTPVIEGGDVK
A6T9Y5	SGETEDATIADIAVATNSGQIK
P08308	ELGEMDDAPDENEALKR
A0A0A2RHJ7	GLHVGHPEGYTATDIVSR
A0A1M7DKG7	FALPNAEIMIHQPLGGAQGQATEIEIAAR
P0A8M0	FPAIVYGGEAAPVAIELDHDK
A0A8I0D902	HEEVAAFAAGAEAHLTGK
A0A484Z4S9	IVDLSELFGVTTDYLLK
A0A447URG8	NKPQYTPNVDC(+57.02)GDNVIVVNASK
A0A8I1FCM6	GVQAMLDAVVDYLPSPVDVPAIN(+.98)GILDDGKDTPAER
A6T4X2	IIALEN(+.98)GPQSETDLIIPGK
P46837	IADQLIVGGGIANTFVAAQGHNVGK
A0A7L6CIY6	NALATIAQAQEESLGDNKPADDLLNLEGVDR
A0A212I566	VNQIGTLTETFNAIEMAK
P14407	VFMQPASEGTGIIAGGAMR
Q5FLL5	YINIGVAVDTPN(+.98)GLVVPVFK
A0A7G8QT32	GESAPATAYGAAIVGGDN(+.98)GR
A6TH93	MDC(+57.02)SSEC(+57.02)AMAGLLALR
B5Y325	ILPELAGDKPVESHDSSTN(+.98)GLINR
A0A329H3F7	FPAIIYGGEAAPVAIELDHDK
A0A263VVN8	EIELTDAYQNTGAQLVK
A0A4R0G4T7	GGVFTEDAINTYIDLLR
A0A5C1C557	VYSGVVNSGDTVLNSVK
A0A6S5XXC5	TTGEHEVSFQVHSEVFAK
A0A851GEU3	AKDEADEKDAIATVNK
A0A428LK79	VIN(+.98)DNFGIIEGLMTTVHATTATQK
A0A7Z1F546	AANDDLLN(+.98)SFWLLDSEK
A0A1B8HUJ8	GEALEHSIVTALHALPSR
A0A1B8HR24	AQNLVNQFEAVTSFISPEILSIPADKFEQFK
Q59199	AFSQFLNLANTAEQYHSISPN(+.98)GEAASNPEVIAR
A0A7G8QFM2	AGVTDSHYSIEFGSPK
A6LPP6	LPSFDSTDNTLDSAFK
A0A2C5T7J7	EPDHSINPDEAVALGAAIQGGVISGDVK
A0A8H9ZP01	DQVDYMDVSTQQVVSVGASLIPFLEHDDANR
P0AC38	DAGTVADGC(+57.02)DVSTPGSITYDIVK
U4QJW2	IAAQDGVFIEPGSAASLAGVIQHVK
A0A3Q8SV22	AAGAELVGMEDLADQIK
F0NTS5	ITFEQNDGEINFSR
A0A6A7K1X0	VVVALPGTLMPN(+.98)GAQIWPGK
A0A0A2R746	ELNIC(+57.02)TGC(+57.02)GPGAMEAPMK
A0A3S4DNY5	QIVENAGEEPSVVVNTVK
A0A7H9E749	GDRPFVLGPTHEEVITDLIR
Q70U04	AAILEGDMVGSYMHGAR
A1ADS2	YTDTPAGAALVAAGPK
Q8FFC9	AIDEAKDEDTADIFTAASR
Q0TF64	SEHDTGVSPVFAGGVEWAVTR
P15288	HLFTSESVSEGHPDK
A0A291DL37	GILQAEGAEIINEENWGLK
A0A1M7HLT1	IAIGDPSSSSGYVYPVAELYK
A0A4Q8WNR7	N(+.98)GDTLQGHQITETEAGVSPR
P68767	TFHN(+.98)GGVAGAEDITQGLPR
A0A2C5T911	YTLAGTEVSALLGR
Q5FLN0	GPVVDENALIAALQK
A0A809K9E7	THNQGVFDVYTPDILR
A0A0A2QZH7	THNQGVFDVYTPDIIR
A4W9M3	LGQQYLAALHQAFPGVVLDEAWQTK
P0A9P0	FLFN(+.98)N(+.98)GYADQITSVLK
P0ADY1	SGGGVRPGFEGGQMPLYR
A0A0H3CPT3	GVQAMLDAVIDYLPSPVDVPAIN(+.98)GILDDGKDTPAER
A0A0F3ZGN1	GVQAMLDAVIDYLPSPVDVPAIN(+.98)GLLDDGKDTPAER
A0A2T4XWZ9	MEIDPVGAAYTIIMQDDLK
A0A2U3EV40	MEIDPVGAAYTILMQDDLK
A0A1H8VN76	GLPEEVIPDLAEHLQAGIVVLGTVGR
A0A143I565	ELLSQYDFPGDDTPIVR
A0A2J7T8G4	LLAEAGYTADKPLTINLLYNTSDLHK
A0A0F1WK81	FNNYGPIADGILHNGEPGIVNLDLSR
A0A4Q8WR55	MIIYLHGFDSNSPGNHEK
A0A809KD14	STHGVNC(+57.02)TGSC(+57.02)SWK
B5XZG7	GVVVAIDKDVVLVDAGLK
A0A7L6YHW5	LGANPVPLQLAIGAEEAFTGVVDLVK
C7B9P9	EIELEDKFENMGAQMVK
A0A7G8QJA0	HNLPHNSLNFVFHGGSGSTAQEIK
A0A8B5Q9S8	TPNIQIIHAGLEC(+57.02)GLFK
A0A5Q2K8Y4	LAQLDESQLPDHNVTVQIDYSTLNYK
A0A0P0EC24	LLAAGIGDALATWFEAR
A0A0R1NLW8	LYDWVLDNISIPVHPR
A0A1Y4W1E7	HLGADTDVPAGDIGVGGR
A0A3S8SDV7	VYGEDGAQMAPENADR
A0A8H9F795	LIDYGFHAPTMSFPVAGTLMVEPTESESK
A0A1Y4Q6N6	MNFSHGSPDDHVER
A0A221ZPG2	GALVDDIAYTIALTAIQAAQDEAK
P0A6P1	GVELVQLAHGNDLAVANIHASR
C7B9S2	LPAGITAEC(+57.02)PTQTEIVLK
A0A495AG75	APVIVQFSN(+.98)GGAAFIAGK
A0A809KAL9	VIN(+.98)DNFGIVEGLMTTVHATTATQK
P0A3B2	GC(+57.02)PGDTAGDTFLNGEQAQPNK
Q5FMH5	VNVN(+.98)GGAIALGHPVGASGAR
A0A1M7DLY4	IETGVIHVGDEIEILGLGEDKK
A0A8I0PUD1	LIQLMNETVDGDYQTFK
A0A3R8UDJ8	SGDTSGEELVILNTIDHGPFPLSQLK
D2ZI77	YVVSPIAGLTATDNDNSVDTR
A0A7G8QKW0	SYDTSMGFSPIAGVTMATR
Q70TY9	AFTSEEFTHFLEELTK
Q5LAF6	VAVSGSGNVAQYTIEK
Q5FL15	FSMNTAHEIAAHIVETAK
P37689	EGVQEDILEILLNLK
A1AHE9	DFNEALVHQVVVAYAAGAR
A7ZTG6	EAADIMQVAVQGANAMR
A0A7D6TUH2	DAIAADQLFTTLMGDAVEPR
A0A4V6CH24	AAPSYEELSSSQELLETGIK
A0A7W3D367	TYAADADSDFAQLVSDLNDEQQSLIGDIK
A0A859T4M3	GFIVGC(+57.02)PVATELGLGFVPAR
A0A7Z3MAP0	GFIVGC(+57.02)PVATELGIGFVPAR
A0A7W2Z2Y7	HSQVFSTAEDNQSAVTIHVLQGER
A0A7W3CUD2	HSQVFSTAEDNQSAVTIHVIQGER
A0A7G8QNI4	DLNDFATVNAEYAAFFDEHK
C7B9P6	ELAGWMC(+57.02)DVLDNINDDAVIER
A1A8U7	ADIDYGFAEADTTYGK
B5YQM4	FGASISGSHVAIDDIEGAWNSSTK
A0A8I1G769	EHVYLYDLGELQALAETHPNLK
A0A7D6YUW8	YAEIADHLGLSAPGDR
P0AB71	EHSDKPLHDISYAYLGDAR
A1ADA7	IFEDNSLTIGHTPLVR
Q8FFM1	VSPIIDESGLAVDFK
P0A8L1	FNNFINDSLLEGAIDALK
B7LN61	FNNFINDSLLEGALDALK
A0A7G8QSI1	LPSIDDQQITQYLEVAK
A0A2C5TUX8	GTNDSGSTEVQVALLTAQINHLQGHFAEHK
D4BH11	HVNINTLEMMPVSQSFAGLSVHR
A0A7L7IUI6	AAVNAGPGSLGPVNLPLPVVADR
A0A855LZB8	AEDYSQIDAAPEEK
A0A377KY61	VYSGVVNSGDTVLN(+.98)SVK
A0A0X8PQ30	AANAGGVATSGLEMSQNSVR
B5XVT8	VEVETPEDYMGDVIGDLNR
A0A2C5TU49	DITLAMDC(+57.02)AASEFYK
A0A241Q820	DPLVEQIIAGVAGLK
A0A7X5FXQ2	YDGLVEQLGGHNTPAVGFAMGLER
A0A7G8QMQ5	DITDKEYYTN(+.98)SFHYDVR
Q5FMA3	AELDGKPVIVC(+57.02)STGIGGPSTSIAVEELAQLGVR
A0A1M7LLX7	GHLEFESDTIGGDFVIQK
A0A8I0Q2E7	NKPVIVVDGSGMQC(+57.02)QDSATALIK
P0A6K6	LADIIADSQHPDAATIAEQEELVDR
A1AJV0	MAEPLDMDYVETMLTTNQK
V3PC27	ITEVEAQEIVDHLIMK
A0A2X1SNZ2	FGASSLLASLLNALGYADAK
A0A7T9XKN2	LSDLQLIEGDVIDLNVLK
A0A2C5TUX4	VDPQTGEVIDQSTLDHLTGQLTAFGDYIQR
A0A447J266	VFIMDDAEQFMPNYLR
A0A7M2V0Z0	ADIDYNTSEAHTTYGVIGVK
A0A0D8L7I8	FGQEDAAPVVAPAPAPAPEVATK
A0A0A5SEP6	MVHN(+.98)GIEYGDMQLIAEAYSLLK
A0A447IY75	GHTAGIHSSDQNIIDEFAMK
A0A6S5KEW1	SLGQFNLDGIQAAPR
A0A2T4XXC8	TASEFGFLPLEHTLAVAEAVVTTQR
A0A1B8GYZ7	VVAGAVNNEVELTLEHGEILTTVITK
A0A1B8H7R3	IITDVHEPSQAQPVADVVDVIQLPAFLAR
A0A5M9RCB0	VEMVQIVRPEDSMDALEEMTGHAEK
A0A376FMC0	ADYADSFTENGTHGSDSVESAAR
P24182	NHGFSVSGYSIDKPEVDALAK
Q8X9B6	TGKEPLDVFEEAMNNVMPVLEVR
A0A808IDD6	DFGIYSELLPHDLSIEK
Q5FLK4	FDMSEYMEQYSVSK
A0A809KC11	VVGAGFDSLSNYYTLGMK
A0A809KD75	VVGAGFDSLSNYYTIGMK
A6T6Q6	DLYESLTQILAVK
A0A0A2R961	C(+57.02)DLC(+57.02)SFDEQGPAC(+57.02)VR
A0A1M6ZLF8	QLGIHVATPVFDGANENDVWDTVR
A0A8I0U7C9	AFVPLSEMFGYATSLR
A0A2C5TNX7	NWSETSDSPEDSSDYHVTTSQHAR
A6VCK1	DGYADGWAQAGTAR
Q02FS8	FLSASEAVEYGLVDSILTHR
Q9HV55	AHDANYSAPLHVTLR
B7V1F6	AWYQDEGYGVDTIQAVLAR
A0A0A5SJB1	LDNIIWFDHLSTDVIHQVVDK
A6TEJ5	ELASLADVFVNDAFGTAHR
Q9HZ71	LEEMPGDEGYPAYLGSR
P07017	VAYFNELDSYAESQGLNSK
Q5FIN5	LPAGVTAEC(+57.02)PTQTEIVLK
A0A3R9NFP5	TFGEAAC(+57.02)QQELEAFLAHR
A0A8I0DA79	LNWM(+15.99)LSN(+.98)GESPLFSEDAK
M7CFU4	KLGVDIDNLLC(+57.02)SQPDTGEQALEIC(+57.02)DALAR
A0A2C5TQX8	DTMC(+57.02)QLNKPGADFSEIDGVK
P0A6B7	STIFNSVTELVGNTPLLK
P09146	NVYTDPLNVLQAELLHR
A6LPQ4	NDGVDFVLEC(+57.02)TGFYTSK
P00509	ATLKPEGQQALDQMYSQLSNLDPK
P0A953	KYVTDTSVLVNDALDQNKK
A0A7H9FXC7	AAQYVASHPGEVC(+57.02)PAK
A0A4U6MWL6	ALVEAN(+.98)GDIELAIDNMR
P0AFG3	GVIHWVSAAHALPVEIR
A0A809KAQ6	YDISPEFQQMLDAHAAFLR
A0A809KE47	ENWGSDDC(+57.02)AIAC(+57.02)C(+57.02)VSATVMGK
A0A6I4XRC5	DNEPQINFDDVDLDADDR
R3KPB0	ELATGEQQTLAQSGLSAR
A0A0M2ADQ4	GESAPATAYGAAIVGGDNGR
S4FCW7	HVDVLPHGLINNVDEK
A0A059MZJ4	VTIDGWC(+57.02)GPVEIEQIK
E0HC91	IEQQLTSQGFENIADLSK
P00370	GLETIEVEKPVVEVKDEDIDGMVETLR
Q8FE34	AAGQADAAMEDGDALIFMNFR
P21170	FSLPDQDGEQVNLTDFQGQR
A0A6N2X5L0	VAIANVLKEEGFIEDFKVEGDTKPELELTLK
A0A6S5JY54	IGETHEGSATMDWMEQEQER
A1ABI2	AIDDEIYASMAQDQSTMK
B7L5J0	LFQDYDLALLEVNPLVIK
A0A1I6EMR4	GHVVTAYEDVALWHER
A0A7G2IQY5	ALTEAN(+.98)GDIELAIENMR
A0A059N5A0	MTSESDFQVNQLVDIMR
A0A828QNN1	GDIIIDGGNTFFQDTIR
X5NVK0	GDILIDGGNTFFQDTIR
A0A8S6WM84	AVQLGGVALGTTQVIN(+.98)SK
V3PN38	VAAQLASTGINITEIAR
A0A7W2V9Q3	EC(+57.02)SVYC(+57.02)ELVSNPEQIQQVLGIAMR
A0A4R0G0K7	DDSDGTGILSQQDITDVMK
A0A7W3GUH4	DANDTGSTEVQVALLTAQINHLQGHFAEHK
A0A6S5XS21	EAAESLFENLFFSEDR
A0A7U4MSF6	TPLIISGPAEDSSELYMK
A0A7U5UFH0	VYSGVVNSGDTILNSVK
A0A5J6VYH2	NAAELFTQPDIDGALVGGASLK
P32176	ILILHADHEQN(+.98)ASTSTVR
Q5FIY7	ALLTLGGLPTSGQITLFDGR
A0A7U5ZUD9	SQMENLHWLGIDWDEGPDK
A0A2C5TH27	KGAEQMNSFKPDVIIALGGGSPMDAAK
A0A7T1R055	VFDFVKPGVVTGDDVQK
A0A6G4MIE7	IWGVTGDSLN(+.98)GLSDSLNR
A0A7U5V649	IWGVTGDSLN(+.98)GISDSLNR
A0A0A5PEK8	VENIEERPGGAANVAMNIASLGATSR
A0A285JS96	GLTFDDVLLIPAESHVLPNEVNLSTK
A0A5J6W088	VVITVPEDYLGDVMGHVTAR
A0A809K9S6	IPVIAGTGAN(+.98)ATAEAISLTK
A0A0A2RGU0	DHVSLGEMTDGLDFPAAVK
A0A7T9XHB1	AAGAELVGMEDLAEQIK
A0A0A5SIS2	FQSTLDTGLTLLDDLIEK
A0A4V0ATF3	GDDSAAAEELAAQTGDR
A0A1X3ADF6	N(+.98)GYVAHEC(+57.02)ILDIRPLK
A0A826HUC5	KADIFVENIKPGAAEK
A0A3D3HPS8	LGIPVHVSMSTDYNTVVEAMK
A0A1B8GYY6	FAGVPVFN(+.98)GLTDEYHPTQMLADVLTMR
A0A809KAJ8	FAGVPVFN(+.98)GLTDEYHPTQMIADVLTMR
A0A837YZW5	TSAVNWC(+57.02)PHDLTVLANEQVIDGC(+57.02)C(+57.02)WR
A0A7W3DCY7	LVPELVTQQEPGQLFVIR
A0A145DDL6	LAPSLTLGC(+57.02)GSWGGNSISENVGPK
A0A4R0FTN9	C(+57.02)MNFHADNLSLHEN(+.98)GMR
A0A3D3HVG1	AGQPAQQSDLINVAQLTAQYYVLKPEVGNAEHAVK
A0A1B8HB51	VAAALTALTGDNEDQNVGIR
A0A1B8HA88	SLQEAVMEEIIKPILPAEWLTSATK
A0A1B8H592	IIEVQGTAEGEPFTHEELLTLLALAR
Q8FB77	YDDAPNNVAQAVIEAR
C2EQZ8	AAGLEPGKDVYLGFDC(+57.02)ASSEFYEN(+.98)GVYDYSK
A0A0R1HCH5	LSHLLDEANIPHAVLNAK
E4SL16	ERPVATGHDEQSWAQNR
A0A0R2L0J1	FLSAAEAVEYGLVDSILTHR
P35340	AAYIMGEDPLQTDAELSAVR
Q5FKV3	LIDFGFHAPTMSFPVAGTLMVEPTESESK
A0A495ANI4	TADTAYLIDTLGASEIMDR
A0A4U6LGK0	NEGYLQGQLGNPEGEDKPNK
A0A2C5TTD1	AAN(+.98)DDLLNSFWLLDSEK
P0AC53	DYIHVMDLADGHVVAMEK
A0A7G8QSD3	KAELHAEIAPFGGEC(+57.02)SQNEIDR
A0A2X2SF88	IVSTLGPASN(+.98)DIETITALANAGANVFR
C2EPD0	AHGMDESKLEEIHK
J9V628	VTEAKPVNAPILYQYGAFGK
A0A809KA64	YTGAITAAAGTIHR
Q5FIM1	N(+.98)HFASEYIYNAYKDEK
Q5FIL6	GATIVGHWPTAGYHFEASK
P28635	QAITSAGTGC(+57.02)MAALDAER
A0A291DR95	FTLTSAQDDFINSSFHEFR
A0A4U9ZK05	TGISAAFLGNTAEQVIDHLR
A0A1V8ZM49	TGLSAAFLGNTAEQVIDHLR
A0A809KCI3	ISELSEGQIDTLRDEVAK
A0A1M7FQM0	IKDN(+.98)DTGVSPLFALGTEYAITR
A0A0A5UIQ6	MDTLAGIFGIGQHPK
B7MYF7	IIELAGHLDTYIPEPER
Q5FHV4	IANVNEDGFENNPYLDQVR
A4WDB1	TILWN(+.98)GPVGVFEFPNFR
A0A0A2RHB0	LSELLDKPVTFVPSNEGK
P53593	TGLSAAFLGNTAEQVVDHLR
A6V7K5	IHGLADC(+57.02)MQGEMISLPGNR
A0A0A5SJR2	ALNYTTEQILDLFFEK
A0A0D8LAL1	DLSGFVDGTENPAGEETR
M7CZ77	YFPEPDIAPDHISQEWIDQIAK
A0A1M7JIF7	DFEEGNAIEGTVTSSVR
A0A0A5SHG6	EMNIADYDAELWQAM(+15.99)EQEK
D4BI44	VLLLDNLSEYIKPGMSIEDIQAIIANMR
A0A7X1BQP7	AVLAENLIASMLDLEVASANDQTFSHSDIR
Q8X4P8	KHVPVYVSEDMVGHK
P0AC33	SLQEAVMEEIIKPTLPTEWLNASTK
A0A2C5TMG7	LVADHLIAANLAGHDSHGIGMIPSYVR
A0A381GSW8	EYC(+57.02)LQFTGPSGADAVEAALK
A0A336QVF9	SNVTEGALVATGQSQPLTLVQQIDPIYVDVTQSSDDYLR
A0A0D7M5U4	YLTGFEVLNPELVIC(+57.02)HLDSK
A0A2Z3XBV8	VRPETIAAENVLHDMGAISMFSSDSQAMGR
A0A1C0PB61	IQVEHPVTEMITGVDLIK
A0A7L6CLB1	ESGFDGELADLTDDILIYHLK
A0A1M7MFW3	VAVTELAHIVDETLEANNLER
A0A0A2RHV9	GNPTVEAEVHLEGGFVGMAAAPSGASTGSR
A0A3S4GWY1	SATGISSDN(+.98)NGYVYEVSGTGK
A0A2S1BBL0	ELMSKPDIDGGLVGGASLDPESFLALVNYQD
A0A2C5T061	IIESVYSHEGYDYAK
A0A447J4Q7	THVLAVN(+.98)GEIYNHQALR
I7IVB3	LMEIAQQQAQAGTAGADAAQDAGK
A0A5J6W3N3	EC(+57.02)IALGYSSVMFDGHALPTEENLAK
A0A3D3HKT1	SQLADYQQALDVQQTR
A0A1B8H2S6	LDIPALSDFSQLLEEQSK
A0A5M9R0U3	TTYTSTDMMDTQEVVK
A0A2C5TP06	HPSEIVNVGDEITVK
M7CIR9	MSHVESLLSSNQK
A0A2C5TPB6	ADIDYNTSEAQTTYGVIGVK
A0A7T9XJG9	HFLNMVC(+57.02)THMADLDYGELR
A6TGB8	C(+57.02)VDTSMGLTPLEGLVMGTR
A0A285KUS7	GDTATNTLKPATVESGATVR
A6T726	GVTPVHFDSTNDGVSAAHDAVNLLR
B7MS22	HAQETHAANSNAIDAR
B7NM68	AVMMLSGGIDSPVASWLALK
B7UMZ3	ILSVSTATNHLSVALNDSQQIIVEK
A7ZJZ6	ANEAYLQGQLGNPK
P23721	SSHGDVDYAQASAELAK
A7ZYL0	TAN(+.98)GC(+57.02)EAVC(+57.02)IFVNDDGSRPVLEELK
A0A1B8H255	LVAPLIDVMGSAGEELAR
A0A809KBK7	VAVEELHNISSIVDSK
Q9HV43	KAN(+.98)ALGKPVITATQMLDSMQENPRPTR
A0A7G8QSD7	DMALEDVMIVTHEVDENLFLAAR
A0A2C5SKG0	DLAPLGITVN(+.98)GYC(+57.02)PGIVK
A0A8I0D8Z1	FN(+.98)GEC(+57.02)SHAEINR
A0A1M7AAR9	IIGSGVGGITETDATLAAASNAILVGFNVR
A0A7T9XEM2	EMNVFC(+57.02)EAEGQAHR
A0A2S1BGB5	SSLTSILAEHLGTQAFYEGVDSNPVLPLYYK
A0A2C5TNU9	ITGAPEETESAAAVIEWLHGDR
A0A3N1I4P8	EQHVSIPAHQVDEDFFEDGK
A0A376FFV4	RGSLPIALDEVITDGHK
A0A386RC66	WMYHYC(+57.02)C(+57.02)DDFDEMTDINK
A0A7T9XII7	NLEVTDLGHPIEVPVGVK
A0A1M7M7A0	AHYVLMNVEAPQEVIDELETTFR
A0A809KD15	MITHVSPLGSMDMLSQLEVDMLK
A0A7U6FBB0	DATAAVDAVFSTIQETLAK
A0A1M7B666	NALTTLALAQEESLGDNKPADDLLNLEGLDR
Q8FF26	HEIKPHWGELGWVTYK
A0A7G8QMM3	LGEYWASLGDIFVN(+.98)DAFGTAHR
A0A447UN64	AEVATIVEDFENADIIKPQDLR
A6TEJ0	VSPAINVGHGQAMGSTDK
A0A7V7M3G7	GYYTFDPGFTSTASC(+57.02)ESK
P0AGD7	DVDKPFLMPVEDVFSITGR
A0A2X1T8S7	EIGN(+.98)GFSELNDAEDQAQR
A0A0A2RGI0	LGDFVDFGFDALLPNTGK
A0A7W3E7I1	NHLEEDAVVVSPDHGGVTR
A0A859T848	AHDVNLTDLLEEETDPALGN(+.98)GGLGR
A0A4P7IZ95	VASLEGEVLGNYQHGAR
A0A4U6MSB4	FDMNDKENYLSSPTLISFAEK
A0A7H9FSP6	GMGESNPVTGNTC(+57.02)DNVK
A0A3S8S9M7	IVAISGPSHAENVAQK
Q5ETV9	EGPVAAAQAAAAAPEAVK
Q5FIG3	YDLAASFQAAVIDVLAHK
P0AG20	MNELMAHHTGQSLEQIER
A0A7U5ZSE8	HASDDEPFSALAFK
A0A3R9A708	IIN(+.98)AC(+57.02)SQAGHVGNPELAVYSSSK
A0A6H3AY99	ATIGSVGNEQHELINIGK
A0A8B5QDL8	TILWNGPVGVFEFPNFR
A0A3D2B6J0	EENGLIDMFTNLFNVEHMDEC(+57.02)NAK
A0A2C5TND5	QEDANFSNNAMAEAFK
A0A8I0PXE1	TFC(+57.02)AHAPGAVEPLQSAIK
A0A2S1B943	VMPFWEDNIAPDLLDGK
A0A7Z2FMD9	GPIEFSNQELDDLIIR
A0A7W2VAV1	DEALHLTGTQHMLNLLR
A0A8I1G2V9	FDVHPIWITNEGYFASEEESFK
A0A7U5UID9	LLVSGMGDALSTWFEAK
A0A7U0AM32	ELVDSDPDLLGNSDIMK
A0A8H9ZJB4	EMLIADGIDPNELLSTMAAVK
A6TCE4	MAGDAPAAASGQQYYVR
A0A7W3F6I7	TEIPEVFSGDIAGAIGLK
A0A7D6PQ62	VKDSAEVLNVIAGGDEHDSTVSVR
B7V1F2	GYYGWDFINDTQILTPR
A6VCJ6	GYYGWDFLNDTQLLTPR
A0A7G8QIK8	LELPALEDFGALLEEQNK
A0A4U6LLH5	YLESEEGDSVADMLQYVK
A0A809KAA6	LYLLSHIPGAGYIDTNEVESEPLWNK
A0A2C5TKR4	VFMQPAHEGTGIIAGGAMR
B2UWY4	DTINAPAEELGPEQLAQR
B2TP91	HPDTYLVSEGANTLDIGR
P37755	HPDTYIVSEGANTLDIGR
E5FN99	EASNESYGYNTDEIVSSDIVGMTYGSLFDATQTK
A0A8I1G4K4	ASKPLMIIAEDVEGEALATLVVNTMR
A0A809KDR5	NFGQYFNAPIAIVDQR
P24474	IQALAGWIAEQIGADVNHATR
A0A8I0DAX3	NYTPYEGDESFLAGATEATTALWAK
M7D3W3	SVSDIAGVPAQINIAEVR
A0A447J9J2	LGSQFHIPHGLAN(+.98)ALLIC(+57.02)NVIR
A0A8B2XY72	STGSYSLVTQQPLGGK
A0A0P8I909	KLGLTPVLC(+57.02)IGESEAENEAGKTEEVC(+57.02)AR
A0A7D6UT85	N(+.98)GSNIALINALAHVIIAENLHDK
A0A0A2R4N5	GVLKPGVELVEPTSGNTGIALAYVAAAR
A0A7D6UGY2	ATDKPFLMPVEDVFTITGR
Q5FM34	GDMLSMEDVLEILR
A0A809KAA4	FLSQPFFVAEVFTGSPGK
A0A5N1I933	LPQVEGTGGDVQPSQDLVR
A0A7G8QR32	AGAPFGPGANPMHGR
A0A0D7M546	GANFETYAGQDIVSNASC(+57.02)TTNC(+57.02)LAPLAK
D2ZHX3	SEFAENDAYVHATPLIR
A0A495AIZ3	IQIVLDDFIC(+57.02)TNPALLK
A0A809K9F2	VAGINGLSLNLLDVFSGFDK
A0A809KA25	LGDASLSEGLEQHLLGLK
A0A809KAG4	VLPLSVAMDGQYGLHDLHIGTPAVVGR
A0A1D3AIA4	ELLQLGGLPTSGQITLFDGR
A0A2U3EVJ1	FEEIIQAHDGHNLNVQLER
A0A2T4Y077	KLNSAVFPSAQGGPLMHVIAAK
A0A0F3ZDY6	NLTAVDATDIC(+57.02)NLIGK
A0A263VPB9	QTGYMPVNTAALNDSAYQK
A0A0G3PFU1	VC(+57.02)AFIDAEHALDPVYAK
A0A7I7FTE3	NHFASEYIYNAYK
A0A809KB32	KHQKPSQTDAN(+.98)GGVVESEGSIHASNVK
A0A1I6EMW8	YAGLSEMALYYIGGIIK
P02942	EAYALHGAGGHAATNHAASEPSK
P0AAB6	KDVNPDEAVAVGAAVQGGVLGGDVK
A0A2S4RT20	AGWC(+57.02)ADYNEPTSFLNTMLSDSSNNTAHYK
A0A7G8QN74	ILGMGDVLSLIEDIESK
Q5FN02	ELAAFSQFASDLDEATR
A0A7I7FUY2	SEDDPQAQELAALIADK
Q8FJM0	KVDDVASLHSILYSHK
A0A0J1MNZ3	SGPGDEFYLQAVQELVDSALAHR
A0A381GVR7	YNSVSVLPNTTTIN(+.98)GK
A0A7X8P167	DHFAQQILTSIEK
A0A7W3IBX8	NEGYLQGQLGNPEGEDKPNKK
A0A7L6BY88	GGDASGEGAN(+.98)GGVDPNAGYGANSGAVDGSLSDEAALR
A0A1R0FRT1	LVVATDTAFVPFEFK
A0A809KD92	SIGHQDPGATSVLFMVQMLAAAAK
A0A5J6W4J9	AGQKPSYSVVTNC(+57.02)TYDGVC(+57.02)YNAK
A0A0M3F2V3	HGGGEAQSYDSIDNAPEEK
A0A2C5TP91	TTVPQIFIDAQHIGGC(+57.02)DDLYALDAR
A6T5R2	GANFETYAGQDIVSNASC(+57.02)TTN(+.98)C(+57.02)LAPLAK
Q5FJY2	LLDEAQAGDNIGALLR
A0A2C5SQA4	IFGVC(+57.02)GSGDTFYDDFC(+57.02)K
P69924	AIMASDLGLNPSSAGTVIR
A0A6L5EGN2	QFVQAYQSDEVFNEADK
A0A809K9N6	SDDALNDTVLASLMNAPEEIR
A0A4U6M0M9	VTDYLQMGQEVPVK
P31224	ESLEQRPDVEQADVSITEAHVTGTASAEQLIETIK
A0A0M2AAB5	IDHHPDVDPYADMSYVDPDAPAAC(+57.02)QIIVDFLNAEGIK
E0HDF8	FC(+57.02)PHLTQDEFPAQSLAASIYMETGVR
A0A2Z6BIA8	YGLEADAATGASQHEGEPVEDTTPDTVSGASQH
E6IFX2	LIMIFDSAEGAAAAAPAQEEK
A0A1B4XNF1	EMQEDLQSAISYAGGR
M7D1M0	HASDDEPFAALAFK
A0A2C5TM13	SHASNVGIATAMK
A0A0R1VFC7	TNDIAGDGTTTATLLTQAIVR
P0ADR8	YAQVVDAESVDPNEVSVGK
B7UKK3	LAGLTAQNEDQNVGIK
B7N980	MSNPEVAGMAVHVAK
Q0TKB5	IVELAGFLDSYIPEPER
B1LKE5	NMINVALNN(+.98)GTLQHPVK
A1A8J2	TEDGVLVDESPASAPLDYLHGR
Q5FLF9	GHQVVASSSLVPNNDPTLLFTNAGMNQFK
A0A809KDG3	NVAGMENANSTEFVPDC(+57.02)K
A0A4U6MD45	LGWSQYHDTGFYGN(+.98)GFQNN(+.98)NGPTR
A0A7D6U017	HGIQGISAGFIPSNLDK
A0A7Z3MBV6	VKPQVYAGLFPVSSDDYEAFR
A0A482PL53	TAPIMTPETAITANVSADK
A0A059MZR0	HGVNSVGLPGTIDN(+.98)DIPYTDYTIGFDSAC(+57.02)R
A0A7H0FLV7	LSIVDVNAGAQPLYNQQK
S4FHD2	DAAGMHFSIAHLAGGTDR
B5XY88	VGVLSNDFFVNLLDMR
A0A8I1JWX8	MLMGSVTEYVNQHALADVLIVK
A0A855P479	MAAQC(+57.02)SNAQAVAEFLSGHDK
A0A828QRJ4	QEEAGFSNNAMAEAFK
S4FKZ9	VVNIASYQVSPNDVVSIR
A0A0M2AB35	SAEMLTQAAEIPENHVVAVLLNR
P37061	YMLVDGQGNFGSIDGDSAAAMR
A0A4U3MF89	TNMDEFAMGSSTEHSYYGATHNPWNLDK
A0A826HR51	GGGRPDMAQAGGTDASALPAALASVK
U6S1K1	LEESDMVLYPDFSTWSVLPWGDEHGGK
A0A8G0AM04	TITIAGTHDPIMIAGMDK
A0A8G0EWF7	YNPETDNEPHAVTYQVPYDEQTSLLDALGYIK
A0A318MUJ4	HAESELSAYQSTAK
A0A0F4LDF2	LQAQMAEEQENITAQEFVGK
A0A0F4LFV1	VEVSSDSHPFYTGK
A0A0F4LJ14	EVAAQQVSDQQLETAR
A0A3M0NVU3	GPDWSGIYASDNAILAHER
A6T700	GKEQHVTIPAHQVNAEFFEEGK
A0A2K9PFY6	AGDGQEIHAGSIIYR
A0A2S1BHE4	DAN(+.98)GIDPVSLIAFDK
A0A0D8L6U1	LVFLHSSDTHGFLLPTDYQNK
A0A0A5SK55	VPTSDVSVVDLTVVLEK
A0A0A2RA01	AVDTTAAGDTFIGALSSILEK
B5XNK4	ISNAHGQLLTQLQQQVMDNQR
A0A263VM71	YLESNPNVEAVFYPGLPSHPQHELAK
A0A1Z3MWS4	SGHPGAPMGMADIAEVLWR
A0A2T9UST4	QIVSNAGEEPSVVTNNVK
A0A156UD71	LKDLEAQSQDGTFDK
A0A0J0GRT9	IATVLIHGGQQQDK
A0A143HSF9	ISEHKPEAVKPLADVQEQVK
A0A8I1G4N4	KAIDEAKDEDTADIFTAASR
A0A330GAU1	FN(+.98)QIGSLTETLAAIK
A0A0A5UAK3	TC(+57.02)AFIDAEHALDPIYAR
A0A1M7DN76	LNWMLSN(+.98)GESPLFSEDAK
Q5FMC0	VINDN(+.98)FGIVEGLMTTVHATTATQK
P23538	YTGSVVIDDSVIQGIK
P0AC41	IAHGVPVGGELEMVDGTTLSHSLAGR
A0A7G2IKT3	IAHGVPVGGELEMVDGTTLSHSIAGR
D4BBV9	MEADLDNPYILITDK
A0A0A5SKT7	AYSEELGVNPSIK
A0A447J437	AVSENPSTSVGDLTESLAK
A0A0A2R6S3	EQHVTIPAHQVN(+.98)AEFFEEGK
A0A2C5TU19	ELLTQMGQLHQSVATELANPASAILDIER
A0A8B3JR08	HGISVIEDAAHAAGTHYK
A0A8H9ZGR2	GNPVDIVLNPLGVPSR
A0A2C5TNV3	IKDNDTGVSPLFALGTEYAITR
A0A6N3BYX2	ANALGKPVITATQMLDSMQENPRPTR
A0A8S0LSI2	IGSFEAALLAYVDR
A0A837FF62	LPYGVQADAADAADAVK
A0A5C1C2N4	YIATSANGTPDLFYK
A0A428LLP9	EISSC(+57.02)SNC(+57.02)WDFQAR
A0A4Q2R3I3	YLGDAVDNPVHPFVTILGGAK
S0KR40	MAYKGSVDNGAFKAQGVQLTAK
A0A7T9XGN8	GITINTSHVEYDSAVR
A0A8I0D8N2	MGHIELASPTAHIWFLK
A0A1M7KUX0	SATGISSDNNGYVYEVSGTGK
A0A8I0Q1C0	DDPNHYHYSLYSTPSESLTDR
P31979	AEQALGGFDVIVNNAGIAQVK
Q59638	RPDLC(+57.02)IDGPLQYDAAVMADVAK
P0C0V0	AANDDLLNSFWLLDSEK
A0A1M7NIE9	VGSGEWTAEDNPLVNAPHIQTELAAEWSHPYSR
A0A0D8LB34	GVNLPNVSIGLPALAEK
A0A7G8QNX0	MAMHGVDTPIDYLN(+.98)SHGTSTPVGDVK
A0A2C5TKT1	NYVEAN(+.98)GGVSWTPITPVTLK
J7SL00	GLTNMALDDSALQGFFGVDR
Q2QCW6	FLFNNGYADQITSVLK
A0A0A5UCR3	VNIEIDPQTQAVVDTVER
A0A1B8HBM7	VVNPLGQPVDGLGEIK
P0A9P4	MTESFAQLFEESLK
A0A0D7M3R2	LLDVQSFDSHAAQSLAR
A0A4U6GZA6	SLGQFNLDGINPAPR
Q5FN03	QVSEAAGKPLGYGTAEFAK
A0A809K9G2	ISHISTGGGASLNYLEGK
A0A854ZQ55	SHLAPFVPGHSVVQIEGMLTR
A0A1Y4TSD0	GETSDEQTGINIVLR
W7NZV1	TVAAMDVLAPGIGEIIGGSQR
A0A7U0AQ52	GGDIALGIGDEVLSPVMFPVLHTMLGK
A0A0A5SG84	SVFPIQSYSGNSELQYVSYR
A0A0M2A9A9	TNDIAGDGTTTATVLTQAIAR
A0A828QNZ0	DC(+57.02)SPLLLELNENDPGILVTQSVHK
A0A809KBF6	LYDGSYHEVDSSEAAFK
A0A7U5VD30	SVLDQIVNVDNQLNELTFR
A0A6S5Y186	THGVQAEPTTFGLK
A0A0F1AXP7	IAEQNVIHTPLPQGQQWTR
A0A801DR95	YLN(+.98)SMGQYPDNTNDR
A0A0F0XKY9	TLVAVMENYQQADGR
A0A7D6Y071	TDSFLFHYNFPPYSVGETGMVGSPK
A0A144QHE5	TIEEAGYEAQIADKPGTILQLSGLNC(+57.02)MK
G8LDR4	GVDLGDFPIMTFAEAER
F5RXY2	TVAWYDNEMSYTAQLVR
A0A143HTB7	GSLPIALDEVITDGHK
A6LR05	DAALSC(+57.02)DQFFVNHR
A0A8D9WDD8	MNLEMAVTDEMVDIAC(+57.02)R
A0A809KD03	GAFDTLYASYGQFQNSLASTLSGVVK
Q5FKX2	HQKPSQTDANGGVVESEGSIHASNVK
Q48447	IGAGSTVNWPTGLGGK
A0A7Z2J0U5	FDFSHFEAMKPEEIR
A0A1I6ENG8	EFAGFSQEQVDAIFR
A0A0A2RCD2	LNTHDILDLFDSK
A0A2T4I0J1	QVSDGVAHIHASFNNTIVTITDR
A0A0D8L4B0	VQTVDRPETIQPENNVSEPEVK
A0A809K9Y2	AAGYEPGKDVMIGMDC(+57.02)ASSEFYHDGIYDYTK
A0A1M7FMZ0	QIPLEGDALGMQPSDLR
A0A0A2RCM4	VYAEPQAQNIPWVK
A0A2C5TJU9	VYAEPQAQNLPWVK
A0A8H9ZH87	IQVTGSEGELGIFPGHAPLLTAIKPGMIR
M7CNZ7	GFAWLDTGTHDSLIEASQFIHTIEK
P61889	GFAWLDTGTHDSLLEASQFIHTIEK
B1IQP3	AVQLGGVALGTTQVINSK
A0A0R1VA75	IYAASYEDAHDADLVVITAGAPQKPGETR
A0A8I1FYW1	IGVSMSGIQDWLLN(+.98)DLGHR
A0A2T9V530	LVYDPETTQILGAQLMSK
A0A5C1BVT6	LTGYSLKPSDGC(+57.02)PNWYNVAYAK
A0A1Z3MR15	IEDSDYATEVSNMSR
A0A330GEQ3	IEEALGEQAPFN(+.98)GR
D4BCH8	VGDPVIEFDLPLLEEK
A0A2Z3XBI3	QQLPLNDLPTLFALIGER
A0A064EDP6	IQEVEGIEVVAINDLTDAK
A0A6I5AG79	YC(+57.02)EETIVDPTFVYGHPVEISPLAK
A0A8I1FZU2	DKQDLIFGC(+57.02)EQGVDFVAASFIR
A0A7U6IVQ4	STLGYYSAIEPINDLMQK
A0A7W3DA67	YWASLGDVFVNDAFGTAHR
A0A809KEG1	IMWVMYEHPETHFEELALR
A0A433ZQT5	LNAGQAGQQLPDDATLR
A0A8I0PZM2	MDLKPFETTEIGHPVVQR
A0A0A2R6P4	YVETDNTGDDVYEDLHQVR
A0A447IZ39	NVALEEQAVEAVLAK
A0A0A2RII1	FYQASTSELYGLVQEIPQK
A0A8B2XQT4	YDITQSANTLSLAVQNK
A0A8I0UMD9	GAPGDHN(+.98)GPTVFATHSTHK
A0A556UB60	TQVVVLGAGPAGYSAAFR
P0A9U3	AEYTPHVDTGDYIIVLNAEK
A0A2S1BDX2	ESGLLGLTEVTSDC(+57.02)R
A0A7U0AQG1	ENNFALPAVNC(+57.02)VGTDSINAVLEAAAK
A0A2X1UCC2	QLAEDPFNNYTAVTK
M7CA38	GEGQQSAVLGAISGAHHVHQMAEHYGVPVILHTDHC(+57.02)AK
A0A1M7EST4	VSDVDYDFGPQMVDPDNTAAEAEAGK
A0A8I0D9A7	DVQELVDMLLSTPNMEQR
A0A2C5TPW6	NHFASEYIYN(+.98)AYKDEK
A0A433ZSC1	TAEHASSMTAMQSATDNAN(+.98)DLVSNLTTK
A0A4P7J3D2	QLHAIVNSIVDAAHENNYTDYR
A0A495AQ50	ADYADSFTEN(+.98)GTHGSDSVESAAR
A6TGG9	LMTEFNYN(+.98)SVMQVPR
B5XYY9	DGISYTFSIVPNALGK
A0A059MYU1	YTDNVGQATEEQIQAATK
A0A125W272	NVVGMDNANSTEFVPDC(+57.02)K
A0A7G8QG14	ATLKPEGQQALDQLYSQLSNLDPK
A0A2C5TEG1	VSDAASNDTESLAGAEQAAGVK
M7CPK6	VMGAAEPELVNDVLEVIQR
A0A3S4CUW3	AASDEYNWDLNYGEIAK
A0A7U0AND8	FLSAPEAVEYGLVDSILTHR
A0A809KBE9	SFVEKPDVDKAPSDYAIIGR
A0A8D9TD25	LVHGSYHEVDSSEMAFK
A0A7T4GDE9	QNLATFC(+57.02)QTWDDENVHK
F0EGR4	VQAEDITEDNIAEIMK
P02930	YDTEVHDIIGDVK
Q5FHU8	SPVGSIFYDFFGSNTMK
A0A809KBU3	MGVDIYSVSTDTHFTHK
A0A809KE68	GEAPSVLDAAAALFINAYESK
A0A1M7BAQ0	VVNVGDVVEVMVLDIDEER
A0A433ZTJ2	RVEIEIQGVTEQVSQQAAQ
B5Z123	EYDHIKDVNDLPELLK
P0A825	EYDHIKDVNDIPELLK
P0A717	ITSAGGENLMGGTAELYK
P0A6H5	ASGTDEATVLVPPIK
Q8FBC0	GYYDESGINQENVAMSC(+57.02)TESTYGNER
A7ZUE6	EDDDIVVVSPDHSGAK
B7LUS3	IIALENGPQSETDLIIPGK
A0A3N1IZV6	VTAIPADFVTVASTDNC(+57.02)PFAIMANEEK
A0A3N1J0G7	LGANPVPLQLAIGAEEGFTGVVDLVK
A0A7L6CIU2	KGSITSIQAVYVPADDYTDPAPSTTFAHLDATTNLER
A0A7G8QR30	GQVEHDGFSPVEVIAPGVIDR
W7NWX1	FMGEPEFTIDHADQYPQILLER
A6TAN5	GISYETATFPWAASGR
A0A2C5SQP1	ISHGEVDLSELGANANELLGK
P27218	GGYFDFAPTDLGENC(+57.02)R
A0A7U5ZUE8	GVNLPGVSIALPALAEK
D2ZED5	TQSALEAVDGVAAAVVDTK
A0A837F8W7	EAQYLVDHLFEAKPDQVFK
A0A6B9XZZ2	DDVAFQIINDELYLDGNAR
A0A837LG18	HLSGLGDSLLAVSDGEIAK
A0A837Z1B6	GVGQDISEGGSAISGAATK
G8LIV2	VLDGAVTVLDAQAGVEPQTENVWR
W7PFM9	VAINTGPDQAIWEEVVK
A0A7Z2FRW1	EMLPIVDKPTIQFIVEEAK
A0A7U6FAP8	QLAEDPFNNWVALNK
A0A6B9XY98	ILIN(+.98)TPASQGGIGDLYNFK
A0A7I7G0A2	YTHFDSGSHGFN(+.98)SQTPMWDK
A0A7Z8FK14	VIFLTADAFGVLPPVSR
A0A7I7E266	QTVEQVVSHSPDFTWENVC(+57.02)VPLAEAGDK
A0A2S1BEY6	LHTSHAFHSSMMQDAAQALR
Q5FIE3	HFGESDEEIASSLSNFKPTANR
A0A1B8HS06	EIDGTMC(+57.02)EPFEAVQIDTPDEYVGSVIDSLSQR
A0A0A5UHH3	EDTSAQTVSLADYVSR
A0A1M6ZGY7	HDAVLAAGGLHIIGTER
A0A5M9RCB9	ESDLVTVGNDAWATGNPVFK
A0A809KBE0	KGEVVTTYGASYTFK
V3Q1B5	IQDADFATEVSNMSR
A0A808II93	NSLIQVALDYLAVGIDPTK
P06715	GVLGYTEDDVVSTDFNGEVC(+57.02)TSVFDAK
A0A212I419	KHQKPVPALNQPGGIVEK
P0AEX9	GYFHETDEDINKK
A0A8H9ZGA3	ISPDDGALTYTAEAPLPGSPTHISTDR
P0AAI5	VLVEETVPGTEVETAVLGNDKPIVAGVGQITNAK
A0A809KBD5	LFLGHGAEVYEGQIIGIHSR
D2TRN2	LLLSEAC(+57.02)PLILDYHVALDVAR
A0A482PQK9	LHVHDENNEC(+57.02)GIGDK
A0A0A2R4L9	LSGLEIHEPMVIC(+57.02)NEEHR
A0A0D8LDL8	QNLATFC(+57.02)TTWVEDEVK
A0A2C5TVQ9	KDATAAVDAVFSTIQDALAN(+.98)GEK
A0A809KBB3	QYVTALNIIHYMHDK
A0A809KCU3	NYTPDVELVGDIAGTLNK
A0A0D8LCQ8	YYEPWYENYN(+.98)ASPK
A0A0D8L8E7	GEVADAVSGMLTELQER
A0A1M7K294	VINDN(+.98)FGIIEGLMTTVHATTATQK
A0A433ZU11	NNSASGENVTINENDFINQLK
A0A8I0PTU4	LGAN(+.98)AILGVSMATAVAAANANR
A0A855NWA6	TNIELHQLIMNDENFC(+57.02)K
A0A8S6X8T8	LMTEFNYNSVMQVPR
A0A0M2ACJ8	IVSTLGPASNSVEIISQLIEAGANVFR
V7ZSM0	LEPVSWDEALNYVAER
P0A858	MGAHAEIESNSVLC(+57.02)HGVEK
A0A8I0DAR1	ANDIDVPAALIDSEIDVLR
A0A2C5TK02	VTDIMGEIASASDEQSR
A0A7T9XG33	DTTTIIDGVGEESAIQGR
Q5FMI2	VYSGILNSGSYVLNASK
A0A809K9Y6	AAFLHASDIMPHTEC(+57.02)VAGEEQK
A0A6G7B9W9	TKPHVNVGTIGHVDHGK
A8A4Y7	ATIGTLSNATNDIVNIGK
P0A6E4	YQWQNYGASNENEWDGYR
A6TE31	VGDGDTGSTFAAGAR
Q5FIZ4	GDDIHWSMTGDNQK
P33906	LIGSFNHGSMANAMAQAIGAQAPDR
A0A0X8PNM8	ITESEFLWQHNQDPMAVDK
A0A242C2R5	SC(+57.02)AFLIC(+57.02)DGVIPSNEGR
A0A6A9QSV2	LGLTDDQANVAVSTPGR
A0A1L8SGI5	EGITATDLVLTVTQMLR
A0A2C5STI6	SGFEDIASNILNMLR
Q5FN01	DKFDVLVNVHGGGFTGQAGAIR
A0A809K9G0	FPILNASIDDAAQEIVYK
A0A2C5SQS0	QTFNTAIAAIMELMNK
A0A8I0DCF1	VN(+.98)GEHATC(+57.02)QPISVAAMNQR
A0A3S4DBQ3	FTQAGSEVSALLGR
P0AEB2	TC(+57.02)AFIDAEHALDPVYAR
A0A495AH61	IINASSIAGHDGFALLGVYSATK
P75726	EKFDTPN(+.98)GLAQFFTC(+57.02)DWVAPIDK
A0A2C5TRQ3	LIAAGAGNPPVVVDETADIER
A0A8H9ZHJ0	YLSC(+57.02)GFILEEGLPMETLK
Q5FMF5	GDLTQNHLLYPGDILFVPR
A0A5J6VX67	NMFGLLNKPGYENLHDDLAK
A6TG08	EGTRPALVIPTNEELVIAQDAHR
J7TGI6	EGTRPAIVIPTNEELVIAQDAHR
A0A2C5TVM7	KYEIISEAEAEVAEIQEQFQSGLVTAGER
A0A7X7BQ74	AVGESVEKPVEYYDNNIN(+.98)GTLVLLR
A0A0D5MH58	LVITPVDGSDPYEEMIPK
A0A0R1HJE4	MVAELQLPINVIGVLAGC(+57.02)ENMPGGR
A0A120DNU0	MVAELQLPLNVIGVLAGC(+57.02)ENMPGGR
A0A809KBF7	IQHSLAVVWGVQPVLTDKPK
Q5FHT9	YGAHGTSHFYVTQEAAK
B7MP16	MGDMGSSASSQAYMSGMNEMHEK
A1A7K0	NHFASEYIYNAYKDEK
A7ZHP6	EFFGSSQLSQFMDQTNPLSELTHK
A7ZWA2	GQVTELGAVNVMTGVYTGR
B5Z0D4	AYEEAETVTGVIN(+.98)GK
A0A809K9S4	NPEGVAMGINPFVHGSAK
P69797	LNEMGIVLEDGPQGTTWR
A0A7G8QP91	VIGQDEAVDAVANAIR
A0A1M7NFY8	DANPVTDAAAMQAIR
A0A7T9XHE6	TFGEAAC(+57.02)QEELAALLAHR
A0A3E2KKR9	IQDADYATEVSNMSK
A0A3N1I0P8	MKDDAIIILDPVNQDVITAGLNN(+.98)GVK
A0A0F1BAW1	QLAELTDPAQLETISR
A0A8B2UKX2	LVHDGPTFAEPHDC(+57.02)ILAR
A0A7T0DVE2	GFLFDLDGTLVDSLPAVER
A0A7L7IN21	NIAIEHSGYSVFAGVGER
A0A162AME7	LLC(+57.02)DPQTSGGLLLAVDPAAR
A0A5C1C667	MIVTLIHPIAMDDGLR
W7P3W6	MLVTLIHPIAMDDGLR
A0A2T4XVG8	MNFSHGSPEDHK
A0A4V1Q6I6	FAPVAC(+57.02)AGPLLWAELDALGK
A0A6L3XUD1	FHEDVYTIVDNDDPDKPR
A0A5M3VAR3	LVIEMETN(+.98)GTIDPEEAIR
A0A7W3C920	YHELQDIISVLGMDELSDEEK
W0BMA2	IHLFMGGVGNDGHIAFNEPASSLASR
A0A7Z2IZQ9	AALTTDSDVIISEIGGTVGDIESTPFMEAIR
S4FSR2	HIAMHVAASKPEFIKPEDVSAEVVEK
A0A447J3K9	HMNADTDYSIAEAAFNK
A0A8I0Q3U1	GENDTGSSEVQIALLTAQINHLQGHFAEHK
A0A2I1WWH7	ITPILAESWQADPAAK
A1AB75	DAPYFGFEIPNAPGK
Q8FHH1	YFTEEGMGFVVPDDSR
A7ZTU5	MIEFEKPNITVVEQEDSYGK
P09147	IVTEQDQAAGGNSNYEIVTGVNVPMLVETFMC(+57.02)R
A0A8I1F8A3	GAEAALTALEMINVLK
A0A059N464	LLAHN(+.98)SMSPVHPATVEK
A0A6S5XWY4	TTAAAC(+57.02)LMTDAPSFANDDALK
A0A7V7JCT7	VYSTLTTDNPIDLVR
A0A851FX00	MLC(+57.02)GENINNSVMADILLAK
A0A7W2WR36	YNEAPNNVAQAVIEAR
A0A809KCY8	EMNIADYDPQLWQAMK
P0A9J0	IAVLEGDVLGSYQHGAR
A6TCJ1	LKDLETQSQDGTFDK
A0A7T4G842	NHSEHLDPLIDEILK
A0A809KAE1	SYPLDIHNVQDHLK
A0A809KA11	KHQKPSQTDANGGVVESEGSIHASNVK
Q5FMD7	DNQDGFQQLFSELGIANR
B5XZ37	FTIAASFGNVHGVYKPGNVVLTPTILR
Q9AE24	SGADDPEMAEIAEEC(+57.02)KQEC(+57.02)YDLFVQAAQQEK
F5RZB5	NSDEMPVRPEPIWDVINK
A0A2C5T1T4	TLGEAGIPVGPVLDWHELENDPDLNSDGTIVTIDQGGNR
A0A7U0AMF6	N(+.98)GHAVDYQTGPIIWGEPGTN(+.98)GQHAFYQLIHQGTK
P0AG55	STEPFQLLETTPQFVYQAQSGLTGR
A0A2C5TKC3	IVHTTFEFTDIAGLVK
A0A8I0DAL6	FYSFTNMGQEPGQGSTYLAR
A0A2S1B862	LLNVPMEYLSSAAIAQLK
A0A221LCL0	ILNVPMEYLSSAAIAQLK
Q59385	ALSDSSLYGNDGDLHVR
Q8XD24	VYTGSLESGSYVLNASK
Q5FLM1	TGVGEVSHAMTLVGVDEDNGEIR
A0A809KDS3	FC(+57.02)GAEGLSNVITLSTLR
B2UYA4	ATSEEVDTYYELLHNMMGELDR
C2EKR0	VLLHLIDIDPIDGSDPVENAR
A0A8B2UK96	VLLHIIDIDPIDGSDPVENAR
A0A4R0FZP2	ILGMGDVLSLIEEIESK
A0A7W2XAK9	SWGDFETDVIANDLR
A0A6S5KFL8	VDLPAEQVSYFVDYGTPR
A0A2T4XUJ0	LPIYLDYSATTPVDPR
A0A198GX63	NILLETAFFNPLAITGR
A0A5C1C5V4	SFQNVSSFDSAMVEQVSK
A0A3A3Z6U4	LRPGAELLEGAHVGNFVEMK
A0A2J7SDT5	QLAEDPFNNYVALNK
A0A837Z8F4	SAEHVLTMLNEHEVK
A0A7W2V7V8	LLDEFPELMSMEDPYDENDVEGM(+15.99)VK
A0A3L9RQJ4	GDNEEQNVGIALLR
A0A3R9NTX1	LTIVSFTDYNC(+57.02)PYC(+57.02)K
A0A7G8QT55	GITINTSHIEYETETR
A0A809KAW9	VAMISYSTGTSGQGDDVEK
A0A2C5TK88	DDETQQENLATMLDGYAAK
A6TCD0	IVGMYSAPAGSTVLIDR
B5Y1L5	AGAGTDAAIDSLKPYLDK
A0A0D7LPF8	LVSWYDNETGYSHK
A0A7L7IWK0	DKPEDAVLDVQGIATVTPAIVQAC(+57.02)TQDK
A0A0A2R419	LPIIGVGGIDSVIAAR
V3PXQ8	LSPLHSVYVDQWDWER
A0A7I7G355	LSPIHSVYVDQWDWER
A0A7W3DAE0	LDNIIWFDHLSTTVIHQVVDK
A0A808IHS3	AYEDAETVTGVIN(+.98)GK
A0A6S5K981	AGLADPNRPIGSFLFLGPTGVGK
A0A0A2RDG7	IAQFSVVSEAHNEGTIVSVSDGVIR
A0A3R8N330	LKEIAEAVPETPLVLHGGSGIPEDQIK
A0A8I0PTY9	METTKPSFQDVLEFVR
B5XYE4	AHYVMGEDPLQTEPDLATIR
A0A7G8QTW6	VLSMGTDDVNTFEDLK
A0A7G8QHE1	YGVIEPENEILPGLINVK
A0A0R1HBG7	VMVGLLLGEVISSNELK
A0A6A7K058	EMAHQQIGMEVLNR
A0A7G8QQB2	IITIGSVVGTMGN(+.98)GGQANYAAAK
A0A8E1RNZ2	ITINPAIAQGISHVLGSVEVGK
A0A1M7N8A5	EIGVETGGSNVQFSVNPK
A0A495AG48	VLESAIANAEHNDGADIDDLK
B7UNN6	DVFVHFSAIQGN(+.98)GFK
P0A796	TQLPSGSELSLYDIAPVTPGVAVDLSHIPTDVK
A0A811XFD5	C(+57.02)DLVDDPELIDLVEM(+15.99)EVR
A0A242ELD0	LEFGGQSVDAPLISIASR
A0A1V8ZM67	AGLINSGGASGNNDLADAVR
A0A109Y6D4	IGMIFQDPLASLNPLMR
A0A1M7LHH1	AIFAN(+.98)GMKPIIC(+57.02)C(+57.02)GESLETR
A0A8I0Q0N4	LTSTPAIVTTDADDMSTQMAK
A0A8H9ZN38	TGTVLSAVLDDFGSLAGK
A0A2C5T6L6	VIPGFMVQGGGFNEQMQQK
M7C853	QLGLTQQPITSQVLPR
A0A6I4XQ03	GFC(+57.02)PFHN(+.98)DAC(+57.02)VEGMAAGPSLEGR
A0A8I1FAY9	EETGYGFSLYSTPSENLC(+57.02)DR
A0A4Y6HS73	MSVGMADPNLVAQGEALFR
E0HE70	TDEDWEAAFDN(+.98)AKDEVEK
A0A0F1B3G6	MGAYAIELLLQGHGGR
P0C1F9	YDDAPN(+.98)NVAQAVIEAR
B5XSQ7	TGGDAPDQTTTIVR
A6TEQ3	VAIANVLKEEGFIEDFK
A0A855PCA8	NMIDKDEYPQTAEIESR
A0A8S6XG95	AMMDNLQTETVINR
S4C184	QTDKPFLMPVEDVFTITGR
A0A8S6XSM7	EMLIADGIDPNELLN(+.98)SMAAAK
A0A6I4XX99	GFEMDFAELLLEDYK
A0A4U3MQW5	LGQHVADEGGFYVDTDKK
E6IG54	ADVQGSVEAISDSLLK
A0A7Z8SRE7	YPIISIEDGLDENDWDGFKK
A0A828LUI2	TPEYDELFSGDPIWATESIGGMGVDGR
X5NX83	NFFDHVDIPAENINLLDGNAPDIDAEC(+57.02)R
A0A7U5VAT9	FVTDLNQPVSVYMTPK
A0A839BNX3	VIGVGGGGGN(+.98)AVEHMVR
A0A433ZQF7	GAPDVFEQFNTAVQK
A0A8I0PYE3	QIIANTVDFGASDAPLADDK
A0A1M7D571	VIPFFDFVVPTELPGVDPK
A0A2C5T4W5	MISGILASPGIAFGK
A0A7T9XJA7	NTLLHEHWC(+57.02)DLLEANSVDSVK
M7CJ29	VFGIEPNDNVVFEAIIR
A0A3S4E333	IGEN(+.98)QGGGELASVEDAK
B5XZC1	AEFGEVDILVNNAGITR
Q5L8D6	TNTSAVWQQTDLFSTLFR
A0A1M7CF36	DPAFQNPTKPIGPVYSR
A0A200JD01	SVANAIIAAC(+57.02)DEVLNN(+.98)GK
A0A2X1VBX9	EHLEAFEIALDNVRPTVEVK
A0A0A2R8M4	YTFC(+57.02)TPGHMGGTAFQK
A0A8I0U4U4	QTVYAFLGDGEMDEPESK
A0A2C5TIC5	IEPAGSQVAVVVTSEGLK
M7C8I8	ILILHADHEQNASTSTVR
A0A8S6XRY4	LMNKPFVGDDVLAAAATMDK
A0A059N663	ELGLDQAIAEAAEAIPDAR
A0A828QNP3	VSLVYGQMNEPPGNR
A0A5Q0ETV8	KYESPSFEYEPNNVVSSDILGR
A0A826HQZ5	LVHHDIIDAIENMK
A0A0M2AGD9	SVEYGDFQLMLEQFAK
A0A0A5SJF7	LLAHNSMSPVHPATVEK
A0A1M6ZHD1	EAADIMQVAVQGAN(+.98)AMR
A0A381H1Y7	FTTDEFIHPTTIVGRPEVK
Q7X222	NPMEGVGTHPDISPK
A0A285L0V3	AIAQVGTISAN(+.98)SDETVGK
P60785	FPATENAANTVAHAR
A1AE99	IPVIAGTGANATAEAISLTQR
A0A0A2R7L4	EVAAAVDAIFGSIQDNLAK
A0A2C5TP58	AVIESENSAERDQ(+.98)LLENLQEGMEVK
A0A433ZWF8	SEMGDLAQSVSHMQR
A0A0A2RH68	TLVAVLENYQQADGR
A0A0A2RED6	LGQHYLAALHQAFPGVVLDEAWQTK
A0A2S1BA13	IGQHYLAALHQAFPGVVLDEAWQTK
A0A0A2R0Q0	YAGLSEQALYYIGGVIK
A0A2C5TJE7	YGLSPLGVGWVVWR
P0A9T0	IFVDEAVNELQTIQDMLR
A0A2C5TT21	FLHTLANLGPAPEPNLTVLWSTR
A0A0A2RFD7	LRDEMGEAMEEGC(+57.02)GIYR
A0A064D5I5	MQSTINNLNNSVNNLSAAR
Q5FMB2	LIAYPIAVEALSLIYNK
A0A2C5SSK2	IIAYPIAVEALSLIYNK
A0A8G1FKA2	IQGIGAGFIPGNLDLK
A0A3S7DAQ7	IDYTDVFGLGITADMIQPR
A0A078LES3	TGNWQAYDMIAEGVSMITTK
A0A7Z7Q966	FFIADDVHPQTLDVIR
A0A0V9J6J8	ENNFALPAVNC(+57.02)VGTDSINAVLETAAK
P0C1G0	AGTADAHGSPLGDAEIAATR
A0A222C6S0	N(+.98)GATFIDIVRDEAHDAGLDVK
A0A837LM69	KGADLANSFKPDVIIALGGGSPMDAAK
A0A855M2S8	AEVMDVANAVLDGTDAVMLSAETAAGQYPSETVAAMAR
A0A8B3UAH4	VLGN(+.98)GSTLPTGFVATDLAK
A0A8B2S9G6	ITAYADELLNDLDNLDHWPDTVK
A0A7D6UL73	LISEILTDEIYPNDEDK
A0A7V7JBY8	IADQIIVGGGIANTFIAAEGHNVGR
A0A6P1TVD3	YGNETLVHAITDSLLHSPK
A0A7I6WPQ9	TQLPSGSELSLYDIAPVTPGVAVDLSHIPTAVK
A0A7D6YLN8	FDFSHTEAMKPAEIR
A0A0D7LC75	VGDEVEIVGIKDETSK
A0A064D1Y9	YTDNVTDATEAQIQQATK
A0A0J1LEW0	AEYTPHVDTGDYIIVLNADK
A6LQ87	VWVLGDAVVDLLPESEGR
A0A1I6ECQ3	ANPQVFNALLQIMDDGR
A0A059MY35	LNDYAHYLETITNK
A0A828LYJ1	KAIDEAKDDDTADILTAASR
A0A4U3MER7	VSDYDGYNQFLVHR
A0A7Z8SSK2	GDLGVEIGDPELVGIQK
A0A8I1JYB8	AVVAAVDALGLLEEIKPHDLTVPYGDR
A0A6I4XRB4	ETTMARPDN(+.98)GMLSVGVAYR
A0A2J0PFQ6	MEGYDTLYLPGMDHAGIATQAK
A0A064DXP1	TPLLIQVSTGAAK
A0A7M2V8Z1	NLTDYGAFVDLGGVDGLLHITDMAWK
A0A8I1FW04	ILIQIMAGDPVDQTLHK
B5Y2X3	MVQAPIFHVNADDPEAVAFVTR
A0A7U3LX16	MTEDGMTYEDALSQAQAK
A0A8I1FXT9	DIAVVVAENVPAADILSEC(+57.02)K
B5Y277	VDTVVISTQHDDAADNETIHR
B1LLS6	VVVTGLGMLSPVGNTVDSSWK
Q8XBI9	TAVEELHNISSVVDSK
P0ABH7	LTGDSGEYTC(+57.02)DALIVATGASAR
A0A482PS65	SDETLNDIVHASVLK
A0A078LH95	GVESEPC(+57.02)QITSTFTEESEGVR
A0A0F6RGV2	TDEDWEAAFDNAK
A0A2S4RQ65	GANFGYDNLVVDMLGFK
B7UGV7	LN(+.98)DYAHYLETITNK
B7NQW0	NLEGNNLEISFNPDYMR
B7MHZ6	IDTEGALLGNIILQVLESHGVK
P0A6P5	IDTEGALLGNIIIQVLESHGVK
B1LNG6	ATLGEVGNAEHMLR
P0AB91	YTHFDAGTHGFNAQTPMWEK
A0A0D7LPY7	GIPTGIHPEEGVSAAEVIMTVLHAGGK
A0A3D3HID5	FDGEKDPMQVHEEMAK
A0A811XMR0	MFITEGAANYPSMTAYR
A0A2C5TS22	LAQQELC(+57.02)DWHGLGTSVMEISHR
B7M7L9	VGAGPFPTELLDETGDR
P62620	TDVQGTC(+57.02)EAITDSLMK
B1LNH0	FPAIIYGGAAAPVAIELDHDK
A0A8I0D813	VAVTELAHIVDETLAANNLER
A0A2S1B847	VGDNDNLSALAAILAGADK
A0A0A2RBD9	LGVC(+57.02)FGSAGPGAAHLFN(+.98)GLYDAK
P28903	GM(+15.99)GESNPVTGNTC(+57.02)DNVK
P0A8W8	GLLTEAELDDIFSIENLK
B7UFV2	DPMNVVDLVNMFALAVNEENAAGGR
A0A837FDL6	VSDAASNDNESLAGAEQAAGMK
A0A8F8DAK2	VLC(+57.02)AGENDEGDLAWINHMDQVK
A0A8B3UB24	TTINTLNETGSMEAVC(+57.02)FLTELHVK
A0A837L9P1	INQ(+.98)ILHETTGQPLEK
A0A837YWQ5	RQEVLPQTEIDFMHEC(+57.02)EK
W7PF46	KEAAPAAAAPAAAAAAK
V3PKD1	MEC(+57.02)C(+57.02)GVC(+57.02)HTDLHVK
A0A7W2Z9W0	LFVHHIQNAEN(+.98)GATVEFDK
A0A851G4S3	TYEVLATN(+.98)GDTHLGGEDFDSR
A0A809KAD5	LGLTPVLC(+57.02)IGESEAENEAGK
Q5FM26	ESIFHIEGDPDHPVNR
Q9HYL2	KVVIEGDHETQVTHATGR
V3PXG0	FVTDLDQPVTAVMTPK
A0A376FLQ7	QGNALGWATAGGSGFR
A0A7U5UFY9	GVEPIYETMPGWSESTFGVK
A0A8I1KBY6	YAQMQNSMTSMDESK
A0A263VVG9	NTAIDDGGIGPVQYPMIADIK
A0A1Z3MR08	AMGVAPHYTYEYEGMTADEIK
A0A7W3E5J5	DNPLLMGQLHLSQIL
A0A859TAU1	TNLGSLLDHTGAFGESEK
A0A7W2Z4H1	IAYLYEDLMNTYGDSGDVK
A0A7W2WLA0	LAYLYEDLMNTYGDSGDVK
A0A7Z3R3S0	HMHGFGSHTYSFIN(+.98)GNNER
A0A859TQS9	VITASDSSGTVVDESGFTK
A0A7W3CZ93	TEIIAETGAGQHGVASALASALLGLK
A6TCD4	AGKPLLIIAEDVEGEALATLVVNTMR
A0A0A5SEW4	AYSTDSNMLGATHEAK
B7M5A0	VDLDGNPC(+57.02)GELEEQHIAHAR
B5YY02	GHWGDDYGIAC(+57.02)C(+57.02)VSAMR
A7ZTV5	LKPGVTQFNLYDLSDR
B1LL71	EDDKFVVLSDILGDEDHLGDMDFK
A0A0A2R3I1	VVSLPSTDVFDAQDEAWR
M7C8G6	AQVPLSEMFGYATDLR
A8A4K6	FTLTSAQDDFIN(+.98)SSFHEFR
B7LQC9	DKEAGPATPVEITGLNDVPQAGDR
B7ND40	YVYQDTLPISQN(+.98)GK
P76658	C(+57.02)FTDISDGIEALFR
A1AFX4	LVVNSGN(+.98)GAAGHVIDEVEK
A0A8B2USW3	AVLGANPC(+57.02)PVVIPIGAEENFK
A0A6B8Y1Q0	IVEFIEKPDEPQTLDSDLMAVGR
P0A9S5	VVGYSQDYSNAIVEAVK
A0A0A5SJA7	SGETEDATIADIAVATNAGQIK
A0A433ZXY1	VVDWTQVQSGPSC(+57.02)TQILAWLGAEVIK
A6TCW1	VVDWTQVQSGPSC(+57.02)TQLLAWLGAEVIK
A0A2Z6TUQ9	IGVMFGNPETTTGGNALK
A0A2C5TH36	ELTPAAVTGTLTTPVGR
A0A8H9ZEC9	GVYSMVFDHYEEVPK
M7CFX8	LMEIAQQQHAQQQAGSADAQASNAK
A0A7U0AN39	N(+.98)HYENVGTSPYATTYPDTTK
Q5FKH5	SNC(+57.02)LITHQPDWGSVQIQYR
P0A993	VVTGFEDAVDEQSGEK
Q8XCF0	MNTNEVLANIGLELMGHQK
A0A0H0AQY8	DFGDIAVIDDYAHHPTEMR
V5YTQ6	GIEVSGEEGDDPTQDIFIGFK
P0AAC0	AGSGALTLGQPNSPGVPADFAK
A0A8I0Q272	AGSGALTIGQPNSPGVPADFAK
A0A8S6XLV0	AEEAGVDLVEISPNAEPPVC(+57.02)R
U6S1V9	FEGC(+57.02)YHGHADC(+57.02)LLVK
A0A1L8SCH6	NMQNTMGQVTTSAEQMLK
A0A1V3NLW4	HMEFFNTHPYMAAPILGVTC(+57.02)AMEEQR
A0A109Y4X5	NYSSGGEGGATLINDPAMIGR
A0A242CT04	GNELISHLYNPMSPAVLNLIK
A0A8S0LN13	VADNIILAHPTEQLHGAEVIAGEIR
S4BGN2	GDAPDLGAAGGMGGMGGMGGMM
M7CD78	EIGVETGGSNVQFAVNPK
A0A8I0PWK7	LGSQFHIPHGLANALLIC(+57.02)NVIR
A0A2C5SS99	MNADSSVADPTEFK
A0A7U0APL5	HAIVAITEHMC(+57.02)DVDELASYIEK
A0A2X1T2I5	TPEGYASGSLGPTTAGR
A0A433ZRI6	HDHSEHAADEPC(+57.02)VVR
A0A7L6CHM0	HEDMYTAINDLINK
B5XNA8	VGVIVGAEQQVAEVAK
A0A809KDT4	FAAYFQQGNMESNGK
A0A7W3CAQ9	LTDIPLIAGGNPQLLSQAAGK
A0A3A3ZHX0	EAGVQEADFLAHVDK
A0A4R0G4U9	SDVPQGAAILGAISGAHHVHQMAEHYGVPVILHTDHC(+57.02)AK
A0A6L3Y052	NDQADAGTVDN(+.98)GANTGMSAEELAR
A0A443XWK6	SLQEAVMEEIIKPILPTEWLN(+.98)ASTK
A0A4R0FVZ3	DFDNTVAIHPTAAEEFVTMR
A0A3L9S0H4	IMQSQQTGQPLSEEDQQAYK
A0A2T9V352	LDFEEGFSDVDPQPMLER
A0A495KCB5	IITC(+57.02)HLGN(+.98)GASITAVDGGK
A0A6S5XN95	LLDQGEAGDNVGLLLR
A0A7Z8FNB2	ANTDLIKPGIAATLMAEEIK
W0BN21	MHVYAGEDHKHEAQKPEK
G8LJF8	AVFVNNQTGEETVYEAPK
A0A839BRY3	FTAETVKDPETGEAIVGR
A0A7T9XH73	QYASLC(+57.02)DIFVMDAFGTAHR
P00393	VEVTSDSHPFYTGR
A0A212ISJ1	LHILGVMEQAINAPR
D4B798	LIMIFDSADGAAAAAPAPAEEK
A0A5Q2K6P9	NYTGDILNFETATELLHESGIK
A0A7U0APF3	NLLC(+57.02)QGMVLADSFYYTDTDGHR
A0A0A5SN16	MGHIELAAPVTHIWYFK
A0A2S1BEI6	SC(+57.02)QTALFHIAEALVR
A0A7M2V4J4	YSYEAALMALHDR
P37753	LLDYAEAGDNIGALLR
A0A2X1TLR4	GTELLQGLDAILVPGGFGSR
A0A1M6ZAV0	GYKDDDLTQSGLFVQSQDGQLFDR
A0A433ZUZ3	IWMIQAHLGEAPLIDPAK
A0A2S1BGY2	QTIYEAAASQNSTVFK
A0A0M2A725	NHYENVGTSPYATTYPDTTK
A0A8S6WUH7	DLITVAVEPTDSPVITQALAGEEIKPGPHK
A0A059N1Z8	DLITVAVEPTDSPVITQALAGEELKPGPHK
A0A7L6CI58	QVGNVELPQEAFLAILHVGK
A0A7L6CPU5	LQIPADLPQDIVDTVR
P76403	FGQGEVAPVVAPAPAPAPEVQTK
A0A7X8P262	MQTFSETDHNADYFIGDEYLESQDEK
A0A5B0TAL0	STGFGQTGNVFESFYR
A0A6N6K229	ADMMGC(+57.02)SPGWGC(+57.02)EAVINHQNK
A0A7D6WTC5	SVPLVEGVDFFNELER
A0A7D6Z3Y2	AGLTLGVDPLGGSGIEYWK
A0A3D2B3P8	ALAEQALAQPTATELMALVETFTK
A0A0D7M058	GVAAGDQLISGIGAPIK
A0A3R9NGQ2	EQVANDAIQEAAIEGAVK
A0A2S1B976	ENVVSIIANGVVLAPDALLK
A0A0A2R953	GWLNDEGWEQAC(+57.02)R
A0A0M0IS19	EFTEVPKPQELLNVLNEYVIGQDR
A0A291DLU3	FEEFGEILNEEVQNMINK
A0A6N2YAE7	YQWQNYGAANENEWDGYR
A0A242CQE4	AYESGNPTIIDAQIPESMGK
A0A505IP84	VQVTTPEEYLGDVMGSITAR
A0A120LL87	NIVDSISENYLAQNISR
F0EGY7	VSGGLHGVGVSVVNALSQK
A0A7G8QSZ9	NIYTDPLNVLQAELLHR
P0AE08	TEFLFMDRESLPTEEEQFAAYK
A0A2Z3X7G9	SATGISSDNN(+.98)GYVYEVSGTGK
A0A7I6WWL7	NQVIADGPSTDLGEIALGK
Q8XA87	NQVLADGPSTDLGEIALGK
P0A9P6	YNLPHNSLDFVFHGGSGSTAEEIK
Q6UE31	MVIDGDKYDFMSSEADREIVLDQIVDK
Q8FCR6	ITGFAGEDPTPALEGADIVLISAGVAR
Q5FMY4	AITGIFFGSDTGNTENIAK
A0A2M9WNB9	LGSQFHIPHGLAN(+.98)ALLISNVIR
V5G9X9	LGWSQYQN(+.98)TGTGFDGESLGNTGPVHK
A0A381G6F7	VEGNTVFTYLDVFDPDKDK
A0A1V8ZNI5	EVVEEAYHNDPQMIK
U5LSG9	ILLSSMPGC(+57.02)AVTEVEIDGVLHEYSTK
A0A2C5TT83	DTHGALASLSSVAK
A0A064DS85	VINLDKESEPDIFNAIK
A0A7G8QNN7	VEYMLQSQINPQLAGHGGR
A0A2S1B9W9	ASEAAANDNESLMGVEQATGVK
B5XY59	VISPDELDDEFITEQLALMN(+.98)HK
A0A7T1VNY9	AMEESPDLIAVDAGSSDPGPHYLGSGK
W7PFK4	NGDTLQGHQITETEAGVSPR
P0A9N4	ISPMAVEEVIEMQGLSLDPSSHR
A0A4R0G401	VVSIGDINVANDLPFVLFGGMNVLESR
A0A7U5VB54	FEPGDETEVSLIPYGGK
A0A3A3ZWW5	FLNDPQAFNEAFAR
A0A5Q2K4J7	TILVPIDVTEDVLTSNALK
A0A2T4Y0B8	GVGEDISDGGNAISGAATK
A0A7L7ISX8	EQGLTPVLC(+57.02)IGETEAENEAGKTEEVC(+57.02)AR
A0A7W2ZA16	HGQPAN(+.98)GLYLASPK
A0A3R9PZA4	ESIEHVLC(+57.02)NEC(+57.02)PTC(+57.02)HGR
A0A078LM14	HIYAQVIAPN(+.98)GSETLVAASTVEK
A0A2C5TSG9	VIGVGGGGGNAVEHMVR
Q9EYY6	INSALFPGIQGGPLEHVIAGK
Q5FME5	LNWMLSNGESPLFSEDAK
A0A809KA21	QEAELGAGAAHSEALNFIVNTILAQKPELSAQLTAIGHR
A0A0R2KU50	ESGFDGDLADLSDDILIYHLK
A0A0R1H3D6	GKDVLIVEDIIDSGNTLHR
A0A0R1VFT8	QNLATFC(+57.02)QTWDDDNVHK
C2EM35	AEEAAEMAISSPLLEDIDLSGAR
B5XT02	AALITDDVEEVFTK
A6T7W6	VNINTEFQLAFQEATR
A0A3N1J0T2	AWQPGGAGTDFLTEAHLDLPMEFESIGK
Q6UE33	DMPIDAVLTWDDLGN
B7LRL0	VMVEGEHEDQVHEFAHR
A0A2C5TNS2	FDSNAC(+57.02)VLLNNNSEQVIGTR
Q5FKH9	GHEVNFIC(+57.02)ADDAHGTPIMLK
A0A809KCE1	EFFGSSQLSQFMDQTNPLGELTHK
M7CDY9	AN(+.98)DAAGDGTTTATVLAQSIITEGLK
A0A2C5TR29	EMGIDYVIIGHSER
A0A2C5TII6	TGAVAEDVSAQAHQSLENVK
A0A427KTA0	VGAGPFPTELFDETGEFLC(+57.02)K
V3PWY3	LPLDEAASFSELVQTIR
A0A2X2RXD3	IVELAGYLDSYIPEPER
A0A6L3XZ37	ILEVLQDPEC(+57.02)HHVSAEDLYK
A0A809K9U7	AGAGTDSAIDSLKPYLDK
A0A811XE96	YYLATGGGDVSQAEVLLK
A0A064DB43	ALNVEEQSVQETEQEER
A0A8I1G543	TDLISVAVEPTDSPVIAQALAGEEIKPGPHK
A0A7W2VA17	ALASHGIVFGEPQTDIDK
A0A8E1V557	N(+.98)GNAVDYQTGPIIWGEPGTN(+.98)GQHAFYQLIHQGTK
A0A7H8UCH7	FTGEISLTGQPFVMDPSK
A0A4Q4A6X0	DLSEELQILEAGLFSR
A0A3A3ZQK3	GGQVADHGGIYNQDGELVAK
A0A4R0G3F7	VVDVNNALDGDGPFSPER
A0A7T1R447	GFEFENAIVGGVVPR
A0A7V7JBW8	VTIEGWNGPVEVDQIK
A0A421IG56	GM(+15.99)NTAVGDEGGYAPNLGSNAEALADIK
A0A855M2J8	TLLDIGC(+57.02)GWGTLMLTAAK
A0A851FWG9	ALIAAGHHYQEAQDSSTFGVTAK
A0A837YX28	VAVFTQGPAAEAALAAGADK
A0A6G4MRL3	MAENPQQVLDFLNDLAER
A0A5C1C656	SISVQNPTSTAGYVFPVAELK
B7VB77	IAPDDGALTFAAESALPGSPTHISTDHQGR
A0A7G8QIP2	EVPDAIVGAGTVTNVEQLK
A6T9K7	ITEYEKDEN(+.98)GEFVAHTSLK
A0A7L7INN1	ITEYEKDEN(+.98)GEFVAHTSIK
A0A495AMQ4	AGAGTDAAIDSLKPYLEK
A0A7M2V801	NWEFDPYEGMENDEIIGGR
A0A064D9U0	DGKPC(+57.02)VSYMGPEGAGHYVK
A0A3N1I1N5	HVFAVENALAAQEAGASMIAMHGR
A4WFC3	TFAYTNHTLMPEALEC(+57.02)WDEK
A6T4Y7	FQYGQHTVTLETGMMAR
N2AF68	FQYGQHTVTIETGMMAR
A0A4S2BR07	SGAMAGTVLNDANNQAK
A0A6N6K9I6	NIVDGSHQMEPGMPESFNVLLK
V5YNV4	MKDDAIIILDPVNQDVITDGLNK
B5XX25	AANAGGVATSGLEMSQN(+.98)SVR
P0A887	SVNDIKDEEQILDLGDVSAQK
A0A2S1BBD4	TFTTQETMTNAHSAR
P0A7G6	SC(+57.02)MGLTGC(+57.02)ATIHELNTK
A0A1I6E098	FAGVPVFNGLTDEYHPTQMLADVLTMR
P13982	FAGVPVFNGLTDEYHPTQMIADVLTMR
P0A6R0	VFTEVTVGGPLSNNK
A0A8H9TX86	AAGVPIVEPVGGHAVFLDAR
A0A1I6CNA8	STGFYQLIEFNAEPTVIDK
A0A2S1BI56	MHIILN(+.98)GAPFTEVDKR
A0A0A5UGL2	GTFTMVFDHYSPTPK
S4ATN9	STPAVINNDGLNYVPTNR
A0A1L8SGW1	ATIGTLSNATN(+.98)DIVNIGK
A0A1V3NH15	AIIGFVDGTENPEFEDER
A0A1G9EL49	VYTYAHMDLVADGIIK
A0A809KDD4	VYTYAHMDIVADGIIK
B5Y168	TC(+57.02)ISNIHQGGTPPVEAAAVIVDLAK
A6T562	EYVVSMLESLGTLAGAK
A0A809KAV1	YIATSAN(+.98)GTPDLFYK
A0A3N1J5H5	EC(+57.02)GYHTEPDIYTK
R5YXK0	N(+.98)HFASEYIYNAYK
A0A413DGD2	TLHYALEESDQLWIPETK
F0TH10	SVDTSMGFTPLAGVTMGTR
A0A5B8EH30	SVNDIKDDEQILDLGDVSAQK
F2M2X1	ALPDAQFEVVHSLAK
A0A0R1VPJ9	IIESIDAPSLFDVPLEFQK
A0A242ELL8	EIESQYASGLVTQGEK
A0A8I0PZX3	ETPADAEVVSHQLMLR
A0A2C5TR49	FADVAC(+57.02)AGPLLADELEALGK
A0A7U0AP46	GGGRPDMAQAGGTDTAALPAAMASVESWVASHL
A0A3S4GXV0	INYDLANDLGNLLNR
A0A2X1SZL5	KYESQDEAADDMSEAHGSR
A0A7G8QJR0	TAGSIFDPTQTM(+15.99)VTTAGDK
A0A0F3XW86	GMPLFEHIAELN(+.98)GTPGK
A0A428LZ17	DLIGWIDQPSVELSNALMHHPDINLILATGGPGMVK
A0A455VRC5	AQAFYEDLQPQFTDYIK
A0A263VUD8	IYQSVNELVGHTPIVK
A0A7Z2FR49	VIAESPENSVASYVISMAK
A0A7G8QFN9	SYGIPVLDC(+57.02)NDVDSLDVYVDGADEIDHHMNMIK
Q5LEQ6	FNFSHGDHEEHR
A0A0A2R873	NINPTQTAAWQALQK
A0A0A5SFT1	SN(+.98)NTGYQMYQQDK
A0A200J8N3	ATLIPVGDDQEPMLEQTR
A0A0F1B867	ATIIPVGDDQEPMLEQTR
A0A7Z1J9Z6	ATLIPVGDDQEPMIEQTR
A0A157D1S5	HGAYGVHLGQEDLDIADLR
A0A4Q8WQJ9	QETIDELNHQVLQFIDLSLMTK
A0A0F1RFI7	LVVLPHDVTQNFGQLFQTLPK
A0A0X4ERF9	ITDTSSVFNTDLLYTIELGHGLNVAEC(+57.02)MAHSALAR
A0A2J7SLT4	GSGAFGTFTVTHDITR
A0A0H3CNE3	ELVC(+57.02)EAQNTGLIGSK
A0A0A6IJB7	IPVVPANMESVIDDK
A0A167P0K7	SATLPVVVTVPNVAEPTVASVSK
A0A2T4Y0R7	MFSNTEELLPVISFNAK
A0A064D9T1	VSDYDGYNQFVVHR
E5FN96	NFDEDSSNLVVGPINK
A0A7G8QKN9	YMSDNDN(+.98)GFALGDIIGDQLK
P0A9Q9	YLGPEVPKEDLIWQDPLPAATHQPSAEDIASLK
A0A2T4Y627	LEPVSWEEAIEFASSR
A0A5C1C6B1	KGAELAN(+.98)SFKPDVIIALGGGSPMDAAK
A0A0A2RM32	EISSC(+57.02)SNC(+57.02)TDFQAR
A0A2C5TRH5	GAAGGDEASLFAGDLLR
B5XNL5	MGYPMHYNN(+.98)TQEIWDELR
B5Y0X1	AIHTLWNILDQVNQQWLPVEK
A0A8F8DBV1	FNNFINDSLLDGAVDALER
A0A7X5JNZ1	VGYINDQYVLNPTQEELK
A0A4U6LKB6	YNTLGGVC(+57.02)LNVGC(+57.02)IPSK
Q5LHE6	HIYAQVIAPN(+.98)GSEVLVAASTVEK
A0A7G8QLF8	NTLLHEQWC(+57.02)DLLEENSVDSVK
A0A376F721	AEAAPAAAGGGIPGMLPWPK
A6TEK8	AEAAPAAAGGGLPGMLPWPK
B5XSV2	GNAVGLSLGFSHPVEHPLPAGITAEC(+57.02)PTQTEIVLK
A0A809KA98	FMDDHGFLDIETPMLTK
A0A2C5TJQ1	GATVELADGVEGYLR
P0ABU0	DGLFMEGADSPYVNLIVVR
P0AFI2	SGDWAYTVGLPGK
A0A809KD94	FC(+57.02)GAEGLN(+.98)NVITLSTFR
A0A3N1IMU6	IHGLAEVMQGEMISLPGNR
A0A7W3FAK1	NVAGMEN(+.98)ANSTEFVPDC(+57.02)K
A0A7W3F1L7	AEIEGEMGDAHVGLQAR
D4B6Y9	TTHLFTSESVSEGHPDK
Q5FIZ0	HITESLDKPLQIR
A0A1E5GW61	MHELAETNYDVIK
P07001	GIMEGEYDHLPEQAFYMVGSIEEAVEK
A0A256E556	LSDGLC(+57.02)MEDEQFSVK
P12758	NGATFVDIIC(+57.02)DEAHDAGLDVK
A0A8B3K0T3	VVITATQMLDSMIK
B2UYA7	HSFNEPHILAIAQAIAEER
B2TIH2	KNNVVPIGPLHVTSDEPGHFR
A0A1V3NGQ8	KPAAVILEAVQGEGGVNPAPAEWLQR
A0A291DIG7	EINDQVGEFFEEC(+57.02)QVYR
A0A1I6EDW3	IVNEMEGMFAGAGWQVIK
Q5FKK0	DGYTDAWAQAGTTR
A0A7G8QIP1	TLTAPELANAFSN(+.98)GVATAYK
A0A809KD49	HVDSLITIPNDK
A0A7U6F816	VLEHAEKPVAVVGVPVGFVGAAESK
A0A7H8UBP2	GLETIEVEKPVVEVK
A0A837LDM0	TAVVEGLAQEIVDGSVPAK
A0A7U5ZEK7	NLADSFFVIADDFVMK
A0A2C5T3A9	YN(+.98)SVSVLPNTTTIN(+.98)GK
A0A428LVZ2	IHGFGGTASGPMPLVEMFIDINNVINAR
A0A2C5TGK4	YEVNNMLLKPIEAAGLR
Q0TH90	HLAETAEAAPQQVSADEATANLAELLNAGFGGSKE
B7L6L4	VLLATENPADLAIEAIR
B1LDZ1	GDIDANAFQHKPYLDQQLK
I7L7P2	GDIDANAFQHKPYLDQQIK
P08506	VVYDFVNVIQGDATLNQALIK
A0A336QPS0	LYNIEQQLLSMFGDTDGK
A0A0N1LYX0	NNWGQTEQQQEPSAAR
A0A059MWN1	ITEQDAQEMIDHLVMK
A0A242CG71	N(+.98)HFASEYIYN(+.98)AYKDEK
A0A1E5GSH7	GVDLGDFPVMTFAEAER
A0A495AME3	EANNLGIPVFAIVDTNSDPDGVDFIIPGNDDAIR
A0A7G8QSG0	AQQLTLTAPELTVLIGGLR
A0A0A2R714	LIC(+57.02)DIYNPDGTPFAGDPR
A0A222C6N2	EVHFIC(+57.02)ADDAHGTPIMLK
Q5FLL4	C(+57.02)AEDGLIDWNQPAAQIHNLVR
A0A064E9C6	LEEIQEC(+57.02)HLVSGDFDYLLK
A0A0R1HG50	TMAVVAPLVLHLPAEEIAAK
D4B812	NEASENSVWWTSEEYK
A0A6I5AGD6	DVTAIDPVSLIAFGK
A0A7I6WJD5	LLTTC(+57.02)NIPVPSDVR
A0A809KCG6	AATILAEQLEAFVDLR
A0A809KDE1	NPEGIAAALESAATWLAAK
P18815	GLDELGWDAAGQLIDGEGR
A0A809KER6	TYEVLATNGDTHLGGEDFDSR
A0A1M7N8K2	ELVVVYEGMPSYGGLAGR
A0A2S1BBE0	LVSADGKPVSPSEENFANAAK
A0A0D5MHF0	TIVDVLDATTTLYNAK
A0A1B2IRD9	VVSELQHLAADASHIYLATDLDR
A0A0P0DRD8	DAGAIINEVSLPHTK
A7ZSP4	IAAGMDGNAEVIGAYAWAHELSSGK
B7UK79	AYYNTDDATTTAFLEDIDK
B7NDX8	HIEIN(+.98)GDNLHDYLGVQR
B7NMD7	VPVLAIAAHIPSGEIGSHYFQETHPQELFR
B7LS75	MDKPGANPQHVTEELMK
P0AEA8	LTNHSLYLYGHC(+57.02)ADGDC(+57.02)R
Q0TC92	NAIPTQSVLTITSNVVYGK
Q5FLM2	AFDFAC(+57.02)LPHEGVGLAR
Q0TJD9	QLMTQFNYNSVMQVPR
P60752	EGTRPAVVIPTNEELVIAQDASR
P28629	VYSGVVNSGDTILN(+.98)SVK
A0A0D7M2T2	ENVVSIIAN(+.98)GVVLAPDALLK
F5RWJ0	ITEAEFLWQHNQDPMAVDK
A0A7G8QSP9	HFDHAVSPMDVALDIGPGLAK
B5Y0W4	LTIGNAYTTIAADTMAR
A6T5G0	WSDGTPVTAQDFVYSWQR
A6TGM5	IIALSDIFDVSTDYLLK
A0A809KCT5	TIENDGYEAIQVGYQDMR
A0A8H9ZMK8	IGTYNPNTNPATVDLNFER
A0A0A5SHT6	AVGEELC(+57.02)PALGLTIPVGK
A0A1M7IZ08	SEIDQDIYNVLIDEVPIQDTIHHTSTAK
A6UZH8	VNDGPFADFN(+.98)GVVEEVDYEK
A6T7C6	IAEATAQVN(+.98)GADLHASAEK
A0A809KAN0	AVAAVNGPIAQAILGK
A0A7W2XCT5	AVAAVNGPIAQALLGK
A0A7T0DYK8	AVAAVNGPIAQALIGK
M7C952	VVPVNGLNVEDAVNYGK
A0A2C5TGV7	DFADFAISFDNYHSTHSEENR
A0A2S1B7Z8	FNVPVTDEQVENLSYITFPEGSEEHK
A0A0A2RG39	FNVPVTDEQVENLSYLTFPEGSEEHK
A0A2Z6TC75	VLNFEDGISTTNIINTINK
A0A7D6YL56	LPGSIGYVEYAYAK
A0A120LL66	IATDPFVGNLTFFR
A0A8G1T8G7	AIDKPFLLPIEDVFSISGR
A0A4Q0D6S9	STGSMTATYKPLSDSAWQELGAK
A0A1I2APU2	GEAIGVIAAQSIGEPGTQLTMR
A0A242D7I5	ELFANPDVDGGLIGGAALK
A0A7T4GCI4	VAVIGGGNTAVEEALYLANIASEVHLIHR
A0A7G8QGT6	LVAVNTC(+57.02)LAQLDHDDLADYEHDR
A0A851G8U8	GHELFETATGTIVAK
A0A7V7M710	LASYADC(+57.02)YVN(+.98)DAFGTAHR
A0A8H9VJP0	STAEAIVYSALETLAQR
A0A2C5TIN9	LVMTPENALIFASGNTYQK
A0A495APC8	EKEMLNNFIKPGLEDLSVTR
A0A8B3JXD6	EKEMINNFIKPGLEDLSVTR
A0A6S5XSL6	MMGDGFAVKPLEGEVVAPISGK
A0A7W2Z685	LIDMHFNNTNPDQK
A0A0D7LLU6	AEAPAPAPSESKPAAPAAASVQDIK
A0A133LHJ0	AGPLAGYPVVDMGIR
A1AEU6	GDVVNLSVGFSHPVEHK
A0A484Z8U6	DQLLENLQEGMEVK
A0A505IRF2	LDLSYSETFNQTHLADAYER
A6TDR7	LADSEAGNDQAPVQMPR
A0A8I1G7K1	GEGQPGDIETLEQLC(+57.02)R
A0A212I256	GIDIVQDMGGGFLQK
A0A7I6WH95	GLDIVQDMGGGFLQK
Q5FKK3	GAGFDALNNYYMMQMK
A0A809KA84	MSIQTSAIQYENDDVMR
A0A2S4RQJ3	TADQGTNIQTPAQMAK
A0A0A5QSX4	HGDVIFKPLDGMGGASIFR
A0A0M3F0Y6	AHMDNIEVGETMASPEQTGYR
A0A7W2Z7B8	IGSEAYNQQLSEK
A0A6I5AIE6	ATLNLEFFPVYAGSAFK
A0A4U6H436	ATINLEFFPVYAGSAFK
A0A7I6WLA3	SLATAAGAVAGGVAGQGVQSAMNK
A0A8H9P032	DVHLSYGDYEALHGINLNFK
A0A4U6HVN7	ESLAIFGNDYPTEDGTGVR
A0A6H3APX5	SVN(+.98)AYMLGEHGDTEFPVWSYN(+.98)NVGGVK
A0A2S4Q913	EVEQQIIGVIQSGALAAAR
A0A7D7ADP0	VAALEGDVLGSYQHGAR
A0A811XIM6	TFTTQETMTN(+.98)AHSAR
Q5FJU8	TDDPVEAIEQMEIELSR
A0A484WYU2	AGMGMLN(+.98)GVLEMVPSAK
A0A809KE97	AVGESVQKPLEYYDNNVN(+.98)GTLR
A0A5J6W8H0	DTINAPAEELGPSQLAQR
Q0SQC8	ASASSAAGQGGSMYNDLTSAK
A0A809KD86	TFSIPHGGGGPGMGPIGVK
A0A2X2VRD5	VMIHQPLGGYQGQATDIEIHAR
A0A1V0JBE8	WVLLDNLADPGNVGTIIR
A6TD67	DC(+57.02)VLVDDMIDTGGTLC(+57.02)K
A0A809KAN5	TPASFEPSIDYVVTK
Q5FIQ0	EAGVQEADFLANVDK
B7NES3	KESPSPVPVVNDQMVRPK
A8A681	MPYSTELNSLDDPAFVK
B5YWB7	C(+57.02)DGQIINIGNPVNEASIR
A1AHF3	EGN(+.98)DFYHEMTDSNVLDK
A7ZTH0	EGN(+.98)DFYHEMTDSNVIDK
P07913	LSGYGLDGSSIPALLAK
A0A263VY44	VVASPGQGQQFEIQASK
A0A376F666	MITHISPLGSMDLLSQLEVDVLK
A0A5B0SWA4	LELPALEDFSQLLEEQNK
A0A1V8P0I5	IC(+57.02)LFDVSDDGHLVAQEPAEVTTVEGAGPR
A0A059MZE3	QFNHPVSVLDVANDIGAGLAK
P0A7R1	YNTN(+.98)GGIVTGDGMGMAFR
A0A7I7FV75	TPSDVLAVHLLLK
A0A495AK49	LFVHHIQNAENGATVEFDK
P42632	LEMVIHALGLDDVK
A0A059N0L8	SEPIKGDVLNFDEVMER
A0A828MH95	EHGMVVVDYAHNK
X5NYW2	SSEGGVFNNAAQVWNHTFYWNC(+57.02)LAPNAGGEPTGK
A0A7H0FR96	THALAVN(+.98)GEIYNHQALR
A0A0M2ACP1	RPDLMIDGPLQYDAAVMADVAK
P37062	IPMSELHADEAQK
A0A8S6X3I6	TLPVIIDEVDEEEGAVGR
A0A5Q0ERB9	VPDIGNGEGEVIELLVKPGDK
A0A220W0Z6	GDIDLNAFQHKPYLDQQIK
Q46829	EAAIQVSNVAIFNAATGK
[truncated: 25,668 more rows]

## Sheet: UP-F
ProteinID	Peptide
P0A9Q7	LLDEFPELMSMEDPYDENDVEGMVK
B7LUL5	AAEGSNLHIGAENC(+57.02)YFEDEGAYTGETSPK
B1LNU0	LGWSQYHDTGFYGN(+.98)GFQNNN(+.98)GPTR
A1AIG0	VALLSGGGSGHEPMHC(+57.02)GYIGQGMLSGAC(+57.02)PGEIFTSPTPDK
A0A2C5TJB6	AVIESENSAERDQLLENLQEGMEVK
A8AKT8	YDSTHGTFDHEVSSTEDSIVVDGK
P0A2R4	VDEHPEYLHDIEWASATYHNDLIGIK
A0A0A2R479	YDVDVTPSVSAVAANTANNTPAIAGNLTGTISASYN(+.98)GK
A7MQQ9	AAPAPEPVADVC(+57.02)SDSDNDGVC(+57.02)DNVDKC(+57.02)PDTPANVTVDAN(+.98)GC(+57.02)PAVAEVVR
P09373	GFC(+57.02)PFHNDAC(+57.02)VEGMAAGPSLEGR
A6TGP1	KDC(+57.02)LVNIGGFLC(+57.02)MNDDDMFSAAR
A0A2C5TLF6	MAMHGVDTPIDYLNSHGTSTPVGDVK
P0AG67	NMHDSIPAEEGTLLIGSGHDDAHGEDNYEIEVFR
A0A0A5SHC3	TC(+57.02)GVLSEDDTFGTITIAEPIGIIC(+57.02)GIVPTTNPTSTAIFK
A0A0F4W4D7	TDDQEFGAYQHN(+.98)GGQIGVITVLEGADAATAK
Q5FMX8	GTFPQLNLAPVNFDALFMNYLQQQAGEGAEQHQDA
A0A809K9J2	MVDALQFHEEHGEVC(+57.02)PAQWEK
A0A809KD34	QEAALGAGAAHSEALNFIVNTILAQKPELSAQLTAIGHR
A0A809KCL9	GMNTAVGDEGGYAPNLGSNAEALAVIAEAVK
Q5FM96	IGNAYMESPNSIGVATSQVAQIITNVASSQYGGC(+57.02)SFDR
A0A809KCG3	SLVIHPGTTTHSQLNAQELEEQGIKPGTVR
Q5FML3	YSDN(+.98)GSTLSAVNFPEVSLPLHGGR
A0A809KA60	DLSGVSSTHISLPFISAGESGPLHLEADLTR
A0A1F1KUI6	SGIGPVTAADIIHDGDVEIVKPEHVIC(+57.02)HLTDEGASINMR
A8AQM8	VIAPHLIGMSALDQIGIDHAMLALDGTK
A9MT06	GQYGHAVIEMEPTDGDYVFENAIVGGAIPK
A9MN39	FDGFVHSIGFAPGDQLDGDYVNAVTR
A0A433ZVN3	GENDSGSTEVQVALLTAQINHLQGHFAEHK
A7MKJ6	IVSTLGPASNDIETITALANAGANVFR
A0A2C5TRZ5	DLDDYFDENDKPIEGINSEEVVDKA
P35829	GNVVNLALGFSHPVDHQLPAGITAEC(+57.02)PTQTEIVLK
A0A2C5TI46	SVAQVVNDSSAQSNKEPDYLDIPAFLR
B5XUD5	KPVNSWTC(+57.02)EDFLAVDESFQPTAVGFAEALNNK
A0A1I5AED5	AAPAPEPVADVC(+57.02)SDSDNDGVC(+57.02)DNVDK
P24017	NADFGDVSGVILGHEGIGVVTEIAEGVTSLK
A0A2C5TEF2	VPFNPDVHQAISMVDAADHESNHVVTVMQK
A0A5M9R397	SSEGGVFNNAAQVWNHTFYWNC(+57.02)LAPNAGGEPTGK
A0A809KD97	DIVHEMFSYADGC(+57.02)TMSGK
A0A0F4WU53	FVAGSTMKPEETIEYEGETYPLVR
A6TEI7	NTTTGDTLC(+57.02)SEDKPIVLESMEFPEPVIDIAIEPASK
B5XSX4	LIGDDEHGWDNEGVFNYEGGC(+57.02)YAK
A0A0A5SGL8	IENSTHAPIDFDTDLPSTITSHDAGYIDQSLEK
A6TDR5	EFFGSSQLSQFMDQNNPLSEITHK
B7V637	MLGDFNESN(+.98)GTAAIIGAGLAGLNHDQC(+57.02)AK
A7ZVV7	QLAGVLGLLTQDPEQFLQSGAQSESDEDAAK
P0A6Y8	YC(+57.02)VGYDETTMPAGAPAN(+.98)GHYK
A0A1Q5TYM4	AC(+57.02)EESAEGQVVSPVNFNSPGQVVIAGHK
M7D777	HPDSDHLHVTTIEVGDGEEHQIVC(+57.02)GAPNIAQGQK
A0A8I0PTI5	DQDDYTSAFQSAADQTK
A0A8H9ZHE7	IVTEIFDEVAEAHLIQPTFITEYPAEVSPLAR
A0A2C5SYY0	LDPINEPDGEATVDDPSTDNVNPDVTK
P63284	LDEFMDWLATNYVTALNC(+57.02)IHYMHDK
Q02T86	LGWSQYQNTGTGFDGESLGNTGPVHK
A0A8E1UZW4	LYEQAAQQQAQENPEAAQGGADDVVDADFEEVDGDDK
A0A1F1KUZ4	TTIIQELIHNIAQEHGGISVFTGVGER
A0A0F4VT25	GILEGDYDHLPEQAFYMVGTIEEAVEK
C4IEB1	TVAWYDNEYSFTC(+57.02)QMVR
P0AFG8	FALPNSTVLIHQPLGGAQGQQTDIQIAANEILK
A0A1V3NKC1	AEGQEALNQLFNELASIDPTQGNVLVIGYTDR
A4W5A8	YGFAGLVAGDFIPLTTENVDHK
A0A2S7FDK9	VC(+57.02)DFLHLESPKPEADMEAWK
A0A7G5P1F6	QWAGMMMGDEAYAGSENFFHLER
B5Y242	TTVPQIFIDAQHIGGC(+57.02)DDLYALDAR
Q0SZX8	YC(+57.02)EDGFYNNTIFHR
A0A809KBJ7	GLDVFSTPSHESDLQLLEDIGNNVYK
P0ABB4	TFDAEHHPDLTHFLFC(+57.02)GEELPHSEADMLK
A0A2C5TSU3	FQQAGHKPVALVGGATGLIGDPSFK
G1U9U4	LGSENIALSDELNQSEQTTNFHNR
A0A809KAF9	ARPAPLTEAEFYWGHHSDAMATEK
A6TEX7	MYQQAGAEGQGFDPNAAAGEQSAPHDDNVVDADFK
Q9ZF28	THAPVDFDTAVASTITSHDAGYINK
A6TFH4	AHYVLMNVEAPQEVIDELETTFR
B1IYG6	AGYKPGEDIGIAC(+57.02)DC(+57.02)AASYFYNK
B7MRS9	LESQENEIGYNAATDKWENMVEAGIIDPTK
Q324Q2	HGMEAYQGGTC(+57.02)NETDVSAR
B6I153	FVIADSTLC(+57.02)IGC(+57.02)HTC(+57.02)EAAC(+57.02)SETHR
B7N9P8	NATIDEIPDAMIQEDVDTQLNQYLGNMQR
B7UKT2	TC(+57.02)GILSEDPTFGTITIAEPIGIIC(+57.02)GIVPTTNPTSTAIFK
B7L9I6	IEN(+.98)STHAPIDFDTDLPSTITSHDAGYIDQSLEK
O66190	HYAHVDC(+57.02)PGHADYVK
A6T4F4	VGTTIPHEVIGHYGSGNILLKPAEAGSGVAAGGAVR
P0A9M0	GIMEGEYDHLPEQAFYMVGSIEEAVEK
A6TEI3	SANDIKDDEQVLDIGDESALHLAEILK
M1SQQ0	TPVDLETEITNIIHEIGVPAHIK
A0A2C5TMV3	IGETHEGDSQMDWMDEEKER
M7D0T5	MEIDPVGAAYTIIMQDDLK
A0A7T9XIC0	MEIDPVGAAYTILMQDDLK
A0A809KED5	HEIISEAEAEVAEIQEQFQSGLVTAGER
A0A809KAJ2	SLQEAVMEEIIKPILPTEWLNASTK
A0A0A5UID6	TSAVNWC(+57.02)PNDQTVLANEQVIDGC(+57.02)C(+57.02)WR
A0A809KB56	VPVATGSLTELVTVLDKEVTVDEINAAMK
A6T6A3	FGSSISGSHVAIDDIEGAWNSSTQYEGGNK
Q5FKR7	TVAWYDN(+.98)EYSFTC(+57.02)QMVR
A0A059MX74	LVATVITHELAHQWFGDLVTMK
B5XZR2	LVAMGGIGHTSC(+57.02)LYTDQDNQPAR
P00363	VYSGVVNSGDTVLNSVK
B5XUB8	C(+57.02)DMVDDEELLELVEM(+15.99)EVR
A0A2C5T3Z2	FLTSHYN(+.98)GTPYDPMDTFSSGSEK
A0A7T9XJ96	LMNKPFVGDDVLAAAATMDKEFTK
A0A2C5TPZ8	FVLLTSQADVKPLSAAPESAVNSELDGLR
Q7AMH5	DMEFVQYHPTGLPGSGILMTEGC(+57.02)R
A0A0A5SMC7	EHYMPATAEGPLPETTVGSLLSIADK
B5XSX9	GMNTAVGDEGGYAPNLGSNAEALADIK
A0A059MXK8	AVIESEN(+.98)SAERDQLLENLQEGMEVK
A6T4X9	TIHTYHTEGAGGGHAPDIIK
A0A437SUX0	TIHTYHTEGAGGGHAPDILK
A0A433ZRE1	TIHTYHTEGAGGGHAPDLLK
Q5VGY0	ALHDNFGVVEGLMTTIHAYTGDQMTLDGPHPK
Q5FMF6	C(+57.02)VHIIADLWNSPQAQETIGC(+57.02)STTGSSEAAMLGGLAMK
O66214	TESEDGIGVKPMGEWQLSDDAAYVHYC(+57.02)PNETIDGIAIHEEPDFGDK
P0A799	EGNDFYHEMTDSNVLDK
Q8XD03	EGNDFYHEMTDSNVIDK
A0A1V8ZIR5	AC(+57.02)EEAAEGQVVSPVNFNSPGQVVIAGHK
Q5FIA0	HDGSAATC(+57.02)DDFVQAMEDASNVDLSHFR
A6TCV9	KVLESAIANAEHNDGADIDDLK
P0A9M8	ADDALNHILETYGHLIAEER
A0A2C5TKV8	LDGASLHFAPMEFPAVADFEC(+57.02)TTALVNAAK
A5HWG8	FGASISGSHVAIDDIEGAWNSSTK
M7CE12	LLDEFPELMSMEDPYDEN(+.98)DVEGMVK
A0A2C5TV30	LPDGMEMVMPGDHIDMNVELITPIAMDEGLR
B5XZM4	SMDLEQEC(+57.02)ETLREELNETNSETK
A6TG36	DSASFAPLHNPAHLIGIAEALK
A0A015RUW3	HIAMHVAASKPEYTKPEDVPADVVAHEK
A0A809KD74	VAQETAAVHAESQGAGQQTNN(+.98)GPIR
A0A379G044	MGAMATINQVIDQETAQLVAEEMGHK
A6T4P1	MGAMATINQVLDQETAQLVAEEMGHK
A0A809KD04	MVIDGDKYDFMSSEADREIVLDQIVDK
Q8ZND6	AFEPVAQAAGGAASATGWNK
A0A0A2RJM6	YMLVDGHGNFGSVDGDEPAAMR
Q5FJU0	IDGNSGNAETYEPNSAGLFQEQPDFSEPPLSVDGAADHWNHR
Q31TK0	GAGTGLVGGAVPVLGGVLIDITK
A0A0X8PNQ8	ETNMPVHIAEAPLDC(+57.02)VVLGAGK
Q5FME6	FGFDC(+57.02)DTC(+57.02)SVMTTIDEQSADIAQGVDEALESR
A0A809KCS4	GEILGGMAAVEQPEPAAQPK
Q5FKW5	AHYVLMNVEAPQEAIDELETNFR
A0A0A2RC68	DANDTGSSEVQIALLTAQINHLQGHFAEHK
A0A5M9Z7Z3	AEGGPGQINADYEGGITNISNTINELLDK
A0A7V8HTP2	IGETHEGASQMDWMEQEQER
A0A5M9Z6S5	LGETHEGASQMDWMEQEQER
A0A6P1TV31	FALPNAEIMIHQPLGGAQGQATEIEIAAR
P63411	YVEQGNSAFDC(+57.02)PGHQGGEFFR
P0AES6	VAMLSYSTGTSGAGSDVEK
Q8FAD1	VAMISYSTGTSGAGSDVEK
A0A2C5TJ99	LQANAHPIQIPIGAEEDFTGIIDLIK
A0A2C5TLB9	DKPEDAVLDVQGIATVTPAIVQAC(+57.02)TQDK
A8AJG0	SKDIEVVAINDLTTPALLAHLLK
Q1R3X0	DSPILILDEATSALDTESER
Q8FBA9	SFGDLSENSEYDAAKDEQSHLEDR
B7UJ59	AGTHDSHGAPLGDAEIALTR
A0A809KAS3	MVDALQFHEEHGDVC(+57.02)PAQWEK
A0A2C5TRD3	VETGVLHVGDEVEIVGLSEEK
A0A7T8IDV3	VLLLDNLSDYIKPGMSVEAIQGIIASMK
P0A6A3	AEVMDVANAVLDGTDAVMLSAETAAGQYPSETVAAMAR
A0A2C5TMG5	GYLSPYFINKPETGAVELESPFILLADK
A0A0A2RAZ4	FDGFVHSIGFAPADQLDGDYVDAVNR
P09831	DHLDYHGDMEHYEAAK
Q8FLB0	FAC(+57.02)VDGPEFDGHLVNYDESMR
A0A1M7N350	LANNKPVIIGGDMSVAHDEIDLAEPEK
A0A0A2RHG0	TSAVNWC(+57.02)PHDLTVLANEQVIDGC(+57.02)C(+57.02)WR
A0A809KFP8	SVNAYMLGEHGDTEFPVWSYNNVGGVK
A6T9H9	VAVTELAHIVDETLAANNLDR
A0A2C5TGQ4	EHTGEGTYVYQSMQDAVLNLC(+57.02)R
A0A3E5HW84	YEIISEAEAEVAEIQEQFQSGLVTAGER
A0A5M5PPZ5	LGANPVPLQLAIGAEEAFTGVVDLVK
A0A7U8L2W5	HIVSGAVGDTDVYGAQQHAPLLK
K1GU27	GYDSAGLAVVDAEGHMTR
A0A015RUR7	LDVQFDNVEEAIAMSAMYAANHLK
P36938	IVHAGQQADPLTGALSTPIYQTSTFVFDSAAQGAAR
Q8Z9L7	ALVMKPQASQEDQNEAWDYLVNDVTAK
P14846	NASASEPMMHAPAPVADQQLADLGIEVEK
A0A2C5TPY7	NASASEPMMHAPAPVADQQLADIGIEVEK
Q57TP3	LGFGVYNVHTGFDPANTEQLAALLK
B5XZ20	LDPYINVDPGTMSPIQHGEVFVTEDGAETDLDLGHYER
P63737	FGQDEVAAPVAEPAPVVAPVVENK
P00968	VISPDELDDEFITEQLALMNHK
Q8FE67	IPVIAGTGANATAEAISLTK
B5FTU9	TNLAGLMDGYFHHEASIEGGQHLNVNVMNR
B5XY03	LDGASLHFAPMEFPAVADFAC(+57.02)TTALVEAAK
A4W5A0	VINDNFGIVEGLMTTVHATTATQK
B5Y1T9	VN(+.98)GTLVDAC(+57.02)DMIEHDANLAIITAK
A0A140NT43	GANFDKYEGQDIVSNASC(+57.02)TTNC(+57.02)LAPLAK
Q48452	AMEEC(+57.02)SAFAPLHNPANLLGVEEALK
Q5FHV1	LAATPVPLQLAIGAEESFTGVVDLVK
B7MNN1	LAATPVPLQIAIGAEESFTGVVDLVK
B7UI71	GATILGEVVGYGANC(+57.02)DAYHMTSPTPDGSGAAK
Q0TLW5	FASAWQGFNLGDWSQEVNVR
P07658	GLAQASAYDQIDGAPEER
Q8XEG2	DMVEDQMDSMNISVPVILNLDHGDFESAK
P17169	VPVPDGSVTELVSILGK
Q8FBT4	VVVTGLGMLSPVGNTVESTWK
Q83IY4	DYGVGSDVYSVTSFTELAR
Q5FLY7	VVSEITESN(+.98)GSSSMASVC(+57.02)GASLALMDAGVPIK
P06959	C(+57.02)PFHQGGHDQSAGGGTTTR
Q8X743	SITVGYGQVGNLVQDIAAIR
A7ZUH4	TDLISVAVEPTDSPVIAQALAGEEIKPGPHK
Q0SY38	GFTQDDAHIFC(+57.02)TEEQVMDEVSSC(+57.02)IR
Q32AB9	SVFPIQSYSGNSELQYVSYR
B1LNR6	SHVNIGTIGHVDHGK
Q9ZF25	LGAMATINQVIDQETAQLVAEEMGHK
A0A356D640	SYDVLPPAIDDDNEFSQAHDR
A0A0A5SI22	GTNDSGSTEVQVALLTAQINHLQGHFAEHK
A0A8I0U4A7	LVEMGGIGHTSC(+57.02)LYTDQDNQPER
A0A1V8ZHJ8	EVGGAGGDVLSYIISVEELSK
J7U888	LSEDAFDDQC(+57.02)TGANPR
M7CTL6	HEPIHTDVLDYDVVMAR
A0A0A2R052	YTSGTGSEALMGYSESK
P0A9H3	IETEDGIQTVQDLVTYVEK
Q32CN1	AMADADATTIIGGGDSAAAVNILGFGDK
B1LQ15	GVGIVGQSAAGLLAEQPEK
A8A3H4	MGAEAVHELLNAIDLEHEIGR
A0A2S1BCR2	TFLDQTGGLWASGALYGK
A0A0A5UBP2	FADIAELMGENITGLSTLDAAEK
Q5FMN0	IVVANLSNLTLDEANQIVK
P27302	IINAC(+57.02)SQAGHVGNPELAVYSSSK
Q5FIR0	LYQQN(+.98)GGAQGAAGQAGPQGGNPNDGN(+.98)NGGAQDGEFHK
A0A0A2RGK2	VFYNDFDANDADLSDYTNK
A4WEX9	LPDDKELSAAIEEFSESFTPSEK
A0A809K9S7	GTSDQEGGMASMVYAGK
K8WMH4	LHVESTDDTSILENMTNQFKPHSGSIVFK
A0A0A2RIY0	AAMDVDGPAVVAIPVDYR
A0A2C5TRH8	LQANAHPIQLPIGAEDDFTGIIDLVK
A0A1M7LG91	NHGFSVSGYSIDKPEVDALAK
P0A940	GIWPSSANFTTDLHSLGQYIQEGLR
P00350	VAVTELAHIVDETLAANNLER
P21599	TSTTSLLAHVLGEVAPTSYLIGDGR
Q8FAT5	KEVAAAVDAIFGSIQDNLAK
P0A8N5	AIMASDLGLNPSSAGSDIR
B5Y1J4	IQQAC(+57.02)ADTAQWLADELNK
A0A5B8ECW3	FADVAC(+57.02)AGPLLAAELDALGK
P08839	FALPN(+.98)STVLIHQPLGGAQGQQTDIQIAANEILK
B7USP3	NDVFNALHEIEADAELAVVEAK
A1AC27	DSTPMFVYGVNHTSYAGQDIISNASC(+57.02)TTNC(+57.02)LAPIAK
A0A809KFI9	TPLQSYPLDIHHVQDHLK
Q5FI54	QPTPLGGVIFADTPIEFNTGKPETK
P0A9C5	APEFTPSQTEEGDLHYGHGEAGTHAPGMSQR
Q5FHQ7	AIDDEIYASMAQDQSTMK
A7MIK5	VDTGSVLVESAGETMNNIVNAVTR
Q0T2K1	LVMNLGYSHPVEIEPIDGITFETPAATK
A0A2Z6T6W1	MGSPVTINQVLDQETAQLVAEELGHK
A0A809KAN9	TNYC(+57.02)GQLNSAHIDQK
A0A8S0N8R3	IVDGYQPGIDDDVEGTNPC(+57.02)GEISLAN(+.98)GEPC(+57.02)NLFEVFPYTAEK
A0A855P2Q9	VAYLGTNTPIDHC(+57.02)YEC(+57.02)GYEGDFNPTER
A0A068QTX3	ADMVDDPELLELVEMEVR
Q5PKV9	ADMVDDPELIELVEMEVR
Q8ZKX1	WMYHYC(+57.02)C(+57.02)DDFDEMTDINK
A4WGF3	ELGYLGSLAIC(+57.02)NVPGSSLVR
Q5FHQ8	LGWSQYHDTGFYGN(+.98)GFQN(+.98)NNGPTR
Q5FML4	DAASFAPLHNPAHLIGIEEALK
A0A1F1L5Y6	IGVSMSGIQDWLLNDLGHR
A0A0F4VV05	GAEDLHIAGSHADDFVETVNK
A0A2S7F8B3	LDVDSPVTLMAELGHGLFGAPGIEGHR
A0A8E1REB7	MDMVDDEELLELVEMEVR
A0A3S4GVJ7	GLPLYAHIAELN(+.98)GTPGK
A0A1M7ERN2	HEAQLGAGAAHSEALR
A0A0A5SND3	AIVGDDHGLDIDTLDKDVALDSR
A0A0F4W473	FIEEIGYYNPLTEPVEFK
B5YZD4	SEGDTGSPEVQVALLTER
Q0TLP1	HYAHMDAPGHADYIK
A0A0A5SIC9	NHLEEDAVVVSPDHGGVTR
B1IUY2	EALTFDDVLLVPAHSTVLPNTADLSTQLTK
P0A9W3	C(+57.02)DMVEDAEMLELVEMEMR
A8APB1	HTLAFHNPDGSPHLEYSDVK
A4WE71	AAYSSGKPAIGVGAGNTPVVIDETADIK
A0A809KEJ6	FLNTLYTMGPSPEPNMTILWSEK
Q5FL75	LDFIEQHSFEQPVFAVISDHEVIPADVITR
Q8ZNW0	YQQHGMAPLTQEQKPVAK
A4W6D5	TAGSIFDPTQTMVTTAGDK
A0A2C5TRE1	VVSEITESN(+.98)GSSSMASVC(+57.02)GASLALMDAGVPVK
A0A2S1BIK4	GVIEN(+.98)GGGTVENVDFWGK
A0A8I0DA84	DAIAADQLFTTLMGDAVEPR
Q5FJN0	MDMVDDEELLELVEM(+15.99)EVR
A1AIK3	VHVHTEHPGDVFQYGSQFGQLGK
A0A809KAA1	NHLGMHFVSNVDGTHIAETLK
P0ABB0	AEVPSGASTGENEAVELR
B2TUP1	ILGLGDQGIGGMGIPIGK
D5H042	GLDASIEHDIVHGLQALPSR
A0A6M1GGY1	YVTDTSVLVNDALDQNK
V5EMY0	NNILNQAAQAMLAQANQQPQGVLQLLR
A0A6B9HWH6	IVEFIEKPDQPQTLDSDLMAVGR
A0A6P1TYQ6	IVEFIEKPDQPQTLDSDIMAVGR
A6UZH4	FGDVGADTLGHIAEAC(+57.02)AK
A0A7X7H378	EMLPIVDKPMIQYIVDEIVAAGIK
A0A0A6PSZ5	GMNTAVGDEGGYAPNLGSN(+.98)AEALAVIAEAVK
A0A8I0DAE9	KGAELANSFKPDVIIALGGGSPMDAAK
A0A2C5TPX5	GAIISSMVDEIDEYVASVNR
P41576	LDDNGNWTTEVPDHASYFDMTSDDEGAR
A0A2C5TTI8	GFMTTIHSYTNDQNTLDAPHR
A0A8I0Q608	EHVEGDAIDLADATPWTFPK
Q5FLW8	SGETEDATIADLAVGTAAGQIK
A0A809KAH2	EDLSVTVGKPVETVPQIFIDEK
A6TBK7	YGNDSQNVLHAGLIGQLAEYSEPVDPDKLLPR
A6T7Z4	YGNDSQNVIHAGLIGQLAEYSEPVDPDKLLPR
A0A2C5THM9	VDPEEDINTINLELAIADLDAVNKR
M1SXR1	GVELVQLAHGNDLAVANIHASR
A0A1M7FJM7	VLDHQDVFGVLLQQVGTTGEIHDYSK
A0A2S1BES6	FQSTLDTGLTLLDDLIEK
A0A345G183	TQTAFSEGGLPIGAGLEDLGK
A0A345G182	IADQLIVGGGIANTFVAAQGHNVGK
Q5FHY5	LQGTPSEEVINELTNEAK
A0A809KEG5	IGVLTSGGDAPGMNAAIR
A0A1V3NI25	ATLKPEGQQALDQLYTQLSNMDPK
A0A8S6XI71	LDSGESMMDHAMVITGVDIVDGKPTK
A0A059N5V5	LDSGESMMDHAMVITGVDLVDGKPTK
A0A828QQR2	AFTSEEFTHFLEDLTK
A0A7G5NU32	VLDGAVTVLDAQAGVEPQTENVWR
Q5FKU5	DALAPHISAETIEYHYGK
A0A015RVF6	DALAPHISAETLEYHYGK
A0A016AQA0	KANALGKPVITATQMLDSMQENPRPTR
Q5FJC6	GANFDAYAGQDIVSNASC(+57.02)TTNC(+57.02)LAPLAK
A8AKW6	LGANPVPLQLAIGAEEHFTGVVDLVK
A0A2C5TKE2	AVVNKPAVLLADEPTGNLDDALSEGILR
A0A198GKU8	TASEFGYLPLEHTLAVAEAVVTTQR
P22106	TASEFGYIPLEHTLAVAEAVVTTQR
Q5FMK8	KLEHYAQNDPDAYGYSGALC(+57.02)R
A0A2C5TND1	INSTAGHNLNLDVC(+57.02)GEC(+57.02)HPFYTGK
A0A1B8HBS7	AETYFVALDDTGHVINSGYQTC(+57.02)AEYDTDPQAAK
A0A809KDW7	IEYLGGC(+57.02)VNEMPYVLAVEK
Q5FIJ7	FIAIFEGMTDNPYMQER
A4WG55	NNTTFASIEATSNPVNTSEAGR
A0A809KA40	LDSAVTNLNNTTTNLSEAQSR
P27696	IGEVHDGAATMDWMEQEQER
P0A2I3	ADMMGC(+57.02)SPGWGC(+57.02)EAVINHQNK
Q3Z261	AAPTYEELSNSQELLETGIK
P07395	C(+57.02)DM(+15.99)VDDEELLELVEMEVR
A8ACN8	C(+57.02)MKMAMHGVDTPIDYLNSHGTSTPVGDVK
A0A3D9UHH4	VITASDSSGTVVDEDGFTAEK
P0A1P6	LLAAGIGDALATWFEAR
B5XNV6	HGASC(+57.02)PVGMGVSC(+57.02)SADR
Q5FM35	MGYDATQMFDNNLTNLISEHSK
A0A809KBI7	FTGTNSDNQTETNVSTLK
A0A413AR79	SGEIDMTYNNLPIELFQK
R2RP47	MMNANATAHEIATAVVEPGKDGIK
A0A015ZM00	VGVIVGAEQQVAEVAQK
A0A015SZ83	YVESQVYQGVVENLASEQAAR
A0A809KCL4	TMTDC(+57.02)IAHGLETEGILPGPLR
P0AD61	GLELVGQTDC(+57.02)EGGAC(+57.02)PIK
P0A9A6	GLEIVGQTDC(+57.02)EGGAC(+57.02)PIK
A0A015SKC9	FTIAASFGNVHGVYKPGNVVLTPTILR
A0A3E5I7C2	SLQEAVMEEIIKPILPAEWLTSATK
A0A0A5SGV2	VAVEELHNISSIVDSK
A0A8H9ZGT3	DAGTVADGC(+57.02)DVSTPGSITYDIVK
D2TZM9	VAGIN(+.98)GLSLNLLDVFSGFDK
A0A8I0U5F5	NVLQPIGWDAFGLPAEGAAVK
A0A2C5TN06	VYSGVVNSGDTVLNPVK
B5Y1H7	TPDLGSVHNIADAVLYC(+57.02)QK
A6TB35	YNSVSVLPNTTTIN(+.98)GK
A0A379GCX1	GQYGHAVIEMEPTDGDYVFEN(+.98)AIVGGAIPK
Q5LFN6	VEVETPEENTGDVIGDLSR
A6TDV1	ISYISTGGGAFLEFVEGK
A7MMX1	SVVANAVIAHSAEEAIAK
A0A5F0S5J3	GTGMASLALLLHDLGYNVAGSDIEK
A0A1Z1SVS2	IPTDIYESVEEGANHIAC(+57.02)EIAQVIR
A0A2T4HX23	IVDVELHHGFSADPTFMDVMR
A0A0A5SIB6	EQGLTPVLC(+57.02)IGETEAENEAGKTEEVC(+57.02)AR
Q8FHG5	NIVDGNHQMEPGMPESFNVLLK
P16431	IGAFGLTEPGAGTDAAGQQTTAR
A0A829T232	AEQALGGFDVIVNNAGIAQVK
P41582	AAN(+.98)DDLLNSFWLLDSEK
A0A809KA58	DEQGNVLSGDAWVHNSENC(+57.02)YINSDEK
A7ZQK6	ETVIEPEHIDEIIDSGVQNILIHK
Q8FEI8	YQWQNYGASNENEWDGYR
Q31XM5	QMNDMAAANQSLQQQLVDAQNQPVAEVAEQVVVTDANIAPR
A8A3P4	VPDIGADEVEITEILVK
A6TCC2	EQHVTIPAHQVNAEFFEEGK
Q5FIP3	VVPVTVVEAGPC(+57.02)VVVQK
A0A2C5SYW0	GDRPFVLGPTHEEVITDLIR
A6TF98	TINTLNDTGSMEAVC(+57.02)FLTELHVK
P69908	LSGLEIHEPMVIC(+57.02)NEEHR
Q5FJ04	GGATATDYLDLIHLIQK
A6T4Z7	YSTLGGVC(+57.02)LNVGC(+57.02)IPSK
A8ARE4	LHFGSYHDVDSSELAFK
A0A0D8LBI1	LHFGSYHDVDSSEIAFK
A0A0A5SG73	TAEHASSMTAMQSATDNAN(+.98)DLVSNLTTK
M1S7K6	C(+57.02)DMVDDEELLELVEMEVR
A0A7U0AN22	YEDYHHVQYSDDSIESAVK
A0A2S1B7Y6	VVGAGFDSLSNYYTLGMK
A0A2C5SRD8	VVGAGFDSLSNYYTIGMK
P0ADG7	QLAMHVAASKPEFVKPEDVSAEVVEK
A0A2C5TS70	DYHHDVLDEIKPGNK
A0A7G5NXV5	QIADLGVTMLAAGIGNIHGK
A7MJQ4	IIFPSTSEVYGMC(+57.02)DDKEFDEDNSR
Q9HWD2	ILELAGFLDSYIPEPER
A0A1F1KZW0	IIELAGFLDSYIPEPER
A0A6N3HJP7	VVTGFEDAVDEQSGEK
A0A2D0KV76	YDGLVEQLGGHNTPAVGFAMGLER
P04825	TTDVTGVVELPEGTEMVMPGDNVAMDVELIHPIAIEDGTR
A6TD48	IVTEIFEEVAEAHLIQPTFITEYPAEVSPLAR
B5XV25	TLAEGQQVEFEVQDGPK
A0A4R4J1M7	GKEQHVTIPAHQVNAEFFEEGK
A0A2S8QDA3	GLETIEVEKPVVEVKDEDIDGMVETLR
A0A1G5RC81	LLLSEAC(+57.02)PLILDYHVALDVAR
A0A0A0CLD8	EMNIADYDAELWQAMEQEK
A0A5C4RGF2	ITFEQNDGEINFSR
A0A022PJN5	AMEESPDLIAVDAGSSDPGPHYLGSGK
B5XS03	LYQQN(+.98)GGAQGAAGQAGPQGGNPNDGNN(+.98)GGAQDGEFHK
A0A0F4VMN0	EMLIADGIDPNELLNSLAAVK
C4IDE0	IAHGVPVGGELEMVDGTTLSHSLAGR
A0A512TLN0	IAHGVPVGGELEMVDGTTLSHSIAGR
A0A7U9D4D3	AIMASDLGLNPNSAGSDIR
Q5FJI5	MEC(+57.02)C(+57.02)GVC(+57.02)HTDLHVK
A0A242A3M1	IPVIAGTGAN(+.98)ATAEAISLTK
A0A809KCI2	VPC(+57.02)ITGSLTEVVC(+57.02)TLGK
A0A0R1XUA6	MAIC(+57.02)GSC(+57.02)GMMVNNVPK
P0A249	SPVIVQFSN(+.98)GGAAFIAGK
A0A809KEM6	SGIGPVTAADITHDGDVEIVKPQHVIC(+57.02)HLTDENAAISMR
A0A0A2R8A4	VEMVQIVRPEDSMAALEEMTGHAEK
A0A809KAG7	ATIDGLENMNSPEMVAAK
A4WE55	VLLITPYDQNSLDDIEHALLASNLGLTPANDGK
A0A1F1KV04	VFMQPASEGTGIIAGGAMR
A0A1L8SBN1	AAPAAAPAAGNDFVENDAYVHASPVIR
A0A1I1UU46	FDGFVHSIGFAPADQLDGDYVNAVTR
Q5FL54	VYSGVVNSGDTVLN(+.98)SVK
A4WFA3	VLSESDFQVNQLLDILR
A0A809KA47	YGNDSQNVLHAGLIGQLAEYSEPVDPDK
A1ACX8	YGNDSQNVIHAGLIGQLAEYSEPVDPDK
Q5FJM4	SENC(+57.02)EHC(+57.02)SGSGAEPGTNVK
A7ZIJ4	MGAYAIELLLQGHGGR
P0A850	TTGEHEVSFQVHSEVFAK
Q5FIS8	TILWN(+.98)GPVGVFEFPNFR
A0A809KAG1	DATAAVDAVFSTIQDALAN(+.98)GEK
Q5FLZ5	AVQLGGVALGTTQVIN(+.98)SK
B5XQC6	YSDQQVEQLLSELTNVLESHK
B5XNM4	NKPQYTPNVDC(+57.02)GDNVIVVNASK
A0A556UAW7	FC(+57.02)GAEGLNNVITLSTFR
Q5FMJ3	FAIIDAVNGDEYLSGLAEC(+57.02)FHLPEAR
A0A2C5TGX7	AFLDISQVNPGHTLMVPK
A0A8I0DAQ7	AFLDLSQVNPGHTLMVPK
A0A3G0WNU3	DHVSLGEMTDGLDFPAAVK
Q8FJA2	LGWSQYHDTGFYGN(+.98)GFQNNNGPTR
B7UN10	LHVC(+57.02)GNNPTC(+57.02)DGYEIEEGEFR
Q0TJC9	TPNIQIIHAGLEC(+57.02)GLFK
A0A2C5SPN7	LHPLAC(+57.02)EAYNADFDGDQMAIHVPLSDEAVAESR
A0A3S4CWB3	HGVNSVGLPGTIDNDIPYTDYTIGFDSAC(+57.02)R
A0A809KAR0	VYSGVVNSGDTILNSVK
Q5FMW5	EQGLTPVLC(+57.02)IGETEAENEAGK
A0A1F1L1F9	GDAPDLGAAGGMGGMGGMGGMM
A0A809KBI0	DDSDGTGILSQQDITDVMK
P13794	IAIGDPSSSSGYVYPVAELYK
B5XTK9	FLNTLYTMGPSPEPNITILWSEK
A0A809KDG2	FTGTN(+.98)SDNQTETNVSTLK
Q5FKY2	DTHC(+57.02)TFC(+57.02)GATDPSGYTFDSSVAVIN(+.98)GK
A0A345G178	ELAAFSQFASDLDDATR
A0A2C5TSU0	VFDFVKPGVVTGDDVQK
P0ABH9	FAAYFQQGNMESN(+.98)GK
A0A809K9U3	HEEVAAFAAGAEAHLTGK
A0A2C5TUL2	C(+57.02)WHYATDIGQDSEHPELC(+57.02)GR
Q3YZ45	LRDEMGEAMEEGC(+57.02)GIYR
P0ABK5	NWSETSDSPEDSSDYHVTTSQHAR
J7UAE7	KAIDEAKDEDTADIFTAASR
A0A2S1BFN1	QIVENAGEEPSVVVNTVK
A0A8I0D9G6	NMFGLLNKPGYENLHDDLAK
D3VHP0	VLAIAAGHEITENDLNALIAR
A8AFH5	ISHISTGGGASLNYLEGK
A0A1B8HNK1	LPAGVTAEC(+57.02)PTQTEIVLK
A4WCR5	FPAIIYGGEAAPVAIELDHDK
J7U0V2	LGHVLDADDIHEANTEDLK
Q5FI48	NEGYLQGQLGNPEGEDKPNK
A0A0A2R3D4	GILQSGSMIFGEQQNVK
B5F1P0	SAEADAQLMAENIAAQLEK
C0Q4C6	VAVSGSGNVAQYTIEK
B7LW74	LKDSVPC(+57.02)AVIEGDQQTVNDAAR
Q5FK38	HGDDPLMLVLAADHIINNQPVFHDAIR
P0A817	YTHFDAGTHGFN(+.98)AQTPMWEK
B7LPQ9	ELASLADVFVNDAFGTAHR
A0A1F1KXD8	LADEAGFEGELSDLTDDILIYHLK
P06612	SLATAAGAVAGGVAGQGVQSAMNK
P21513	LLAEAGYTADKPLTINLLYNTSDLHK
P30718	ELLQLGGLPTSGQITLFDGR
A6VB57	LIGSAPGYVGYGEGGQLTEK
Q937H2	EDDILILTADHGC(+57.02)DPTWPGTDHTR
P14407	IQHSLAVVWGVQPVLTDKPK
A0A809KDD2	KLGLTPVLC(+57.02)IGESEAENEAGK
A0A809KAQ7	LTEGASILGLFVMGALVNK
P41583	FAIIDPTTGDEYLTGLAEC(+57.02)FNLPEAR
P0AAI3	MLGDFNESNGTAAIIGAGLAGLNHDQC(+57.02)AK
Q8X9L0	YLQDYGMGPETPLGEPK
P77983	TDEDWEAAFDNAK
A7MQE1	NLTDYGAFVDLGGVDGLLHITDMAWK
P0AES0	YTHFDAGTHGFNAQTPMWEK
B5XUA8	ITEQEAQEMVDHLVMK
P08308	GYEFEDAIVGGVVPR
A8ALT6	SIGLDLDRDQMMAGVQDAFNNK
P24164	AEFGEVDILVNNAGITR
P14062	NVGQGGDDTLFALVNGVVK
A0A7T9XHX8	ETPNATWPVHAVITN(+.98)STYDGLLYNTDFIK
A0A8H9ZGZ4	AFTSEEFTHFLEELTK
A0A2S1BAT1	VVAGAVNNEVELTLEHGEILTTVITK
A0A2C5TTZ9	AQNLVNQFEAVTSFISPEILSIPADKFEQFK
A0A1M7A995	VSIDTSSVQYENDDLMRPDFN(+.98)NDDYAIAC(+57.02)C(+57.02)VSPMVVGK
A0A2C5TIT2	ISNAHGQLLTQLQQQVMDNQR
A0A7T9XEJ7	SAGASAQVLGFDGNYTLVR
A0A2S1BG77	GIMEGEYDHLPEQAFYMVGSIDEAVEK
A0A8H9ZHZ1	YC(+57.02)FADEGEYHGHGGVMSVETAK
A6T9Y5	QIGIYSPN(+.98)GQQYTPQDR
Q5FLS5	LMLQSAQHIADEVGGVVLDDQR
A0A0A2RNF5	VLEDMGYETGLGDEGGFAPNMK
A0A2S1BFX4	YC(+57.02)EDGFYN(+.98)NTIFHR
Q8Z6K2	LGEYWASLGDIFVNDAFGTAHR
A6TCF1	QIAAVAEDGEPC(+57.02)VTYIGADGAGHYVK
A6VF32	FDPTLHQAVQTVAAENDDQKDHVVQVLQK
Q5FML0	KLGVDIDNLLC(+57.02)SQPDTGEQALEIC(+57.02)DALAR
P0AES4	DAATESYGYTEDEIVSC(+57.02)DIIGSSFGSLFDATQTR
A0A3S4H2G5	GFLFDLDGTLVDSLPVVER
P00452	ATLKPEGQAALDQLYSQLSNLDPK
A4WCF6	SDETVSLYQNADDC(+57.02)SAANPGK
A0A5C6JGC9	VVVALPGTLMPN(+.98)GAQIWPGK
A0A015S2U9	NDGVDFVLEC(+57.02)TGFYTSK
A0A8I0D8E9	AIDEAKDEDTADIFTAASR
Q5FLL1	VNIEIDPQTQAVVDTVER
A0A1S8TV90	NDAGMFDVSHMTIVDFHGPQC(+57.02)QQFLR
A4WBM3	KHQKPVPALNQPGGIVEK
A0A433ZUQ0	LGLTPVLC(+57.02)IGESEAENEAGKTEEVC(+57.02)AR
A0A8I0PVH8	DHGIIVLAEGVMDAEEFKDELLK
A0A0A2R7T2	MDC(+57.02)SSEC(+57.02)AMAGLLALR
P0ADY1	GDVGEAIMSDIYNSNPTAVR
P0A953	NVLNLEDANSAEAEPNC(+57.02)K
A6T6C3	IIALEN(+.98)GPQSETDLIIPGK
P36683	QAITSAGTGC(+57.02)MAALDAER
Q59477	MDTLAGIFGIGQHPK
P15288	IVDLSELFGVTTDYLLK
A0A0R1XYC3	EAAESLFENLFFSEDR
A0A8G1TCS7	SVEFVGGC(+57.02)AGNLLGIGSLVK
A0A7K3MM63	MTSESDFQVNQLVDIMR
P0A8M3	TC(+57.02)AFIDAEHALDPVYAR
B5YQ07	LYYSMAVTPLDC(+57.02)SGC(+57.02)GNC(+57.02)AQIC(+57.02)PAPGK
A0A7U0AMP3	YTDTPAGAALVAAGPK
A0A0A5SN68	YTHFDSGSHGFNSQTPMWDK
P63343	SEFAENDAYVHATPLIR
A0A7G5NXW1	GFIVGC(+57.02)PVATELGLGFVPAR
A0A0F4VTK4	GFIVGC(+57.02)PVATELGIGFVPAR
A8ALB1	FC(+57.02)GAEGLSNVVTLSTLR
A8AIF5	FNNFINDSLLEGAIDALK
B5R1N6	FSSGMSSLNDEQTNQVK
Q8ZRZ0	GESAPATAYGAAIVGGDNGR
B5BLL0	DGYADGWAQAGTAR
A7MPF8	IQVTGSEGELGIFPGHAPLLTAIKPGMIR
A0A6L6FZ82	AGAGTDAAIDSLKPYLDK
A0A0A2R4N6	FLSQPFFVAEVFTGSPGK
A0A3S7EAI6	EAGINAVGQPQIVPVSMDK
B5XY73	LMEIAQQQHAQQQTAGADASANNAK
A0A2X1SYM9	YDDAPNNVAQAVIEAR
A0A1M7LKT1	SDDLPISSIAVDSIYTPVK
A0A2S1B9Q9	GVDFVHTDVWVSMGEPVEAWGER
A0A7T9XH99	DPLVEQIIAGVAGLK
A0A2C5TJC0	LPSIDDQQITQYLEVAK
A0A2S4N3N0	DQVVGVVGTGHIGQVFMK
A4W6K1	ADIDYNTSEAQTTYGVIGVK
A8ANQ1	ADIDYNTSEAQTTYGVLGVK
A0A0A2R940	NMITGAAQMDGAILVVAATDGPMPQTR
A0A2S1B9C1	TLAEGQNVEFEIQDGQK
A6T4X2	KYESPSFEYEPNNVVSSDILGR
A0A3Q9EK82	GHWGDDYGIAC(+57.02)C(+57.02)VSAMR
Q8GBC6	DEALHLTGTQHMLNLLR
A0A0X8PPI4	LMEIAQQQAQAGTAGADAAQDAGK
A0A200IEA4	ELNVEAVKPYLMNQYNDLEETFFK
A0A415EPV1	NVGQGGDDTLFALVN(+.98)GVVK
A0A0A2R746	AVYFPHQASNYDPDYDYEC(+57.02)ATQDGAK
A0A1F1KZT5	GVIHWVSAAHALPVEIR
P23843	SEVETLEAGELGAIIGLK
A0A1M7ASK7	HLAETAEAAPQQVSADEATANLAELLNAGFGGSKE
Q5FLA7	IADQLIVGGGIANTFIAAQGHDVGK
A0A809K9X5	DDDPSFDELVALAVETGR
Q8ZRS8	C(+57.02)DLVDDPELIDLVEMEVR
A0A1M7M7Q9	IFEDNSLTIGHTPLVR
P0ACY3	LYQGEVPLFSHYQIESQIESAFQR
A4WDQ6	HEIKPHWGELGWVTYK
Q5FJJ4	ADEATAAGADFVGAEELVTK
A0A8I0D902	SFVEKPDVDKAPSDYAIIGR
A6T6Q6	TKPHVNIGTIGHVDHGK
A0A0A5SLP6	LMINNPEFNVVAINDLTDAK
A0A2C5TKH9	YDISPEFQQMLDAHAAFLR
A0A1L8SBS5	MC(+57.02)DQISDGVLDAILEKDPNAR
A6TH93	HYEIVFMVHPDQSEQVPGMIER
B5Y325	AEVVC(+57.02)DEWHLPVVAEPIPLFGQSGDDR
A0A0F4VRV0	LPIYLDYSATTPVDPR
A0A8E1UZ21	HAGVDMTKPDYLEDAFK
A0A809KD14	VAHEC(+57.02)ILDIRPLKEETGISELDIAK
Q48436	DIMGDKPELSAQIGC(+57.02)IGHR
Q5FL35	YTDNVGQATEEQIQAATK
C4K4F9	EIELEDKFENMGAQMVK
S4FKR4	MTESFAQLFEESLK
A0A2C5T7J7	MTESFAQLFEESIK
A0A8H9ZP01	ENYGVGIGSGPLAGLC(+57.02)AR
P0A8N3	NSDEQSESVLTVYQAIENK
Q32BV3	GNDMISHLYQPMSPSVLNLIK
U4QJW2	GPVVDENALIAALQK
A0A3Q8SV22	LAQLDESQLPDHNVTVQIDYSTLNYK
F0NTS5	SMDLEQEC(+57.02)EQLREELNETNSETK
A0A6A7K1X0	VYC(+57.02)MPDHNTPTHDQDKPIEDPVSK
A0A809KDY2	ELATGEQQTLAQSGLSAR
P37426	VTDIEPGLVGGTEFSNVR
A0A0P0EC24	LSDLAHVEGDVVDLNALK
A0A3S8SDV7	MAEPLDMDYVETMLTTNQK
A0A8H9F795	FSMNTAHEIAAHIVETAK
A0A0R1NLW8	DQGKDPATLEHVVPFK
A0A1Y4W1E7	ALANLTDATTIIGGGDSTAAAK
A0A1Y4Q6N6	MIIYLHGFDSNSPGNHEK
Q8X4P8	VVSAVGNDELGDEILEIFR
P0AC33	AVIESENSAERDQ(+.98)LLENLQEGMEVK
Q5FLS6	MIQEQTMLNVADNSGAR
A0A809KDQ6	MDDGSTLDQAFVNATATIGEK
A0A242A5K7	EIELTDAYQNTGAQLVK
Q8FB02	N(+.98)GDTLQGHQITETEAGVSPR
B7UPM7	GESAPATAYGAAIVGGDN(+.98)GR
P0A698	KYESPSFEYEPN(+.98)NVVSSDILGR
A0A7G5NXW0	HAIVAITEHIC(+57.02)DVDELAK
A0A7X5QCF4	IGENQGGGELASVEDAK
W1JCV3	DVTTGDTLC(+57.02)DPDAPIILER
A0A0F4VMP4	GYFHETDEDINKK
A0A2A7MM98	GLTNMALDDSALQGFFGVDR
A0A3P6JYU7	EFAVNEVKPIAAEIDETER
B5XV18	EFAVNEVKPLAAEIDETER
I7JUH5	QLGIHVATPVFDGANENDVWDTVR
A0A2C5T911	HITESLDKPLQIR
P27298	LAAISDWTAENVHHAIQATADELEVGMGK
I7K038	LTEMGFPC(+57.02)IGLPGTIDNDIK
A0A8E3VRN5	VPTSDVSVVDLTVVLEK
A0A379GJT0	YESPSFEYEPN(+.98)NVVSSDILGR
A0A7T1H1I5	TC(+57.02)AFIDAEHALDPIYAR
A0A7D6NZC3	SGDIDPAIIFHLHDTLGMSVDAINK
A0A6L6G7J1	VYSGILNSGSYVLNASK
A0A4R3NK71	GHTAGIHSSDQNIIDEFAMK
A0A0F4WGQ1	ILPELAGDKPVESHDSSTN(+.98)GLINR
A0A0A6PU13	DYIHVMDLADGHVVAMEK
A0A809KDL0	ELNIC(+57.02)TGC(+57.02)GPGAMEAPMK
Q5FLN0	GATIVGHWPTAGYHFEASK
A0A3D5MUS8	DVTLAMDC(+57.02)AASEFYNK
A0A7X9S3Y5	DAGNDEADMIDEDYLR
A0A015ST47	DFNEALVHQVVVAYAAGAR
A0A2A2GX97	VMAEGPTQEETDAYVDR
A0A1B8HUJ8	LAEMVVETGAENVEALLNEK
A0A1B8HR24	IHAEVPLSEMFGYATQLR
Q59199	TYAADADSDFAQLVSDLNDEQQSLIGDIK
P0A8M0	VAEEQAAAHTTSNNLGIDNTFYR
Q32E51	EGTRPAVVIPTNEELVIAQDASR
A6TC43	HQKPVPALNQPGGIVEK
A0A809K9E7	YQLIDMSNN(+.98)GVLAQGLVER
A0A0Q0ZYD9	EENGLIDMFTNLFNVEHMDEC(+57.02)NAK
A0A2S7FA25	LDAATMQQPVSDADIQSYYDQHQDQFTQPQR
C7B9P9	AKDYLFEIGTEEMPAHVVPR
A0A0M2A7E8	GMGESNPVTGN(+.98)TC(+57.02)DNVK
A0A8I1FCM6	ETGKPNLVTGPVQVC(+57.02)WEK
A0A059MYQ4	STHGVNC(+57.02)TGSC(+57.02)SWK
A1ADA7	SEHDTGVSPVFAGGVEWAVTR
Q8FFM1	DMTC(+57.02)QEFIDLNPK
A0A291DL37	AIAQVGTISANSDETVGK
A0A0A2RHJ7	TFTTQETMTNAHSAR
A0A1M7DKG7	LVIENYPQGESEMVVMPNHPNKPEMGSR
Q8KMS2	KLGVDIDNLLC(+57.02)SQPDTGEQALEIC(+57.02)DALTR
A8AL94	EHSDKPLHDISYAYLGDAR
P0AB71	HFESTPDTPEIIATIHGEGYR
A0A809KC11	IHMFDVNIDDEQGSYNESK
Q0T6S8	LVSWYDN(+.98)ETGYSNK
A1A8U7	HIEIN(+.98)GDNLHDYLGVQR
B5YQM4	GVDLGDFPVMTFAEAER
Q48462	KHVPVYVSEDMVGHK
A0A0E2AWU3	LMNKPFVGDDVLAAAATMDK
A0A5C6HGM9	NVEDDVTPIGFFSHIDTADFNAENIKPQIHR
Q5FMH5	TASEFGFLPLEHTLAVAEAVVTTQR
B5XZG7	GLPEEVIPDLAEHLQAGIVVLGTVGR
Q9Z6C3	ITNAGVMESHPHDVTITSESPNYSRPE
Q5FIE2	LLMTLQNLSNEELLPVAR
A0A0A2RBF5	YLGDAVDNPVHPFVTILGGAK
C7B9S2	DDNPSLQELVAVALETGR
A4WDW0	IVSTLGPASN(+.98)DIETITALANAGANVFR
C7B9P6	NAAELFTQPDIDGALVGGASLK
P35340	GMSSFDQSSLTGESVPVSK
A7MQY9	VEVETPEDYMGDVIGDLNR
A0A0F4VMM9	YTAQDWEGFQELVSK
A0A1F1KUH9	TDEDWEAAFDNAKDEVEK
A4W9M3	EDLSTTGIGDGIAIPHGK
Q9RGY2	SGGGVRPGFEGGQMPLYR
P46837	SGGGVRPGFEGGQMPIYR
A0A0A2QZH7	SVLDQIVNVDNQLNELTFR
A0A809KAQ6	IYSGVMNSGSYVLNSTK
P0AFF6	YDDAPN(+.98)NVAQAVIEAR
A0A2C5TNX7	ADYADSFTENGTHGSDSVESAAR
A4W573	SSLTSILAEHLGTQAFYEGVDSNPVLPLYYK
P0A9P0	MDLKPFETTEIGHPVVQR
A0A0A2RGU0	TPFYAESGGQVGDKGELK
A0A6L6FUW9	VNQIGTLTETFNAIEMAK
P0A3B2	HIAMHVAASKPEFIKPEDVSAEVVEK
P0A6B7	NYTPYEGDESFLAGATEATTALWAK
P0A8L1	HVDVLPHGLINNVDEK
B2TUI5	VQIKDEPAGFNC(+57.02)DIC(+57.02)GAPMVIK
B7LN61	APVIVQFSN(+.98)GGAAFIAGK
Q5FLL5	ALNYTTEQILDLFFEK
P0A6K6	ELPGFPIVLHGSSSVPEEEVATINQFGGALK
A1AJV0	QNLATFC(+57.02)TTWVEDEVK
Q327L3	HIYAQVIAPN(+.98)GSETLVAASTVEK
A0A2X1SNZ2	QVSEAAGKPLGYGTAEFAK
P25665	MSHVESLLSSNQK
P0AFG3	DFADFAISFDNYHSTHSEENR
P0A1Z0	IDYTDVFGLGITADMIQPR
A0A2C5TH27	ITGAPEETESAAAVIEWLHGDR
P07017	NMDLEQEC(+57.02)EQLREELNETNSETK
A6VCK1	IQVEHPVTEMITGVDLIK
Q02FS8	FC(+57.02)GAEGIENVVMLSTLR
Q9HV55	WGHSAIVNTSGN(+.98)GDC(+57.02)HIILR
B7V1F6	LPAGITAEC(+57.02)PTQTEIVLK
A0A3D4FGA7	EQHVSIPAHQVDEDFFEDGK
A9MT72	LLTGIHNEDTIEQYHAHGR
B7L5J0	TPEYDELFSGDPIWATESLAGMGTDGR
A1ABI2	LPVFSASGLPHQELAAQIAR
Q5FL15	TPGHPEVGYTAGVETTTGPLGQGIANAVGMAIAEK
A0A5M9R046	ALSDSSLYGNDGDLHVR
A0A7H9E749	ALTEAN(+.98)GDIELAIENMR
A0A1M7LLX7	EMTLNDGHTFVELDQVQSEFAK
A0A8I0Q2E7	STPAVINNDGLNYVPTNR
A0A1M7HLT1	STPAVLNNDGLNYVPTNR
Q5FMA3	LLNVPMEYLSSAAIAQLK
A0A7G5NV70	ILNVPMEYLSSAAIAQLK
A0A6L9EL78	GYLSPYFVNKPDTMAAELDSPLLLLVDK
R3UAG4	AEAPAPAPSESKPAAPAAASVQDIK
A0A7T9XFN7	LSDLQLIEGDVIDLNVLK
A0A0M3EV42	ISEHKPEAVKPLADVQEQVK
A0A0A5SJR2	KTLGGFDVIVNNAGVAPSTPIESITPEIVDK
A0A0D8LAL1	GIPTGIHPEEGVSAAEVIMTVLHAGGK
M7CZ77	AANAGGVATSGLEMSQNSVR
P15434	EC(+57.02)SVYC(+57.02)ELVSNPEQIQQVLGIAMR
Q8Z6I4	TAIDIDYRPVLWGLTSLGDGETR
A0A059MXG9	TALDIDYRPVLWGLTSLGDGETR
A0A7T9XHB1	EHGLEFDQAYTSLLTR
A0A0A5SIS2	VLPLSVAMDGQYGLHDLHIGTPAVVGR
A0A413JUK4	KIDHQGDPVEVSVETSMDGTNFKPYDER
A0A015XD31	VFIMDDAEQFMPNYLR
A0A2K9GY83	LPSFDSTDNTLDSAFK
A0A380YVX9	MLEIEKPIIEC(+57.02)IESNEDGTYGK
A0A015YMY6	SGPGDEFYLQAVQELVDSALAHR
A0A7U8L6Y2	STLGYYSAIEPINDLMQK
Q5FIL6	IGSFEAALLAYVDR
A0A1C0TXR6	ILGMGDVLSLIEDIESK
D3UYZ4	SVNAYMLGEHGDTEFPVWSYN(+.98)NVGGVK
A0A077P336	SLQEAVMEEIIKPTLPTEWLNASTK
A0A077Q6A4	SHLAPFVPGHSVVQIEGMLTR
A0A077NIP9	TSAEALQQAIDDNFWHAEYR
A0A077N7X2	GVLKPGVELVEPTSGNTGIALAYVAAAR
A6TGB8	AVYIESLGNPNSNIIDVEALAEIAHK
A0A809KAL9	ADIDYNTSEAHTTYGVIGVK
Q9HZ71	ADIDYNTSEAHTTYGVLGVK
A1ADS2	MPYSTELNSLDDPAFVK
Q8FFC9	ATIGVVGNEQHSLIQLGK
M7C7T3	ATIGVVGNEQHSLIQIGK
Q5FIG3	ITESEFLWQHNQDPMAVDK
Q5FJJ8	LKDLEAQSQDGTFDK
A0A2C5TL40	ESGFDGELADLTDDILIYHLK
Q5FIM1	MMC(+57.02)LGHPLLEDPTPQSIGNYMTILPAYDEK
A0A447J266	AGKPLVIIAEDVEGEALATLVVNTMR
A0A7T9XKN2	FHEQEAEIISHAGEK
A0A1B8HQ80	ALLTLGGLPTSGQITLFDGR
A0A1I4ZWA9	FNNYGPIADGILHNGEPGIVNLDLSR
A0A2C5TUX8	VNVN(+.98)GGAIALGHPVGASGAR
A0A0A5SJB1	VNVN(+.98)GGALALGHPVGASGAR
P37689	VNVN(+.98)GGAIAIGHPVGASGAR
A1AHE9	TNDVAGDGTTTATLLAQAIIR
A7ZTG6	TNDVAGDGTTTATLLAQALIR
Q8FE34	YGAHGTSHFYVTQEAAK
P21170	IGVLTSGGDAPGMN(+.98)AAIR
P0AC38	LHVHDENNEC(+57.02)GIGDK
P00370	AMDLEQEVENLREELNETNSETK
Q84FI1	AGVTGEDYDSAANSIFVK
P24182	VSPAINVGHGQAMGSTDK
Q8X9B6	KLGLTPVLC(+57.02)IGESEAENEAGKTEEVC(+57.02)AR
C4IJL7	IVLPVDNVAATEFSNDASR
A0A7G5NYP4	FLHDFEGTVVAITHDR
A0A6L9EL32	LSIVDVNAGAQPLYNQQK
A0A0F4W5V2	VPQLALIIGNEAHGVSSTIASLSDEK
A0A447J4Q7	VSLVYGQMNEPPGNR
A0A2C5T061	EYAIVNLDDLNKFEDGSEVTVATLK
A0A377KY61	GFLFDLDGTLVDSLPAVER
A0A0X8PQ30	LVHGSYHEVDSSEMAFK
A0A829T237	DTINAPAEELGPEQLAQR
A0A017NKH6	LVAHTGMDALTHAIEAYTASLR
A0A016ET10	GFMTTIHSYTN(+.98)DQNTLDAPHR
A0A015WGJ8	IAAQDGVFIEPGSAASLAGVIQHVK
A0A7U8L6S2	AAVNAGPGSLGPVNLPLPVVADR
A0A015TTG7	VAGINGLSLNLLDVFSGFDK
A0A829SQJ0	AEVATIVEDFENADIIKPQDLR
A0A5C6JQ78	LGLTDDQANVAVSTPGR
A0A2M9V8B6	LISEILTDEIYPNDEDK
A0A380YWE6	NLEVTDLGHPIEVPVGVK
B7MYF7	ILINTPASQGGIGDLYNFK
B5Y275	ATIGTLSNATNDIVNIGK
A0A3D3HPS8	AVGAVNGPIAQALLGQDAK
A0A1B8GYY6	AGVTDSHYSIEFGSPK
Q5FHV4	HNLPHNSLNFVFHGGSGSTAQEIK
A0A7G5NWN3	GAEHNHAAQKPEVLELR
A0A3D2BKD6	IADGVISTSELINNTLSSANPALGDDAFQR
A0A2S7F7M0	DHAPLMQEINQSGGYNDEIEGK
A0A015RS83	SVEYGDFQLMLEQFAK
A0A829SUS0	AVQLGGVALGTTQVINSK
A0A015UNB0	IVGMYSAPAGSTVLIDR
Q5LGK6	VSIDTSSVQYENDDLMRPDFNNDDYAIAC(+57.02)C(+57.02)VSPMVVGK
I9BMU7	IFDFVKPGVITGDDVQK
K1G279	IFDFVKPGVLTGDDVQK
A0A7U8L550	LPYGVQADAADAADAVK
A0A2M9UXI9	SFQNVSSFDSAMVEQVSK
A0A0E2AW47	ADIDYGFAEADTTYGK
A0A016C0S5	SEFAEN(+.98)DAYVHATPLIR
A0A2C5TTD1	DFGIYSELLPHDLSIEK
B5BBN4	DFGIYSELLPHDLSLEK
Q935S7	C(+57.02)AFEVAAYDQGANVTYIDPNSSQIGHK
B5FQ67	IVELAGFLDSYIPEPER
B4TDR1	TVDDPNDDWVYYATPDGSNAAQFEHTFAITK
Q8Z7Z5	FSC(+57.02)AGSSC(+57.02)TVQSDSK
A9N7T7	VLLLDNLSEYIKPGMSIEDIQAIIANMR
B5R8L1	ADGAMDAGNMLKPALAR
B5F1S6	N(+.98)GHAVDYQTGPIIWGEPGTN(+.98)GQHAFYQLIHQGTK
B4T158	EVTDISGLTHGIGWC(+57.02)APQQGAC(+57.02)K
F7LJ47	VGYINDQYVLNPTQEELK
A0A6I4XRC5	VKDSAEVLNVIAGGDEHDSTVSVR
R3KPB0	ELAAFSQFASDLDEATR
A0A0M2ADQ4	YGLEADAATGASQHEGEPVEDTTPDTVSGASQH
S4FCW7	IYAASYEDAHDADLVVITAGAPQKPGETR
A0A059MZJ4	GYYGWDFINDTQILTPR
E0HC91	TFGEAAC(+57.02)QQELEAFLAHR
A0A5Q0ERZ0	HLFTSESVSEGHPDK
P0AG20	TFTSQEFTHYLEELTK
A0A1M7DLY4	EQVANDAIQEAAIEGAVK
A0A8I0PUD1	EMQEDLQSAISYAGGR
A0A3R8UDJ8	IVAVEPVDSPVLSGGAPGPHK
A0A4R4J4G8	VVDVNNALDGDGPFSPER
P0A910	EVAAAVDAIFGSIQDNLAK
A0A059N5A0	EIAEVIAANKPADMDAALK
A0A828QNN1	AAYIMGEDPLQTDAELSAVR
X5NVK0	VEMVQIVRPEESMDALEEMTGHAEK
A0A8S6WM84	SGDWAYTVGLPGK
A0A809K9S6	FNNYGPIADGILHN(+.98)GEPGIVNLDLSR
A0A809KA64	SVN(+.98)AYMLGEHGDTEFPVWSYNNVGGVK
A6TEJ5	TTYTSTDMMDTQEVVK
A9MFN5	AHGMDESKLEEIHK
A0A0D8L7I8	MGAHAEIESNSVLC(+57.02)HGVEK
A0A447IY75	GDTATNTLKPATVESGATVR
A0A0A5SEP6	GYEC(+57.02)AVSAIEMANLMNVLK
A0A4V0ATF3	ILAYESSC(+57.02)DETSTAVIK
A0A1X3ADF6	ENNFALPAVNC(+57.02)VGTDSINAVLEAAAK
A0A826HUC5	LPVLWSSFLSGPASYSGK
B5XVT8	LVVATDTAFVPFEFK
A6TCG5	AAILEGDMVGSYMHGAR
A0A5M5RPA2	IAGLTGQNEDQNVGIK
Q5FKV3	LAGLTGQNEDQNVGIK
A7MH28	QAQYNFVGASEQLESAHR
A0A8H0B185	IQDADYATEVSNMSK
A0A642H1Z3	TLHPDNMAAGPASYGMTDTMGR
Q5LHN4	KLHVC(+57.02)GNNPEC(+57.02)EGYEVEEGEFR
A0A7W2F141	ISPMAVEEVIEMQGLSLDPSSHR
E1WL61	ENWGSDDC(+57.02)AIAC(+57.02)C(+57.02)VSATVMGK
P69797	GFTAEDFALSHPGGALGR
A0A809KE47	FC(+57.02)TTEGIENVIPLSDFR
A0A809KD75	IIESIDAPSLFDVPLEFQK
P45514	YGLSPLGVGWVVWR
I7IVB3	ETTMARPDN(+.98)GMLSVGVAYR
Q5FN02	DTMC(+57.02)QLNKPGADFSEIDGVK
P0AGD7	VAAQLASTGINITEIAR
B7V1F2	AANDDLLNSFWLLDSEK
A6VCJ6	DLNDFATVNAEYAAFFDEHK
P28635	NDQADAGTVDN(+.98)GANTGMSAEELAR
A4W5E0	QIVSNAGEEPSVVTNNVK
P24016	YVVSPIAGLTATDNDNSVDTR
Q8FB77	EISSC(+57.02)SNC(+57.02)WDFQAR
A0A8I0DA79	VIALVNNLGATPLSELYGVYHR
M7CFU4	VENIEERPGGAANVAMNIASLGATSR
A0A2C5TQX8	LDIPALSDFSQLLEEQSK
P0A1E3	STGSYSLVTQQPLGGK
P19480	GEALEHSIVTALHALPSR
P0AC53	IAQFNVVSEAHNEGTIVSVSDGVIR
Q5FIN5	QADVISLHVPDVPANVHMINDESIAK
A6TCE4	LVDVAQDLVVTEDDC(+57.02)GTHEGIMMTPVIEGGDVK
A0A6M0YLQ8	NFFDHVDIPAENINLLN(+.98)GNAPDIDAEC(+57.02)R
Q9HV43	ITSAGGENLMGGTAELYK
A0A0A2RHB0	VRPETIAAENVLHDMGAISMFSSDSQAMGR
C2EQZ8	EFAGFSQEQVDAIFR
A0A0R1HCH5	IFGVC(+57.02)GSGDTFYDDFC(+57.02)K
E4SL16	YAALC(+57.02)DVFVMDAFGTAHR
A0A0R2L0J1	GNVINLSLGFSHPVDHQLPAGITAEC(+57.02)PTQTEIVLK
A0A1M7FQM0	EVAAQQVSDQQLETAR
A0A0A5UIQ6	LGLTPVLC(+57.02)IGESEAENEAGK
P32176	NSLIQVALDYLAVGIDPTK
A0A0F4WEY3	YAEIADHLGLSAPGDR
A0A2C5TND5	YGVIGQETC(+57.02)GPGGIAYGMR
A0A8I0PXE1	GFEMDFAELLLEDYK
A0A2S1B943	NNSASGENVTINENDFINQLK
A0A1M7B666	DDVAFQIINDELYLDGNAR
Q32KB0	SNNTGYQMYQQDK
P0A870	IHLIEPLDVVDFHNLAK
A0A8H9ZGR2	LPQVASPLTFATEEEIR
A0A2C5TNV3	GHVVTAYEDVALWHER
C4IKL1	DATAAVDAVFSTIQDALANGEK
A0A0F4W0T6	FMGEPEFTIDHADQYPQILLER
A0A3S8S9M7	IVAISGPSHAENVAQK
A0A4U9ZK05	IVEFIEKPDEPQTLDSDLMAVGR
A0A1V8ZM49	VGDYTVAIGNPFGLGETVTSGIVSALGR
A0A291DR95	TITIAGTHDPIMIAGMDK
Q8FJM0	YC(+57.02)EDGFYNN(+.98)TIFHR
A0A809KCI3	YLLDQGYHVIPVSPK
P0AEK4	VSIDTSSVQYENDDLMRPDFDNDDYAIAC(+57.02)C(+57.02)VSPMVVGK
A0A059MZR0	FAPVAC(+57.02)AGPLLWAELDALGK
A0A7H0FLV7	NVALEEQAVEAVLAK
S4FHD2	AELDGKPVIVC(+57.02)STGIGGPSTSIAVEELAQLGIR
A0A1B8H255	MGAYAIDLLLQGHGGR
P09146	TGKEPLDVFEEAMNNVMPVLEVR
A0A3S4DNY5	LIDFGFHAPTMSFPVAGTLMVEPTESESK
A0A2C5TJS1	IIESVYSHEGYDYAK
J7TS57	MLIKPGMGFDEGMNIVHNEMNR
A0A8I0Q0Q2	ITLNVGYSHPVVLTAPEGVSVK
A0A0K6BXD9	LTLNVGYSHPVVLTAPEGVSVK
A0A015T1X5	LVFLHSSDTHGFLLPTDYQNK
A0A809KDR5	LHPLVC(+57.02)EAYNADFDGDQMAVHVPLNEEAQAEAR
Q5FLK4	ITINPAIAQGISHVLGSVEVGK
A6THI2	NLAGMDDANSTEFDADC(+57.02)K
A0A0F4VYL7	LSELLDKPVTFVPSNEGK
A0A6N3FEN3	AHLAPFVPGHSVVQIEGMLTR
A0A2C5TNU9	VTDYLQMGQEVPVK
A6T5R2	LSHLLDEANIPHAVLNAK
P40720	AHDANYSAPLHVTLR
A6T726	LLAHNSMSPVHPATVEK
Q5FIY7	HYEIVFMVHPDQSEQVPAMIER
A0A0A2R4N5	THASTIAVMPVPHEEVSK
B7LCQ4	IIELAGHLDTYIPEPER
B7UGW0	LAESELPATESLAITIDR
B7N6A2	HLSGLGDSLLAVSDGEIAK
Q3YZ38	TVAWYDNEYSFTC(+57.02)QM(+15.99)VR
P60906	FC(+57.02)PHLTQDEFPAQSLAASIYMETGVR
A0A0A2R3I8	MIINHNMNAMNAHR
A0A2C5TP06	SQLADYQQALDVQQTR
A0A809KD92	NVYTDPLNVLQAELLHR
A0A6N3A436	NMIDKDEYPQTAEIESR
P08200	NMIDKDEYPQTAELESR
Q59638	GMGSVGAMAQAHGSSDR
P00509	VTIDGWC(+57.02)GPVEIEQIK
B7MS22	VQAEDITEDNIAEIMK
B7NM68	QETIDELNHQVLQFIDLSLMTK
B7UMZ3	DPATGQAHTAHTNLPVPLIYVGDK
A7ZJZ6	VLIVDIDPQGNATSGLGIEK
P23721	SVAFVDHNMLQQGFENADDHK
Q31YU4	TGNWQAYDMIAEGVSMITTK
A7ZYL0	NFGQYFNAPIAIVDQR
B5XNK4	LPQVEGTGGDVQPSQDLVR
P0A2I1	MIEFEKPNITVVEQEDSYGK
A0A0A2R961	EEFGGELLDGGPWLSLK
A0A1M6ZLF8	LPIIAAGGITEGAHAAEK
A0A8I0U7C9	FEGTEDGVETILEAIK
P24474	IVSTLGPASNSVEIISQLIEAGANVFR
Q5FM34	LHVHDENNEC(+57.02)GIGDKVEIR
A0A2C5SQA4	AYEDAETVTGVIN(+.98)GK
A6TGN6	GNPVDIVLNPLGVPSR
A4W846	KYEIISEAEAEVAEIQEQFQSGLVTAGER
A0A809K9F2	LIDHTNLHADATEADMK
A0A2C5TMG7	FTTDEFIHPTTIVGRPEVK
P53593	VTEAKPVNAPILYQYGAFGK
A6V7K5	GGVFTEDAINTYIDLLR
A0A2C5TKR4	LPQVEGSAGDVQPSQDLIR
P0ADR8	LGAN(+.98)AILGVSMATAVAAANANR
P68767	LGWSQYHDTGFYGN(+.98)GFQNN(+.98)NGPTR
P31979	GFADAFNYADIDKAPEEK
W6SIV8	YDTEVHDIIGDVK
W6RY52	AIMASDLGLNPSSAGTVIR
A0A7U0AQ52	IATVTNFPHGNDDIEIALAETR
A0A0A5SG84	GMPLYEHIAELN(+.98)GTPGK
A0A809KB32	AM(+15.99)EEC(+57.02)SAFAPLHNPANLLGVEEALK
A4W5R8	LEPVSWDEALNYVAER
Q8FF26	EGPVAAAQAAAAAPEAVK
A0A809KAA6	VAAALTALTGDNEDQNVGIR
A0A0F4VPJ9	LYDWVLDNISIPVHPR
A0A2S7F5H7	AAGAELVGMEDLADQIK
A0A0A5SHG6	TPEGYASGSLGPTTAGR
A0A809KBF6	VMDSVELC(+57.02)MLAVSLGDTETLIQHPASMTHSPVPAEER
H9L427	GPVDNDGFSPIEVIAPGVIER
A0A1M7MFW3	GLHVGHPEGYTATDIVSR
A0A0A2RHV9	DLAPLGITVN(+.98)GYC(+57.02)PGIVK
A0A3S4GWY1	MNELMAHHTGQSLEQIER
A0A2S1BBL0	TGTVLSAVLDDFGSLAGK
A0A0X8PP38	TAVEELHNISSVVDSK
A0A380YW35	QIVLNC(+57.02)GEEPSVVANTVK
P37755	EFDENHSSFVDLTQFDNSYFEK
P69924	VMVTSHLGRPTEGEYNEEFSLLPVVNYLK
A8AL13	FLFNN(+.98)GYADQITSVLK
A0A0F4W065	LNWMLSN(+.98)GESPLFSEDAK
A9MF17	VITASDSSGTVVDESGFTK
A0A8I0DAX3	C(+57.02)FESTHEMLLEQLSQHK
M7D3W3	SPLVLLHGGPGSTHNYFEVLDK
A0A447J9J2	FDVHPIWITNEGYFASEEESFK
A4WF25	VNPVVPEVVNQVC(+57.02)FK
A0A7T9XII7	FAGVPVFN(+.98)GLTDEYHPTQMLADVLTMR
A0A1M7M7A0	FAGVPVFN(+.98)GLTDEYHPTQMIADVLTMR
P0AC41	ELLTQMGHLYGHVADELANPSSAILDIER
A0A2S7F5M5	FETLQLHVGQESPDPATDAR
A0A0F4VP16	IGVMFGNPETTTGGNALK
P31224	AINEDAAGNYIHYGVR
P02930	LGPYEFIC(+57.02)TGRPDEGIPAVC(+57.02)FK
A0A0M6W7T0	LVADHLIAANLAGHDSHGIGMIPSYVR
A0A809KAG4	HNDDYLSAYAHNDTMLVR
A0A809KBK7	GEGQQSAVLGAISGAHHVHQMAEHYGVPVILHTDHC(+57.02)AK
A8ACN7	HLGADTDVPAGDIGVGGR
A0A1M7KUX0	HIGADTDVPAGDIGVGGR
A0A8I0Q1C0	GQVTELGAVNVMTGVYTGR
A0A809KA25	IQIVLDDFIC(+57.02)TNPALLK
Q5FMF5	EMNIADYDPQLWQAMK
Q2QCW6	TILVPIDVTEDVLTSNALK
A0A2C5SKG0	FIEQDPEGQYGLEAAFR
A0A8I0D8Z1	YWASLGDVFVNDAFGTAHR
A0A1M7AAR9	MAMHGVDTPIDYLN(+.98)SHGTSTPVGDVK
A0A7T9XEM2	DANPVTDAAAMQAIR
A0A2S1BGB5	GLETGADDYITKPFSPK
A0A512TL28	GLETGADDYLTKPFSPK
A0A0F4W0F1	ATDKPFLMPVEDVFTITGR
A0A0A6PV38	ATDKPFIMPVEDVFTITGR
P27237	DMALEDVMIVTHEVDENLFLAAR
A0A828QRJ4	AGLINSGGASGNNDLADAVR
A0A8I1JWX8	MLMGSVTEYVNQHALADVLIVK
A0A855P479	LVIEMETN(+.98)GTIDPEEAIR
A0A826HR51	AVGDSLEAQQYGIAFPK
U6S1K1	NIPVGTVIHNIELQK
S4FKZ9	NKPTFTPNVDC(+57.02)GDFVIVINAEK
A0A0M2AB35	VYSGVVNSGDTILN(+.98)SVK
P37061	EKEMLNNFIKPGLEDLSVTR
A0A4U3MF89	EKEMINNFIKPGLEDLSVTR
P23538	FLDEHHLDYETVQSFATPR
P0AEB2	AEAAPAATGGGIPGMLPWPK
A8AMM3	AEAAPAATGGGLPGMLPWPK
A0A2C5TSR7	AVSENPSTSVGDLTESLAK
A0A6I6FJZ4	NDAADLGAAGGMGGMGGMGGMM
A0A8I1BRB1	GLLAHSDGDVALHALTDALLGAAALGDIGK
A4WE42	LGDFVDFGFDALLPNTGK
A6T700	DFEEGNAIEGTVTSSVR
S0KR40	AAGVPIVEPVGGHAVFLDAR
A8ANY8	HQKPSQTNAN(+.98)GGVVESEGSIHASNVK
P0C1G0	MGHIELAAPVTHIWYFK
P0AAB6	FTLTSAQDDFINSSFHEFR
P37776	VIFLTADAFGVLPPVSR
B5XY88	STGFYQLIEFNAEPTVIDK
A0A3B0J669	TGKEPLDVFEEAMN(+.98)NVMPVLEVR
P02942	QIPLEGDALGMQPSDLR
A0A015U6B2	ITVQDESAMLVAPLLDLK
A0A015WBC3	VAMISYSTGTSGQGDDVEK
A0A853PVA2	EAYALHGAGGHAATNHAASEPSK
Q5FMC0	DKEAGPATPVEITGLNDVPQAGDR
C4IE91	LIDMHFNNTNPDQK
A0A0F4VS64	SLGQFNLDGIQAAPR
A0A3R9FCP1	LIAAGAGNPPVVVDETADIER
A6TEJ0	THVLAVN(+.98)GEIYNHQALR
A9MPG5	VNEGYYTLVNFTAGTELPR
A0A809KAJ8	HFLNMVC(+57.02)THMADLDYGELR
A0A433ZQT5	DVTTGDTLC(+57.02)AIDAPIILER
A0A8I0PZM2	LVYDPETTQILGAQLMSK
A0A0A2R6P4	GLSTAVGDEGGFAPNLEGTEDALNSILAAIK
A0A447IZ39	GLSTAVGDEGGFAPNLEGTEDALNSIIAAIK
A6TEV7	STGFGQTGNVFESFYR
A0A1M7NIE9	VDLDGNPC(+57.02)GELEEQHIAHAR
A0A0D8LB34	LVEYHQMTAPLIGYYSK
B5Z123	VVDWTQVQSGPSC(+57.02)TQILAWLGAEVIK
Q3YZ04	VVDWTQVQSGPSC(+57.02)TQLLAWLGAEVIK
Q32D21	EEKPEFDPILLRPVDDLELTVR
P0A825	SENAALVNSFWLLDDSKDEVR
P27218	DLLSEYDFPGDDVPVIAGSALK
A0A059MYU1	HMNADTDYSIAEAAFNK
A0A125W272	HAIVAITEHMC(+57.02)DVDELASYIEK
A0A7U0AM32	FTAETVKDPETGEAIVGR
A0A8H9ZJB4	GDLYIDDHHTVEDTGLALGEALK
A0A2C5TIC5	THNQGVFDVYTPDILR
M7C8I8	THNQGVFDVYTPDIIR
A0A433ZR01	GFQC(+57.02)PVC(+57.02)GNHDPK
C0AUT4	SVSDIAGVPAQINIAEVR
A0A0A5UCR3	YDEAPSNVAQAVIEAR
A0A1B8HBM7	MANDADC(+57.02)AALGEVAAGSAK
A0A7T9XHD1	SVPLVEGVDFFNELER
A0A8I1K130	SPTTTDDDKEAVEALAK
A0A0M2AA83	TADTAYLIDTLGASEIMDR
A0A828QT17	ELMSKPDIDGGLVGGASLDPESFLALVNYQD
A0A855P066	SLGQFNLDGINPAPR
A0A125W1Z5	VFMQPAHEGTGIIAGGAMR
A0A8S6Y459	TNLAGLMDGYFHHESSIEGGQHLNVNVMNR
A0A2Z6BV24	EYDHIKDVNDLPELLK
A6TCJ1	EYDHIKDVNDIPELLK
Q5FLF9	ADFVSC(+57.02)SNQSYVHK
A0A809KDG3	YLESEEGDSVADMLQYVK
Q5FJY2	QFVQAYQSDEVFNEADK
A0A512TM79	AVGAVN(+.98)GPIAQALLGQDAK
A0A1F1KYZ1	VGDEVEIVGIKDETSK
A0A0M2AAB5	IASLGNDAGLIGAAMLNR
E0HDF8	VMPFWEDNIAPDLLDGK
E6IFX2	ERPVATGHDEQSWAQNR
A0A2Z6BIA8	IIGSGVGGITETDATLAAASNAILVGFNVR
A0A1B4XNF1	DKFDVLVNVHGGGFTGQAGAIR
A4WGF4	DKFDVIVNVHGGGFTGQAGAIR
A0A5N1I933	LNTHDILDLFDSK
A0A015YF35	AAPAPEPVADVC(+57.02)SDSDNDGVC(+57.02)DNVDKC(+57.02)PDTPANVTVDANGC(+57.02)PAVAEVVR
A0A015U1W7	MC(+57.02)DQISDGVLDAILEK
A0A0E2AJ62	YGLSQALLDATALASNR
Q48447	YSYEAALMALHDR
A0A1M7DN76	AHYVLLNVEAPQEAIDELETNFR
A0A0A5UAK3	YHELQDIISVLGMDELSDEEK
Q5FIZ4	GITINTSHIEYETETR
E5FN99	N(+.98)HFASEYIYN(+.98)AYKDEK
A0A2X1T8S7	VGVLSNDFFVNLLDMR
A0A0A2RGI0	LLETSHIPVTSTYQAAGAVNQDNFSR
A0A0A6PVP7	VIGVGGGGGNAVEHMVR
P0A858	LVSWYDNETGYSHK
N1NKN0	WVLLDNLADPGNVGTIIR
D3VE30	VWPHADYPLMDVGYFELNR
M7D1M0	FLFN(+.98)N(+.98)GYADQITSVLK
A0A2C5TM13	LAKESGFDGELADLTDDILIYHLK
P0A9T0	DEFGAELLDGGPWMQFK
K8WFK1	STIFNSVTELVGNTPLLK
A0A0M2A9A9	VQVTTPEEYLGDVMGSITAR
A0A828QNZ0	GLADDDHFVGLAIDEDRQPELTNER
Q5FN03	LLEHYTTDAYTK
A0A809K9G2	VVNVGDVVEVMVLDIDEER
A0A854ZQ55	GVNLPGVSIALPALAEK
A0A1Y4TSD0	YAQMQNSMTSMDESK
A0A1M7CF36	IQEHFGELNYDAMK
P0A9U3	SAEHVLTMLNEHEVK
A0A2C5TJU9	SSHGDVDYAQASAELAK
A0A8H9ZH87	AVVAAVDALGLLEEIKPHDLTVPYGDR
M7CNZ7	ATFVVDPQGIIQAIEVTAEGIGR
Q5FMI2	THGVQAEPTTFGLK
A0A809K9Y6	VLVEETVPGTEVETAVLGNDKPIVAGVGQITNAK
P0AAI5	FTLTSAQDDFIN(+.98)SSFHEFR
A0A0F4WBF8	QIVSNAGEEPSVVANNVK
A0A809K9Y2	YLDMAQQYQHLGPLYEVPAGLR
Q5FN01	TTHLFTSESVSEGHPDK
A0A809K9G0	TLVAIMENYQQADGR
M7CIR9	VAALEGDVLGSYQHGAR
A0A2C5TPB6	MEGYDTLYLPGMDHAGIATQAK
A0A7T9XJG9	VMVGLLLGEVISSNELK
A0A855P458	ALNVEEQSVQETEQEER
A0A059MWW3	ESHSIQPSELSAALGSSR
A0A125W7B5	NPAIILADGVIGQMMEK
A0A809KEG1	HVPVYVSEDMVGHK
A0A809K9S4	IKDNDTGVSPLFALGTEYAITR
E0W738	AGQAWDSASQSAEDLGK
A0A8S6V6R8	KPDAPISAQDAQHVLSDHFNNTVYDLTNK
A0A8S6WWT2	MDNTTKPSFHNVLEFVR
S4FSR2	WGHAGSDSTHMEDFHNPDGTMR
P06715	TMAC(+57.02)GIAGLSVAADSLSAIK
A0A8G0EWF7	ERPDAVLPTMGGQTALNC(+57.02)ALELER
A0A8G0AM04	ELVVVYEGMPSYGGLAGR
A0A318MUJ4	LGPEEITADIPNVGEAALSK
A0A0F4LDF2	MVQAPIFHVNADDPEAVAFVTR
A0A0F4LFV1	FPAIIYGGAAAPVAIELDHDKVWNMQDK
A0A0F4LJ14	YMLVDGQGNFGSVDGDSAAAMR
A0A3M0NVU3	ILSVSTATNHLSVALNDSQQIIVEK
A0A809KBU3	GDDIHWSMTGDNQK
A0A2S1BDX2	YLN(+.98)SMGQYPDNTNDR
A0A7U0AQG1	DTINKFEQDLTNHPAYK
A0A2X1UCC2	LIDAEEDTLPRPSAEGLGTVTDFHEGSAK
M7CA38	MAAEDAEENSTWDK
A0A1M7EST4	SVDTSMGFTPLAGVTMGTR
A0A8I0D9A7	FYSFTNMGQEPGQGSTYLAR
A0A2C5TPW6	NLC(+57.02)YSTTVDTTNVSQVK
A0A433ZSC1	INPIEDMPHDAN(+.98)GTPVDIVLNPLGVPSR
A0A2C5SQP1	ANEAYLQGQLGNPK
F0EGR4	GVGEDISDGGNAISGAATK
A0A8D9TD25	SVANAIIAAC(+57.02)DEVLNN(+.98)GK
A0A7T4GDE9	VAIANVLKEEGFIEDFKVEGDTKPELELTLK
A0A0A6SGM2	HVAPPEGQMDEPFQMLVTTLDTNAFVGK
A0A1B3PV37	TAPIMTPETAITANVSADK
A6TGG9	VLAVTAC(+57.02)PTGIAHTYMAAESLENK
B5XYY9	HAIVAITEHVTDVYELAR
A0A016FNV3	FYQASTSELYGLVQEIPQK
A0A015T6B2	LYTGEIPLFSHYQIESQIESAFQR
A0A8I2DDV3	TNDIAGDGTTTATLLTQAIVR
A0A4U3LJS1	NAFYGQADAPVVVGGR
A0A3Q9EK93	LGDASLSEGLEQHLLGLK
A0A3S9LUX8	TFC(+57.02)AHAPGAVEPLQSAIK
Q6EH14	GHELNIIDTPGHVDFTVEVER
C7D166	LYDWVLDNITIPVHPR
A0A059MY98	AGPLAGYPVVDMGIR
A0A3N3KJJ2	LFQDYDLALLEVNPLVIK
R3KDA4	DAMEHPEKEEYANFTIR
S4DJA8	FEGC(+57.02)YHGHADC(+57.02)LLVK
E6I8N1	MQTFSETDHNADYFIGDEYLESQDEK
P61889	HAQETHAANSNAIDAR
Q32BA3	LGQHVADEGGFYVDTDKK
B1IQP3	AYSTDSNMLGATHEAK
A0A2C5TKT1	AIGEAKDEDTADIFTAASR
J7SL00	YNEAPNNVAQAVIEAR
A0A2X1TE40	ATSGDAHVYNHEGGSEDTSDSGSDESIGR
A0A0A2RED6	AYSEELGVNPSIK
Q83M27	VINDFMVQGGGFEPGMK
P0A9P4	GAEAALTALEMINVLK
A0A809KD15	GAEAALTALEMINVIK
Q83LP0	TFC(+57.02)IPHGGGGPGMGPIGVK
Q0TJD9	AMGVAPHYTYEYEGMTADEIK
P60752	VAINTGPDQAIWEEVVK
C4IME2	HLEFFNTHPYVASPVLGVTLALEEER
A0A1F1L9Q8	NTAIDDGGIGPVQYPMIADIK
A0A0Q0TJJ4	MAGDAPAAASGQQYYVR
A0A2S7FE47	VSVIVNEGNPGELIINK
A7MMK1	VYSTLTTDNPIDLVR
A0A2C5TKX5	GEGQPGDIETLEQLC(+57.02)R
A0A1M7JST9	QQLQELQNNNIVYFGFDK
A0A8I1F8A3	YQWQNYGAANENEWDGYR
A0A059N464	GANFDKYEGQDIVSN(+.98)ASC(+57.02)TTNC(+57.02)LAPLAK
A0A0D8L512	TEIPEVFSGDIAGAIGLK
A0A380YPS5	YN(+.98)SVSVLPNTTTIN(+.98)GK
A0A1N6N0D7	EIPTVAPSLGDALDALAADHEFLVR
A6TEW6	VIYDIENKPGVSNLLDILSGVTGK
A0A433ZWF8	VVNPLGQPVDGLGEIK
A0A0A2RH68	SEDDPQAQELAALIADK
P0C0V0	TLVAVMENYQQADGR
A1AB75	VGAGPFPTELLDETGDR
Q8FHH1	YAQVVDAESVDPNEVSVGK
A0A8D9WDD8	VSGGLHGVGVSVVNALSQK
K8W4J5	YFPEPDIAPDHISQEWIDQIAK
A0A7X5QKP7	LEESDMVLYPDFSTWSVLPWGDEHGGK
A0A0A2RII1	IETGVIHVGDEIEILGLGEDKK
B5XNL6	SYPLDIHTVQDHLK
A0A809KAE1	SGDTSGEELVILNTIDHGPFPLSQLK
A0A0X8PNM8	NHYENVGTSPYATTYPDTTK
A0A0A2RA01	IAAVAEDGEPC(+57.02)VTYIGADGAGHYVK
A4W6T9	GSLPIALDEVITDGHK
A8AKS9	GYDSAGMAVVDSEGHLTR
A0A556UB60	IPVIAGTGANATAEAISLTQR
I2BA89	FADVAC(+57.02)AGPLLAEELDALGK
A0A8I0Q0N4	FDGTPWSTDKDGIIMC(+57.02)LLAAEITAVTGK
A0A1M7LHH1	HIYAQVIAPN(+.98)GSEVLVAASTVEK
A0A8H9ZN38	AEDTVISGASC(+57.02)TTNC(+57.02)LAPMAK
A0A2C5T6L6	TEDAAAANAMAAHLR
M7C853	VDLDGNPC(+57.02)GELDEQHVEHAR
A0A242C2R5	NEGYLQGQLGNPEGEDKPNKK
A0A6A9QSV2	VLESAIANAEHNDGADIDDLK
A0A1L8SGI5	MQDDFDC(+57.02)IYC(+57.02)IVDQHAITVR
A4WG57	GM(+15.99)GESNPVTGNTC(+57.02)DNVK
B5XZC1	WTDNAEPTEDSSDYHVTTSQHAR
A6TE31	ANTDLIKPGIAATLMAEEIK
A0A809KBE9	VVTMSDSDGYIYDPDGIDR
Q5FHU8	EFEELGLLEEIKPHDLTVPYGDR
B5XU40	ATDATSFNQLNNVEEGLYR
A0A2C5TVQ9	MIVTLIHPIAMDDGLR
A0A809KE68	MLVTLIHPIAMDDGLR
A0A198GBM4	AAFLHASDIMPHTEC(+57.02)VAGEEQK
A0A379G612	FLFNNGYADQITSVLK
D1P412	EINLPEMQAGSSIMPAK
B4T141	LPYEWALDGISNTQTINPDALGHGEEEQVDK
A4W698	VAVIGGGNTAVEEALYLSNIASEVHLIHR
A6TCW1	ILILHADHEQNASTSTVR
Q8FCR6	QLAEDPFNNWVALNK
A0A2C5SQS0	NHFASEYIYN(+.98)AYKDEK
A0A8I0DCF1	GAVPGATGSNLIVKPAVK
A0A3S4DBQ3	ALAEQALAQPTATELMALVETFTK
A0A0A6PZ65	FVQAYQSDEVYEAANK
P0AEX9	LVSWYDNETGYSNK
Q5FIE3	TVAAMDVLAPGIGEIIGGSQR
A0A809KA11	ALENALLEFPGC(+57.02)AMVISHDR
Q5FMD7	TEDGVLVDESPASAPLDYLHGR
Q8ZRN1	TLHYALEESDQLWIPETK
A9MN51	ANFEGEC(+57.02)C(+57.02)EVGMYLAMAR
A0A0A2R419	MFIDQDFSPANIYVLEQK
A0A0F4VPN2	TNTSAVWQQTDLFSTLFR
A0A8I0DAL6	IEPAGSQVAVVVTSEGLK
Q5FL42	LKEIAEAVPETPLVLHGGSGIPEDQIK
A0A8H9ZGA3	GDGEQVAGGETVANWDPHTMPVITEVSGFVR
A6TAN5	DLSGFVDGTENPAGEETR
A0A809KAW9	ANPQVFNALLQIMDDGR
M7CPK6	YSMPVPMMNIIN(+.98)GGEHADNNVDIQEFMIQPVGAK
A0A7U0AND8	SYDTSMGFSPIAGVTMATR
A0A2C5TEG1	SYDTSMGFSPLAGVTMATR
A0A3S4CUW3	GMGESDPVTGNTC(+57.02)DNVK
A0A0D8L8E7	YLESNPNVEAVFYPGLPSHPQHELAK
A0A1M7K294	FSATFDDLMLVDFSK
A0A433ZU11	YVYQDTLPISQN(+.98)GK
A0A8I0PTU4	EAGIN(+.98)AVGQPQIVPVSMDK
A8AII9	IEQQLTSQGFENIADLSK
A0A1F1L0B8	HTHVSAHEAGGITQR
A0A0F4VP24	HFGESDEEIASSLSNFKPTANR
A0A0A2R4L9	NINPTQTSAWQALQK
A0A0D8LDL8	ETLEQTSPEIAADVIDHGIVLTGGGALLK
A0A433ZU73	NMINVALNN(+.98)GTLQHPVK
A0A809KBB3	NALATIAQAQEESLGDNKPADDLLNLEGVDR
Q7X222	IVDDMFDTMYAEEGIGLAATQVDIHQR
A0A0F4VTS0	VMGAAEPELVNDVLEVIQR
C4IF75	NYSSGGEGGATLINDPAMIGR
A0A0N8VWZ4	AAGAELVGMEDLAEQIK
A0A512TRA7	ILLSSMPGC(+57.02)AVTEVEIDGVLHEYSTK
A0A1G9AFC6	RGSLPIALDEVITDGHK
A0A0A2RDG7	VFGIEPNDNVVFEAIIR
A0A3R8N330	SEPIKGDVLNYDEVMER
A0A8I0PTY9	DIDNGVLTEDEAQELIDHLTMK
M7CDY9	DLDNGVLTEDEAQELIDHLTMK
A0A2C5TR29	EGFYEVAEEYGLPYPK
A0A829SVM5	VYTYAHMDLVADGIIK
Q5LGF4	VTAIPADFVTVASTDNC(+57.02)PFAIMANEEK
A0A015V8N9	MDFPEPVISVAVEPK
A0A2C5STI6	YC(+57.02)EETIVDPTFVYGHPVEISPLAK
A4W8U9	GLMTTVHAATATQK
A0A855NWA6	SATGISSDNN(+.98)GYVYEVSGTGK
A0A8S6X8T8	EIDGTMC(+57.02)EPFEAVQIDTPDEYVGSVIDSLSQR
A0A0M2ACJ8	AGWC(+57.02)ADYNEPTSFLNTMLSDSSNNTAHYK
V7ZSM0	FDGNAC(+57.02)VILNNNSEQPIGTR
P09147	FDGNAC(+57.02)VLLNNNSEQPIGTR
Q5FMY4	YVELEDAYISVTDALQHAGYLYNTK
A0A329XCF5	AANDDLLN(+.98)SFWLLDSEK
P37430	VLPLSVAM(+15.99)DGQYGLHDLHIGTPAVVGR
P37427	LEFGGQSVDAPLISIASR
A0A2S1B976	IHLFMGGVGNDGHIAFNEPASSLASR
A0A0A2R953	PHVNIGTIGHVDHGK
A0A0M0IS19	GPLENDGFSAVEAIAPGVIER
J7TGI6	VITDVHEASQAQPVADVVDVIQLPAFLAR
A0A2C5TVM7	SGLNAENYENFIQTDAAINR
P0A9S5	LAQQELC(+57.02)DWHGLGTSVMEISHR
C2EKR0	GAQEAYTTGIQSEGAGTIK
A7ZTU5	MVHN(+.98)GIEYGDMQLIAEAYSLLK
A0A0D8LCQ8	LNEMGIVLEDGPQGTTWR
A0A8I0D813	VMIHQPLGGYQGQATDIEIHAR
A0A2S1B847	MITTGDEILQTITGLMR
A0A0A2RBD9	EMLPIVDKPTIQFIVEEAK
B5XYE4	IYEDNSLTIGHTPLVR
P33906	MNADSSVADPTEFK
P0A9J0	AGPGSLGPVNMPIPVVIDR
A0A809KBE0	DAN(+.98)GIDPVSLIAFDK
P0AEZ3	VLLHLIDIDPIDGSDPVENAR
A0A2S7F9G1	SADSSYLAGPDDIYVSPSQIR
A0A6L9EN91	LGANPVPLQLAIGAEEGFTGVVDLVK
A0A7G5NVP9	AMQGESNVVEC(+57.02)TYTEGDGK
A0A512TM31	SLELPAIVGTGSVTSQVK
A0A0F4VY57	FGDVGADTMGHIAEAC(+57.02)AK
C4IN13	DVFVGPTLIAFSHEHPGAAAR
A0A7G5NZ35	GGTAHFEYVAGGASN(+.98)GLAHVAQDSEIPVAFGVLTTESIEQAIER
B5Y277	EFFGSSQLSQFMDQTNPLSELTHK
A0A6L6FUX8	RAEN(+.98)GEEPIKEHLLLTR
Q5FHT9	DHTEAYELGENESHLC(+57.02)FR
F3ZRL2	MNFSHGSPEDHK
A0A0M2AGD9	AEIEGEIGDSHMGLAAR
Q32B34	IIEVQGTAEGEPFTHEELLTLLALAR
P60422	DIDGGC(+57.02)VENAPEITNTSER
P0C1F9	AVLAENLIASMLDLEVASANDQTFSHSDIR
U4TQ52	ANDAAGDGTTTATVLAQAIITEGLK
Q08860	GALVDDIAYTIALTAIQAAQDEAK
A0A8I0Q272	ANDIDVPAALIDSEIDVLR
A7MH24	GISYETATFPWAASGR
A0A386RC66	AMLAAEQHVVTPALER
A0A447J3K9	SATLPVVVTVPNVAEPTVASVSK
A0A8I0Q3U1	EFFGSSQLSQFMDQTNPLGELTHK
A0A2I1WWH7	FPATENAANTVAHAR
A0A809KCU3	THAYLVPIFNEIDEAAHYVQAIVTLPSR
A0A2C5SSK2	TNDIAGDGTTTATVLTQAIAR
A0A6N3AGE8	MGHIELASPTAHIWFLK
A0A7U9D4G3	VAGELLDASNNTGAAVK
A0A7G5NYZ2	GPILC(+57.02)LVGPPGVGK
A0A0F4VN98	LTDDYEIVTSVVSSALPFK
Q5FMB2	NIYTDPLNVLQAELLHR
A0A809KBD5	YGMLIHDLSSIFK
A0A109Y6D4	LSEGAFIDWSNLPAGAEGIK
A0A5B8EG81	VLGSHVHQAGSLVTDER
A8ALC1	NVEEGDNSSALVANIPIK
A6THE3	DIAVVVAENVPAADILSEC(+57.02)K
A0A809K9N6	LVNYSASGNTFQENPGYTK
A4WDE0	TAEHASSMTAMQSATDNANDLVSNLTTK
A0A8I1BKX8	EHNYHPNAVAAGLR
A0A6G6S5K0	SEIDQDIYNVLIDEVPIQDTIHHTSTAK
P0A8W8	AGLTLGVDPLGGSGIEYWK
Q83QS1	YTSSVVIDESVIQGIK
B7UFV2	KVVITATQMLDSMIK
A0A855PCA8	VLEHAEKPVAVVGVPVGFVGAAESK
A0A8S6XG95	YIATSAN(+.98)GTPDLFYK
A0A8S6XSM7	HEEAGALAASSEYK
X5NX83	NQVIADGPSTDLGEIALGK
A0A828LUI2	NQVLADGPSTDLGEIALGK
S4C184	THNQGVFDAYTPEMR
A0A6I4XX99	GIAETAQC(+57.02)GAILGIGGGK
A0A4U3MQW5	FTSGSGSEVQMGYAEGK
E6IG54	LVVNSGN(+.98)GAAGHVIDEVEK
A0A7Z8SRE7	GNENEDFMFLNLGPNHPSSHGAFR
A7MR65	SIDTTMGFTPLDGIIMGSR
A0A7X7BQ74	AVGESVQKPLEYYDNNVN(+.98)GTLR
A0A0D5MH58	AHYVMGEDPLQTEPDLATIR
A0A0R1HJE4	GETSDEQTGINIVLR
A0A120DNU0	VINLDKESEPDIFNAIK
A0A809KBF7	HMVNELVANLR
A0A809KAV1	AKDEADEKDAIATVNK
K0NKE8	IGVSMSGIQDWLLN(+.98)DLGHR
A0A844FQ82	KYESQDEAADDMSEAHGSR
A0A0A6PWM4	RPDLMIDGPLQYDAAVMADVAK
A0A1F1LEL6	ELVC(+57.02)EAQNTGLIGSK
A0A7G5P0N9	QKPTEGEVVAVGEGAYTSN(+.98)GDKLPMVVK
A0A512TJ41	LLAIDRDPQAIAVAQTIDDPR
A0A6L9EK99	VLENVGMTSIEPIEFEGQK
A0A6N2Y8J1	GGGRPDMAQAGGTDASALPAALASVK
C4IMH6	APVIVQFSN(+.98)GGASFIAGK
A0A059MY35	IGMIFQDPLASLNPLMR
A0A828LYJ1	GMGESNPVTGNTC(+57.02)DNVK
A0A4U3MER7	DNPLLMGQLHLSQIL
A0A7Z8SSK2	MAENPQQVLDFLTDLAK
A0A8I1JYB8	ILSPTAILGYGFPEESFMK
A0A6I4XRB4	AAQYVASHPGEVC(+57.02)PAK
P02936	EFLDAVTEVLNSLTPVFDK
A0A2C5TK88	GLLTEAELDDIFSIENLK
A0A1L8SCH6	MGVDIYSVSTDTHFTHK
A0A1V3NLW4	VLDGAVTVLDSQSGVEPQTETVWR
A0A109Y4X5	AMPAVAFTDPELASVGMTIK
A0A242CT04	QFNHPVSVLDVANDIGAGLAK
A0A8S0LN13	LSDGLC(+57.02)MEDEQFSVK
S4BGN2	NTHFQTVHGLDADGQYSSAR
A0A1B8HS06	AVQLGGVALGTSQAVSK
A0A1M6ZGY7	KPSSSTSSTVTAVSIK
A0A5M9RCB9	AFFDFNSMHMEPWDGPAGIVMSDGR
P75726	HSAVLPEDPAPQVSPYSEAQNEQDPLLSAGR
A0A809KCE1	YDLAASFQAAVIDVLAHK
Q5FKH9	KDATAAVDAVFSTIQDALAN(+.98)GEK
A0A379G522	IGETHDGESTMDWMVQEQER
B7MP16	SDETLNDIVHASVLK
A1A7K0	AEDTVISGASC(+57.02)TTN(+.98)C(+57.02)LAPMAK
A7ZHP6	AIVAAVDALGLLEEIKPHDLTVPYGDR
A7ZWA2	VEVSSDSHPFYTGK
Q3Z5K3	KHQKPSQTNAN(+.98)GGVVESEGSIHASNVK
B5Z0D4	YADLIDYNELTTNLVAK
B5XZ37	MAYKGSVDNGAFKAQGVQLTAK
A0A8I1FAY9	TYSNQEMDFSYR
A0A6I4XQ03	MNIGQILETHLGMAAK
A0A4Y6HS73	SMDEMIHILNSESGLLGLSGISPDMR
E0HE70	DFDNTVAIHPTAAEEFVTMR
A0A0A2RCD2	ETPADAEVISHQLMLR
A0A2T4I0J1	NPEGIAAALESAATWLAAK
A0A0D8L4B0	YIATSANGTPDLFYK
A8ADU4	GIEVSGEEGDDPTQDIFIGFK
A0A415ETR1	GDVLADGPSTDLGELALGQNMR
A0A1L8SEM7	GDVIADGPSTDLGELALGQNMR
A0A1V8ZUD7	GGDTVTLNETDLTQIPK
A0A4V0AGB0	DGISYTFSIVPNALGK
P0A717	LTSTPAIVTTDADDMSTQMAK
A0A2C5TP58	SDDALNDTVLASLMNAPEEIR
A0A0A2R7L4	MIYN(+.98)GVLELVGNTPILK
C7BSU4	DFIQNNYTPYDGDTSFLADPTEATNK
U7QZL2	EAAPGHILSGDDINEDYSHDEMPIYGK
A0A2S8QLT1	YLSC(+57.02)GFILEEGLPMETLK
W3V398	LGSQFHIPHGLANALLIC(+57.02)NVIR
A0A7U0APF3	TFEVLATN(+.98)GDTHLGGEDFDSR
A0A0A5SN16	IMQSQQTGQPLSEEDQQAYK
A0A2S1BEI6	HASDDEPFSALAFK
Q5FLM1	LMDIVDEYIPTPER
A0A809KDS3	HTAIDGGTFQNEITDR
A0A226SV61	DADLVVITAGAPQKPGETR
A0A6P1TVD3	DADLVVLTAGAPQKPGETR
A0A6G7B9W9	IADQIIVGGGIANTFIAAEGHNVGR
Q32BR2	AGTADAHGSPLGDAEIAATR
A8A4Y7	FGASSLLASLLNALGYADAK
P0A6E4	AVNVDGPSASASSTTK
P26982	AGAPFGPGANPMHGR
B5XUB1	EVAAEC(+57.02)ENPVMLYSIGK
A0A0F4W0E1	HESGVVTDPQTVLPTTTLR
A0A2S7F601	EMLIADGIDPNELLN(+.98)SMAAAK
A0A0A2R3I1	IAVLEGDVLGSYQHGAR
M7C8G6	YDTIIC(+57.02)NYPN(+.98)GDMVGHTGVMEAAVK
A0A2C5TRQ3	DAC(+57.02)GSEAYNDDGIVQQAVR
A0A8H9ZHJ0	NHFASEYIYNAYKDEK
A0A433ZXY1	GFDSGDPAQC(+57.02)NTFGK
P08660	YGVIEPENEILPGLINVK
A6T6I3	LNWMLSNGESPLFSEDAK
P00393	AYSGEGAIADDAGNVSR
B5Y2X3	NHFASEYIYNAYK
P0ABH7	VSPIIDESGLAVDFK
A0A016GDD3	GTFTMVFDHYSPTPK
A0A015VZA2	AEYTPHVDTGDYIIVLNADK
A0A015Y6P8	MSVGMADPNLVAQGEALFR
W1UJZ3	MIQDNHMDIDHSGNPYNLR
A0A0R1VFC7	ADYADSFTEN(+.98)GTHGSDSVESAAR
A6TG08	GKLPEDAAGNDNFR
A0A2S7FAS4	TFEVLATNGDTHLGGEDFDTR
A0A0F4VPJ6	LADVAALHYNAPVDDQAR
Q8XBI9	VLN(+.98)GLGIAIVSTSAGVITDK
A0A0A5SJF7	VLN(+.98)GLGIAIVSTSAGVLTDK
A0A0Q0ZZ49	VSIDTSSLQYENDDLMR
A0A512THN4	VSIDTSSIQYENDDLMR
P0AE06	LNDYAHYLETITNK
O85343	LLAHN(+.98)SMSPVHPATVEK
Q8XCF0	INYDLANDLGNLLNR
P0A993	LVVLPHDVTQNFGQLFQTLPK
A0A809KDT4	QTVEQVVSHSPDFTWENVC(+57.02)VPLAEAGDK
C9A806	AGKPLLIIAEDVEGEALATLVVNTMR
A0A2G0QFS7	DLYESLTQILAVK
A0A6L6FYE4	AALTTDSDVIISEIGGTVGDIESTPFMEAIR
Q32B48	NHMSTIEDEEAALIK
A0A0R2KU50	ALSLMDLTTLNDDDTDAK
A0A0R1H3D6	LAGLTAQNEDQNVGIK
C2EM35	VEVLIDGEDFADSLTEGNK
A0A0R1VFT8	AGAGTDAAIDSLKPYLEK
P58256	NPMEGVGTHPDISPK
A1AHU6	IDKDTIDPDDPDMLQDLIIDAVNK
B7LU79	SYPLDIHNVQDHLK
Q8FBR2	DVDKPFLMPVEDVFSITGR
B7L8B5	MLC(+57.02)GENINNSVMADILLAK
B7NTG7	YDITQSANTLSLAVQNK
Q7UB34	IWMIQAHLGEAPLIDPAK
A0A809KCG6	QVSDGVAHIHASFNNTIVTITDR
Q5FKK0	KDVNPDEAVAVGAAVQGGVLGGDVK
A0A7G5NS65	LLTFADENNYTALDAMEHVAESTISTR
Q5FKH5	VISPDELDDEFITEQLALMN(+.98)HK
A0A809KD03	HFDHAVSPMDVALDIGPGLAK
Q5FKX2	DATAAVDAVFSTIQETLAK
P0A7G6	KVDDVASLHSILYSHK
Q9ZFF6	C(+57.02)IMELMEAVDSYIPTPER
B5Y1L5	STEPFQLLETTPQFVYQAQSGLTGR
B7NTG2	LDFEDGALTAIAAEAISR
B7LU75	SFNQSSWEGLQAWGK
P42632	RQEVLPQTEIDFMHEC(+57.02)EK
D3VJ52	HPDTYLVSEGANTLDIGR
A0A8E2KNL1	HPDTYIVSEGANTLDIGR
A0A8D9TBB6	RPHTLIDASGLEVGLPDR
A0A7T4GAI1	MAAQC(+57.02)SNAQAVAEFLSGHDK
A0A8G1T910	LNFSHGDYAEHGQR
S4BYK3	YC(+57.02)SFLPTEIYLEDENKPK
A9MNC4	THEEPVADAAETLNTAAEQPETEQADAAAAAQAR
A0A0F4W060	TNMDEFAMGSSTEHSYYGATHNPWNLDK
B7LQC9	AN(+.98)DAAGDGTTTATVLAQSIITEGLK
B7ND40	EDAQQYLQYIPVIANAIK
P76658	TIENDGYEAIQVGYQDMR
A1AFX4	DC(+57.02)SPLLLELNENDPGILVTQSVHK
A8A4K6	VSDYDGYNQFLVHR
P0AB91	QLAEDPFNNYTAVTK
A0A2S7F881	YESPSFEYEPNNVVSSDILGR
P00954	NPIGSENLC(+57.02)GMAR
Q83JA5	TAVVEGLAQEIVDGSVPAK
A6TEW7	SC(+57.02)AFLIC(+57.02)DGVIPSNEGR
A4WFC3	SVNDIKDDEQILDLGDVSAQK
A9MN53	HVDAIHPGYGFLSENAEFAR
A0A809KA67	QIIANTVDFGASDAPLADDK
Q84AP1	VLVLGGLIDDALDDLR
B2TUC6	SGALTVSEIAAAGLPALFVPFQHK
P0A855	SGALTVSEIAAAGLPAIFVPFQHK
B7M6B0	AAQYTAAHPGEVC(+57.02)PAK
A0A3S4D9X6	IDPPTLQMDFVANDSPFAGR
A0A7T9XKP2	LYDGSYHDVDSNETAFR
A0A0F4W5D9	YLGGEELTEEEIKK
P0AE08	LLSSC(+57.02)DIPVPVDVR
A0A2C5TT83	TTFADVAGC(+57.02)DEAKEEVGELVEYLR
A0A7U0AMF6	LMEIAQQQHAQQQAGSADAQASNAKDDDVVDAEFEEVK
A0A4Q1BDY2	TLLDIGC(+57.02)GWGTLMLTAAK
A0A1F1L175	LVEYHQMTAPLIGYYTK
A0A0F4W0N0	TGGDAPDQTTTIVR
B5BCL1	VGAGPFPTELFDETGEFLC(+57.02)K
B5F3I0	LAILPDGISFETAAAC(+57.02)FMK
B4T808	DKPVIVVDGSGMQC(+57.02)QEPANALTK
B4TYT3	LAQSSDGTSVEGMGFAIPSNEVVTIVNELVK
B4SVG0	VGLMGPLAGVGDPIFWGTVR
B5BH46	AASEAVQEAAISC(+57.02)DQFFVNHR
B5R8C8	YYIAGTITDATTGQELTTAK
B5R142	EADDKEPLSALAFK
E1WGF0	IATDPFVGNLTFFR
B5FSM1	HTNMSSVMTLDAAAGELEGDFVR
A9MUA9	GHLEFESDTIGGDFVIQK
P28629	SHASNVGIATAMK
W1UGW7	IKDN(+.98)DTGVSPLFALGTEYAITR
A0A0A6PWC7	NLTAVDATDIC(+57.02)NLIGK
P0AAN3	LGHDMFVKPSNQGSSVGVNHVTNAEEYAAALEEAFK
A0A809KDE1	YFTADEEDQYLIAQAK
P0A2K7	GHELFETATGTIVAK
A0A1M7FMZ0	VNDDDYC(+57.02)SQVASR
A0A0A2RCM4	IEGEYPQFGNNDSR
A0A0A6PT65	GANFDKYEGQDIVSNASC(+57.02)TTN(+.98)C(+57.02)LAPLAK
A0A0F4VRU5	VAVVGGGNTAVEEALYLSNIASEVHLIHR
A0A0F4VXM3	AVAEGANMPTTIPATDAFLAANVLFAPGK
A0A6L6FYB8	SISVQNPTSTAGYVFPVAELK
P0AB89	MVVTLIHPIAMDDGLR
A0A809KAD5	STAETIVYSALETLAQR
Q5FM26	VADNIILAHPTEQLHGAEVIAGEIR
A0A242ELD0	GSQFEQPLLEFSGAC(+57.02)AGC(+57.02)GETPYAK
A0A1V8ZM67	LFLGHGAEVYEGQIIGIHSR
Q9HVN5	YTPNVADATEAQIQQATK
A0A8S6XRY4	LGSQFHIPHGLAN(+.98)ALLIC(+57.02)NVIR
A0A059N663	VLNFEDGISTTNIINTINK
A0A828QNP3	LNLATFVTTYMDDYATK
A0A5Q0ETV8	LESQENEIGYNAATDK
A0A826HQZ5	VIDGFMIQGGGFEPGMK
A0A2C5TJE7	YIC(+57.02)GEETALINSLEGR
A0A809KEM9	ELGFNNVEEAEDGLDALNK
Q5FMM8	FLHTLANLGPAPEPNLTVLWSTR
A0A809KCY8	VAAVNHPSLPGHPDHAIYQR
A0A512TLA1	YTGAITAAAGTIHR
A0A2S7FB10	ISELSEGQIDTLRDEVAK
A0A0F4VMQ8	TLTAPELANAFSN(+.98)GVATAYK
A0A0F4W1T2	TFTDAAESIGEAWDSR
P0A6R0	FVTSDFAQVDYTDAIK
Q0T5U5	IIN(+.98)AC(+57.02)SQAGHVGNPELAVYSSSK
Q32EV1	NVAGMENANSTEFVPDC(+57.02)K
A6TCD0	VTDIMGEIASASDEQSR
Q5FIZ0	INQVDSTGAGDSFVGAVLK
A0A5M5XKD4	EC(+57.02)GYHTEPDIYTK
A0A015WD61	GFM(+15.99)TTIHSYTNDQNTLDAPHR
A0A015TWH8	LDNIIWFDHLSTDVIHQVVDK
A0A0F4VW13	AVAAVN(+.98)GPIAQAILGK
C4ICV7	AVAAVN(+.98)GPIAQALIGK
A0A512TM87	WSDGTPVTAQDFVYSWQR
A0A1F1L1C7	EFEEAVITAVIENAK
A0A2S7FER9	LTDAELPTTESLALTIDR
N2AF68	LLC(+57.02)DPQTSGGLLLAVDPAAR
A0A4S2BR07	MQEWFESGLQQWDISR
A0A7T8DUA0	DAALSC(+57.02)DQFFVNHR
A0A8E1UZ33	ATHTDSVSSEQVDNVR
A0A5Q2SYY2	LSDQEIEQTLQAFEAR
B1LLS6	MNFSHGSPDDHVER
P63359	SGADDPEMAEIAEEC(+57.02)KQEC(+57.02)YDLFVQAAQQEK
Q02NB5	RPIEDHFDANPELEQDLK
A0A1C0TY59	ILEVLQEPDNHHVSAEDLYK
A0A242ELL8	VYAEPQAQNIPWVK
A0A343J9E3	VYAEPQAQNLPWVK
A0A8H9ZMK8	EGITATDLVLTVTQMLR
A0A0A5SHT6	HTYDSDN(+.98)GNLTFK
A0A1M7IZ08	IAYLYEDLMNTYGDSGDVK
Q32CV2	LAYLYEDLMNTYGDSGDVK
P60785	YNLPHNSLDFVFHGGSGSTAEEIK
A1AE99	VETHNHPTAISPWPGAATGSGGEIR
Q3YYU7	VSGGLHGVGASVVNALSTK
A0A291DLU3	MAENPQQVLDFLNDLAER
A0A6N2YAE7	AMMDNLQTETVINR
A0A242CQE4	WAHDNFNFDDIDYHIR
A0A505IP84	HQQGQPLSLPVHVADAFR
A0A120LL87	HGVNSVGLPGTIDN(+.98)DIPYTDYTIGFDSAC(+57.02)R
F0EGY7	SWGDFETDVIANDLR
A0A8E1RF75	HASDEEPFSALAFK
A0A0F4VRF1	ATLKPEGQQALDQMYSQLSNLDPK
B5XNA8	VAQYLQQHPQVAWVK
A0A0A2RM32	AENTEGGQVIGWTYK
A0A2C5TRH5	NDEGADLTQDPMAMQR
K8VZV2	LHVC(+57.02)GNNPEC(+57.02)EGYEVEEGEFR
A0A2A2HHK3	ELESFAQFGSDLDQATQAK
A0A7T9XH73	N(+.98)GATFIDIVRDEAHDAGLDVK
A0A2S7F8X9	ALASHGIVFGEPQTDIDK
A0A512TQB1	AWYQDEGYGVDTIQAVLAR
A0A6L9EP54	TIHTFHTEGAGGGHAPDIIK
A0A8F7ZXN2	TQVVVLGAGPAGYSAAFR
A0A8H2PN53	IVNEPTAAALAYGLDK
D4BSQ9	IVHTTFEFTDIAGLVK
A0A8I2ACY3	N(+.98)GMASGAVIESFLDK
Q59385	VMVEGEHEDQVHEFAHR
Q8XD24	LVHTLN(+.98)GSGLAVGR
P0A9Q9	MTNEYHMFGEGTHTAN(+.98)GK
P06202	DHFAQQILTSIEK
B5XSQ7	VAAISAADEEVGQLIANAMEK
A6TEQ3	TDMDNSPVKPSVK
I7LF28	YLSTALFADLFTEK
A0A809KAR6	ATIGSVGNEQHELINIGK
A0A6L6FWT2	TDEDWEAAFDN(+.98)AKDEVEK
A0A3M0LUY9	HGAYGVHLGQEDLDIADLR
A0A015UP84	LLDEFPELMSMEDPYDENDVEGM(+15.99)VK
A0A3E5HUM1	ADNIATNVFTN(+.98)GLGISVFR
A0A412CYI8	ILIGAVSVVDESEPFAHEK
A6TCD4	AIHTLWNILDQVNQQWLPVEK
A0A7T9XE85	TGVAPVLNQIELHPLLQQR
A0A0A5SFT1	VAVFTQGPAAEAALAAGADK
A0A2S1BEY6	SSDVFHTSIAPEAAHELAR
P0AGD3	VPVATGSLTELVTVLDK
A0A2C5TGK4	DKQDLIFGC(+57.02)EQGVDFVAASFIR
P65807	TGISAAFLGNTAEQVIDHLR
P0AAC0	TGLSAAFLGNTAEQVIDHLR
A0A2C5TS22	AFDFAC(+57.02)LPHEGVGLAR
A0A2S1B9W9	ELANEAC(+57.02)FVSETAEEN(+.98)EK
A0A0R1P865	VVSELQHLAADASHIYLATDLDR
A0A1Y4UN22	LAGMTGTADTEAFEFSSIYK
C4IMI6	LPNESTIFIGDNAHIPYGDR
A0A6L6FYE5	QTGYMPVNTAALNDSAYQK
Q3YWV4	YNTLGGVC(+57.02)LNVGC(+57.02)IPSK
A0A8I0D903	EHGMVVVDYAHNK
A6TGM5	AGHLTYLGDAEIGDNVNIGAGTITC(+57.02)NYDGANK
A4W533	LNAGQAGQQLPDDATLR
F7LWS2	ETPADAEVVSHQLMLR
A0A3E5I1I5	DHAPLMQEINQTGGYNDEIEGK
A0A015RVV1	FAIIDAVN(+.98)GDEYLSGLAEC(+57.02)FHLPEAR
A0A6F9ZJT6	HGIQGISAGFIPSNLDK
P77804	ATIVNAGSSDFLEGEQVEYSR
A0A222C6S0	YYDELPTEGNEHGQAFR
A0A1B8H0H3	KNNVVPIGPLHVTSDEPGHFR
A0A1B8HEU4	VDLPAEQVSYFVDYGTPR
I7L7P2	TLAEHGADEVLIADDK
Q5FME5	FDGEKDPMQVHEEMAK
A0A809KA21	TTAQSIC(+57.02)AATGVNPAAK
A0A0F4W697	NSADGISMIQTAEGALNETQSILQR
A0A6L9EQ00	IQVTGSEGELGIYPGHAPLLTAIK
A0A1V3NGQ8	VLESLTSALAADAALLSAAER
A0A291DIG7	NTLWQAGTDHAGIATQMVVER
A0A120LLK3	AQGYNVLHPMGWDAFGLPTEQYALK
A0A1I1TW75	AQGYNVLHPMGWDAFGLPTEQYAIK
A0A377MRG7	VNQIGTLTETFEAIEMAK
A0A4U9YT11	NLEGNNLEISFNPDYMR
A0A2S1BA13	LILSSEVGALDIPAEIVEK
A0A0A2R0Q0	VAIIGAGPAGLAC(+57.02)ADVLTR
A0A1G5RKC1	VPTPNVSVVDLTVR
A0A7G5NT58	KEAAPAAAPAAAAAK
A0A2S1BI56	FGLKPYDANVLLQTK
A0A0A5UGL2	FGIKPYDANVLLQTK
P07001	GDMGVEIPFMEVPFVQK
A0A2X1TLR4	EGVTNADSVTAQPFN(+.98)GNLK
A0A1M6ZAV0	AQSLDALSSMANIAGYR
A0A2S1BGY2	IQDADFATEVSNMSR
A0A433ZUZ3	GHEVNFIC(+57.02)ADDAHGTPIMLK
S4ATN9	GDLTQNHLLYPGDILFVPR
A0A1L8SGW1	TEQYHEGTIPLQTLR
A0A1V3NH15	LGVDVYSVSTDTHFTHK
A0A1G9EL49	GDIDANAFQHKPYLDQQLK
U5LSG9	GDIDANAFQHKPYLDQQIK
A0A2C5TNS2	GDLDANAFQHKPYLDQQIK
Q9L646	INSALFPGIQGGPLEHVIAGK
P37753	INSAIFPGIQGGPLEHVIAGK
A0A0A2R873	INSAIFPGLQGGPLEHVIAGK
A0A0M0IUS7	GGSDYTAALLAEALHASR
A0A433ZYH6	SEMGDLAQSVSHMQR
A0A2S1B997	HAIVAITEHMC(+57.02)DVDELAHFIEK
A0A0A5SID6	IGTYNPNTNPATVDLNFER
A0A809KD49	LGTYNPNTNPATVDLNFER
P0A9N4	EALTFDDVLLVPAHSTVLPNTADLSTQLTAK
A0A2A7MCX4	VNINTEFQLAFQEATR
A0A015S767	VLEDPSYQVENPHK
A0A5C6JQL7	EC(+57.02)IALGYSSVMFDGHALPTEENLAK
A0A5M5XEP6	C(+57.02)DLVDDPELIDLVEM(+15.99)EVR
A0A016ALE6	YFTEEGMGFVVPDDSR
A0A809K9U7	IINASSIAGHDGFALLGVYSATK
A0A2C5TT21	LVITPVDGSDPYEEMIPK
A0A0A2RFD7	VVPVNGLNVEDAVNYGK
A0A853PNQ6	IGHASGPVADLYLEGSDQHR
A0A829SCK6	IGEN(+.98)QGGGELASVEDAK
Q9EYY6	SGEQTTVTQESVAAHLR
A0A2M9WNB9	TFSIPHGGGGPGMGPIGVK
V5G9X9	ASYDLEYGSNSLEMHK
D3V8W3	NNWGQTEQQQEPSAAR
N1NMK5	VEDENTADMFTAASR
A0A222C6Q0	ASKPLMIIAEDVEGEALATLVVNTMR
O68883	NTLAGIATPDAYTDYLMAVLGAR
A0A8I0PVK3	EIGVETGGSNVQFSVNPK
M7D226	FTTEEEIDYAIDLIR
A4WD92	KGEVVTTYGASYTFK
A0A6N2Y7L5	C(+57.02)DLC(+57.02)SFDEQGPAC(+57.02)VR
A0A1F1KY21	ENESTTGIGGGIAMPHAR
A0A7G5P0L3	VQNVVNELGGENIDIVK
A0A8E1UXI4	GDNEEQNVGIALLR
S4BNG2	HGISVIEDAAHAAGTHYK
P0ABU0	VIPAMLSDLSVVVQAATGSGK
B7UGV7	LTNANVVTDVVDFMLGR
B7NQW0	GNPTVEAEVHLEGGFVGMAAAPSGASTGSR
B7MHZ6	GHQVNFIC(+57.02)ADDAHGTPIMLK
P0A6P5	NEVGTIDGLVHAIAFAK
B1LNG6	TYDIGDWVAATGEVFTTQR
B2TXT6	LFVHHIQNAENGATVEFDK
R5YXK0	FC(+57.02)GAEGLSNVITLSTLR
A0A413DGD2	IETVNTADQTIYQIEK
F0TH10	VGVNQVVGVNLFDVYR
A0A5B8EH30	ITEVEAQEIVDHLIMK
F2M2X1	N(+.98)HLEEDAVVVSPDHGGVTR
A0A0R1VPJ9	GAPDVFEQFNTAVQK
A0A0M2A725	AAEDGYADC(+57.02)IYLDPATHTK
A0A8S6WUH7	ANEIDVPAALIDSEIDVLR
A0A059N1Z8	EAQYLVDHLFEAKPDQVFK
Q9HYL2	ITHLPTGIVVEC(+57.02)QDER
A0A2X1SZL5	ITHIPTGIVVEC(+57.02)QDER
A0A6L6G214	LVLDGIEVVGSLVGTR
O54297	YAGLSEMALYYIGGIIK
P59132	KPVVLQAHLDMVPQK
B5Y168	NIVDSISENYLAQNISR
A6T562	SDEEIANLAATDPK
P69786	IAAGMDGNAEVIGAYAWAHELSSGK
A0A6L6FWN5	SQVYNFSAGPAMLPVEVLR
P28903	TFGEAAC(+57.02)LQELDALLAHR
A6UZH8	IIFPSTSEVYGMC(+57.02)TDK
P0AFI2	YDVTAQGNVLALAISHK
Q8XA87	DGAPMDSSDSEGLTSSVADWR
P0A9P6	DGAPMDSSDSEGITSSVADWR
Q5FLM2	EKFDTPN(+.98)GLAQFFTC(+57.02)DWVAPIDK
A6T7F1	SGASVGIDDMVIPEK
P0AEQ3	VVSGGTENHLFLVDLVDKDITGK
A0A0F4VVB8	YLYSMGEHPSTSDQDNSFK
A0A2C5TJQ1	DVYLLHHEELESLGLNIK
P0A251	VYSGVLSSGDSVLNSVK
A0A0F4VNK3	VYSGVLSSGDSVINSVK
M7C952	FGGAEVFIKPASHGTGVVAGGAMR
A0A2C5TGV7	TFTLHDENEFEDIVTK
K8WD89	IHGLADC(+57.02)MQGEMISLPGNR
A0A433ZQF7	AHDTLSPYYQVIWDEEQTHK
A0A8I0PYE3	LFEEAGIPYTELITR
A0A1M7D571	FYDQLPEVVEGYMNEINK
A0A2C5T4W5	QGNALGWATAGGSGFR
A0A7T9XJA7	NVGEHEVNFQVHSEVFAK
M7CJ29	LIGDDEHGWDDDGVFNFEGGC(+57.02)YAK
A0A3S4E333	IAEQNVIHSPLPQGQQWTR
A0A0F4W4A2	TQLPSGSELSLYDIAPVTPGVAVDLSHIPTAVK
A0A0H3NGK0	LVHHDIIDAIENMK
A0A0A5SLW3	EAAIQVSNVAIFNAATGK
A0A0A5SJA7	EAAIQVSNVALFNAATGK
A0A0A2RG39	IINEPTAAALAYGLDR
A0A015SPZ7	TWQTQPALLTASVALYR
A0A809KAN0	GIEGSSLDVPENIVHSGK
A0A809KAX6	YAVGQFNINNLEWTK
A0A0N8VX13	YLLPDPVETLAAAEILVK
A0A0F4W0I7	MNLEMAVTDEMVDIAC(+57.02)R
Q6UE31	VLMQDFTGVPAVVDLAAMR
D3V532	SPMVLEIDPLPDVNLDGIK
A0A809KER6	DDMYLGAGNAYMR
W1IWW7	SWEAIANTMGHPEWITDER
A0A0A2R8M4	VSDYLEMGQEVPVK
A0A8I0U4U4	VVGYSQDYSNAIVEAVK
Q57TG8	LTAHVPLHFINEEVAVGVK
Q5PDE6	ESAPQLC(+57.02)HHC(+57.02)EDAPC(+57.02)AVVC(+57.02)PVNAITR
A0A0A5SP99	YTFC(+57.02)TPGHMGGTAFQK
A0A7G5NU73	N(+.98)GYVAHEC(+57.02)ILDIRPLK
A0A0F4VNU9	IEDSDYATEVSNMSR
C4IJH5	DPQALADADLVILPGSK
A0A512TH81	GDIDQGLIFC(+57.02)GENAYR
A0A1F1KWW4	QYTTVVADTGDIAAMK
A0A6L9EL09	GGVPGATGC(+57.02)DLIVKPAVK
A0A7D6HK95	FPAIIYGGAAAPVAIELDHDK
A0A0R1VA75	LLIVDATDMGLNPGEIR
A0A356D142	ELNETLGNLYVAQGQYER
B7VB77	TYEVLATN(+.98)GDTHLGGEDFDSR
A4XZ92	VSDAASNDTESLAGAEQAAGVK
B5XYG9	EDDKFVVLSDILGDEDHLGDMDFK
P09832	ANALGKPVITATQMLDSMQENPRPTR
A0A4R3NL30	IQGIGAGFIPGNLDLK
A0A7T4G842	ALGVTFFLPEGDAISASR
Q3YVP8	TASIADVIFPATSWGEHEGVYTAADR
B7M5A0	YYAEAAEEGSFLFPAVADTLGALHAK
B5YY02	ADAVLHDTPNILYFIK
A7ZTV5	LENWDEYISGC(+57.02)NFEKPVGIPELR
Q31UP3	ATLGEVGNAEHMLR
B1LL71	IQALAGWIAEQIGADVNHATR
A0A200J8N3	GM(+15.99)NTAVGDEGGYAPNLGSNAEALADIK
P0AAK1	YAGLSEQALYYIGGVIK
A1AEA9	VGVIVGAEQQVAEVAK
B5XT02	VFVINPGTPNAEC(+57.02)GVSYC(+57.02)PPDAVEATDTALK
A6T7W6	LSGMTGTALTEEGEFR
A4W8F0	APADINDPNYATAQAEIK
P0A887	GNAVGLSLGFSHPVEHPLPAGITAEC(+57.02)PTQTEIVLK
A0A0A5SEW4	IQEVEGIEVVAINDLTDAK
B5XY59	EAGVQEADFLANVDK
A6T739	MAVAESGMGIVEDK
P16700	VDTVVISTQHDDAADNETIHR
A6T4Y7	IVLPVDNVAATEFSN(+.98)DASR
A0A2Z6TUQ9	VVSGGTDNHLMIIDITDTGLTGK
A0A809KD19	NWEFDPYEGMENDEIIGGR
B5F8R5	LTNANVVDDVIDFMLGR
A0A809KA98	AANAGGVAC(+57.02)SALEMSQNSMR
Q6UE33	YEVTYIIKPDIDEDNKK
A0A0A2R4F0	AIIGFVDGTENPEFEDER
A0A1M7MMF8	TVAQAEAVVNELAVHGLK
A0A8I0U3S9	VEC(+57.02)NQGKPQVNYK
P0AAI9	GSTSHYDYVC(+57.02)SEVSK
P08506	AIFAN(+.98)GMKPIIC(+57.02)C(+57.02)GESLETR
A0A2X2CWR5	ENVVSIIAN(+.98)GVVLAPDALLK
P0ABC7	FNNFINDSLLDGAVDALER
A0A809KDD4	AVGAVN(+.98)GPIAQAILGK
A0A015TPZ0	AVGAVN(+.98)GPLAQALLGK
A0A015V8Y4	NILLETAFFNPLAITGR
B5XNL5	HVDSLITIPNDK
A0A015U3H9	C(+57.02)AEDGLIDWNQPAAQIHNLVR
Q5LEX7	TPVEVAEAPGFVVNR
A0A015T5U6	AEFYSEVLTIVVDGK
A0A7U8L7X1	AFDFAC(+57.02)LPNEGVGLAR
A0A016BYQ6	SGMGYC(+57.02)GAANIPELIEK
A0A0E2ARV4	TFEVLATN(+.98)GDTHLGGEDFDTR
A0A642F0Y8	YNTN(+.98)GGIVTGDGMGMALSHGVPLR
A0A5M5PEB7	QTDELTGLSSLVVLDSAER
A0A015V9W2	QTDELTGLSSIVVLDSAER
A0A7D4G2W6	YNNVIDEMLEAGTAYK
A0A7G5P1T0	DHYYELHYSTGEVAR
A0A512TNU1	IQGIGAGFIPANLDLK
W1UFL5	FVSYGVDKETEMIDYENVR
A0A6M0UGH3	NLTFNVLSSNDESDSDQLTQYLQSQWTK
B5XSV2	AC(+57.02)EEAAQGQVVSPVNFNSPGQVVIAGEK
A6TEK8	ETIIVHEIPYQVNK
A0A0D5MHF0	ETILVHEIPYQVNK
A0A1B2IRD9	LAQMQQLSHQSDDEAAAQDLAAQTGER
A0A0P0DRD8	MHIPTMIHESNSVVGLANK
Q32AZ8	DALNSGDTAALAEWSAPIQAR
B7UK79	IEEALGEQAPFN(+.98)GR
B7NDX8	DTTTIIDGVGEEAAIQGR
B7NMD7	HDLAIAAEGIQQIVDGK
B7LS75	LYDGSYHEVDSSEAAFK
P0AEA8	NIVDGSHQMEPGMPESFNVLLK
Q0TC92	FTGEISLTGQPFVMDPSK
A7ZSP4	FLNDPQAFNEAFAR
Q0SZU8	FLGVEPDYEANEENGEHFITKPGSK
B2U3H4	DNQDGFQQLFSELGIANR
A0A1B8H6W8	NQSNSSFDFFSNNSSR
A0A3D3HID0	MMQFMTMDGTFGNPASR
A0A1B8H0Y6	FGFHDDVQPVFSTGEGLTEDIVR
A0A4S2D768	HQAYGVHLGQEDLQATDLSTIR
A0A7K3MKF2	C(+57.02)FATEDQTEGMTAFLER
A0A845T6J3	GNPTVEVHVTLSN(+.98)GVVGK
P18815	LN(+.98)DYAHYLETITNK
A7MPH6	EATQC(+57.02)GGLVSGEHGIGSGK
B5Y0X1	VEVTSDSHPFYTGR
A0A1M7N8K2	ATLIPVGDDQEPMLEQTR
A0A2S1BBE0	ATIIPVGDDQEPMLEQTR
W1UCQ4	ATLIPVGDDQEPMIEQTR
A0A809KCT5	LQMQHVDPSQENIVVQK
Q328J6	ELAASGVMLTSDENVVR
B5Y0W4	VEYMLQSQINPQLAGHGGR
A6T5G0	LRPGAELLEGAHVGNFVEMK
A0A4Q0D6S9	MNIGQLLELHLGAAAR
A0A1I2APU2	TAGPLSVDHLSSLFINFK
A0A8G1T8G7	LPERDEMEPEIDESLVVEWYNK
A0A242D7I5	QIIVSTYQAASGAGQAAIDELKK
A0A7T4GCI4	AAADLGESVSELNDSSK
A0A120LL66	YVETDNTGDDVYEDLHQVR
A0A0F4W0Z4	SC(+57.02)QTALFHIAEALVR
A0A2S7F6E8	DSGSDMVLVGLLR
A0A447J8M7	HYDEQLMGGMVLHQGR
A0A2C5TRP4	ESGC(+57.02)NVIIGLYEGSK
A6T9K7	VTIEGWNGPVEVDQIK
A0A2Z6T8A0	GDIVIDGGNSNYHDTNR
B7V0L7	IGIAAQALGIAEGAFDEAVAYMK
A0A7G5NS64	AQQEDQDALNSDGNTEDDDAPTPVR
A0A7T9XH26	VQRPLNFAIVDEVDSILIDEAR
M7CNX4	MNIDTDTQWATWEGILHYYQK
A0A2C5TRL5	DQLMLDNLGALPHYAVYPNYK
B7NES3	DQIMLDNLGALPHYAVYPNYK
A8A681	FYTLNAVAIAQEIGLGGR
B5YWB7	FYTINAVAIAQEIGLGGR
Q329N8	MAENYGYDISKPAK
A1AHF3	GIDVDGVTHVFNYDLPQDVESYVHR
A7ZTH0	FGGQVLDTVDIENYISVPK
P07913	MGDFSTELC(+57.02)GGTHAAR
Q3YVY1	GSVMNPNDHPHGGGEGK
Q4K519	QTIYEAAASQNSTVFK
B5XX25	LAAIEGEWHTQPAPASFNVIAFPNQEK
A0A8I0PX19	EAAN(+.98)SC(+57.02)DQFFVNHR
A0A2C5TEA4	SNFGAN(+.98)AILAVSLANAK
A0A0A6PWQ4	IVNEMEGMFAGAGWQVIK
A9MEY3	IGSEAYNQQLSEK
Q8ZK67	VQMLAQAAEEHPLHGGTGIAHTR
A0A809KDZ9	HAEFLAQDDGVIHLLHVLPGSASLSLHR
A0A809KE97	IMDVLGNPIDEAGPIGEEER
A4WF48	YLGPEVPKEDLIWQDPLPAATHQPSAEDIASLK
P37439	AGDIVGEHTAMFADIGER
P0ABJ9	LGLLTGDVPHLIETK
A0A016GJ08	LTIGNAYTTIAADTMAR
A0A015YD21	VVNIASYQVSPNDVISIR
A0A015XGJ6	DYIHVMDLADGHVAALK
A0A8I0PWK7	NYTPDVELVGDIAGTLNK
M7CD78	VEGNTVFTYLDVFDPDKDK
A0A7U0APL5	NTLLHEHWC(+57.02)DLLEANSVDSVK
A0A433ZRI6	QVGNVELPQEAFLAILHVGK
A0A015W245	DLTEELQILEAGLFSR
A0A015V8Z1	EFQDIESVAQDVIDNFVK
A0A5C6JI46	FN(+.98)QIGSLTETLAAIK
A0A5C6L9E6	SKLENMFANMTEGEVHEVNIVLK
A0A015TVS5	NIEGANVQTISGLNTYR
A0A015U7P8	IIHPMGEIDAMEFLINK
A0A015ZKF5	NIAIEHSGYSVFAGVGER
F7LQ03	GKEQHVSIPAHQVDEDFFEDGK
M7CXC0	HSFNEPHILAIAQAIAEER
A0A0A2R0C2	DNSNQSNNALNAQLK
A0A433ZXX2	MYTELTTDHPIDLC(+57.02)R
A0A809KA76	GEAPSVLDAAAALFINAYESK
Q46829	FC(+57.02)GAEGLN(+.98)NVITLSTFR
A0A0A5SEA5	ATLKPEGQQALDQLYTQLSN(+.98)MDPK
A0A0D8L8Y2	LLLLTDQPGLFTADPR
A0A7H0FR96	VYTDQDYISLDGTSGNVYGEK
A0A0M2ACP1	MAEQSC(+57.02)ENYGYKPNPELHK
P37062	EKPLKGEVVAVGHGTK
A0A8S6X3I6	HAVIALTSIYGVGK
A0A5Q0ERB9	IGSQNYNLPLSQK
A0A059N0L8	KIIESVYSHEGYDYAK
A0A828MH95	VATYDLQPEMSSAELTEK
X5NYW2	MAALIQSGLDLSPIITHR
A6TDR7	SGHPGAPMGMADIAEVLWR
A0A2D0JTN6	VASWYDNEMSYTNQLIR
A0A809KAF7	FTGEVSLTGQPFVMEPSK
P21507	EFGYAQVEVVNDSALVR
A0A0F4VPP9	VGEDGPTHEPVEQEAQVR
W1UA40	MFITEGAANYPSMTAYR
C4IH19	EDMAEIAAIMDEAIANR
A0A7G5NTI5	MGAHAEIESNTVIC(+57.02)HGVEK
A0A1F1KWH5	TAGSIFDPTQTM(+15.99)VTTAGDK
A0A0A6PVG3	AAPSYEELSNSQELLETGIK
A0A1F1L859	EMGIDYVIIGHSER
A0A380YXF3	GYYDESGINQENVAMSC(+57.02)TESTYGNER
A0A016APC9	YEQDNNPLGVIGSFTYTEK
A0A505IRF2	YSYEASLM(+15.99)ALHDR
A0A8I1FAQ3	AEANPALHPGQSAAIYLK
A0A198FK10	VLLATENPADLAIEAIR
A0A0E2AKH2	EVHFIC(+57.02)ADDAHGTPIMLK
A0A015STU7	TC(+57.02)ISNIHQGGTPPVEAAAVIVDLAK
A0A015T2N8	ILGMGDVLSLIEEIESK
K1GPV6	AVAAVNGPIAQAILGK
A0A829SVV1	AVAAVNGPIAQALIGK
A0A8I0PZX3	YTDTPAGEALVSAGPK
A0A2C5TR49	GTIESDLIEATTVIGEK
A0A7U0AP46	DDDSIEIINIHGK
A0A3S4GXV0	DVDIIVTTALIPGKPAPK
A0A0N1LYX0	MYAEQAQQGEDAPQGEQAK
A0A059MWN1	LPGSIGYVEYAYAK
A0A242CG71	GAVEMSENLDAPLIVVATAGGK
A0A1E5GSH7	AEVQQSDSTVVSNQVPR
A0A828QMT9	LDFEEGFSDVDPQPMLER
P66793	TAIDFYENKEEEFTSER
A7ZMN3	KGSITSIQAVYVPADDYTDPAPSTTFAHLDATTNLER
Q3Z2B0	THGEGGNLVGSPLQGR
P16456	ANINPAHVDSEDHMESNMAK
P59393	VSDYDGYNQFVVHR
A0A809KA81	TGTNDGVLTFTIAQAEIQK
A0A015TQ88	FLGDSVVLANADDYEDALK
A7MGT1	GVNLPNVSIGLPALAEK
Q0TH90	C(+57.02)QQGIANLMDDEAEQLIGK
B7L6L4	MEMVSFSELVLNPVAQVK
B1LDZ1	FTDTSAAAHTLYEK
P76177	NVAVVATNVTVASHAYQK
P0A917	QALDMGLVNTVVPLADLEK
A0A809KEE6	GAEHN(+.98)HAAQKPEVLELR
A0A809KB37	NEASENSVWWTSEEYK
A0A1V8ZNI5	MEC(+57.02)EMEKPYILIYDK
A4W6R5	C(+57.02)VDTSMGLTPLEGLVMGTR
[truncated: 28,196 more rows]
