# Supplementary material for: Contigs directed gene annotation (ConDiGA) for accurate protein sequence database construction in metaproteomics
Source: Microbiome. 2024 Mar 19;12:58. doi: 10.1186/s40168-024-01775-3 (PMC10949615; doi:10.1186/s40168-024-01775-3)
Supplement: Supplementary file 5 — Additional file 4. Supplementary Data 3. Annotation of genes from the stool sample using different taxonomic classification tools and strategies. [file 40168_2024_1775_MOESM4_ESM.xlsx]

## Sheet: BLAST
MD1		MD2		MD3
GeneID	Annotation	GeneID	Annotation	GeneID	Annotation
gene_1	-	gene_1	[-]	gene_1	[Anaerotruncus colihominis]
gene_10	-	gene_10	[-]	gene_10	[Clostridium sporogenes]
gene_100	-	gene_100	[-]	gene_100	-
gene_1000	-	gene_1000	[-]	gene_1000	-
gene_10000	[Bacteroides cellulosilyticus]	gene_10000	[Bacteroides cellulosilyticus]	gene_10000	[Bacteroides fragilis]
gene_100000	-	gene_100000	[-]	gene_100000	[Lachnospira eligens]
gene_100001	[Anaerobutyricum hallii]	gene_100001	[-]	gene_100001	[Anaerobutyricum hallii]
gene_100002	-	gene_100002	[-]	gene_100002	[Anaerotruncus colihominis]
gene_100003	-	gene_100003	[-]	gene_100003	-
gene_100004	-	gene_100004	[-]	gene_100004	-
gene_100005	-	gene_100005	[-]	gene_100005	-
gene_100006	-	gene_100006	[-]	gene_100006	-
gene_100007	-	gene_100007	[-]	gene_100007	-
gene_100008	-	gene_100008	[-]	gene_100008	-
gene_100009	-	gene_100009	[-]	gene_100009	-
gene_10001	-	gene_10001	[-]	gene_10001	-
gene_100010	-	gene_100010	[-]	gene_100010	-
gene_100011	-	gene_100011	[-]	gene_100011	[Bacteroides zhangwenhongii]
gene_100012	-	gene_100012	[-]	gene_100012	-
gene_100013	-	gene_100013	[-]	gene_100013	[[Ruminococcus] torques]
gene_100014	-	gene_100014	[-]	gene_100014	-
gene_100015	-	gene_100015	[-]	gene_100015	[Bacteroides ovatus]
gene_100016	[Bacteroides caccae]	gene_100016	[Bacteroides caccae]	gene_100016	[Bacteroides caccae]
gene_100017	[Bifidobacterium pseudocatenulatum]	gene_100017	[-]	gene_100017	[Bifidobacterium pseudocatenulatum]
gene_100018	[Uncultured human]	gene_100018	[-]	gene_100018	[Bifidobacterium pseudocatenulatum]
gene_100019	-	gene_100019	[-]	gene_100019	-
gene_10002	-	gene_10002	[-]	gene_10002	-
gene_100020	-	gene_100020	[-]	gene_100020	-
gene_100021	-	gene_100021	[-]	gene_100021	-
gene_100022	-	gene_100022	[-]	gene_100022	[MAG: Oscillospiraceae bacterium]
gene_100023	-	gene_100023	[-]	gene_100023	-
gene_100024	-	gene_100024	[-]	gene_100024	-
gene_100025	-	gene_100025	[-]	gene_100025	-
gene_100026	-	gene_100026	[-]	gene_100026	-
gene_100027	-	gene_100027	[-]	gene_100027	-
gene_100028	[MAG: Clostridiaceae]	gene_100028	[-]	gene_100028	-
gene_100029	-	gene_100029	[-]	gene_100029	-
gene_10003	-	gene_10003	[-]	gene_10003	-
gene_100030	[Blautia wexlerae]	gene_100030	[-]	gene_100030	-
gene_100031	-	gene_100031	[-]	gene_100031	[Blautia wexlerae]
gene_100032	[Faecalibacterium sp. IP-3-29]	gene_100032	[Faecalibacterium sp. IP-3-29]	gene_100032	-
gene_100033	-	gene_100033	[-]	gene_100033	[Sutterella faecalis]
gene_100034	-	gene_100034	[-]	gene_100034	-
gene_100035	-	gene_100035	[-]	gene_100035	-
gene_100036	[Flavonifractor plautii]	gene_100036	[MAG: Flavonifractor]	gene_100036	[MAG: Flavonifractor plautii]
gene_100037	-	gene_100037	[Anaerobutyricum hallii]	gene_100037	[Anaerobutyricum hallii]
gene_100038	-	gene_100038	[-]	gene_100038	[MAG: Flavonifractor plautii]
gene_100039	[Bacteroides fragilis]	gene_100039	[-]	gene_100039	[Bacteroides fragilis]
gene_10004	[Bacteroides zhangwenhongii]	gene_10004	[-]	gene_10004	[Bacteroides zhangwenhongii]
gene_100040	[Bacteroides fragilis]	gene_100040	[-]	gene_100040	[Bacteroides fragilis]
gene_100041	[Bacteroides fragilis]	gene_100041	[-]	gene_100041	[Bacteroides fragilis]
gene_100042	[Bacteroides fragilis]	gene_100042	[-]	gene_100042	[Bacteroides fragilis]
gene_100043	[Bacteroides fragilis]	gene_100043	[-]	gene_100043	[Bacteroides fragilis]
gene_100044	-	gene_100044	[-]	gene_100044	[Bacteroides fragilis]
gene_100045	[Bacteroides fragilis]	gene_100045	[-]	gene_100045	[Bacteroides fragilis]
gene_100046	[Bacteroides fragilis]	gene_100046	[-]	gene_100046	[Bacteroides fragilis]
gene_100047	[Bacteroides fragilis]	gene_100047	[-]	gene_100047	[Bacteroides fragilis]
gene_100048	[Bacteroides fragilis]	gene_100048	[-]	gene_100048	[Bacteroides fragilis]
gene_100049	[Bacteroides fragilis]	gene_100049	[-]	gene_100049	[Bacteroides fragilis]
gene_10005	-	gene_10005	[-]	gene_10005	-
gene_100050	[Bacteroides fragilis]	gene_100050	[-]	gene_100050	[Bacteroides fragilis]
gene_100051	-	gene_100051	[-]	gene_100051	-
gene_100052	-	gene_100052	[-]	gene_100052	-
gene_100053	[Anaerotruncus colihominis]	gene_100053	[Anaerotruncus colihominis]	gene_100053	[Anaerotruncus colihominis]
gene_100054	-	gene_100054	[-]	gene_100054	-
gene_100055	-	gene_100055	[-]	gene_100055	-
gene_100056	-	gene_100056	[-]	gene_100056	-
gene_100057	-	gene_100057	[-]	gene_100057	-
gene_100058	-	gene_100058	[-]	gene_100058	-
gene_100059	-	gene_100059	[-]	gene_100059	[Dysosmobacter welbionis]
gene_10006	-	gene_10006	[-]	gene_10006	-
gene_100060	[Oscillibacter sp. PEA192 DNA, complete genome]	gene_100060	[-]	gene_100060	[Dysosmobacter welbionis]
gene_100061	-	gene_100061	[-]	gene_100061	[Dysosmobacter welbionis]
gene_100062	-	gene_100062	[-]	gene_100062	[Dysosmobacter welbionis]
gene_100063	-	gene_100063	[-]	gene_100063	[Dysosmobacter welbionis]
gene_100064	-	gene_100064	[-]	gene_100064	[Dysosmobacter welbionis]
gene_100065	-	gene_100065	[-]	gene_100065	-
gene_100066	-	gene_100066	[-]	gene_100066	-
gene_100067	-	gene_100067	[-]	gene_100067	-
gene_100068	-	gene_100068	[-]	gene_100068	-
gene_100069	[Ruthenibacterium lactatiformans]	gene_100069	[Ruthenibacterium lactatiformans]	gene_100069	[Ruthenibacterium lactatiformans]
gene_10007	-	gene_10007	[-]	gene_10007	-
gene_100070	[Klebsiella pneumoniae]	gene_100070	[Klebsiella pneumoniae]	gene_100070	[Klebsiella pneumoniae]
gene_100071	-	gene_100071	[-]	gene_100071	[Bacteroides thetaiotaomicron]
gene_100072	[Bacteroides thetaiotaomicron]	gene_100072	[-]	gene_100072	[Bacteroides thetaiotaomicron]
gene_100073	-	gene_100073	[PREDICTED: Notolabrus]	gene_100073	-
gene_100074	-	gene_100074	[-]	gene_100074	-
gene_100075	-	gene_100075	[-]	gene_100075	-
gene_100076	-	gene_100076	[-]	gene_100076	-
gene_100077	-	gene_100077	[-]	gene_100077	[Parabacteroides merdae]
gene_100078	[Streptococcus sp. 116-D4 DNA, complete genome]	gene_100078	[Streptococcus sp. 116-D4 DNA, complete genome]	gene_100078	-
gene_100079	-	gene_100079	[-]	gene_100079	-
gene_10008	-	gene_10008	[-]	gene_10008	[Streptococcus salivarius]
gene_100080	-	gene_100080	[-]	gene_100080	-
gene_100081	[MAG TPA asm:]	gene_100081	[-]	gene_100081	-
gene_100082	-	gene_100082	[-]	gene_100082	[Intestinimonas butyriciproducens]
gene_100083	-	gene_100083	[-]	gene_100083	-
gene_100084	-	gene_100084	[-]	gene_100084	-
gene_100085	-	gene_100085	[-]	gene_100085	-
gene_100086	-	gene_100086	[-]	gene_100086	-
gene_100087	-	gene_100087	[-]	gene_100087	-
gene_100088	-	gene_100088	[-]	gene_100088	[Alistipes ihumii]
gene_100089	-	gene_100089	[-]	gene_100089	-
gene_10009	[[Ruminococcus] lactaris]	gene_10009	[-]	gene_10009	-
gene_100090	-	gene_100090	[-]	gene_100090	[Alistipes ihumii]
gene_100091	-	gene_100091	[-]	gene_100091	[Alistipes ihumii]
gene_100092	[Alistipes ihumii]	gene_100092	[-]	gene_100092	[Alistipes ihumii]
gene_100093	-	gene_100093	[-]	gene_100093	[Alistipes ihumii]
gene_100094	-	gene_100094	[-]	gene_100094	[Alistipes ihumii]
gene_100095	-	gene_100095	[-]	gene_100095	[Alistipes ihumii]
gene_100096	-	gene_100096	[-]	gene_100096	[Alistipes ihumii]
gene_100097	-	gene_100097	[-]	gene_100097	[Alistipes ihumii]
gene_100098	[Alistipes ihumii]	gene_100098	[-]	gene_100098	[Alistipes ihumii]
gene_100099	-	gene_100099	[-]	gene_100099	-
gene_1001	-	gene_1001	[-]	gene_1001	[Bacteroides eggerthii]
gene_10010	-	gene_10010	[-]	gene_10010	[[Ruminococcus] torques]
gene_100100	-	gene_100100	[-]	gene_100100	-
gene_100101	-	gene_100101	[-]	gene_100101	[Parabacteroides distasonis]
gene_100102	-	gene_100102	[-]	gene_100102	-
gene_100103	-	gene_100103	[-]	gene_100103	-
gene_100104	[[Ruminococcus] torques]	gene_100104	[[Ruminococcus] torques]	gene_100104	[[Ruminococcus] torques]
gene_100105	[Parabacteroides merdae]	gene_100105	[Parabacteroides merdae]	gene_100105	[Parabacteroides merdae]
gene_100106	[Parabacteroides merdae]	gene_100106	[Parabacteroides merdae]	gene_100106	-
gene_100107	-	gene_100107	[-]	gene_100107	-
gene_100108	-	gene_100108	[-]	gene_100108	-
gene_100109	-	gene_100109	[-]	gene_100109	-
gene_10011	-	gene_10011	[-]	gene_10011	[[Ruminococcus] torques]
gene_100110	-	gene_100110	[-]	gene_100110	[Lachnospiraceae bacterium]
gene_100111	-	gene_100111	[-]	gene_100111	[Anaerostipes hadrus]
gene_100112	-	gene_100112	[-]	gene_100112	-
gene_100113	-	gene_100113	[-]	gene_100113	-
gene_100114	[Homo sapiens]	gene_100114	[-]	gene_100114	-
gene_100115	-	gene_100115	[-]	gene_100115	-
gene_100116	-	gene_100116	[-]	gene_100116	-
gene_100117	-	gene_100117	[-]	gene_100117	[MAG: Flavonifractor plautii]
gene_100118	-	gene_100118	[-]	gene_100118	[Bacteroides zhangwenhongii]
gene_100119	[Bacteroides zhangwenhongii]	gene_100119	[-]	gene_100119	[Bacteroides zhangwenhongii]
gene_10012	-	gene_10012	[-]	gene_10012	[Faecalibacterium prausnitzii]
gene_100120	-	gene_100120	[Blautia wexlerae]	gene_100120	-
gene_100121	-	gene_100121	[Blautia wexlerae]	gene_100121	-
gene_100122	-	gene_100122	[Blautia wexlerae]	gene_100122	[Blautia wexlerae]
gene_100123	-	gene_100123	[Blautia wexlerae]	gene_100123	-
gene_100124	-	gene_100124	[Blautia wexlerae]	gene_100124	[Blautia wexlerae]
gene_100125	-	gene_100125	[Blautia wexlerae]	gene_100125	[Blautia wexlerae]
gene_100126	-	gene_100126	[Blautia wexlerae]	gene_100126	[Blautia wexlerae]
gene_100127	-	gene_100127	[Blautia wexlerae]	gene_100127	[Blautia wexlerae]
gene_100128	-	gene_100128	[Blautia wexlerae]	gene_100128	[Blautia wexlerae]
gene_100129	-	gene_100129	[Blautia wexlerae]	gene_100129	[Blautia wexlerae]
gene_10013	[Gordonibacter pamelaeae]	gene_10013	[Gordonibacter pamelaeae]	gene_10013	[Gordonibacter pamelaeae]
gene_100130	-	gene_100130	[Blautia wexlerae]	gene_100130	[Blautia wexlerae]
gene_100131	-	gene_100131	[Blautia wexlerae]	gene_100131	[Blautia wexlerae]
gene_100132	-	gene_100132	[Blautia wexlerae]	gene_100132	[Blautia wexlerae]
gene_100133	-	gene_100133	[Blautia wexlerae]	gene_100133	[Blautia wexlerae]
gene_100134	-	gene_100134	[Blautia wexlerae]	gene_100134	[Blautia wexlerae]
gene_100135	-	gene_100135	[Blautia wexlerae]	gene_100135	[Blautia wexlerae]
gene_100136	-	gene_100136	[Blautia wexlerae]	gene_100136	[Blautia wexlerae]
gene_100137	-	gene_100137	[Blautia wexlerae]	gene_100137	[Blautia wexlerae]
gene_100138	-	gene_100138	[-]	gene_100138	-
gene_100139	[Magnetospirillum gryphiswaldense]	gene_100139	[Magnetospirillum gryphiswaldense]	gene_100139	[Caproiciproducens galactitolivorans]
gene_10014	-	gene_10014	[-]	gene_10014	[Anaerobutyricum hallii]
gene_100140	[Bacteroides uniformis]	gene_100140	[Bacteroides uniformis]	gene_100140	[Bacteroides uniformis]
gene_100141	[Bacteroides uniformis]	gene_100141	[Bacteroides uniformis]	gene_100141	[Bacteroides uniformis]
gene_100142	[Bacteroides uniformis]	gene_100142	[Bacteroides uniformis]	gene_100142	[Bacteroides uniformis]
gene_100143	-	gene_100143	[Bacteroides uniformis]	gene_100143	[Bacteroides uniformis]
gene_100144	-	gene_100144	[Bacteroides uniformis]	gene_100144	[Bacteroides uniformis]
gene_100145	-	gene_100145	[-]	gene_100145	-
gene_100146	[Alistipes onderdonkii]	gene_100146	[Alistipes onderdonkii]	gene_100146	[MAG: Alistipes onderdonkii]
gene_100147	-	gene_100147	[-]	gene_100147	[Ruminococcus torques]
gene_100148	-	gene_100148	[-]	gene_100148	[Ruminococcus torques]
gene_100149	-	gene_100149	[-]	gene_100149	[Roseburia intestinalis]
gene_10015	[Klebsiella pneumoniae]	gene_10015	[Pantoea dispersa]	gene_10015	[Klebsiella pneumoniae]
gene_100150	-	gene_100150	[-]	gene_100150	-
gene_100151	-	gene_100151	[-]	gene_100151	-
gene_100152	-	gene_100152	[-]	gene_100152	-
gene_100153	-	gene_100153	[-]	gene_100153	-
gene_100154	-	gene_100154	[-]	gene_100154	-
gene_100155	[Streptococcus salivarius]	gene_100155	[-]	gene_100155	[Streptococcus salivarius]
gene_100156	-	gene_100156	[-]	gene_100156	-
gene_100157	-	gene_100157	[-]	gene_100157	-
gene_100158	-	gene_100158	[-]	gene_100158	[Faecalibacterium duncaniae]
gene_100159	[Faecalibacterium duncaniae]	gene_100159	[-]	gene_100159	[Lachnospiraceae bacterium]
gene_10016	[Klebsiella pneumoniae]	gene_10016	[Pantoea dispersa]	gene_10016	[Escherichia coli]
gene_100160	-	gene_100160	[-]	gene_100160	-
gene_100161	[Parabacteroides distasonis]	gene_100161	[-]	gene_100161	[Phocaeicola dorei]
gene_100162	[Parabacteroides distasonis]	gene_100162	[-]	gene_100162	[Bacteroides uniformis]
gene_100163	-	gene_100163	[-]	gene_100163	[Bacteroides uniformis]
gene_100164	-	gene_100164	[-]	gene_100164	[Bacteroides stercoris]
gene_100165	[Parabacteroides distasonis]	gene_100165	[-]	gene_100165	[Bacteroides eggerthii]
gene_100166	-	gene_100166	[-]	gene_100166	-
gene_100167	-	gene_100167	[-]	gene_100167	[Bacteroides caccae]
gene_100168	-	gene_100168	[-]	gene_100168	[Bacteroides caccae]
gene_100169	[Bacteroides caccae]	gene_100169	[-]	gene_100169	[Bacteroides caccae]
gene_10017	-	gene_10017	[-]	gene_10017	-
gene_100170	-	gene_100170	[-]	gene_100170	[Dysosmobacter welbionis]
gene_100171	-	gene_100171	[-]	gene_100171	[Faecalibacterium duncaniae]
gene_100172	[Bacteroides uniformis]	gene_100172	[Uncultured organism]	gene_100172	[Bacteroides uniformis]
gene_100173	[Bacteroides uniformis]	gene_100173	[Uncultured organism]	gene_100173	[Bacteroides uniformis]
gene_100174	[Uncultured organism]	gene_100174	[Uncultured organism]	gene_100174	[Bacteroides uniformis]
gene_100175	[Bacteroides uniformis]	gene_100175	[Uncultured organism]	gene_100175	[Bacteroides uniformis]
gene_100176	-	gene_100176	[-]	gene_100176	-
gene_100177	-	gene_100177	[-]	gene_100177	[Dysosmobacter welbionis]
gene_100178	-	gene_100178	[-]	gene_100178	-
gene_100179	-	gene_100179	[-]	gene_100179	[Parabacteroides merdae]
gene_10018	-	gene_10018	[-]	gene_10018	-
gene_100180	-	gene_100180	[-]	gene_100180	-
gene_100181	-	gene_100181	[-]	gene_100181	-
gene_100182	[MAG TPA asm:]	gene_100182	[-]	gene_100182	[MAG: Flavonifractor plautii]
gene_100183	-	gene_100183	[-]	gene_100183	[Roseburia intestinalis]
gene_100184	-	gene_100184	[-]	gene_100184	[Clostridiales bacterium]
gene_100185	-	gene_100185	[-]	gene_100185	-
gene_100186	[Faecalibacterium sp. I4-3-84]	gene_100186	[-]	gene_100186	-
gene_100187	-	gene_100187	[-]	gene_100187	-
gene_100188	-	gene_100188	[-]	gene_100188	-
gene_100189	-	gene_100189	[-]	gene_100189	-
gene_10019	-	gene_10019	[-]	gene_10019	-
gene_100190	-	gene_100190	[-]	gene_100190	-
gene_100191	[[Clostridium] innocuum]	gene_100191	[-]	gene_100191	[[Ruminococcus] gnavus]
gene_100192	-	gene_100192	[-]	gene_100192	[Clostridium sporogenes]
gene_100193	[Blautia argi]	gene_100193	[-]	gene_100193	[[Ruminococcus] gnavus]
gene_100194	-	gene_100194	[-]	gene_100194	-
gene_100195	-	gene_100195	[-]	gene_100195	[Roseburia intestinalis]
gene_100196	-	gene_100196	[-]	gene_100196	-
gene_100197	[Bacteroides caccae]	gene_100197	[Bacteroides caccae]	gene_100197	[Bacteroides caccae]
gene_100198	[Streptococcus sp. FDAARGOS 192 plasmid unnamed1]	gene_100198	[-]	gene_100198	[Streptococcus salivarius]
gene_100199	-	gene_100199	[-]	gene_100199	-
gene_1002	-	gene_1002	[-]	gene_1002	[Bacteroides stercoris]
gene_10020	-	gene_10020	[-]	gene_10020	-
gene_100200	-	gene_100200	[-]	gene_100200	-
gene_100201	-	gene_100201	[-]	gene_100201	-
gene_100202	-	gene_100202	[-]	gene_100202	[Faecalibacterium prausnitzii]
gene_100203	-	gene_100203	[-]	gene_100203	[Roseburia intestinalis]
gene_100204	-	gene_100204	[-]	gene_100204	-
gene_100205	-	gene_100205	[-]	gene_100205	-
gene_100206	-	gene_100206	[-]	gene_100206	-
gene_100207	[Bacteroides caccae]	gene_100207	[-]	gene_100207	[Bacteroides zhangwenhongii]
gene_100208	-	gene_100208	[-]	gene_100208	[Bacteroides zhangwenhongii]
gene_100209	-	gene_100209	[-]	gene_100209	[Bacteroides zhangwenhongii]
gene_10021	-	gene_10021	[-]	gene_10021	[Bacteroides zhangwenhongii]
gene_100210	-	gene_100210	[-]	gene_100210	-
gene_100211	-	gene_100211	[-]	gene_100211	[MAG: Clostridiaceae bacterium]
gene_100212	-	gene_100212	[-]	gene_100212	[Streptococcus salivarius]
gene_100213	[Bacteroides caccae]	gene_100213	[Bacteroides caccae]	gene_100213	[Bacteroides caccae]
gene_100214	-	gene_100214	[-]	gene_100214	-
gene_100215	-	gene_100215	[-]	gene_100215	-
gene_100216	-	gene_100216	[-]	gene_100216	-
gene_100217	[Anaerotruncus colihominis]	gene_100217	[Anaerotruncus colihominis]	gene_100217	[Anaerotruncus colihominis]
gene_100218	[Anaerotruncus colihominis]	gene_100218	[Anaerotruncus colihominis]	gene_100218	[Anaerotruncus colihominis]
gene_100219	-	gene_100219	[-]	gene_100219	[Amedibacterium intestinale]
gene_10022	-	gene_10022	[-]	gene_10022	-
gene_100220	[Bifidobacterium pseudocatenulatum]	gene_100220	[Bifidobacterium pseudocatenulatum]	gene_100220	[Bifidobacterium pseudocatenulatum]
gene_100221	-	gene_100221	[-]	gene_100221	-
gene_100222	[Odoribacteraceae bacterium]	gene_100222	[-]	gene_100222	-
gene_100223	-	gene_100223	[-]	gene_100223	[Faecalibacterium duncaniae]
gene_100224	-	gene_100224	[-]	gene_100224	[Faecalibacterium duncaniae]
gene_100225	-	gene_100225	[-]	gene_100225	[Faecalibacterium duncaniae]
gene_100226	-	gene_100226	[-]	gene_100226	[Faecalibacterium duncaniae]
gene_100227	-	gene_100227	[-]	gene_100227	[Anaerobutyricum hallii]
gene_100228	-	gene_100228	[-]	gene_100228	[Clostridiaceae bacterium]
gene_100229	-	gene_100229	[-]	gene_100229	[Clostridiaceae bacterium]
gene_10023	-	gene_10023	[-]	gene_10023	[Bacteroides xylanisolvens]
gene_100230	-	gene_100230	[-]	gene_100230	[Clostridiaceae bacterium]
gene_100231	-	gene_100231	[-]	gene_100231	[Anaerotruncus colihominis]
gene_100232	-	gene_100232	[-]	gene_100232	-
gene_100233	-	gene_100233	[-]	gene_100233	-
gene_100234	-	gene_100234	[-]	gene_100234	-
gene_100235	-	gene_100235	[-]	gene_100235	-
gene_100236	[Bacteroides zhangwenhongii]	gene_100236	[-]	gene_100236	[Bacteroides zhangwenhongii]
gene_100237	-	gene_100237	[-]	gene_100237	-
gene_100238	-	gene_100238	[-]	gene_100238	-
gene_100239	-	gene_100239	[-]	gene_100239	[[Ruminococcus] torques]
gene_10024	-	gene_10024	[-]	gene_10024	-
gene_100240	-	gene_100240	[-]	gene_100240	-
gene_100241	-	gene_100241	[-]	gene_100241	-
gene_100242	-	gene_100242	[-]	gene_100242	[MAG: Flavonifractor plautii]
gene_100243	-	gene_100243	[-]	gene_100243	-
gene_100244	-	gene_100244	[-]	gene_100244	-
gene_100245	-	gene_100245	[-]	gene_100245	-
gene_100246	-	gene_100246	[-]	gene_100246	[Phascolarctobacterium faecium]
gene_100247	-	gene_100247	[-]	gene_100247	[Faecalibacterium duncaniae]
gene_100248	-	gene_100248	[-]	gene_100248	-
gene_100249	[Roseburia intestinalis]	gene_100249	[Roseburia intestinalis]	gene_100249	[Roseburia intestinalis]
gene_10025	-	gene_10025	[-]	gene_10025	-
gene_100250	-	gene_100250	[-]	gene_100250	-
gene_100251	-	gene_100251	[-]	gene_100251	-
gene_100252	-	gene_100252	[-]	gene_100252	-
gene_100253	-	gene_100253	[-]	gene_100253	[Parabacteroides distasonis]
gene_100254	-	gene_100254	[-]	gene_100254	-
gene_100255	-	gene_100255	[-]	gene_100255	-
gene_100256	-	gene_100256	[-]	gene_100256	-
gene_100257	-	gene_100257	[-]	gene_100257	-
gene_100258	-	gene_100258	[-]	gene_100258	-
gene_100259	-	gene_100259	[-]	gene_100259	-
gene_10026	[Phascolarctobacterium faecium]	gene_10026	[Phascolarctobacterium faecium]	gene_10026	[Phascolarctobacterium faecium]
gene_100260	-	gene_100260	[-]	gene_100260	-
gene_100261	-	gene_100261	[-]	gene_100261	-
gene_100262	-	gene_100262	[-]	gene_100262	-
gene_100263	-	gene_100263	[-]	gene_100263	-
gene_100264	-	gene_100264	[-]	gene_100264	-
gene_100265	-	gene_100265	[-]	gene_100265	-
gene_100266	-	gene_100266	[-]	gene_100266	-
gene_100267	-	gene_100267	[-]	gene_100267	-
gene_100268	[Ruthenibacterium lactatiformans]	gene_100268	[-]	gene_100268	-
gene_100269	-	gene_100269	[Ruthenibacterium lactatiformans]	gene_100269	[Ruthenibacterium lactatiformans]
gene_10027	[Phascolarctobacterium faecium]	gene_10027	[Phascolarctobacterium faecium]	gene_10027	[Phascolarctobacterium faecium]
gene_100270	[Ruthenibacterium lactatiformans]	gene_100270	[Ruthenibacterium lactatiformans]	gene_100270	[Ruthenibacterium lactatiformans]
gene_100271	[Ruthenibacterium lactatiformans]	gene_100271	[Ruthenibacterium lactatiformans]	gene_100271	[Ruthenibacterium lactatiformans]
gene_100272	[Gordonibacter pamelaeae]	gene_100272	[Gordonibacter pamelaeae]	gene_100272	[Gordonibacter pamelaeae]
gene_100273	-	gene_100273	[-]	gene_100273	-
gene_100274	-	gene_100274	[-]	gene_100274	-
gene_100275	-	gene_100275	[-]	gene_100275	-
gene_100276	-	gene_100276	[-]	gene_100276	-
gene_100277	-	gene_100277	[-]	gene_100277	[Dysosmobacter welbionis]
gene_100278	-	gene_100278	[-]	gene_100278	[Roseburia intestinalis]
gene_100279	-	gene_100279	[-]	gene_100279	[Roseburia intestinalis]
gene_10028	-	gene_10028	[-]	gene_10028	[Dysosmobacter welbionis]
gene_100280	-	gene_100280	[-]	gene_100280	-
gene_100281	-	gene_100281	[-]	gene_100281	-
gene_100282	-	gene_100282	[-]	gene_100282	-
gene_100283	[Anaerotruncus colihominis]	gene_100283	[-]	gene_100283	[Anaerotruncus colihominis]
gene_100284	[Anaerotruncus colihominis]	gene_100284	[-]	gene_100284	[Anaerotruncus colihominis]
gene_100285	[Anaerotruncus colihominis]	gene_100285	[-]	gene_100285	[Anaerotruncus colihominis]
gene_100286	[Roseburia intestinalis]	gene_100286	[Roseburia intestinalis]	gene_100286	[Roseburia intestinalis]
gene_100287	[Bacteroides ovatus]	gene_100287	[Bacteroides ovatus]	gene_100287	[Bacteroides ovatus]
gene_100288	-	gene_100288	[-]	gene_100288	[Streptococcus salivarius]
gene_100289	-	gene_100289	[-]	gene_100289	[Streptococcus salivarius]
gene_10029	-	gene_10029	[-]	gene_10029	-
gene_100290	-	gene_100290	[Vescimonas fastidiosa]	gene_100290	-
gene_100291	[Vescimonas coprocola]	gene_100291	[Vescimonas fastidiosa]	gene_100291	-
gene_100292	-	gene_100292	[-]	gene_100292	-
gene_100293	[Anaerotruncus colihominis]	gene_100293	[Anaerotruncus colihominis]	gene_100293	[Anaerotruncus colihominis]
gene_100294	[Bacteroides sp. A1C1]	gene_100294	[Bacteroides eggerthii]	gene_100294	-
gene_100295	-	gene_100295	[-]	gene_100295	[Clostridium sporogenes]
gene_100296	-	gene_100296	[-]	gene_100296	-
gene_100297	[Bacteroides intestinalis]	gene_100297	[-]	gene_100297	[Bacteroides intestinalis]
gene_100298	-	gene_100298	[-]	gene_100298	[Bacteroides intestinalis]
gene_100299	-	gene_100299	[-]	gene_100299	-
gene_1003	-	gene_1003	[-]	gene_1003	[Bacteroides eggerthii]
gene_10030	-	gene_10030	[-]	gene_10030	[Intestinimonas butyriciproducens]
gene_100300	-	gene_100300	[-]	gene_100300	-
gene_100301	-	gene_100301	[MAG TPA asm:]	gene_100301	-
gene_100302	-	gene_100302	[MAG TPA asm:]	gene_100302	-
gene_100303	-	gene_100303	[MAG TPA asm:]	gene_100303	-
gene_100304	-	gene_100304	[-]	gene_100304	-
gene_100305	-	gene_100305	[-]	gene_100305	-
gene_100306	-	gene_100306	[-]	gene_100306	-
gene_100307	-	gene_100307	[-]	gene_100307	[Faecalibacterium duncaniae]
gene_100308	-	gene_100308	[Clostridiaceae bacterium]	gene_100308	-
gene_100309	[Clostridiaceae bacterium]	gene_100309	[Clostridiaceae bacterium]	gene_100309	-
gene_10031	[Clostridiales bacterium]	gene_10031	[-]	gene_10031	[Intestinimonas butyriciproducens]
gene_100310	[[Ruminococcus] torques]	gene_100310	[-]	gene_100310	[[Ruminococcus] torques]
gene_100311	[Uncultured human]	gene_100311	[Anaerobutyricum hallii]	gene_100311	[Coprococcus comes]
gene_100312	[[Eubacterium] hallii]	gene_100312	[Anaerobutyricum hallii]	gene_100312	[Eubacterium rectale]
gene_100313	-	gene_100313	[-]	gene_100313	[Bifidobacterium pseudocatenulatum]
gene_100314	-	gene_100314	[-]	gene_100314	-
gene_100315	-	gene_100315	[-]	gene_100315	-
gene_100316	-	gene_100316	[-]	gene_100316	[Bacteroides caccae]
gene_100317	-	gene_100317	[-]	gene_100317	[Bacteroides uniformis]
gene_100318	-	gene_100318	[-]	gene_100318	-
gene_100319	-	gene_100319	[-]	gene_100319	-
gene_10032	-	gene_10032	[-]	gene_10032	[Ruminococcus obeum]
gene_100320	-	gene_100320	[-]	gene_100320	-
gene_100321	[Bacteroides caccae]	gene_100321	[Bacteroides caccae]	gene_100321	[Bacteroides caccae]
gene_100322	[Escherichia coli]	gene_100322	[Escherichia coli]	gene_100322	-
gene_100323	-	gene_100323	[-]	gene_100323	-
gene_100324	-	gene_100324	[-]	gene_100324	-
gene_100325	-	gene_100325	[-]	gene_100325	-
gene_100326	-	gene_100326	[-]	gene_100326	-
gene_100327	[Alistipes sp. dk3624]	gene_100327	[Alistipes sp. dk3624]	gene_100327	-
gene_100328	[Alistipes sp. dk3624]	gene_100328	[Alistipes sp. dk3624]	gene_100328	-
gene_100329	[Alistipes sp. dk3624]	gene_100329	[Alistipes sp. dk3624]	gene_100329	-
gene_10033	-	gene_10033	[-]	gene_10033	[Ruminococcus obeum]
gene_100330	[Alistipes sp. dk3624]	gene_100330	[Alistipes sp. dk3624]	gene_100330	-
gene_100331	[Alistipes sp. dk3624]	gene_100331	[Alistipes sp. dk3624]	gene_100331	-
gene_100332	-	gene_100332	[Alistipes sp. dk3624]	gene_100332	[Alistipes ihumii]
gene_100333	-	gene_100333	[Alistipes sp. dk3624]	gene_100333	[Alistipes ihumii]
gene_100334	-	gene_100334	[Alistipes sp. dk3624]	gene_100334	-
gene_100335	-	gene_100335	[Alistipes sp. dk3624]	gene_100335	-
gene_100336	-	gene_100336	[Alistipes sp. dk3624]	gene_100336	-
gene_100337	[Alistipes sp. dk3624]	gene_100337	[Alistipes sp. dk3624]	gene_100337	-
gene_100338	-	gene_100338	[Alistipes sp. dk3624]	gene_100338	-
gene_100339	[Alistipes sp. dk3624]	gene_100339	[Alistipes sp. dk3624]	gene_100339	-
gene_10034	[Parabacteroides distasonis]	gene_10034	[Parabacteroides distasonis]	gene_10034	[Parabacteroides distasonis]
gene_100340	-	gene_100340	[Alistipes sp. dk3624]	gene_100340	-
gene_100341	[Alistipes sp. dk3624]	gene_100341	[Alistipes sp. dk3624]	gene_100341	-
gene_100342	[Alistipes sp. dk3624]	gene_100342	[Alistipes sp. dk3624]	gene_100342	[Bacteroides cellulosilyticus]
gene_100343	[Alistipes sp. dk3624]	gene_100343	[Alistipes sp. dk3624]	gene_100343	-
gene_100344	[Alistipes sp. dk3624]	gene_100344	[Alistipes sp. dk3624]	gene_100344	-
gene_100345	[Alistipes sp. dk3624]	gene_100345	[Alistipes sp. dk3624]	gene_100345	-
gene_100346	[Alistipes sp. dk3624]	gene_100346	[Alistipes sp. dk3624]	gene_100346	-
gene_100347	[Alistipes sp. dk3624]	gene_100347	[Alistipes sp. dk3624]	gene_100347	-
gene_100348	-	gene_100348	[Alistipes sp. dk3624]	gene_100348	[Alistipes finegoldii]
gene_100349	-	gene_100349	[Alistipes sp. dk3624]	gene_100349	-
gene_10035	[Parabacteroides distasonis]	gene_10035	[Parabacteroides distasonis]	gene_10035	[Parabacteroides distasonis]
gene_100350	-	gene_100350	[Alistipes sp. dk3624]	gene_100350	-
gene_100351	-	gene_100351	[Alistipes sp. dk3624]	gene_100351	-
gene_100352	[Alistipes sp. dk3624]	gene_100352	[Alistipes sp. dk3624]	gene_100352	[Alistipes communis]
gene_100353	[Alistipes sp. dk3624]	gene_100353	[Alistipes sp. dk3624]	gene_100353	[Alistipes ihumii]
gene_100354	[Alistipes sp. dk3624]	gene_100354	[Alistipes sp. dk3624]	gene_100354	-
gene_100355	[Alistipes sp. dk3624]	gene_100355	[Alistipes sp. dk3624]	gene_100355	-
gene_100356	[Alistipes sp. dk3624]	gene_100356	[Alistipes sp. dk3624]	gene_100356	-
gene_100357	[Alistipes sp. dk3624]	gene_100357	[Alistipes sp. dk3624]	gene_100357	-
gene_100358	[Alistipes sp. dk3624]	gene_100358	[Alistipes sp. dk3624]	gene_100358	[Alistipes ihumii]
gene_100359	[Alistipes sp. dk3624]	gene_100359	[Alistipes sp. dk3624]	gene_100359	-
gene_10036	-	gene_10036	[-]	gene_10036	-
gene_100360	[Alistipes sp. dk3624]	gene_100360	[Alistipes sp. dk3624]	gene_100360	-
gene_100361	-	gene_100361	[Alistipes sp. dk3624]	gene_100361	-
gene_100362	[Alistipes sp. dk3624]	gene_100362	[Alistipes sp. dk3624]	gene_100362	-
gene_100363	[Alistipes sp. dk3624]	gene_100363	[Alistipes sp. dk3624]	gene_100363	-
gene_100364	-	gene_100364	[Alistipes sp. dk3624]	gene_100364	-
gene_100365	-	gene_100365	[Alistipes sp. dk3624]	gene_100365	-
gene_100366	[Alistipes sp. dk3624]	gene_100366	[Alistipes sp. dk3624]	gene_100366	-
gene_100367	[Alistipes sp. dk3624]	gene_100367	[Alistipes sp. dk3624]	gene_100367	-
gene_100368	-	gene_100368	[Alistipes sp. dk3624]	gene_100368	-
gene_100369	-	gene_100369	[Alistipes sp. dk3624]	gene_100369	-
gene_10037	-	gene_10037	[-]	gene_10037	-
gene_100370	[Alistipes sp. dk3624]	gene_100370	[Alistipes sp. dk3624]	gene_100370	-
gene_100371	-	gene_100371	[Alistipes sp. dk3624]	gene_100371	[Alistipes ihumii]
gene_100372	[Alistipes sp. dk3624]	gene_100372	[Alistipes sp. dk3624]	gene_100372	-
gene_100373	[Alistipes sp. dk3624]	gene_100373	[Alistipes sp. dk3624]	gene_100373	[Alistipes ihumii]
gene_100374	[Alistipes sp. dk3624]	gene_100374	[Alistipes sp. dk3624]	gene_100374	-
gene_100375	[Alistipes sp. dk3624]	gene_100375	[Alistipes sp. dk3624]	gene_100375	-
gene_100376	[Alistipes sp. dk3624]	gene_100376	[Alistipes sp. dk3624]	gene_100376	-
gene_100377	[Alistipes sp. dk3624]	gene_100377	[Alistipes sp. dk3624]	gene_100377	-
gene_100378	-	gene_100378	[Alistipes sp. dk3624]	gene_100378	-
gene_100379	[Alistipes sp. dk3624]	gene_100379	[Alistipes sp. dk3624]	gene_100379	-
gene_10038	-	gene_10038	[-]	gene_10038	-
gene_100380	-	gene_100380	[Alistipes sp. dk3624]	gene_100380	[Alistipes shahii]
gene_100381	-	gene_100381	[Alistipes sp. dk3624]	gene_100381	-
gene_100382	[Alistipes sp. dk3624]	gene_100382	[Alistipes sp. dk3624]	gene_100382	-
gene_100383	[Alistipes sp. dk3624]	gene_100383	[Alistipes sp. dk3624]	gene_100383	-
gene_100384	[Alistipes sp. dk3624]	gene_100384	[Alistipes sp. dk3624]	gene_100384	-
gene_100385	[Alistipes sp. dk3624]	gene_100385	[Alistipes sp. dk3624]	gene_100385	-
gene_100386	[Alistipes sp. dk3624]	gene_100386	[Alistipes sp. dk3624]	gene_100386	-
gene_100387	[Alistipes sp. dk3624]	gene_100387	[Alistipes sp. dk3624]	gene_100387	-
gene_100388	[Alistipes sp. dk3624]	gene_100388	[Alistipes sp. dk3624]	gene_100388	-
gene_100389	[Alistipes sp. dk3624]	gene_100389	[Alistipes sp. dk3624]	gene_100389	-
gene_10039	-	gene_10039	[-]	gene_10039	-
gene_100390	-	gene_100390	[Alistipes sp. dk3624]	gene_100390	[MAG: Alistipes onderdonkii]
gene_100391	[Alistipes sp. dk3624]	gene_100391	[Alistipes sp. dk3624]	gene_100391	[Alistipes dispar]
gene_100392	[Alistipes sp. dk3624]	gene_100392	[Alistipes sp. dk3624]	gene_100392	[MAG: Alistipes onderdonkii]
gene_100393	-	gene_100393	[Alistipes sp. dk3624]	gene_100393	[Alistipes ihumii]
gene_100394	[Alistipes sp. dk3624]	gene_100394	[Alistipes sp. dk3624]	gene_100394	-
gene_100395	[Alistipes sp. dk3624]	gene_100395	[Alistipes sp. dk3624]	gene_100395	-
gene_100396	[Alistipes sp. dk3624]	gene_100396	[Alistipes sp. dk3624]	gene_100396	-
gene_100397	[Alistipes sp. dk3624]	gene_100397	[Alistipes sp. dk3624]	gene_100397	-
gene_100398	-	gene_100398	[Alistipes sp. dk3624]	gene_100398	-
gene_100399	-	gene_100399	[Alistipes sp. dk3624]	gene_100399	[Alistipes communis]
gene_1004	-	gene_1004	[-]	gene_1004	[Bacteroides eggerthii]
gene_10040	-	gene_10040	[-]	gene_10040	-
gene_100400	[Alistipes sp. dk3624]	gene_100400	[Alistipes sp. dk3624]	gene_100400	-
gene_100401	-	gene_100401	[Alistipes sp. dk3624]	gene_100401	-
gene_100402	[Alistipes sp. dk3624]	gene_100402	[Alistipes sp. dk3624]	gene_100402	-
gene_100403	[Alistipes sp. dk3624]	gene_100403	[Alistipes sp. dk3624]	gene_100403	-
gene_100404	[Alistipes sp. dk3624]	gene_100404	[Alistipes sp. dk3624]	gene_100404	-
gene_100405	[Alistipes sp. dk3624]	gene_100405	[Alistipes sp. dk3624]	gene_100405	-
gene_100406	[Alistipes sp. dk3624]	gene_100406	[Alistipes sp. dk3624]	gene_100406	-
gene_100407	[Alistipes sp. dk3624]	gene_100407	[Alistipes sp. dk3624]	gene_100407	-
gene_100408	[Alistipes sp. dk3624]	gene_100408	[Alistipes sp. dk3624]	gene_100408	-
gene_100409	[Alistipes sp. dk3624]	gene_100409	[Alistipes sp. dk3624]	gene_100409	-
gene_10041	-	gene_10041	[-]	gene_10041	-
gene_100410	[Alistipes sp. dk3624]	gene_100410	[Alistipes sp. dk3624]	gene_100410	-
gene_100411	[Alistipes sp. dk3624]	gene_100411	[Alistipes sp. dk3624]	gene_100411	-
gene_100412	[Alistipes sp. dk3624]	gene_100412	[Alistipes sp. dk3624]	gene_100412	-
gene_100413	[Alistipes sp. dk3624]	gene_100413	[Alistipes sp. dk3624]	gene_100413	-
gene_100414	[Alistipes sp. dk3624]	gene_100414	[Alistipes sp. dk3624]	gene_100414	-
gene_100415	[Alistipes sp. dk3624]	gene_100415	[Alistipes sp. dk3624]	gene_100415	[Alistipes ihumii]
gene_100416	[Alistipes sp. dk3624]	gene_100416	[Alistipes sp. dk3624]	gene_100416	-
gene_100417	[Alistipes sp. dk3624]	gene_100417	[Alistipes sp. dk3624]	gene_100417	-
gene_100418	[Alistipes sp. dk3624]	gene_100418	[Alistipes sp. dk3624]	gene_100418	-
gene_100419	[Alistipes sp. dk3624]	gene_100419	[Alistipes sp. dk3624]	gene_100419	-
gene_10042	[[Ruminococcus] torques]	gene_10042	[-]	gene_10042	[[Ruminococcus] torques]
gene_100420	-	gene_100420	[Alistipes sp. dk3624]	gene_100420	[Alistipes ihumii]
gene_100421	[Alistipes sp. dk3624]	gene_100421	[Alistipes sp. dk3624]	gene_100421	-
gene_100422	[Alistipes sp. dk3624]	gene_100422	[Alistipes sp. dk3624]	gene_100422	[MAG: Alistipes onderdonkii]
gene_100423	[Alistipes sp. dk3624]	gene_100423	[Alistipes sp. dk3624]	gene_100423	[Alistipes ihumii]
gene_100424	[Alistipes sp. dk3624]	gene_100424	[Alistipes sp. dk3624]	gene_100424	-
gene_100425	[Alistipes sp. dk3624]	gene_100425	[Alistipes sp. dk3624]	gene_100425	-
gene_100426	[Alistipes sp. dk3624]	gene_100426	[Alistipes sp. dk3624]	gene_100426	-
gene_100427	[Alistipes sp. dk3624]	gene_100427	[Alistipes sp. dk3624]	gene_100427	-
gene_100428	[Alistipes sp. dk3624]	gene_100428	[Alistipes sp. dk3624]	gene_100428	[Alistipes ihumii]
gene_100429	[Alistipes sp. dk3624]	gene_100429	[Alistipes sp. dk3624]	gene_100429	-
gene_10043	[Alistipes onderdonkii]	gene_10043	[Alistipes onderdonkii]	gene_10043	[Alistipes onderdonkii]
gene_100430	-	gene_100430	[Alistipes sp. dk3624]	gene_100430	[Alistipes onderdonkii]
gene_100431	-	gene_100431	[Alistipes sp. dk3624]	gene_100431	-
gene_100432	-	gene_100432	[Alistipes sp. dk3624]	gene_100432	-
gene_100433	-	gene_100433	[Alistipes sp. dk3624]	gene_100433	-
gene_100434	[Alistipes sp. dk3624]	gene_100434	[Alistipes sp. dk3624]	gene_100434	[Alistipes ihumii]
gene_100435	[Alistipes sp. dk3624]	gene_100435	[Alistipes sp. dk3624]	gene_100435	[Alistipes ihumii]
gene_100436	[Alistipes sp. dk3624]	gene_100436	[Alistipes sp. dk3624]	gene_100436	[Alistipes ihumii]
gene_100437	[Alistipes sp. dk3624]	gene_100437	[Alistipes sp. dk3624]	gene_100437	-
gene_100438	[Alistipes sp. dk3624]	gene_100438	[Alistipes sp. dk3624]	gene_100438	-
gene_100439	[Alistipes sp. dk3624]	gene_100439	[Alistipes sp. dk3624]	gene_100439	[Alistipes ihumii]
gene_10044	[MAG: Bacteroides]	gene_10044	[-]	gene_10044	[Bacteroides thetaiotaomicron]
gene_100440	[Alistipes sp. dk3624]	gene_100440	[Alistipes sp. dk3624]	gene_100440	[Alistipes shahii]
gene_100441	[Alistipes sp. dk3624]	gene_100441	[Alistipes sp. dk3624]	gene_100441	-
gene_100442	-	gene_100442	[Alistipes sp. dk3624]	gene_100442	-
gene_100443	[Alistipes sp. dk3624]	gene_100443	[Alistipes sp. dk3624]	gene_100443	-
gene_100444	[Alistipes sp. dk3624]	gene_100444	[Alistipes sp. dk3624]	gene_100444	[Akkermansia muciniphila]
gene_100445	[Alistipes sp. dk3624]	gene_100445	[Alistipes sp. dk3624]	gene_100445	-
gene_100446	[Alistipes sp. dk3624]	gene_100446	[Alistipes sp. dk3624]	gene_100446	[Alistipes shahii]
gene_100447	[Alistipes sp. dk3624]	gene_100447	[Alistipes sp. dk3624]	gene_100447	-
gene_100448	[Alistipes sp. dk3624]	gene_100448	[Alistipes sp. dk3624]	gene_100448	-
gene_100449	[Alistipes sp. dk3624]	gene_100449	[Alistipes sp. dk3624]	gene_100449	-
gene_10045	-	gene_10045	[-]	gene_10045	[Clostridiaceae bacterium]
gene_100450	[Alistipes sp. dk3624]	gene_100450	[Alistipes sp. dk3624]	gene_100450	-
gene_100451	[Alistipes sp. dk3624]	gene_100451	[Alistipes sp. dk3624]	gene_100451	-
gene_100452	[Alistipes sp. dk3624]	gene_100452	[Alistipes sp. dk3624]	gene_100452	-
gene_100453	[Alistipes sp. dk3624]	gene_100453	[Alistipes sp. dk3624]	gene_100453	-
gene_100454	[Alistipes sp. dk3624]	gene_100454	[Alistipes sp. dk3624]	gene_100454	-
gene_100455	[Alistipes sp. dk3624]	gene_100455	[Alistipes sp. dk3624]	gene_100455	-
gene_100456	[Alistipes sp. dk3624]	gene_100456	[Alistipes sp. dk3624]	gene_100456	-
gene_100457	[Alistipes sp. dk3624]	gene_100457	[Alistipes sp. dk3624]	gene_100457	[Alistipes ihumii]
gene_100458	[Alistipes sp. dk3624]	gene_100458	[Alistipes sp. dk3624]	gene_100458	-
gene_100459	[Alistipes sp. dk3624]	gene_100459	[Alistipes sp. dk3624]	gene_100459	[Alistipes ihumii]
gene_10046	-	gene_10046	[-]	gene_10046	[Clostridiaceae bacterium]
gene_100460	[Alistipes sp. dk3624]	gene_100460	[Alistipes sp. dk3624]	gene_100460	[Alistipes ihumii]
gene_100461	[Alistipes sp. dk3624]	gene_100461	[Alistipes sp. dk3624]	gene_100461	[Alistipes ihumii]
gene_100462	[Alistipes sp. dk3624]	gene_100462	[Alistipes sp. dk3624]	gene_100462	[Alistipes ihumii]
gene_100463	[Alistipes sp. dk3624]	gene_100463	[Alistipes sp. dk3624]	gene_100463	-
gene_100464	[Clostridiales bacterium]	gene_100464	[-]	gene_100464	[Intestinimonas butyriciproducens]
gene_100465	-	gene_100465	[-]	gene_100465	[Intestinimonas butyriciproducens]
gene_100466	-	gene_100466	[-]	gene_100466	-
gene_100467	-	gene_100467	[-]	gene_100467	-
gene_100468	-	gene_100468	[-]	gene_100468	-
gene_100469	-	gene_100469	[-]	gene_100469	-
gene_10047	-	gene_10047	[-]	gene_10047	-
gene_100470	-	gene_100470	[-]	gene_100470	[Eubacterium rectale]
gene_100471	-	gene_100471	[-]	gene_100471	[Eubacterium rectale]
gene_100472	-	gene_100472	[-]	gene_100472	[Eubacterium rectale]
gene_100473	-	gene_100473	[-]	gene_100473	[Lachnospira eligens]
gene_100474	-	gene_100474	[-]	gene_100474	-
gene_100475	[Misopates orontium]	gene_100475	[-]	gene_100475	-
gene_100476	-	gene_100476	[-]	gene_100476	-
gene_100477	[Sutterella faecalis]	gene_100477	[Sutterella faecalis]	gene_100477	[Sutterella faecalis]
gene_100478	-	gene_100478	[-]	gene_100478	[Intestinimonas butyriciproducens]
gene_100479	-	gene_100479	[-]	gene_100479	-
gene_10048	[Bacteroides caccae]	gene_10048	[Bacteroides caccae]	gene_10048	[Bacteroides caccae]
gene_100480	-	gene_100480	[-]	gene_100480	-
gene_100481	[Faecalibacterium prausnitzii]	gene_100481	[-]	gene_100481	-
gene_100482	-	gene_100482	[Bacteroides thetaiotaomicron]	gene_100482	-
gene_100483	[Bacteroides thetaiotaomicron]	gene_100483	[Bacteroides thetaiotaomicron]	gene_100483	-
gene_100484	[Bacteroides thetaiotaomicron]	gene_100484	[Bacteroides thetaiotaomicron]	gene_100484	-
gene_100485	[Bacteroides thetaiotaomicron]	gene_100485	[Bacteroides thetaiotaomicron]	gene_100485	-
gene_100486	[Bacteroides fragilis]	gene_100486	[Bacteroides thetaiotaomicron]	gene_100486	[Bacteroides uniformis]
gene_100487	[Bacteroides thetaiotaomicron]	gene_100487	[Bacteroides thetaiotaomicron]	gene_100487	[Bacteroides uniformis]
gene_100488	-	gene_100488	[Bacteroides thetaiotaomicron]	gene_100488	[Bacteroides uniformis]
gene_100489	[Bacteroides thetaiotaomicron]	gene_100489	[Bacteroides thetaiotaomicron]	gene_100489	[Bacteroides uniformis]
gene_10049	[Bacteroides caccae]	gene_10049	[Bacteroides caccae]	gene_10049	[Bacteroides caccae]
gene_100490	[Bacteroides thetaiotaomicron]	gene_100490	[Bacteroides thetaiotaomicron]	gene_100490	-
gene_100491	-	gene_100491	[Bacteroides thetaiotaomicron]	gene_100491	[Bacteroides stercoris]
gene_100492	-	gene_100492	[-]	gene_100492	-
gene_100493	-	gene_100493	[-]	gene_100493	[MAG: Clostridiaceae bacterium]
gene_100494	-	gene_100494	[-]	gene_100494	-
gene_100495	-	gene_100495	[-]	gene_100495	-
gene_100496	-	gene_100496	[-]	gene_100496	-
gene_100497	-	gene_100497	[-]	gene_100497	-
gene_100498	-	gene_100498	[-]	gene_100498	[Faecalibacterium prausnitzii]
gene_100499	-	gene_100499	[-]	gene_100499	-
gene_1005	-	gene_1005	[-]	gene_1005	[Bacteroides stercoris]
gene_10050	-	gene_10050	[-]	gene_10050	-
gene_100500	-	gene_100500	[Bacteroides cellulosilyticus]	gene_100500	[Bacteroides cellulosilyticus]
gene_100501	-	gene_100501	[Bacteroides cellulosilyticus]	gene_100501	[Bacteroides cellulosilyticus]
gene_100502	-	gene_100502	[Bacteroides cellulosilyticus]	gene_100502	[Bacteroides cellulosilyticus]
gene_100503	-	gene_100503	[Bacteroides cellulosilyticus]	gene_100503	[Bacteroides cellulosilyticus]
gene_100504	-	gene_100504	[Bacteroides cellulosilyticus]	gene_100504	[Bacteroides cellulosilyticus]
gene_100505	[Bacteroides cellulosilyticus]	gene_100505	[Bacteroides cellulosilyticus]	gene_100505	[Bacteroides cellulosilyticus]
gene_100506	[Bacteroides cellulosilyticus]	gene_100506	[Bacteroides cellulosilyticus]	gene_100506	[Bacteroides cellulosilyticus]
gene_100507	[Bacteroides cellulosilyticus]	gene_100507	[Bacteroides cellulosilyticus]	gene_100507	[Bacteroides cellulosilyticus]
gene_100508	[Bacteroides cellulosilyticus]	gene_100508	[Bacteroides cellulosilyticus]	gene_100508	[Bacteroides cellulosilyticus]
gene_100509	[Bacteroides cellulosilyticus]	gene_100509	[Bacteroides cellulosilyticus]	gene_100509	[Bacteroides cellulosilyticus]
gene_10051	-	gene_10051	[-]	gene_10051	-
gene_100510	[Bacteroides cellulosilyticus]	gene_100510	[Bacteroides cellulosilyticus]	gene_100510	[Bacteroides cellulosilyticus]
gene_100511	[Bacteroides cellulosilyticus]	gene_100511	[Bacteroides cellulosilyticus]	gene_100511	[Bacteroides cellulosilyticus]
gene_100512	[Bacteroides cellulosilyticus]	gene_100512	[Bacteroides cellulosilyticus]	gene_100512	[Bacteroides cellulosilyticus]
gene_100513	[Bacteroides cellulosilyticus]	gene_100513	[Bacteroides cellulosilyticus]	gene_100513	[Bacteroides cellulosilyticus]
gene_100514	[Bacteroides cellulosilyticus]	gene_100514	[Bacteroides cellulosilyticus]	gene_100514	[Bacteroides cellulosilyticus]
gene_100515	-	gene_100515	[Bacteroides cellulosilyticus]	gene_100515	[Bacteroides cellulosilyticus]
gene_100516	[Bacteroides cellulosilyticus]	gene_100516	[Bacteroides cellulosilyticus]	gene_100516	[Bacteroides cellulosilyticus]
gene_100517	[Bacteroides cellulosilyticus]	gene_100517	[Bacteroides cellulosilyticus]	gene_100517	[Bacteroides cellulosilyticus]
gene_100518	[Bacteroides cellulosilyticus]	gene_100518	[Bacteroides cellulosilyticus]	gene_100518	[Bacteroides cellulosilyticus]
gene_100519	[Bacteroides cellulosilyticus]	gene_100519	[Bacteroides cellulosilyticus]	gene_100519	[Bacteroides cellulosilyticus]
gene_10052	-	gene_10052	[-]	gene_10052	-
gene_100520	[Bacteroides cellulosilyticus]	gene_100520	[Bacteroides cellulosilyticus]	gene_100520	[Bacteroides cellulosilyticus]
gene_100521	[Bacteroides cellulosilyticus]	gene_100521	[Bacteroides cellulosilyticus]	gene_100521	[Bacteroides cellulosilyticus]
gene_100522	[Bacteroides cellulosilyticus]	gene_100522	[Bacteroides cellulosilyticus]	gene_100522	[Bacteroides cellulosilyticus]
gene_100523	[Bacteroides cellulosilyticus]	gene_100523	[Bacteroides cellulosilyticus]	gene_100523	[Bacteroides cellulosilyticus]
gene_100524	-	gene_100524	[-]	gene_100524	-
gene_100525	-	gene_100525	[-]	gene_100525	[Bacteroides caccae]
gene_100526	-	gene_100526	[-]	gene_100526	-
gene_100527	-	gene_100527	[-]	gene_100527	-
gene_100528	-	gene_100528	[-]	gene_100528	[MAG: Clostridiaceae bacterium]
gene_100529	[Bacteroides ovatus]	gene_100529	[Bacteroides ovatus]	gene_100529	[Bacteroides ovatus]
gene_10053	[Coregonus sp. 'balchen' genome assembly,]	gene_10053	[-]	gene_10053	-
gene_100530	[Salmonella enterica]	gene_100530	[Escherichia coli]	gene_100530	[Escherichia coli]
gene_100531	-	gene_100531	[Escherichia coli]	gene_100531	[Escherichia coli]
gene_100532	-	gene_100532	[Escherichia coli]	gene_100532	[Escherichia coli]
gene_100533	[Escherichia coli]	gene_100533	[Escherichia coli]	gene_100533	[Escherichia coli]
gene_100534	-	gene_100534	[Escherichia coli]	gene_100534	[Escherichia coli]
gene_100535	[Salmonella sp. S13]	gene_100535	[Escherichia coli]	gene_100535	[Shigella flexneri]
gene_100536	-	gene_100536	[Escherichia coli]	gene_100536	[Escherichia coli]
gene_100537	[Salmonella sp. S13]	gene_100537	[Escherichia coli]	gene_100537	[Shigella flexneri]
gene_100538	[Salmonella sp. S13]	gene_100538	[Escherichia coli]	gene_100538	[Escherichia coli]
gene_100539	[Shigella flexneri]	gene_100539	[Escherichia coli]	gene_100539	[Escherichia coli]
gene_10054	-	gene_10054	[-]	gene_10054	-
gene_100540	[Escherichia coli]	gene_100540	[Escherichia coli]	gene_100540	[Escherichia coli]
gene_100541	[Escherichia coli]	gene_100541	[Escherichia coli]	gene_100541	[Escherichia coli]
gene_100542	[Escherichia coli]	gene_100542	[Escherichia coli]	gene_100542	[Escherichia coli]
gene_100543	[Escherichia coli]	gene_100543	[Escherichia coli]	gene_100543	[Escherichia coli]
gene_100544	-	gene_100544	[Escherichia coli]	gene_100544	[Escherichia coli]
gene_100545	[Escherichia coli]	gene_100545	[Escherichia coli]	gene_100545	[Escherichia coli]
gene_100546	[Escherichia coli]	gene_100546	[Escherichia coli]	gene_100546	[Escherichia coli]
gene_100547	-	gene_100547	[Escherichia coli]	gene_100547	[Escherichia coli]
gene_100548	[Escherichia coli]	gene_100548	[Escherichia coli]	gene_100548	[Escherichia coli]
gene_100549	[Escherichia coli]	gene_100549	[Escherichia coli]	gene_100549	[Escherichia coli]
gene_10055	-	gene_10055	[-]	gene_10055	-
gene_100550	-	gene_100550	[Escherichia coli]	gene_100550	[Escherichia coli]
gene_100551	[Escherichia coli]	gene_100551	[Escherichia coli]	gene_100551	[Escherichia coli]
gene_100552	[Escherichia coli]	gene_100552	[Escherichia coli]	gene_100552	[Escherichia coli]
gene_100553	[Escherichia coli]	gene_100553	[Escherichia coli]	gene_100553	[Escherichia coli]
gene_100554	[Salmonella sp. S13]	gene_100554	[Escherichia coli]	gene_100554	[Escherichia coli]
gene_100555	[Escherichia coli]	gene_100555	[Escherichia coli]	gene_100555	[Escherichia coli]
gene_100556	[Salmonella sp. S13]	gene_100556	[Escherichia coli]	gene_100556	[Escherichia coli]
gene_100557	-	gene_100557	[Escherichia coli]	gene_100557	[Escherichia coli]
gene_100558	[Escherichia coli]	gene_100558	[Escherichia coli]	gene_100558	[Escherichia coli]
gene_100559	[Escherichia coli]	gene_100559	[Escherichia coli]	gene_100559	[Escherichia coli]
gene_10056	-	gene_10056	[-]	gene_10056	-
gene_100560	[Escherichia coli]	gene_100560	[Escherichia coli]	gene_100560	[Escherichia coli]
gene_100561	[Escherichia coli]	gene_100561	[Escherichia coli]	gene_100561	[Escherichia coli]
gene_100562	[Escherichia coli]	gene_100562	[Escherichia coli]	gene_100562	[Escherichia coli]
gene_100563	[Shigella sonnei]	gene_100563	[Escherichia coli]	gene_100563	[Escherichia coli]
gene_100564	[Escherichia coli]	gene_100564	[Escherichia coli]	gene_100564	[Escherichia coli]
gene_100565	[Escherichia coli]	gene_100565	[Escherichia coli]	gene_100565	[Escherichia coli]
gene_100566	[Escherichia coli]	gene_100566	[Escherichia coli]	gene_100566	[Escherichia coli]
gene_100567	[Shigella sonnei]	gene_100567	[Escherichia coli]	gene_100567	[Escherichia coli]
gene_100568	[Escherichia coli]	gene_100568	[Escherichia coli]	gene_100568	[Escherichia coli]
gene_100569	[Escherichia coli]	gene_100569	[Escherichia coli]	gene_100569	[Escherichia coli]
gene_10057	[[Bacteroides] pectinophilus]	gene_10057	[[Bacteroides] pectinophilus]	gene_10057	[Roseburia intestinalis]
gene_100570	-	gene_100570	[Escherichia coli]	gene_100570	[Escherichia coli]
gene_100571	[Escherichia coli]	gene_100571	[Escherichia coli]	gene_100571	[Escherichia coli]
gene_100572	[Escherichia coli]	gene_100572	[Escherichia coli]	gene_100572	[Escherichia coli]
gene_100573	[Escherichia coli]	gene_100573	[Escherichia coli]	gene_100573	[Escherichia coli]
gene_100574	-	gene_100574	[Escherichia coli]	gene_100574	[Escherichia coli]
gene_100575	[Shigella sonnei]	gene_100575	[Escherichia coli]	gene_100575	[Escherichia coli]
gene_100576	[Salmonella sp. S13]	gene_100576	[Escherichia coli]	gene_100576	[Escherichia coli]
gene_100577	-	gene_100577	[Escherichia coli]	gene_100577	[Escherichia coli]
gene_100578	-	gene_100578	[Escherichia coli]	gene_100578	[Escherichia coli]
gene_100579	[Escherichia coli]	gene_100579	[Escherichia coli]	gene_100579	[Escherichia coli]
gene_10058	[[Bacteroides] pectinophilus]	gene_10058	[[Bacteroides] pectinophilus]	gene_10058	[Eubacterium rectale]
gene_100580	[Escherichia coli]	gene_100580	[Escherichia coli]	gene_100580	[Escherichia coli]
gene_100581	[Escherichia coli]	gene_100581	[Escherichia coli]	gene_100581	[Escherichia coli]
gene_100582	-	gene_100582	[Escherichia coli]	gene_100582	[Escherichia coli]
gene_100583	[Escherichia coli]	gene_100583	[Escherichia coli]	gene_100583	[Escherichia coli]
gene_100584	[Shigella sonnei]	gene_100584	[Escherichia coli]	gene_100584	[Escherichia coli]
gene_100585	[MAG: Oscillospiraceae]	gene_100585	[-]	gene_100585	-
gene_100586	-	gene_100586	[-]	gene_100586	-
gene_100587	-	gene_100587	[-]	gene_100587	[Parabacteroides distasonis]
gene_100588	-	gene_100588	[-]	gene_100588	-
gene_100589	-	gene_100589	[-]	gene_100589	-
gene_10059	[Gordonibacter pamelaeae]	gene_10059	[Gordonibacter pamelaeae]	gene_10059	[Gordonibacter pamelaeae]
gene_100590	-	gene_100590	[-]	gene_100590	-
gene_100591	-	gene_100591	[-]	gene_100591	-
gene_100592	-	gene_100592	[-]	gene_100592	-
gene_100593	-	gene_100593	[-]	gene_100593	-
gene_100594	-	gene_100594	[-]	gene_100594	-
gene_100595	-	gene_100595	[-]	gene_100595	-
gene_100596	-	gene_100596	[-]	gene_100596	[Roseburia intestinalis]
gene_100597	-	gene_100597	[-]	gene_100597	[[Ruminococcus] gnavus]
gene_100598	[Faecalibacterium prausnitzii]	gene_100598	[-]	gene_100598	[Lachnospiraceae bacterium]
gene_100599	[Clostridioides difficile]	gene_100599	[-]	gene_100599	[Anaerobutyricum hallii]
gene_1006	-	gene_1006	[-]	gene_1006	[Bacteroides eggerthii]
gene_10060	[Gordonibacter pamelaeae]	gene_10060	[Gordonibacter pamelaeae]	gene_10060	[Gordonibacter pamelaeae]
gene_100600	-	gene_100600	[-]	gene_100600	[Clostridiaceae bacterium]
gene_100601	-	gene_100601	[-]	gene_100601	[Bacteroides ovatus]
gene_100602	[Bacteroides ovatus]	gene_100602	[-]	gene_100602	[Bacteroides ovatus]
gene_100603	-	gene_100603	[-]	gene_100603	[Gordonibacter pamelaeae]
gene_100604	[Uncultured organism]	gene_100604	[-]	gene_100604	[Bacteroides uniformis]
gene_100605	[Uncultured organism]	gene_100605	[-]	gene_100605	[Bacteroides uniformis]
gene_100606	-	gene_100606	[-]	gene_100606	[Bacteroides uniformis]
gene_100607	[Uncultured organism]	gene_100607	[-]	gene_100607	[Bacteroides uniformis]
gene_100608	[Bacteroides uniformis]	gene_100608	[-]	gene_100608	[Bacteroides uniformis]
gene_100609	[Bacteroides sp. HF-162]	gene_100609	[-]	gene_100609	[Bacteroides uniformis]
gene_10061	[Escherichia coli]	gene_10061	[Escherichia coli]	gene_10061	[Escherichia coli]
gene_100610	[Bacteroides sp. HF-162]	gene_100610	[-]	gene_100610	[Bacteroides uniformis]
gene_100611	[Bacteroides sp. A1C1]	gene_100611	[-]	gene_100611	[Bacteroides uniformis]
gene_100612	-	gene_100612	[-]	gene_100612	-
gene_100613	-	gene_100613	[-]	gene_100613	[Parabacteroides distasonis]
gene_100614	[Flavonifractor plautii]	gene_100614	[MAG: Flavonifractor]	gene_100614	[MAG: Flavonifractor plautii]
gene_100615	-	gene_100615	[-]	gene_100615	-
gene_100616	-	gene_100616	[-]	gene_100616	-
gene_100617	-	gene_100617	[-]	gene_100617	-
gene_100618	[MAG: Oscillospiraceae]	gene_100618	[-]	gene_100618	-
gene_100619	-	gene_100619	[-]	gene_100619	-
gene_10062	-	gene_10062	[Escherichia coli]	gene_10062	[Escherichia coli]
gene_100620	-	gene_100620	[-]	gene_100620	[Bacteroides cellulosilyticus]
gene_100621	[Bacteroides cellulosilyticus]	gene_100621	[-]	gene_100621	[Bacteroides cellulosilyticus]
gene_100622	-	gene_100622	[-]	gene_100622	[Bacteroides cellulosilyticus]
gene_100623	[Bacteroides cellulosilyticus]	gene_100623	[-]	gene_100623	[Bacteroides cellulosilyticus]
gene_100624	-	gene_100624	[-]	gene_100624	[Bacteroides cellulosilyticus]
gene_100625	-	gene_100625	[-]	gene_100625	[Bacteroides cellulosilyticus]
gene_100626	-	gene_100626	[-]	gene_100626	[Bacteroides cellulosilyticus]
gene_100627	-	gene_100627	[-]	gene_100627	-
gene_100628	-	gene_100628	[-]	gene_100628	-
gene_100629	-	gene_100629	[-]	gene_100629	-
gene_10063	-	gene_10063	[-]	gene_10063	-
gene_100630	-	gene_100630	[Rattus tiomanicus]	gene_100630	-
gene_100631	[Alistipes shahii]	gene_100631	[Alistipes shahii]	gene_100631	[Alistipes shahii]
gene_100632	[Alistipes shahii]	gene_100632	[Alistipes shahii]	gene_100632	[Alistipes shahii]
gene_100633	-	gene_100633	[Alistipes shahii]	gene_100633	[Alistipes shahii]
gene_100634	-	gene_100634	[Alistipes shahii]	gene_100634	[Alistipes shahii]
gene_100635	-	gene_100635	[Alistipes shahii]	gene_100635	[Alistipes shahii]
gene_100636	-	gene_100636	[Alistipes shahii]	gene_100636	[Alistipes shahii]
gene_100637	-	gene_100637	[Alistipes shahii]	gene_100637	[Alistipes shahii]
gene_100638	-	gene_100638	[Alistipes shahii]	gene_100638	[Alistipes shahii]
gene_100639	-	gene_100639	[Alistipes shahii]	gene_100639	[Alistipes shahii]
gene_10064	-	gene_10064	[-]	gene_10064	-
gene_100640	-	gene_100640	[Alistipes shahii]	gene_100640	[Alistipes shahii]
gene_100641	-	gene_100641	[Alistipes shahii]	gene_100641	[Alistipes shahii]
gene_100642	-	gene_100642	[Alistipes shahii]	gene_100642	[Alistipes shahii]
gene_100643	-	gene_100643	[Alistipes shahii]	gene_100643	[Alistipes shahii]
gene_100644	-	gene_100644	[Alistipes shahii]	gene_100644	[Alistipes shahii]
gene_100645	-	gene_100645	[Alistipes shahii]	gene_100645	[Alistipes shahii]
gene_100646	-	gene_100646	[Alistipes shahii]	gene_100646	[Alistipes shahii]
gene_100647	-	gene_100647	[Alistipes shahii]	gene_100647	[Alistipes shahii]
gene_100648	-	gene_100648	[Alistipes shahii]	gene_100648	[Alistipes shahii]
gene_100649	-	gene_100649	[Alistipes shahii]	gene_100649	[Alistipes shahii]
gene_10065	-	gene_10065	[-]	gene_10065	[Clostridiaceae bacterium]
gene_100650	-	gene_100650	[Alistipes shahii]	gene_100650	[Alistipes shahii]
gene_100651	-	gene_100651	[Alistipes shahii]	gene_100651	[Alistipes shahii]
gene_100652	-	gene_100652	[Alistipes shahii]	gene_100652	[Alistipes shahii]
gene_100653	-	gene_100653	[Alistipes shahii]	gene_100653	[Alistipes shahii]
gene_100654	-	gene_100654	[Alistipes shahii]	gene_100654	[Alistipes shahii]
gene_100655	-	gene_100655	[Alistipes shahii]	gene_100655	[Alistipes shahii]
gene_100656	-	gene_100656	[Alistipes shahii]	gene_100656	[Alistipes shahii]
gene_100657	-	gene_100657	[Alistipes shahii]	gene_100657	[Alistipes shahii]
gene_100658	-	gene_100658	[Alistipes shahii]	gene_100658	[Alistipes shahii]
gene_100659	-	gene_100659	[Alistipes shahii]	gene_100659	[Alistipes shahii]
gene_10066	-	gene_10066	[-]	gene_10066	-
gene_100660	-	gene_100660	[Alistipes shahii]	gene_100660	[Alistipes shahii]
gene_100661	-	gene_100661	[Alistipes shahii]	gene_100661	[Alistipes shahii]
gene_100662	-	gene_100662	[Alistipes shahii]	gene_100662	[Alistipes shahii]
gene_100663	-	gene_100663	[Alistipes shahii]	gene_100663	[Alistipes shahii]
gene_100664	-	gene_100664	[Alistipes shahii]	gene_100664	[Alistipes shahii]
gene_100665	-	gene_100665	[Alistipes shahii]	gene_100665	[Alistipes shahii]
gene_100666	-	gene_100666	[Alistipes shahii]	gene_100666	[Alistipes shahii]
gene_100667	-	gene_100667	[Alistipes shahii]	gene_100667	[Alistipes shahii]
gene_100668	-	gene_100668	[Alistipes shahii]	gene_100668	[Alistipes shahii]
gene_100669	-	gene_100669	[Alistipes shahii]	gene_100669	[MAG: Alistipes onderdonkii]
gene_10067	[Dorea formicigenerans]	gene_10067	[-]	gene_10067	-
gene_100670	-	gene_100670	[Alistipes shahii]	gene_100670	[MAG: Alistipes onderdonkii]
gene_100671	-	gene_100671	[Alistipes shahii]	gene_100671	[Alistipes onderdonkii]
gene_100672	-	gene_100672	[Alistipes shahii]	gene_100672	[MAG: Alistipes onderdonkii]
gene_100673	-	gene_100673	[Alistipes shahii]	gene_100673	[Alistipes onderdonkii]
gene_100674	-	gene_100674	[Alistipes shahii]	gene_100674	[Alistipes onderdonkii]
gene_100675	-	gene_100675	[Alistipes shahii]	gene_100675	-
gene_100676	-	gene_100676	[Alistipes shahii]	gene_100676	[Alistipes finegoldii]
gene_100677	-	gene_100677	[Alistipes shahii]	gene_100677	[Alistipes shahii]
gene_100678	-	gene_100678	[Alistipes shahii]	gene_100678	[Alistipes shahii]
gene_100679	-	gene_100679	[Alistipes shahii]	gene_100679	[Alistipes shahii]
gene_10068	-	gene_10068	[-]	gene_10068	-
gene_100680	-	gene_100680	[Alistipes shahii]	gene_100680	[Alistipes shahii]
gene_100681	[Alistipes shahii]	gene_100681	[Alistipes shahii]	gene_100681	[Alistipes shahii]
gene_100682	[Coprococcus sp. ART55/1 draft genome]	gene_100682	[-]	gene_100682	-
gene_100683	-	gene_100683	[-]	gene_100683	-
gene_100684	-	gene_100684	[-]	gene_100684	-
gene_100685	[MAG: Oscillospiraceae]	gene_100685	[MAG: Oscillospiraceae]	gene_100685	[Faecalibacterium prausnitzii]
gene_100686	-	gene_100686	[-]	gene_100686	-
gene_100687	-	gene_100687	[-]	gene_100687	[Bacteroides faecis]
gene_100688	[Bacteroides ovatus]	gene_100688	[-]	gene_100688	[Bacteroides ovatus]
gene_100689	-	gene_100689	[-]	gene_100689	-
gene_10069	-	gene_10069	[-]	gene_10069	[Gordonibacter pamelaeae]
gene_100690	-	gene_100690	[-]	gene_100690	-
gene_100691	-	gene_100691	[-]	gene_100691	-
gene_100692	-	gene_100692	[-]	gene_100692	-
gene_100693	-	gene_100693	[-]	gene_100693	-
gene_100694	-	gene_100694	[-]	gene_100694	-
gene_100695	[MAG: Clostridiales]	gene_100695	[MAG: Clostridiales]	gene_100695	[Clostridiaceae bacterium]
gene_100696	[Limnephilus lunatus]	gene_100696	[-]	gene_100696	-
gene_100697	-	gene_100697	[-]	gene_100697	-
gene_100698	-	gene_100698	[-]	gene_100698	-
gene_100699	-	gene_100699	[-]	gene_100699	-
gene_1007	-	gene_1007	[-]	gene_1007	[Bacteroides eggerthii]
gene_10070	-	gene_10070	[-]	gene_10070	-
gene_100700	[Gossypioides kirkii]	gene_100700	[-]	gene_100700	-
gene_100701	-	gene_100701	[-]	gene_100701	-
gene_100702	-	gene_100702	[-]	gene_100702	-
gene_100703	-	gene_100703	[-]	gene_100703	-
gene_100704	[Lactobacillus sp. PV037 plasmid unnamed1]	gene_100704	[-]	gene_100704	-
gene_100705	-	gene_100705	[-]	gene_100705	-
gene_100706	-	gene_100706	[-]	gene_100706	-
gene_100707	-	gene_100707	[-]	gene_100707	-
gene_100708	-	gene_100708	[-]	gene_100708	-
gene_100709	-	gene_100709	[-]	gene_100709	-
gene_10071	-	gene_10071	[-]	gene_10071	-
gene_100710	-	gene_100710	[-]	gene_100710	-
gene_100711	-	gene_100711	[-]	gene_100711	-
gene_100712	-	gene_100712	[-]	gene_100712	-
gene_100713	-	gene_100713	[-]	gene_100713	-
gene_100714	-	gene_100714	[-]	gene_100714	-
gene_100715	-	gene_100715	[-]	gene_100715	-
gene_100716	-	gene_100716	[-]	gene_100716	-
gene_100717	-	gene_100717	[-]	gene_100717	-
gene_100718	-	gene_100718	[-]	gene_100718	-
gene_100719	[Streptococcus salivarius]	gene_100719	[-]	gene_100719	[Streptococcus salivarius]
gene_10072	[Parabacteroides johnsonii]	gene_10072	[Parabacteroides johnsonii]	gene_10072	[Parabacteroides merdae]
gene_100720	-	gene_100720	[-]	gene_100720	-
gene_100721	-	gene_100721	[-]	gene_100721	[Dysosmobacter welbionis]
gene_100722	-	gene_100722	[-]	gene_100722	-
gene_100723	-	gene_100723	[-]	gene_100723	[Faecalibacterium prausnitzii]
gene_100724	-	gene_100724	[-]	gene_100724	[Faecalibacterium prausnitzii]
gene_100725	[Bacteroides uniformis]	gene_100725	[Bacteroides uniformis]	gene_100725	[Alistipes shahii]
gene_100726	[Parabacteroides distasonis]	gene_100726	[Bacteroides uniformis]	gene_100726	[Bacteroides caccae]
gene_100727	-	gene_100727	[-]	gene_100727	-
gene_100728	-	gene_100728	[-]	gene_100728	[Eubacterium maltosivorans]
gene_100729	[Faecalibacterium duncaniae]	gene_100729	[-]	gene_100729	[Faecalibacterium duncaniae]
gene_10073	[Intestinimonas butyriciproducens]	gene_10073	[Intestinimonas butyriciproducens]	gene_10073	[Intestinimonas butyriciproducens]
gene_100730	[Faecalibacterium duncaniae]	gene_100730	[-]	gene_100730	[Eubacterium maltosivorans]
gene_100731	-	gene_100731	[-]	gene_100731	-
gene_100732	-	gene_100732	[-]	gene_100732	-
gene_100733	-	gene_100733	[-]	gene_100733	-
gene_100734	-	gene_100734	[-]	gene_100734	-
gene_100735	-	gene_100735	[-]	gene_100735	-
gene_100736	-	gene_100736	[-]	gene_100736	-
gene_100737	-	gene_100737	[-]	gene_100737	[Ruminococcus obeum]
gene_100738	-	gene_100738	[-]	gene_100738	-
gene_100739	-	gene_100739	[-]	gene_100739	-
gene_10074	[Parabacteroides distasonis]	gene_10074	[Parabacteroides distasonis]	gene_10074	[Parabacteroides distasonis]
gene_100740	-	gene_100740	[-]	gene_100740	[Anaerobutyricum hallii]
gene_100741	[MAG: Clostridiales]	gene_100741	[MAG: Clostridiales]	gene_100741	-
gene_100742	[MAG: Clostridiales]	gene_100742	[MAG: Clostridiales]	gene_100742	-
gene_100743	[Odoribacteraceae bacterium]	gene_100743	[Odoribacteraceae bacterium]	gene_100743	-
gene_100744	[Bacteroides caccae]	gene_100744	[Bacteroides caccae]	gene_100744	[Bacteroides caccae]
gene_100745	-	gene_100745	[-]	gene_100745	-
gene_100746	-	gene_100746	[-]	gene_100746	-
gene_100747	[MAG: Clostridiales]	gene_100747	[-]	gene_100747	-
gene_100748	[MAG: Clostridiales]	gene_100748	[-]	gene_100748	-
gene_100749	-	gene_100749	[-]	gene_100749	-
gene_10075	[Parabacteroides distasonis]	gene_10075	[Parabacteroides distasonis]	gene_10075	[Parabacteroides distasonis]
gene_100750	-	gene_100750	[-]	gene_100750	-
gene_100751	-	gene_100751	[-]	gene_100751	-
gene_100752	-	gene_100752	[-]	gene_100752	-
gene_100753	-	gene_100753	[-]	gene_100753	[Parabacteroides distasonis]
gene_100754	-	gene_100754	[-]	gene_100754	-
gene_100755	-	gene_100755	[-]	gene_100755	-
gene_100756	-	gene_100756	[-]	gene_100756	-
gene_100757	-	gene_100757	[-]	gene_100757	-
gene_100758	[Phaedon cochleariae]	gene_100758	[Phaedon cochleariae]	gene_100758	-
gene_100759	-	gene_100759	[Phaedon cochleariae]	gene_100759	-
gene_10076	-	gene_10076	[-]	gene_10076	-
gene_100760	-	gene_100760	[-]	gene_100760	-
gene_100761	-	gene_100761	[-]	gene_100761	[Faecalibacterium prausnitzii]
gene_100762	-	gene_100762	[-]	gene_100762	-
gene_100763	[Bacteroides luhongzhouii]	gene_100763	[-]	gene_100763	-
gene_100764	[Parabacteroides sp. CT06]	gene_100764	[Parabacteroides sp. CT06]	gene_100764	[Parabacteroides distasonis]
gene_100765	-	gene_100765	[-]	gene_100765	[Faecalibacterium prausnitzii]
gene_100766	-	gene_100766	[-]	gene_100766	[Faecalibacterium prausnitzii]
gene_100767	-	gene_100767	[-]	gene_100767	[Faecalibacterium prausnitzii]
gene_100768	-	gene_100768	[-]	gene_100768	-
gene_100769	-	gene_100769	[-]	gene_100769	-
gene_10077	-	gene_10077	[-]	gene_10077	-
gene_100770	-	gene_100770	[-]	gene_100770	-
gene_100771	-	gene_100771	[-]	gene_100771	-
gene_100772	-	gene_100772	[-]	gene_100772	-
gene_100773	-	gene_100773	[-]	gene_100773	-
gene_100774	-	gene_100774	[-]	gene_100774	-
gene_100775	-	gene_100775	[-]	gene_100775	[Anaerobutyricum hallii]
gene_100776	[Anaerobutyricum hallii]	gene_100776	[Anaerobutyricum hallii]	gene_100776	[Anaerobutyricum hallii]
gene_100777	[Macrobrachium nipponense]	gene_100777	[Macrobrachium nipponense]	gene_100777	-
gene_100778	-	gene_100778	[-]	gene_100778	-
gene_100779	-	gene_100779	[-]	gene_100779	-
gene_10078	-	gene_10078	[-]	gene_10078	-
gene_100780	-	gene_100780	[-]	gene_100780	-
gene_100781	-	gene_100781	[-]	gene_100781	-
gene_100782	[Faecalibacterium sp. I4-3-84]	gene_100782	[Faecalibacterium sp. I4-3-84]	gene_100782	[Faecalibacterium prausnitzii]
gene_100783	[Streptococcus salivarius]	gene_100783	[Streptococcus salivarius]	gene_100783	[Streptococcus salivarius]
gene_100784	[Bacteroides thetaiotaomicron]	gene_100784	[-]	gene_100784	[Bacteroides thetaiotaomicron]
gene_100785	-	gene_100785	[-]	gene_100785	[Bacteroides thetaiotaomicron]
gene_100786	-	gene_100786	[-]	gene_100786	-
gene_100787	-	gene_100787	[-]	gene_100787	[Anaerobutyricum hallii]
gene_100788	[Anaerobutyricum hallii]	gene_100788	[-]	gene_100788	[Anaerobutyricum hallii]
gene_100789	-	gene_100789	[-]	gene_100789	-
gene_10079	-	gene_10079	[-]	gene_10079	[Anaerotruncus colihominis]
gene_100790	-	gene_100790	[-]	gene_100790	[Escherichia coli]
gene_100791	-	gene_100791	[-]	gene_100791	-
gene_100792	[Escherichia coli]	gene_100792	[-]	gene_100792	-
gene_100793	[Shigella sonnei]	gene_100793	[-]	gene_100793	-
gene_100794	-	gene_100794	[-]	gene_100794	-
gene_100795	-	gene_100795	[-]	gene_100795	-
gene_100796	[Coelioxys conoideus]	gene_100796	[-]	gene_100796	-
gene_100797	-	gene_100797	[-]	gene_100797	-
gene_100798	-	gene_100798	[-]	gene_100798	-
gene_100799	-	gene_100799	[-]	gene_100799	-
gene_1008	-	gene_1008	[-]	gene_1008	[Bacteroides stercoris]
gene_10080	-	gene_10080	[-]	gene_10080	-
gene_100800	-	gene_100800	[-]	gene_100800	-
gene_100801	-	gene_100801	[-]	gene_100801	-
gene_100802	-	gene_100802	[-]	gene_100802	[Faecalibacterium prausnitzii]
gene_100803	-	gene_100803	[-]	gene_100803	-
gene_100804	-	gene_100804	[-]	gene_100804	-
gene_100805	-	gene_100805	[-]	gene_100805	-
gene_100806	[Gloeophyllum trabeum]	gene_100806	[-]	gene_100806	-
gene_100807	-	gene_100807	[-]	gene_100807	-
gene_100808	-	gene_100808	[-]	gene_100808	-
gene_100809	-	gene_100809	[-]	gene_100809	-
gene_10081	[MAG: Clostridiales]	gene_10081	[MAG: Clostridiales]	gene_10081	-
gene_100810	-	gene_100810	[-]	gene_100810	-
gene_100811	-	gene_100811	[-]	gene_100811	-
gene_100812	-	gene_100812	[-]	gene_100812	-
gene_100813	-	gene_100813	[-]	gene_100813	-
gene_100814	-	gene_100814	[-]	gene_100814	-
gene_100815	[Stenotrophomonas rhizophila]	gene_100815	[-]	gene_100815	-
gene_100816	-	gene_100816	[-]	gene_100816	[Acutalibacter muris]
gene_100817	-	gene_100817	[-]	gene_100817	[Faecalibacterium prausnitzii]
gene_100818	-	gene_100818	[-]	gene_100818	-
gene_100819	-	gene_100819	[-]	gene_100819	-
gene_10082	[MAG: Clostridiales]	gene_10082	[MAG: Clostridiales]	gene_10082	-
gene_100820	-	gene_100820	[-]	gene_100820	-
gene_100821	-	gene_100821	[-]	gene_100821	-
gene_100822	-	gene_100822	[-]	gene_100822	-
gene_100823	-	gene_100823	[-]	gene_100823	-
gene_100824	-	gene_100824	[-]	gene_100824	-
gene_100825	[Bosea sp. ANAM02 DNA, complete genome]	gene_100825	[-]	gene_100825	-
gene_100826	-	gene_100826	[-]	gene_100826	-
gene_100827	-	gene_100827	[-]	gene_100827	[Gordonibacter pamelaeae]
gene_100828	-	gene_100828	[-]	gene_100828	-
gene_100829	-	gene_100829	[-]	gene_100829	-
gene_10083	[Coprococcus sp. ART55/1 draft genome]	gene_10083	[-]	gene_10083	-
gene_100830	-	gene_100830	[-]	gene_100830	-
gene_100831	-	gene_100831	[-]	gene_100831	-
gene_100832	-	gene_100832	[-]	gene_100832	-
gene_100833	-	gene_100833	[-]	gene_100833	-
gene_100834	-	gene_100834	[-]	gene_100834	-
gene_100835	-	gene_100835	[-]	gene_100835	-
gene_100836	[Luteitalea pratensis]	gene_100836	[-]	gene_100836	-
gene_100837	-	gene_100837	[-]	gene_100837	-
gene_100838	-	gene_100838	[-]	gene_100838	-
gene_100839	-	gene_100839	[-]	gene_100839	[Acutalibacter muris]
gene_10084	-	gene_10084	[-]	gene_10084	-
gene_100840	-	gene_100840	[-]	gene_100840	[Ruthenibacterium lactatiformans]
gene_100841	-	gene_100841	[-]	gene_100841	-
gene_100842	-	gene_100842	[-]	gene_100842	-
gene_100843	[Agrococcus sp. SGAir0287]	gene_100843	[-]	gene_100843	-
gene_100844	-	gene_100844	[-]	gene_100844	-
gene_100845	-	gene_100845	[-]	gene_100845	-
gene_100846	-	gene_100846	[-]	gene_100846	-
gene_100847	-	gene_100847	[-]	gene_100847	-
gene_100848	-	gene_100848	[-]	gene_100848	-
gene_100849	-	gene_100849	[-]	gene_100849	-
gene_10085	-	gene_10085	[Intestinimonas butyriciproducens]	gene_10085	[Intestinimonas butyriciproducens]
gene_100850	-	gene_100850	[-]	gene_100850	-
gene_100851	-	gene_100851	[-]	gene_100851	-
gene_100852	-	gene_100852	[-]	gene_100852	-
gene_100853	-	gene_100853	[-]	gene_100853	-
gene_100854	-	gene_100854	[-]	gene_100854	-
gene_100855	-	gene_100855	[-]	gene_100855	-
gene_100856	-	gene_100856	[-]	gene_100856	-
gene_100857	-	gene_100857	[-]	gene_100857	-
gene_100858	-	gene_100858	[-]	gene_100858	-
gene_100859	-	gene_100859	[-]	gene_100859	-
gene_10086	[MAG TPA asm:]	gene_10086	[-]	gene_10086	-
gene_100860	-	gene_100860	[-]	gene_100860	-
gene_100861	-	gene_100861	[-]	gene_100861	-
gene_100862	-	gene_100862	[-]	gene_100862	-
gene_100863	-	gene_100863	[-]	gene_100863	-
gene_100864	-	gene_100864	[-]	gene_100864	-
gene_100865	-	gene_100865	[-]	gene_100865	[Clostridiales bacterium]
gene_100866	-	gene_100866	[-]	gene_100866	-
gene_100867	-	gene_100867	[-]	gene_100867	-
gene_100868	-	gene_100868	[-]	gene_100868	-
gene_100869	-	gene_100869	[-]	gene_100869	-
gene_10087	-	gene_10087	[-]	gene_10087	-
gene_100870	-	gene_100870	[-]	gene_100870	-
gene_100871	-	gene_100871	[-]	gene_100871	-
gene_100872	-	gene_100872	[-]	gene_100872	-
gene_100873	-	gene_100873	[-]	gene_100873	-
gene_100874	-	gene_100874	[-]	gene_100874	-
gene_100875	-	gene_100875	[-]	gene_100875	-
gene_100876	-	gene_100876	[-]	gene_100876	-
gene_100877	-	gene_100877	[-]	gene_100877	-
gene_100878	-	gene_100878	[-]	gene_100878	-
gene_100879	-	gene_100879	[-]	gene_100879	-
gene_10088	-	gene_10088	[-]	gene_10088	-
gene_100880	-	gene_100880	[-]	gene_100880	-
gene_100881	[Stenotrophomonas acidaminiphila]	gene_100881	[-]	gene_100881	-
gene_100882	-	gene_100882	[-]	gene_100882	-
gene_100883	[Amycolatopsis sp. YIM 10]	gene_100883	[-]	gene_100883	-
gene_100884	-	gene_100884	[-]	gene_100884	[Clostridiales bacterium]
gene_100885	-	gene_100885	[-]	gene_100885	-
gene_100886	-	gene_100886	[-]	gene_100886	-
gene_100887	-	gene_100887	[-]	gene_100887	-
gene_100888	-	gene_100888	[-]	gene_100888	-
gene_100889	-	gene_100889	[-]	gene_100889	-
gene_10089	-	gene_10089	[-]	gene_10089	-
gene_100890	-	gene_100890	[-]	gene_100890	-
gene_100891	-	gene_100891	[-]	gene_100891	-
gene_100892	-	gene_100892	[-]	gene_100892	-
gene_100893	-	gene_100893	[-]	gene_100893	-
gene_100894	[Occultella kanbiaonis]	gene_100894	[-]	gene_100894	-
gene_100895	-	gene_100895	[-]	gene_100895	-
gene_100896	-	gene_100896	[-]	gene_100896	-
gene_100897	-	gene_100897	[-]	gene_100897	[Clostridiales bacterium]
gene_100898	-	gene_100898	[-]	gene_100898	-
gene_100899	-	gene_100899	[-]	gene_100899	-
gene_1009	-	gene_1009	[-]	gene_1009	[Bacteroides stercoris]
gene_10090	[MAG TPA asm:]	gene_10090	[-]	gene_10090	-
gene_100900	-	gene_100900	[-]	gene_100900	-
gene_100901	-	gene_100901	[-]	gene_100901	-
gene_100902	-	gene_100902	[-]	gene_100902	[Faecalibacterium prausnitzii]
gene_100903	-	gene_100903	[-]	gene_100903	[Faecalibacterium prausnitzii]
gene_100904	-	gene_100904	[-]	gene_100904	-
gene_100905	-	gene_100905	[-]	gene_100905	-
gene_100906	-	gene_100906	[-]	gene_100906	[Faecalibacterium prausnitzii]
gene_100907	-	gene_100907	[-]	gene_100907	-
gene_100908	-	gene_100908	[-]	gene_100908	-
gene_100909	-	gene_100909	[-]	gene_100909	-
gene_10091	[MAG TPA asm:]	gene_10091	[-]	gene_10091	-
gene_100910	-	gene_100910	[-]	gene_100910	-
gene_100911	-	gene_100911	[-]	gene_100911	-
gene_100912	-	gene_100912	[-]	gene_100912	-
gene_100913	-	gene_100913	[-]	gene_100913	-
gene_100914	-	gene_100914	[-]	gene_100914	-
gene_100915	-	gene_100915	[-]	gene_100915	-
gene_100916	-	gene_100916	[-]	gene_100916	[Eubacterium siraeum]
gene_100917	-	gene_100917	[-]	gene_100917	-
gene_100918	-	gene_100918	[-]	gene_100918	-
gene_100919	[Microcella flavibacter]	gene_100919	[-]	gene_100919	-
gene_10092	-	gene_10092	[-]	gene_10092	-
gene_100920	[Micromonospora coriariae]	gene_100920	[-]	gene_100920	-
gene_100921	-	gene_100921	[-]	gene_100921	[MAG: Oscillospiraceae bacterium]
gene_100922	-	gene_100922	[-]	gene_100922	[Alistipes finegoldii]
gene_100923	[Alistipes finegoldii]	gene_100923	[-]	gene_100923	[Alistipes finegoldii]
gene_100924	-	gene_100924	[-]	gene_100924	[Alistipes finegoldii]
gene_100925	-	gene_100925	[-]	gene_100925	[Alistipes finegoldii]
gene_100926	-	gene_100926	[-]	gene_100926	[Alistipes finegoldii]
gene_100927	[Alistipes finegoldii]	gene_100927	[-]	gene_100927	[Alistipes finegoldii]
gene_100928	-	gene_100928	[-]	gene_100928	[Alistipes finegoldii]
gene_100929	-	gene_100929	[-]	gene_100929	[Alistipes finegoldii]
gene_10093	-	gene_10093	[-]	gene_10093	-
gene_100930	-	gene_100930	[-]	gene_100930	[Alistipes finegoldii]
gene_100931	-	gene_100931	[-]	gene_100931	[Alistipes finegoldii]
gene_100932	-	gene_100932	[-]	gene_100932	[Alistipes finegoldii]
gene_100933	-	gene_100933	[-]	gene_100933	[Alistipes finegoldii]
gene_100934	-	gene_100934	[-]	gene_100934	[Alistipes finegoldii]
gene_100935	[Alistipes finegoldii]	gene_100935	[-]	gene_100935	[Alistipes finegoldii]
gene_100936	[Alistipes finegoldii]	gene_100936	[-]	gene_100936	[Alistipes finegoldii]
gene_100937	-	gene_100937	[-]	gene_100937	[Alistipes finegoldii]
gene_100938	-	gene_100938	[-]	gene_100938	[Alistipes finegoldii]
gene_100939	-	gene_100939	[-]	gene_100939	[Alistipes finegoldii]
gene_10094	-	gene_10094	[-]	gene_10094	-
gene_100940	-	gene_100940	[-]	gene_100940	[Alistipes finegoldii]
gene_100941	-	gene_100941	[-]	gene_100941	[Alistipes finegoldii]
gene_100942	-	gene_100942	[-]	gene_100942	[Alistipes finegoldii]
gene_100943	-	gene_100943	[-]	gene_100943	[Alistipes finegoldii]
gene_100944	-	gene_100944	[-]	gene_100944	[Alistipes finegoldii]
gene_100945	[Alistipes finegoldii]	gene_100945	[-]	gene_100945	[Alistipes finegoldii]
gene_100946	[Alistipes finegoldii]	gene_100946	[-]	gene_100946	[Alistipes finegoldii]
gene_100947	-	gene_100947	[-]	gene_100947	[Alistipes finegoldii]
gene_100948	-	gene_100948	[-]	gene_100948	[Alistipes finegoldii]
gene_100949	-	gene_100949	[-]	gene_100949	[Alistipes finegoldii]
gene_10095	[MAG TPA asm:]	gene_10095	[-]	gene_10095	-
gene_100950	-	gene_100950	[-]	gene_100950	[Alistipes finegoldii]
gene_100951	-	gene_100951	[-]	gene_100951	[Alistipes finegoldii]
gene_100952	-	gene_100952	[-]	gene_100952	[Alistipes finegoldii]
gene_100953	-	gene_100953	[-]	gene_100953	[Alistipes finegoldii]
gene_100954	-	gene_100954	[-]	gene_100954	[Alistipes finegoldii]
gene_100955	-	gene_100955	[-]	gene_100955	[Alistipes finegoldii]
gene_100956	-	gene_100956	[-]	gene_100956	[Alistipes finegoldii]
gene_100957	-	gene_100957	[-]	gene_100957	[Alistipes finegoldii]
gene_100958	-	gene_100958	[-]	gene_100958	[Alistipes finegoldii]
gene_100959	-	gene_100959	[-]	gene_100959	[Alistipes finegoldii]
gene_10096	[MAG TPA asm:]	gene_10096	[-]	gene_10096	-
gene_100960	-	gene_100960	[-]	gene_100960	[Alistipes finegoldii]
gene_100961	-	gene_100961	[-]	gene_100961	[Alistipes finegoldii]
gene_100962	-	gene_100962	[-]	gene_100962	[Alistipes finegoldii]
gene_100963	-	gene_100963	[-]	gene_100963	[Alistipes finegoldii]
gene_100964	-	gene_100964	[-]	gene_100964	[Alistipes finegoldii]
gene_100965	[Alistipes finegoldii]	gene_100965	[-]	gene_100965	[Alistipes finegoldii]
gene_100966	[Alistipes finegoldii]	gene_100966	[-]	gene_100966	[Alistipes finegoldii]
gene_100967	[Alistipes finegoldii]	gene_100967	[-]	gene_100967	[Alistipes finegoldii]
gene_100968	-	gene_100968	[-]	gene_100968	[Alistipes finegoldii]
gene_100969	-	gene_100969	[-]	gene_100969	[Alistipes finegoldii]
gene_10097	-	gene_10097	[-]	gene_10097	-
gene_100970	-	gene_100970	[-]	gene_100970	[Alistipes finegoldii]
gene_100971	-	gene_100971	[-]	gene_100971	[Alistipes finegoldii]
gene_100972	-	gene_100972	[-]	gene_100972	[Alistipes finegoldii]
gene_100973	[Alistipes finegoldii]	gene_100973	[-]	gene_100973	[Alistipes finegoldii]
gene_100974	-	gene_100974	[-]	gene_100974	[Alistipes finegoldii]
gene_100975	-	gene_100975	[-]	gene_100975	[Bacteroides zhangwenhongii]
gene_100976	-	gene_100976	[-]	gene_100976	-
gene_100977	-	gene_100977	[-]	gene_100977	-
gene_100978	-	gene_100978	[-]	gene_100978	-
gene_100979	-	gene_100979	[-]	gene_100979	-
gene_10098	-	gene_10098	[-]	gene_10098	-
gene_100980	-	gene_100980	[-]	gene_100980	-
gene_100981	-	gene_100981	[-]	gene_100981	[Anaerobutyricum hallii]
gene_100982	-	gene_100982	[-]	gene_100982	[Anaerobutyricum hallii]
gene_100983	-	gene_100983	[-]	gene_100983	[Anaerobutyricum hallii]
gene_100984	-	gene_100984	[-]	gene_100984	[Eubacterium rectale]
gene_100985	-	gene_100985	[-]	gene_100985	-
gene_100986	-	gene_100986	[-]	gene_100986	-
gene_100987	-	gene_100987	[-]	gene_100987	-
gene_100988	-	gene_100988	[-]	gene_100988	-
gene_100989	-	gene_100989	[-]	gene_100989	-
gene_10099	-	gene_10099	[-]	gene_10099	-
gene_100990	-	gene_100990	[-]	gene_100990	[Paraprevotella clara]
gene_100991	-	gene_100991	[-]	gene_100991	[Paraprevotella clara]
gene_100992	-	gene_100992	[-]	gene_100992	[Paraprevotella clara]
gene_100993	-	gene_100993	[-]	gene_100993	[Paraprevotella clara]
gene_100994	-	gene_100994	[-]	gene_100994	[Paraprevotella clara]
gene_100995	-	gene_100995	[-]	gene_100995	[Paraprevotella clara]
gene_100996	-	gene_100996	[-]	gene_100996	[Paraprevotella clara]
gene_100997	-	gene_100997	[-]	gene_100997	[Paraprevotella clara]
gene_100998	-	gene_100998	[-]	gene_100998	[Paraprevotella clara]
gene_100999	-	gene_100999	[-]	gene_100999	-
gene_101	-	gene_101	[-]	gene_101	[Ruminococcus obeum]
gene_1010	-	gene_1010	[-]	gene_1010	[Bacteroides eggerthii]
gene_10100	-	gene_10100	[-]	gene_10100	-
gene_101000	-	gene_101000	[-]	gene_101000	-
gene_101001	-	gene_101001	[-]	gene_101001	-
gene_101002	-	gene_101002	[-]	gene_101002	-
gene_101003	[Nymphalis urticae]	gene_101003	[-]	gene_101003	-
gene_101004	-	gene_101004	[-]	gene_101004	[Paraprevotella clara]
gene_101005	-	gene_101005	[-]	gene_101005	-
gene_101006	-	gene_101006	[-]	gene_101006	-
gene_101007	-	gene_101007	[-]	gene_101007	-
gene_101008	-	gene_101008	[-]	gene_101008	-
gene_101009	-	gene_101009	[-]	gene_101009	-
gene_10101	-	gene_10101	[-]	gene_10101	-
gene_101010	-	gene_101010	[-]	gene_101010	-
gene_101011	-	gene_101011	[-]	gene_101011	-
gene_101012	-	gene_101012	[-]	gene_101012	-
gene_101013	[Bifidobacterium pseudocatenulatum]	gene_101013	[-]	gene_101013	[Bifidobacterium pseudocatenulatum]
gene_101014	[Bifidobacterium pseudocatenulatum]	gene_101014	[-]	gene_101014	[Bifidobacterium pseudocatenulatum]
gene_101015	[[Ruminococcus] lactaris]	gene_101015	[-]	gene_101015	-
gene_101016	-	gene_101016	[-]	gene_101016	[Faecalibacterium prausnitzii]
gene_101017	-	gene_101017	[-]	gene_101017	[Bifidobacterium pseudocatenulatum]
gene_101018	-	gene_101018	[-]	gene_101018	[Clostridiaceae bacterium]
gene_101019	-	gene_101019	[-]	gene_101019	[Clostridiaceae bacterium]
gene_10102	-	gene_10102	[-]	gene_10102	-
gene_101020	-	gene_101020	[-]	gene_101020	-
gene_101021	-	gene_101021	[-]	gene_101021	-
gene_101022	-	gene_101022	[-]	gene_101022	-
gene_101023	-	gene_101023	[-]	gene_101023	-
gene_101024	-	gene_101024	[-]	gene_101024	[Streptococcus salivarius]
gene_101025	-	gene_101025	[Uncultured bacterium]	gene_101025	[Faecalibacterium prausnitzii]
gene_101026	-	gene_101026	[Uncultured bacterium]	gene_101026	-
gene_101027	-	gene_101027	[Uncultured bacterium]	gene_101027	-
gene_101028	-	gene_101028	[Uncultured bacterium]	gene_101028	-
gene_101029	-	gene_101029	[Uncultured bacterium]	gene_101029	-
gene_10103	-	gene_10103	[-]	gene_10103	-
gene_101030	-	gene_101030	[Uncultured bacterium]	gene_101030	-
gene_101031	-	gene_101031	[Uncultured bacterium]	gene_101031	-
gene_101032	-	gene_101032	[Uncultured bacterium]	gene_101032	-
gene_101033	[Uncultured bacterium]	gene_101033	[Uncultured bacterium]	gene_101033	-
gene_101034	-	gene_101034	[Uncultured bacterium]	gene_101034	-
gene_101035	-	gene_101035	[Uncultured bacterium]	gene_101035	-
gene_101036	-	gene_101036	[Uncultured bacterium]	gene_101036	[Bifidobacterium breve]
gene_101037	-	gene_101037	[Uncultured bacterium]	gene_101037	[Faecalibacterium duncaniae]
gene_101038	-	gene_101038	[Uncultured bacterium]	gene_101038	-
gene_101039	-	gene_101039	[Uncultured bacterium]	gene_101039	-
gene_10104	-	gene_10104	[-]	gene_10104	-
gene_101040	-	gene_101040	[Uncultured bacterium]	gene_101040	-
gene_101041	-	gene_101041	[Uncultured bacterium]	gene_101041	-
gene_101042	[Uncultured bacterium]	gene_101042	[Uncultured bacterium]	gene_101042	-
gene_101043	-	gene_101043	[Uncultured bacterium]	gene_101043	-
gene_101044	-	gene_101044	[Uncultured bacterium]	gene_101044	-
gene_101045	-	gene_101045	[Uncultured bacterium]	gene_101045	-
gene_101046	-	gene_101046	[Uncultured bacterium]	gene_101046	-
gene_101047	-	gene_101047	[Uncultured bacterium]	gene_101047	-
gene_101048	-	gene_101048	[Uncultured bacterium]	gene_101048	-
gene_101049	-	gene_101049	[Uncultured bacterium]	gene_101049	-
gene_10105	-	gene_10105	[-]	gene_10105	-
gene_101050	-	gene_101050	[Uncultured bacterium]	gene_101050	-
gene_101051	-	gene_101051	[Uncultured bacterium]	gene_101051	-
gene_101052	-	gene_101052	[Uncultured bacterium]	gene_101052	-
gene_101053	-	gene_101053	[-]	gene_101053	-
gene_101054	[MAG: Oscillospiraceae]	gene_101054	[-]	gene_101054	-
gene_101055	-	gene_101055	[-]	gene_101055	-
gene_101056	-	gene_101056	[-]	gene_101056	-
gene_101057	-	gene_101057	[-]	gene_101057	-
gene_101058	-	gene_101058	[-]	gene_101058	-
gene_101059	-	gene_101059	[-]	gene_101059	-
gene_10106	-	gene_10106	[-]	gene_10106	-
gene_101060	-	gene_101060	[-]	gene_101060	-
gene_101061	-	gene_101061	[-]	gene_101061	-
gene_101062	-	gene_101062	[-]	gene_101062	[Parabacteroides merdae]
gene_101063	-	gene_101063	[-]	gene_101063	[Parabacteroides merdae]
gene_101064	[Parabacteroides merdae]	gene_101064	[-]	gene_101064	[Parabacteroides merdae]
gene_101065	-	gene_101065	[-]	gene_101065	[Bacteroides intestinalis]
gene_101066	-	gene_101066	[-]	gene_101066	[Bacteroides cellulosilyticus]
gene_101067	-	gene_101067	[-]	gene_101067	[Bacteroides cellulosilyticus]
gene_101068	-	gene_101068	[-]	gene_101068	[Bacteroides cellulosilyticus]
gene_101069	-	gene_101069	[-]	gene_101069	[Bacteroides cellulosilyticus]
gene_10107	-	gene_10107	[-]	gene_10107	-
gene_101070	-	gene_101070	[-]	gene_101070	[Bacteroides cellulosilyticus]
gene_101071	-	gene_101071	[-]	gene_101071	[Bacteroides cellulosilyticus]
gene_101072	-	gene_101072	[-]	gene_101072	[Bacteroides cellulosilyticus]
gene_101073	-	gene_101073	[-]	gene_101073	[Bacteroides cellulosilyticus]
gene_101074	-	gene_101074	[-]	gene_101074	[Bacteroides cellulosilyticus]
gene_101075	-	gene_101075	[-]	gene_101075	[Bacteroides cellulosilyticus]
gene_101076	-	gene_101076	[-]	gene_101076	[Bacteroides cellulosilyticus]
gene_101077	[Bacteroides cellulosilyticus]	gene_101077	[-]	gene_101077	[Bacteroides cellulosilyticus]
gene_101078	[Bacteroides cellulosilyticus]	gene_101078	[-]	gene_101078	[Bacteroides cellulosilyticus]
gene_101079	[Bacteroides cellulosilyticus]	gene_101079	[-]	gene_101079	[Bacteroides cellulosilyticus]
gene_10108	-	gene_10108	[-]	gene_10108	-
gene_101080	-	gene_101080	[-]	gene_101080	-
gene_101081	-	gene_101081	[-]	gene_101081	-
gene_101082	[Bacteroides eggerthii]	gene_101082	[Bacteroides eggerthii]	gene_101082	[Bacteroides stercoris]
gene_101083	-	gene_101083	[Bacteroides eggerthii]	gene_101083	[Bacteroides eggerthii]
gene_101084	-	gene_101084	[Bacteroides eggerthii]	gene_101084	[Bacteroides stercoris]
gene_101085	-	gene_101085	[Bacteroides eggerthii]	gene_101085	[Bacteroides stercoris]
gene_101086	-	gene_101086	[Bacteroides eggerthii]	gene_101086	[Bacteroides stercoris]
gene_101087	-	gene_101087	[Bacteroides eggerthii]	gene_101087	[Bacteroides stercoris]
gene_101088	-	gene_101088	[Bacteroides eggerthii]	gene_101088	[Bacteroides eggerthii]
gene_101089	-	gene_101089	[Bacteroides eggerthii]	gene_101089	[Bacteroides eggerthii]
gene_10109	-	gene_10109	[-]	gene_10109	-
gene_101090	-	gene_101090	[-]	gene_101090	-
gene_101091	-	gene_101091	[-]	gene_101091	-
gene_101092	-	gene_101092	[-]	gene_101092	[Faecalibacterium duncaniae]
gene_101093	-	gene_101093	[-]	gene_101093	-
gene_101094	-	gene_101094	[-]	gene_101094	-
gene_101095	-	gene_101095	[-]	gene_101095	-
gene_101096	[Sutterella faecalis]	gene_101096	[Sutterella faecalis]	gene_101096	[Sutterella faecalis]
gene_101097	[Sutterella faecalis]	gene_101097	[Sutterella faecalis]	gene_101097	[Sutterella faecalis]
gene_101098	-	gene_101098	[-]	gene_101098	[Faecalibacterium prausnitzii]
gene_101099	-	gene_101099	[-]	gene_101099	-
gene_1011	[Bacteroides eggerthii]	gene_1011	[-]	gene_1011	[Bacteroides stercoris]
gene_10110	-	gene_10110	[-]	gene_10110	-
gene_101100	-	gene_101100	[-]	gene_101100	-
gene_101101	-	gene_101101	[-]	gene_101101	-
gene_101102	-	gene_101102	[-]	gene_101102	[Eubacterium siraeum]
gene_101103	-	gene_101103	[-]	gene_101103	-
gene_101104	-	gene_101104	[-]	gene_101104	-
gene_101105	-	gene_101105	[-]	gene_101105	-
gene_101106	-	gene_101106	[-]	gene_101106	-
gene_101107	-	gene_101107	[-]	gene_101107	-
gene_101108	-	gene_101108	[-]	gene_101108	-
gene_101109	[Alistipes onderdonkii]	gene_101109	[-]	gene_101109	[Alistipes onderdonkii]
gene_10111	-	gene_10111	[-]	gene_10111	-
gene_101110	-	gene_101110	[-]	gene_101110	[Alistipes onderdonkii]
gene_101111	[Alistipes onderdonkii]	gene_101111	[-]	gene_101111	[Alistipes shahii]
gene_101112	-	gene_101112	[-]	gene_101112	[Alistipes onderdonkii]
gene_101113	[Alistipes onderdonkii]	gene_101113	[-]	gene_101113	[Alistipes onderdonkii]
gene_101114	-	gene_101114	[-]	gene_101114	[Alistipes onderdonkii]
gene_101115	[Alistipes onderdonkii]	gene_101115	[-]	gene_101115	[Alistipes onderdonkii]
gene_101116	-	gene_101116	[-]	gene_101116	[Alistipes onderdonkii]
gene_101117	[Alistipes onderdonkii]	gene_101117	[-]	gene_101117	[Alistipes onderdonkii]
gene_101118	-	gene_101118	[-]	gene_101118	[Alistipes onderdonkii]
gene_101119	-	gene_101119	[-]	gene_101119	-
gene_10112	-	gene_10112	[-]	gene_10112	[uncultured Clostridia]
gene_101120	-	gene_101120	[-]	gene_101120	[Faecalibacterium duncaniae]
gene_101121	[Faecalibacterium prausnitzii]	gene_101121	[-]	gene_101121	[Faecalibacterium duncaniae]
gene_101122	-	gene_101122	[-]	gene_101122	[Faecalibacterium duncaniae]
gene_101123	-	gene_101123	[-]	gene_101123	-
gene_101124	[[Ruminococcus] torques]	gene_101124	[[Ruminococcus] torques]	gene_101124	[[Ruminococcus] torques]
gene_101125	-	gene_101125	[-]	gene_101125	-
gene_101126	[Rothia mucilaginosa]	gene_101126	[Rothia mucilaginosa]	gene_101126	-
gene_101127	-	gene_101127	[-]	gene_101127	-
gene_101128	-	gene_101128	[-]	gene_101128	-
gene_101129	-	gene_101129	[-]	gene_101129	-
gene_10113	-	gene_10113	[-]	gene_10113	-
gene_101130	[Bacteroides eggerthii]	gene_101130	[-]	gene_101130	[Bacteroides stercoris]
gene_101131	-	gene_101131	[-]	gene_101131	[Bacteroides eggerthii]
gene_101132	-	gene_101132	[-]	gene_101132	[Bacteroides eggerthii]
gene_101133	-	gene_101133	[-]	gene_101133	[Bacteroides eggerthii]
gene_101134	[Bacteroides eggerthii]	gene_101134	[-]	gene_101134	[Bacteroides stercoris]
gene_101135	-	gene_101135	[-]	gene_101135	-
gene_101136	-	gene_101136	[-]	gene_101136	-
gene_101137	-	gene_101137	[-]	gene_101137	-
gene_101138	-	gene_101138	[-]	gene_101138	-
gene_101139	-	gene_101139	[-]	gene_101139	-
gene_10114	-	gene_10114	[-]	gene_10114	-
gene_101140	-	gene_101140	[-]	gene_101140	[Blautia wexlerae]
gene_101141	-	gene_101141	[-]	gene_101141	[Blautia wexlerae]
gene_101142	-	gene_101142	[-]	gene_101142	[Blautia wexlerae]
gene_101143	-	gene_101143	[-]	gene_101143	[Blautia wexlerae]
gene_101144	-	gene_101144	[-]	gene_101144	-
gene_101145	-	gene_101145	[-]	gene_101145	[Enterocloster clostridioformis]
gene_101146	-	gene_101146	[-]	gene_101146	[Ruminococcus torques]
gene_101147	[Enterocloster bolteae]	gene_101147	[-]	gene_101147	[Ruminococcus torques]
gene_101148	-	gene_101148	[-]	gene_101148	[Ruminococcus torques]
gene_101149	-	gene_101149	[-]	gene_101149	-
gene_10115	-	gene_10115	[-]	gene_10115	-
gene_101150	-	gene_101150	[-]	gene_101150	[Faecalibacterium prausnitzii]
gene_101151	-	gene_101151	[-]	gene_101151	-
gene_101152	-	gene_101152	[-]	gene_101152	-
gene_101153	-	gene_101153	[-]	gene_101153	-
gene_101154	-	gene_101154	[-]	gene_101154	-
gene_101155	-	gene_101155	[-]	gene_101155	[Blautia wexlerae]
gene_101156	-	gene_101156	[-]	gene_101156	[Clostridiaceae bacterium]
gene_101157	-	gene_101157	[-]	gene_101157	-
gene_101158	-	gene_101158	[-]	gene_101158	-
gene_101159	[Sutterella faecalis]	gene_101159	[Sutterella faecalis]	gene_101159	[Sutterella faecalis]
gene_10116	[Oryza sativa]	gene_10116	[-]	gene_10116	-
gene_101160	-	gene_101160	[-]	gene_101160	-
gene_101161	-	gene_101161	[-]	gene_101161	-
gene_101162	-	gene_101162	[-]	gene_101162	-
gene_101163	-	gene_101163	[-]	gene_101163	[MAG: Flavonifractor plautii]
gene_101164	-	gene_101164	[-]	gene_101164	-
gene_101165	-	gene_101165	[-]	gene_101165	-
gene_101166	-	gene_101166	[-]	gene_101166	[Bifidobacterium pseudocatenulatum]
gene_101167	-	gene_101167	[-]	gene_101167	[Megamonas funiformis]
gene_101168	-	gene_101168	[-]	gene_101168	-
gene_101169	-	gene_101169	[-]	gene_101169	-
gene_10117	[Bacillus altitudinis]	gene_10117	[-]	gene_10117	-
gene_101170	-	gene_101170	[-]	gene_101170	-
gene_101171	-	gene_101171	[-]	gene_101171	-
gene_101172	-	gene_101172	[-]	gene_101172	-
gene_101173	-	gene_101173	[-]	gene_101173	-
gene_101174	-	gene_101174	[-]	gene_101174	-
gene_101175	-	gene_101175	[-]	gene_101175	-
gene_101176	[Bacteroides caccae]	gene_101176	[Bacteroides caccae]	gene_101176	[Bacteroides caccae]
gene_101177	-	gene_101177	[-]	gene_101177	[Phocaeicola vulgatus]
gene_101178	-	gene_101178	[-]	gene_101178	[Anaerobutyricum hallii]
gene_101179	-	gene_101179	[-]	gene_101179	-
gene_10118	-	gene_10118	[-]	gene_10118	-
gene_101180	-	gene_101180	[-]	gene_101180	[Bacteroides zhangwenhongii]
gene_101181	-	gene_101181	[-]	gene_101181	-
gene_101182	-	gene_101182	[-]	gene_101182	[Blautia wexlerae]
gene_101183	-	gene_101183	[-]	gene_101183	-
gene_101184	-	gene_101184	[-]	gene_101184	-
gene_101185	-	gene_101185	[-]	gene_101185	-
gene_101186	-	gene_101186	[-]	gene_101186	-
gene_101187	-	gene_101187	[-]	gene_101187	-
gene_101188	-	gene_101188	[-]	gene_101188	[Sutterella faecalis]
gene_101189	-	gene_101189	[-]	gene_101189	[Sutterella faecalis]
gene_10119	[Saccharopolyspora gloriosae]	gene_10119	[-]	gene_10119	-
gene_101190	[Sutterella faecalis]	gene_101190	[-]	gene_101190	[Sutterella faecalis]
gene_101191	-	gene_101191	[-]	gene_101191	-
gene_101192	[Butyricimonas virosa]	gene_101192	[-]	gene_101192	-
gene_101193	-	gene_101193	[-]	gene_101193	-
gene_101194	-	gene_101194	[-]	gene_101194	-
gene_101195	-	gene_101195	[-]	gene_101195	-
gene_101196	-	gene_101196	[-]	gene_101196	[Dorea longicatena]
gene_101197	-	gene_101197	[-]	gene_101197	-
gene_101198	[Bacteroides caccae]	gene_101198	[Bacteroides caccae]	gene_101198	[Bacteroides caccae]
gene_101199	[Klebsiella pneumoniae]	gene_101199	[Klebsiella pneumoniae]	gene_101199	[Klebsiella pneumoniae]
gene_1012	-	gene_1012	[-]	gene_1012	[Bacteroides stercoris]
gene_10120	[Harmothoe impar]	gene_10120	[-]	gene_10120	-
gene_101200	-	gene_101200	[-]	gene_101200	-
gene_101201	-	gene_101201	[-]	gene_101201	-
gene_101202	-	gene_101202	[-]	gene_101202	-
gene_101203	-	gene_101203	[-]	gene_101203	-
gene_101204	-	gene_101204	[-]	gene_101204	-
gene_101205	-	gene_101205	[-]	gene_101205	-
gene_101206	-	gene_101206	[-]	gene_101206	-
gene_101207	-	gene_101207	[-]	gene_101207	-
gene_101208	-	gene_101208	[Blautia sp. SC05B48]	gene_101208	[Blautia wexlerae]
gene_101209	[Blautia sp. SC05B48]	gene_101209	[Blautia sp. SC05B48]	gene_101209	-
gene_10121	-	gene_10121	[-]	gene_10121	-
gene_101210	-	gene_101210	[Blautia sp. SC05B48]	gene_101210	-
gene_101211	-	gene_101211	[Blautia sp. SC05B48]	gene_101211	[Roseburia intestinalis]
gene_101212	-	gene_101212	[Blautia sp. SC05B48]	gene_101212	-
gene_101213	[Blautia sp. SC05B48]	gene_101213	[Blautia sp. SC05B48]	gene_101213	[Dorea longicatena]
gene_101214	-	gene_101214	[Blautia sp. SC05B48]	gene_101214	-
gene_101215	-	gene_101215	[Blautia sp. SC05B48]	gene_101215	-
gene_101216	-	gene_101216	[Blautia sp. SC05B48]	gene_101216	[Ruminococcus obeum]
gene_101217	-	gene_101217	[Blautia sp. SC05B48]	gene_101217	-
gene_101218	-	gene_101218	[Blautia sp. SC05B48]	gene_101218	[MAG: Clostridiaceae bacterium]
gene_101219	-	gene_101219	[Blautia sp. SC05B48]	gene_101219	[Ruminococcus obeum]
gene_10122	-	gene_10122	[-]	gene_10122	-
gene_101220	-	gene_101220	[Blautia sp. SC05B48]	gene_101220	-
gene_101221	[Blautia sp. SC05B48]	gene_101221	[Blautia sp. SC05B48]	gene_101221	-
gene_101222	-	gene_101222	[Blautia sp. SC05B48]	gene_101222	-
gene_101223	-	gene_101223	[Blautia sp. SC05B48]	gene_101223	[Dorea longicatena]
gene_101224	-	gene_101224	[Blautia sp. SC05B48]	gene_101224	-
gene_101225	-	gene_101225	[Blautia sp. SC05B48]	gene_101225	[Ruminococcus obeum]
gene_101226	-	gene_101226	[Blautia sp. SC05B48]	gene_101226	-
gene_101227	-	gene_101227	[Blautia sp. SC05B48]	gene_101227	[Ruminococcus obeum]
gene_101228	[Blautia sp. SC05B48]	gene_101228	[Blautia sp. SC05B48]	gene_101228	[Blautia wexlerae]
gene_101229	-	gene_101229	[Blautia sp. SC05B48]	gene_101229	-
gene_10123	-	gene_10123	[-]	gene_10123	-
gene_101230	-	gene_101230	[Blautia sp. SC05B48]	gene_101230	-
gene_101231	-	gene_101231	[Blautia sp. SC05B48]	gene_101231	-
gene_101232	[Blautia sp. SC05B48]	gene_101232	[Blautia sp. SC05B48]	gene_101232	-
gene_101233	-	gene_101233	[Blautia sp. SC05B48]	gene_101233	[Blautia wexlerae]
gene_101234	[Blautia sp. KLE 1732 HM 1032]	gene_101234	[Blautia sp. SC05B48]	gene_101234	-
gene_101235	-	gene_101235	[Blautia sp. SC05B48]	gene_101235	-
gene_101236	-	gene_101236	[Blautia sp. SC05B48]	gene_101236	[Ruminococcus torques]
gene_101237	-	gene_101237	[Blautia sp. SC05B48]	gene_101237	-
gene_101238	-	gene_101238	[Blautia sp. SC05B48]	gene_101238	-
gene_101239	-	gene_101239	[Blautia sp. SC05B48]	gene_101239	-
gene_10124	[Phascolarctobacterium faecium]	gene_10124	[Phascolarctobacterium faecium]	gene_10124	[Phascolarctobacterium faecium]
gene_101240	-	gene_101240	[Blautia sp. SC05B48]	gene_101240	-
gene_101241	-	gene_101241	[Blautia sp. SC05B48]	gene_101241	-
gene_101242	-	gene_101242	[Blautia sp. SC05B48]	gene_101242	-
gene_101243	-	gene_101243	[Blautia sp. SC05B48]	gene_101243	-
gene_101244	-	gene_101244	[Blautia sp. SC05B48]	gene_101244	-
gene_101245	-	gene_101245	[Blautia sp. SC05B48]	gene_101245	-
gene_101246	-	gene_101246	[Blautia sp. SC05B48]	gene_101246	-
gene_101247	-	gene_101247	[Blautia sp. SC05B48]	gene_101247	-
gene_101248	-	gene_101248	[Blautia sp. SC05B48]	gene_101248	-
gene_101249	-	gene_101249	[Blautia sp. SC05B48]	gene_101249	-
gene_10125	[MAG: Clostridiaceae]	gene_10125	[MAG: Clostridiaceae]	gene_10125	-
gene_101250	-	gene_101250	[Blautia sp. SC05B48]	gene_101250	-
gene_101251	-	gene_101251	[Blautia sp. SC05B48]	gene_101251	-
gene_101252	-	gene_101252	[Blautia sp. SC05B48]	gene_101252	-
gene_101253	-	gene_101253	[Blautia sp. SC05B48]	gene_101253	-
gene_101254	-	gene_101254	[Blautia sp. SC05B48]	gene_101254	-
gene_101255	-	gene_101255	[Blautia sp. SC05B48]	gene_101255	[Eubacterium rectale]
gene_101256	-	gene_101256	[Blautia sp. SC05B48]	gene_101256	-
gene_101257	-	gene_101257	[Blautia sp. SC05B48]	gene_101257	-
gene_101258	-	gene_101258	[Blautia sp. SC05B48]	gene_101258	[Ruminococcus obeum]
gene_101259	-	gene_101259	[Blautia sp. SC05B48]	gene_101259	[MAG: Clostridiaceae bacterium]
gene_10126	[Bifidobacterium pseudocatenulatum]	gene_10126	[Bifidobacterium pseudocatenulatum]	gene_10126	[Bifidobacterium pseudocatenulatum]
gene_101260	[Faecalibacterium prausnitzii]	gene_101260	[Faecalibacterium prausnitzii]	gene_101260	[Faecalibacterium prausnitzii]
gene_101261	[Flavonifractor plautii]	gene_101261	[Faecalibacterium prausnitzii]	gene_101261	[Faecalibacterium prausnitzii]
gene_101262	[Flavonifractor plautii]	gene_101262	[Faecalibacterium prausnitzii]	gene_101262	[Faecalibacterium prausnitzii]
gene_101263	[Flavonifractor plautii]	gene_101263	[Faecalibacterium prausnitzii]	gene_101263	[Faecalibacterium prausnitzii]
gene_101264	-	gene_101264	[-]	gene_101264	-
gene_101265	-	gene_101265	[-]	gene_101265	-
gene_101266	-	gene_101266	[-]	gene_101266	-
gene_101267	-	gene_101267	[-]	gene_101267	-
gene_101268	-	gene_101268	[-]	gene_101268	-
gene_101269	[[Ruminococcus] torques]	gene_101269	[[Ruminococcus] torques]	gene_101269	[[Ruminococcus] torques]
gene_10127	[Lachnospiraceae bacterium]	gene_10127	[Lachnospiraceae bacterium]	gene_10127	[MAG: Clostridiaceae bacterium]
gene_101270	[Legionella pneumophila]	gene_101270	[Legionella pneumophila]	gene_101270	-
gene_101271	-	gene_101271	[Legionella pneumophila]	gene_101271	-
gene_101272	-	gene_101272	[-]	gene_101272	-
gene_101273	[Coprococcus eutactus]	gene_101273	[-]	gene_101273	-
gene_101274	-	gene_101274	[-]	gene_101274	[Faecalibacterium prausnitzii]
gene_101275	-	gene_101275	[-]	gene_101275	[Phocaeicola dorei]
gene_101276	-	gene_101276	[-]	gene_101276	-
gene_101277	-	gene_101277	[-]	gene_101277	-
gene_101278	-	gene_101278	[-]	gene_101278	[Bacteroides caccae]
gene_101279	-	gene_101279	[-]	gene_101279	-
gene_10128	[Lachnospiraceae bacterium]	gene_10128	[Lachnospiraceae bacterium]	gene_10128	[MAG: Clostridiaceae bacterium]
gene_101280	-	gene_101280	[-]	gene_101280	-
gene_101281	[Faecalibacterium prausnitzii]	gene_101281	[-]	gene_101281	[Faecalibacterium prausnitzii]
gene_101282	-	gene_101282	[-]	gene_101282	[Parabacteroides distasonis]
gene_101283	[MAG: Parabacteroides]	gene_101283	[-]	gene_101283	[Parabacteroides distasonis]
gene_101284	[Parabacteroides distasonis]	gene_101284	[-]	gene_101284	[Parabacteroides distasonis]
gene_101285	[Bacteroides intestinalis]	gene_101285	[-]	gene_101285	[Bacteroides intestinalis]
gene_101286	-	gene_101286	[-]	gene_101286	[Bacteroides intestinalis]
gene_101287	-	gene_101287	[-]	gene_101287	-
gene_101288	[Anaerotruncus colihominis]	gene_101288	[Anaerotruncus colihominis]	gene_101288	[Anaerotruncus colihominis]
gene_101289	-	gene_101289	[-]	gene_101289	-
gene_10129	[Bacteroides caccae]	gene_10129	[Bacteroides caccae]	gene_10129	[Bacteroides caccae]
gene_101290	-	gene_101290	[-]	gene_101290	-
gene_101291	-	gene_101291	[-]	gene_101291	-
gene_101292	-	gene_101292	[-]	gene_101292	-
gene_101293	-	gene_101293	[-]	gene_101293	-
gene_101294	[[Ruminococcus] torques]	gene_101294	[[Ruminococcus] torques]	gene_101294	[[Ruminococcus] torques]
gene_101295	[Escherichia coli]	gene_101295	[Escherichia coli]	gene_101295	[Escherichia coli]
gene_101296	-	gene_101296	[-]	gene_101296	-
gene_101297	-	gene_101297	[-]	gene_101297	-
gene_101298	-	gene_101298	[-]	gene_101298	-
gene_101299	-	gene_101299	[-]	gene_101299	-
gene_1013	[Sutterella faecalis]	gene_1013	[Sutterella faecalis]	gene_1013	[Sutterella faecalis]
gene_10130	-	gene_10130	[-]	gene_10130	[Ruminococcus obeum]
gene_101300	-	gene_101300	[-]	gene_101300	-
gene_101301	[Bacteroides caccae]	gene_101301	[Bacteroides caccae]	gene_101301	[Bacteroides caccae]
gene_101302	-	gene_101302	[-]	gene_101302	[Faecalibacterium prausnitzii]
gene_101303	-	gene_101303	[-]	gene_101303	-
gene_101304	-	gene_101304	[-]	gene_101304	-
gene_101305	-	gene_101305	[-]	gene_101305	-
gene_101306	-	gene_101306	[-]	gene_101306	[Alistipes finegoldii]
gene_101307	-	gene_101307	[-]	gene_101307	[Alistipes onderdonkii]
gene_101308	-	gene_101308	[-]	gene_101308	[Blautia wexlerae]
gene_101309	-	gene_101309	[-]	gene_101309	-
gene_10131	-	gene_10131	[-]	gene_10131	-
gene_101310	[Anaerotruncus colihominis]	gene_101310	[-]	gene_101310	[Anaerotruncus colihominis]
gene_101311	[Anaerotruncus colihominis]	gene_101311	[-]	gene_101311	[Anaerotruncus colihominis]
gene_101312	-	gene_101312	[-]	gene_101312	-
gene_101313	-	gene_101313	[-]	gene_101313	[Simiaoa sunii]
gene_101314	-	gene_101314	[-]	gene_101314	[Coprococcus comes]
gene_101315	-	gene_101315	[-]	gene_101315	-
gene_101316	-	gene_101316	[-]	gene_101316	-
gene_101317	-	gene_101317	[-]	gene_101317	-
gene_101318	-	gene_101318	[-]	gene_101318	[Anaerobutyricum hallii]
gene_101319	-	gene_101319	[-]	gene_101319	[Roseburia intestinalis]
gene_10132	-	gene_10132	[-]	gene_10132	-
gene_101320	-	gene_101320	[-]	gene_101320	[Marvinbryantia formatexigens]
gene_101321	-	gene_101321	[-]	gene_101321	-
gene_101322	-	gene_101322	[-]	gene_101322	-
gene_101323	-	gene_101323	[-]	gene_101323	-
gene_101324	-	gene_101324	[-]	gene_101324	-
gene_101325	-	gene_101325	[-]	gene_101325	-
gene_101326	-	gene_101326	[-]	gene_101326	-
gene_101327	-	gene_101327	[-]	gene_101327	-
gene_101328	-	gene_101328	[-]	gene_101328	-
gene_101329	-	gene_101329	[-]	gene_101329	-
gene_10133	-	gene_10133	[-]	gene_10133	[Clostridiaceae bacterium]
gene_101330	[Sutterella faecalis]	gene_101330	[Sutterella faecalis]	gene_101330	[Sutterella faecalis]
gene_101331	-	gene_101331	[-]	gene_101331	-
gene_101332	-	gene_101332	[-]	gene_101332	-
gene_101333	-	gene_101333	[-]	gene_101333	-
gene_101334	-	gene_101334	[-]	gene_101334	-
gene_101335	[Bacteroides ovatus]	gene_101335	[Bacteroides ovatus]	gene_101335	[Bacteroides ovatus]
gene_101336	-	gene_101336	[MAG: Oscillospiraceae]	gene_101336	-
gene_101337	-	gene_101337	[MAG: Oscillospiraceae]	gene_101337	-
gene_101338	-	gene_101338	[MAG: Oscillospiraceae]	gene_101338	-
gene_101339	-	gene_101339	[MAG: Oscillospiraceae]	gene_101339	[Clostridiaceae bacterium]
gene_10134	-	gene_10134	[-]	gene_10134	[MAG: Flavonifractor plautii]
gene_101340	[MAG: Oscillospiraceae]	gene_101340	[MAG: Oscillospiraceae]	gene_101340	-
gene_101341	[MAG: Oscillospiraceae]	gene_101341	[MAG: Oscillospiraceae]	gene_101341	-
gene_101342	-	gene_101342	[MAG: Oscillospiraceae]	gene_101342	-
gene_101343	-	gene_101343	[MAG: Oscillospiraceae]	gene_101343	[Faecalibacterium prausnitzii]
gene_101344	-	gene_101344	[MAG: Oscillospiraceae]	gene_101344	[Faecalibacterium prausnitzii]
gene_101345	-	gene_101345	[MAG: Oscillospiraceae]	gene_101345	[Faecalibacterium prausnitzii]
gene_101346	-	gene_101346	[MAG: Oscillospiraceae]	gene_101346	-
gene_101347	-	gene_101347	[MAG: Oscillospiraceae]	gene_101347	-
gene_101348	-	gene_101348	[-]	gene_101348	-
gene_101349	-	gene_101349	[MAG TPA asm:]	gene_101349	[Lachnospiraceae bacterium]
gene_10135	-	gene_10135	[-]	gene_10135	-
gene_101350	-	gene_101350	[MAG TPA asm:]	gene_101350	-
gene_101351	-	gene_101351	[MAG TPA asm:]	gene_101351	-
gene_101352	-	gene_101352	[MAG TPA asm:]	gene_101352	-
gene_101353	-	gene_101353	[MAG TPA asm:]	gene_101353	-
gene_101354	-	gene_101354	[MAG TPA asm:]	gene_101354	-
gene_101355	[Tortricodes alternella]	gene_101355	[MAG TPA asm:]	gene_101355	-
gene_101356	-	gene_101356	[MAG TPA asm:]	gene_101356	-
gene_101357	-	gene_101357	[MAG TPA asm:]	gene_101357	-
gene_101358	-	gene_101358	[MAG TPA asm:]	gene_101358	-
gene_101359	-	gene_101359	[MAG TPA asm:]	gene_101359	-
gene_10136	-	gene_10136	[-]	gene_10136	[Ruminococcus obeum]
gene_101360	-	gene_101360	[MAG TPA asm:]	gene_101360	-
gene_101361	-	gene_101361	[MAG TPA asm:]	gene_101361	-
gene_101362	-	gene_101362	[MAG TPA asm:]	gene_101362	[[Ruminococcus] gnavus]
gene_101363	-	gene_101363	[MAG TPA asm:]	gene_101363	-
gene_101364	-	gene_101364	[-]	gene_101364	-
gene_101365	-	gene_101365	[-]	gene_101365	-
gene_101366	-	gene_101366	[-]	gene_101366	-
gene_101367	-	gene_101367	[-]	gene_101367	-
gene_101368	-	gene_101368	[-]	gene_101368	-
gene_101369	-	gene_101369	[-]	gene_101369	-
gene_10137	[Gordonibacter urolithinfaciens]	gene_10137	[Gordonibacter pamelaeae]	gene_10137	[Gordonibacter pamelaeae]
gene_101370	[Roseburia intestinalis]	gene_101370	[-]	gene_101370	[Roseburia intestinalis]
gene_101371	-	gene_101371	[-]	gene_101371	[Faecalibacterium prausnitzii]
gene_101372	-	gene_101372	[-]	gene_101372	[Faecalibacterium prausnitzii]
gene_101373	-	gene_101373	[-]	gene_101373	-
gene_101374	-	gene_101374	[-]	gene_101374	-
gene_101375	[Faecalibacterium prausnitzii]	gene_101375	[MAG: Oscillospiraceae]	gene_101375	[Faecalibacterium prausnitzii]
gene_101376	-	gene_101376	[MAG: Oscillospiraceae]	gene_101376	-
gene_101377	-	gene_101377	[-]	gene_101377	[Faecalibacterium duncaniae]
gene_101378	-	gene_101378	[-]	gene_101378	[Roseburia intestinalis]
gene_101379	-	gene_101379	[-]	gene_101379	[Bacteroides cellulosilyticus]
gene_10138	-	gene_10138	[-]	gene_10138	-
gene_101380	[Bacteroides cellulosilyticus]	gene_101380	[-]	gene_101380	[Bacteroides cellulosilyticus]
gene_101381	[Bacteroides intestinalis]	gene_101381	[-]	gene_101381	[Bacteroides intestinalis]
gene_101382	-	gene_101382	[-]	gene_101382	-
gene_101383	-	gene_101383	[-]	gene_101383	[Bacteroides stercoris]
gene_101384	[Bacteroides stercoris]	gene_101384	[-]	gene_101384	[Bacteroides eggerthii]
gene_101385	-	gene_101385	[Lachnospiraceae bacterium]	gene_101385	-
gene_101386	-	gene_101386	[Lachnospiraceae bacterium]	gene_101386	-
gene_101387	-	gene_101387	[-]	gene_101387	-
gene_101388	-	gene_101388	[-]	gene_101388	-
gene_101389	-	gene_101389	[-]	gene_101389	-
gene_10139	-	gene_10139	[-]	gene_10139	-
gene_101390	-	gene_101390	[-]	gene_101390	-
gene_101391	-	gene_101391	[-]	gene_101391	-
gene_101392	-	gene_101392	[-]	gene_101392	-
gene_101393	-	gene_101393	[-]	gene_101393	-
gene_101394	-	gene_101394	[-]	gene_101394	-
gene_101395	-	gene_101395	[-]	gene_101395	-
gene_101396	-	gene_101396	[-]	gene_101396	-
gene_101397	-	gene_101397	[-]	gene_101397	-
gene_101398	-	gene_101398	[-]	gene_101398	-
gene_101399	-	gene_101399	[-]	gene_101399	-
gene_1014	[Sutterella faecalis]	gene_1014	[Sutterella faecalis]	gene_1014	[Sutterella faecalis]
gene_10140	-	gene_10140	[-]	gene_10140	-
gene_101400	-	gene_101400	[-]	gene_101400	-
gene_101401	-	gene_101401	[-]	gene_101401	-
gene_101402	-	gene_101402	[-]	gene_101402	-
gene_101403	-	gene_101403	[-]	gene_101403	-
gene_101404	-	gene_101404	[-]	gene_101404	-
gene_101405	-	gene_101405	[-]	gene_101405	-
gene_101406	-	gene_101406	[-]	gene_101406	-
gene_101407	-	gene_101407	[-]	gene_101407	-
gene_101408	-	gene_101408	[-]	gene_101408	-
gene_101409	-	gene_101409	[-]	gene_101409	[Faecalibacterium prausnitzii]
gene_10141	-	gene_10141	[-]	gene_10141	-
gene_101410	-	gene_101410	[-]	gene_101410	-
gene_101411	[Bacteroides intestinalis]	gene_101411	[-]	gene_101411	[Bacteroides intestinalis]
gene_101412	-	gene_101412	[-]	gene_101412	[Bacteroides intestinalis]
gene_101413	-	gene_101413	[-]	gene_101413	[Faecalibacterium prausnitzii]
gene_101414	-	gene_101414	[-]	gene_101414	[Faecalibacterium prausnitzii]
gene_101415	[MAG: Oscillospiraceae]	gene_101415	[-]	gene_101415	[Faecalibacterium prausnitzii]
gene_101416	[Faecalibacterium prausnitzii]	gene_101416	[-]	gene_101416	[Faecalibacterium prausnitzii]
gene_101417	[Bacteroides ovatus]	gene_101417	[-]	gene_101417	[Bacteroides xylanisolvens]
gene_101418	-	gene_101418	[-]	gene_101418	[Bacteroides thetaiotaomicron]
gene_101419	[Bacteroides thetaiotaomicron]	gene_101419	[Bacteroides thetaiotaomicron]	gene_101419	[Bacteroides thetaiotaomicron]
gene_10142	-	gene_10142	[-]	gene_10142	-
gene_101420	[Bacteroides thetaiotaomicron]	gene_101420	[Bacteroides thetaiotaomicron]	gene_101420	[Bacteroides thetaiotaomicron]
gene_101421	[Bacteroides thetaiotaomicron]	gene_101421	[Bacteroides thetaiotaomicron]	gene_101421	[Bacteroides thetaiotaomicron]
gene_101422	-	gene_101422	[-]	gene_101422	[Clostridiaceae bacterium]
gene_101423	-	gene_101423	[-]	gene_101423	-
gene_101424	-	gene_101424	[-]	gene_101424	-
gene_101425	-	gene_101425	[-]	gene_101425	-
gene_101426	[Klebsiella pneumoniae]	gene_101426	[Klebsiella pneumoniae]	gene_101426	[Klebsiella pneumoniae]
gene_101427	-	gene_101427	[-]	gene_101427	-
gene_101428	[Anaerobutyricum hallii]	gene_101428	[-]	gene_101428	[Anaerobutyricum hallii]
gene_101429	[Bacteroides intestinalis]	gene_101429	[-]	gene_101429	[Bacteroides intestinalis]
gene_10143	-	gene_10143	[-]	gene_10143	[Faecalibacterium duncaniae]
gene_101430	[Bacteroides intestinalis]	gene_101430	[-]	gene_101430	[Bacteroides intestinalis]
gene_101431	-	gene_101431	[-]	gene_101431	[Bacteroides intestinalis]
gene_101432	-	gene_101432	[MAG: Oscillospiraceae]	gene_101432	[Clostridiales bacterium]
gene_101433	[MAG: Oscillospiraceae]	gene_101433	[MAG: Oscillospiraceae]	gene_101433	-
gene_101434	-	gene_101434	[MAG: Oscillospiraceae]	gene_101434	-
gene_101435	[Acronicta leporina]	gene_101435	[MAG: Oscillospiraceae]	gene_101435	-
gene_101436	-	gene_101436	[MAG: Oscillospiraceae]	gene_101436	-
gene_101437	-	gene_101437	[MAG: Oscillospiraceae]	gene_101437	-
gene_101438	-	gene_101438	[MAG: Oscillospiraceae]	gene_101438	-
gene_101439	-	gene_101439	[MAG: Oscillospiraceae]	gene_101439	-
gene_10144	-	gene_10144	[-]	gene_10144	[Faecalibacterium prausnitzii]
gene_101440	-	gene_101440	[MAG: Oscillospiraceae]	gene_101440	-
gene_101441	-	gene_101441	[MAG: Oscillospiraceae]	gene_101441	-
gene_101442	-	gene_101442	[MAG: Oscillospiraceae]	gene_101442	-
gene_101443	-	gene_101443	[MAG: Oscillospiraceae]	gene_101443	-
gene_101444	-	gene_101444	[MAG: Oscillospiraceae]	gene_101444	-
gene_101445	-	gene_101445	[-]	gene_101445	[[Ruminococcus] torques]
gene_101446	-	gene_101446	[-]	gene_101446	-
gene_101447	-	gene_101447	[-]	gene_101447	[Faecalibacterium prausnitzii]
gene_101448	-	gene_101448	[-]	gene_101448	[Clostridiaceae bacterium]
gene_101449	-	gene_101449	[-]	gene_101449	-
gene_10145	-	gene_10145	[-]	gene_10145	[Bacteroides thetaiotaomicron]
gene_101450	-	gene_101450	[-]	gene_101450	-
gene_101451	[Bacteroides uniformis]	gene_101451	[Bacteroides uniformis]	gene_101451	[Bacteroides uniformis]
gene_101452	[Bacteroides uniformis]	gene_101452	[Bacteroides uniformis]	gene_101452	[Bacteroides uniformis]
gene_101453	[Uncultured organism]	gene_101453	[Bacteroides uniformis]	gene_101453	[Bacteroides uniformis]
gene_101454	[Uncultured organism]	gene_101454	[Bacteroides uniformis]	gene_101454	[Bacteroides uniformis]
gene_101455	[Bacteroides uniformis]	gene_101455	[Bacteroides uniformis]	gene_101455	[Bacteroides uniformis]
gene_101456	-	gene_101456	[-]	gene_101456	-
gene_101457	-	gene_101457	[-]	gene_101457	-
gene_101458	[Intestinimonas butyriciproducens]	gene_101458	[-]	gene_101458	[Intestinimonas butyriciproducens]
gene_101459	-	gene_101459	[-]	gene_101459	-
gene_10146	-	gene_10146	[-]	gene_10146	[Ruminococcus obeum]
gene_101460	-	gene_101460	[Bacteroides zhangwenhongii]	gene_101460	[Bacteroides zhangwenhongii]
gene_101461	-	gene_101461	[-]	gene_101461	-
gene_101462	-	gene_101462	[-]	gene_101462	[Faecalibacterium duncaniae]
gene_101463	-	gene_101463	[-]	gene_101463	[Faecalibacterium prausnitzii]
gene_101464	-	gene_101464	[-]	gene_101464	-
gene_101465	-	gene_101465	[-]	gene_101465	-
gene_101466	-	gene_101466	[-]	gene_101466	-
gene_101467	[Blautia wexlerae]	gene_101467	[Blautia wexlerae]	gene_101467	[Blautia wexlerae]
gene_101468	-	gene_101468	[-]	gene_101468	-
gene_101469	-	gene_101469	[-]	gene_101469	-
gene_10147	-	gene_10147	[-]	gene_10147	[Anaerotruncus colihominis]
gene_101470	-	gene_101470	[-]	gene_101470	-
gene_101471	-	gene_101471	[-]	gene_101471	-
gene_101472	-	gene_101472	[-]	gene_101472	[Intestinimonas butyriciproducens]
gene_101473	-	gene_101473	[-]	gene_101473	-
gene_101474	-	gene_101474	[-]	gene_101474	-
gene_101475	[MAG: Bacteroides]	gene_101475	[Bacteroides ovatus]	gene_101475	[Bacteroides xylanisolvens]
gene_101476	-	gene_101476	[-]	gene_101476	[Faecalibacterium prausnitzii]
gene_101477	-	gene_101477	[-]	gene_101477	-
gene_101478	[MAG: Oscillospiraceae]	gene_101478	[-]	gene_101478	-
gene_101479	-	gene_101479	[-]	gene_101479	-
gene_10148	-	gene_10148	[-]	gene_10148	[Bacteroides thetaiotaomicron]
gene_101480	-	gene_101480	[-]	gene_101480	[Escherichia coli]
gene_101481	[Escherichia coli]	gene_101481	[-]	gene_101481	[Escherichia coli]
gene_101482	[Escherichia coli]	gene_101482	[-]	gene_101482	[Escherichia coli]
gene_101483	[Escherichia coli]	gene_101483	[-]	gene_101483	[Escherichia coli]
gene_101484	[Shigella sonnei]	gene_101484	[-]	gene_101484	[Escherichia coli]
gene_101485	[Shigella sonnei]	gene_101485	[-]	gene_101485	[Escherichia coli]
gene_101486	[Phascolarctobacterium faecium]	gene_101486	[Phascolarctobacterium faecium]	gene_101486	[Phascolarctobacterium faecium]
gene_101487	[Phascolarctobacterium faecium]	gene_101487	[Phascolarctobacterium faecium]	gene_101487	[Phascolarctobacterium faecium]
gene_101488	[Sutterella faecalis]	gene_101488	[Sutterella faecalis]	gene_101488	[Sutterella faecalis]
gene_101489	[Sutterella faecalis]	gene_101489	[Sutterella faecalis]	gene_101489	[Sutterella faecalis]
gene_10149	-	gene_10149	[-]	gene_10149	-
gene_101490	-	gene_101490	[-]	gene_101490	[Faecalibacterium prausnitzii]
gene_101491	-	gene_101491	[-]	gene_101491	-
gene_101492	-	gene_101492	[-]	gene_101492	[Faecalibacterium prausnitzii]
gene_101493	-	gene_101493	[-]	gene_101493	[Faecalibacterium duncaniae]
gene_101494	[Faecalibacterium prausnitzii]	gene_101494	[-]	gene_101494	[Faecalibacterium prausnitzii]
gene_101495	-	gene_101495	[-]	gene_101495	[Faecalibacterium prausnitzii]
gene_101496	-	gene_101496	[-]	gene_101496	-
gene_101497	-	gene_101497	[-]	gene_101497	-
gene_101498	-	gene_101498	[-]	gene_101498	-
gene_101499	-	gene_101499	[-]	gene_101499	[Roseburia intestinalis]
gene_1015	[Sutterella faecalis]	gene_1015	[Sutterella faecalis]	gene_1015	[Sutterella faecalis]
gene_10150	-	gene_10150	[-]	gene_10150	-
gene_101500	-	gene_101500	[-]	gene_101500	-
gene_101501	-	gene_101501	[-]	gene_101501	-
gene_101502	-	gene_101502	[MAG: Oscillospiraceae]	gene_101502	[Faecalibacterium duncaniae]
gene_101503	-	gene_101503	[-]	gene_101503	-
gene_101504	[Phascolarctobacterium faecium]	gene_101504	[Phascolarctobacterium faecium]	gene_101504	[Phascolarctobacterium faecium]
gene_101505	-	gene_101505	[-]	gene_101505	[Faecalibacterium prausnitzii]
gene_101506	-	gene_101506	[-]	gene_101506	[Bacteroides cellulosilyticus]
gene_101507	[Roseburia intestinalis]	gene_101507	[Roseburia intestinalis]	gene_101507	[Roseburia intestinalis]
gene_101508	[Roseburia intestinalis]	gene_101508	[Roseburia intestinalis]	gene_101508	[Roseburia intestinalis]
gene_101509	[Uncultured human]	gene_101509	[Dorea formicigenerans]	gene_101509	[Coprococcus comes]
gene_10151	-	gene_10151	[-]	gene_10151	-
gene_101510	-	gene_101510	[-]	gene_101510	-
gene_101511	[Anaerobutyricum hallii]	gene_101511	[Anaerobutyricum hallii]	gene_101511	[Anaerobutyricum hallii]
gene_101512	-	gene_101512	[PREDICTED: Chenopodium]	gene_101512	-
gene_101513	[PREDICTED: Chenopodium]	gene_101513	[PREDICTED: Chenopodium]	gene_101513	-
gene_101514	-	gene_101514	[-]	gene_101514	-
gene_101515	-	gene_101515	[-]	gene_101515	-
gene_101516	-	gene_101516	[-]	gene_101516	-
gene_101517	-	gene_101517	[-]	gene_101517	-
gene_101518	-	gene_101518	[-]	gene_101518	[Lachnospira eligens]
gene_101519	[Vescimonas coprocola]	gene_101519	[-]	gene_101519	[Dysosmobacter welbionis]
gene_10152	-	gene_10152	[-]	gene_10152	-
gene_101520	-	gene_101520	[Clostridiaceae bacterium]	gene_101520	[Clostridiaceae bacterium]
gene_101521	-	gene_101521	[Clostridiaceae bacterium]	gene_101521	[Clostridiaceae bacterium]
gene_101522	[Clostridiaceae bacterium]	gene_101522	[Clostridiaceae bacterium]	gene_101522	[Clostridiaceae bacterium]
gene_101523	-	gene_101523	[-]	gene_101523	[Bacteroides caccae]
gene_101524	-	gene_101524	[-]	gene_101524	[Bacteroides zhangwenhongii]
gene_101525	[MAG TPA asm:]	gene_101525	[-]	gene_101525	-
gene_101526	[MAG TPA asm:]	gene_101526	[-]	gene_101526	-
gene_101527	-	gene_101527	[-]	gene_101527	-
gene_101528	[Gordonibacter pamelaeae]	gene_101528	[-]	gene_101528	[Gordonibacter pamelaeae]
gene_101529	-	gene_101529	[-]	gene_101529	[Gordonibacter pamelaeae]
gene_10153	[Parabacteroides distasonis]	gene_10153	[Parabacteroides distasonis]	gene_10153	[Parabacteroides distasonis]
gene_101530	-	gene_101530	[-]	gene_101530	-
gene_101531	-	gene_101531	[-]	gene_101531	-
gene_101532	-	gene_101532	[-]	gene_101532	-
gene_101533	-	gene_101533	[-]	gene_101533	-
gene_101534	-	gene_101534	[-]	gene_101534	-
gene_101535	-	gene_101535	[-]	gene_101535	-
gene_101536	-	gene_101536	[-]	gene_101536	-
gene_101537	-	gene_101537	[-]	gene_101537	[Streptococcus salivarius]
gene_101538	[Streptococcus parasanguinis]	gene_101538	[-]	gene_101538	[Streptococcus salivarius]
gene_101539	-	gene_101539	[-]	gene_101539	-
gene_10154	[Parabacteroides distasonis]	gene_10154	[Parabacteroides distasonis]	gene_10154	[Parabacteroides distasonis]
gene_101540	-	gene_101540	[-]	gene_101540	-
gene_101541	[Bacteroides thetaiotaomicron]	gene_101541	[Bacteroides thetaiotaomicron]	gene_101541	[Bacteroides faecis]
gene_101542	[Bacteroides thetaiotaomicron]	gene_101542	[Bacteroides thetaiotaomicron]	gene_101542	[Bacteroides thetaiotaomicron]
gene_101543	[Bacteroides thetaiotaomicron]	gene_101543	[Bacteroides thetaiotaomicron]	gene_101543	[Bacteroides thetaiotaomicron]
gene_101544	-	gene_101544	[-]	gene_101544	-
gene_101545	[Bacteroides thetaiotaomicron]	gene_101545	[-]	gene_101545	[Bacteroides faecis]
gene_101546	-	gene_101546	[-]	gene_101546	-
gene_101547	-	gene_101547	[-]	gene_101547	-
gene_101548	-	gene_101548	[-]	gene_101548	-
gene_101549	[Unidentified plasmid]	gene_101549	[Unidentified plasmid]	gene_101549	[Anaerobutyricum hallii]
gene_10155	-	gene_10155	[-]	gene_10155	[Bacteroides intestinalis]
gene_101550	[Unidentified plasmid]	gene_101550	[Unidentified plasmid]	gene_101550	[Simiaoa sunii]
gene_101551	-	gene_101551	[-]	gene_101551	-
gene_101552	-	gene_101552	[-]	gene_101552	-
gene_101553	-	gene_101553	[-]	gene_101553	-
gene_101554	-	gene_101554	[-]	gene_101554	-
gene_101555	-	gene_101555	[-]	gene_101555	-
gene_101556	-	gene_101556	[-]	gene_101556	-
gene_101557	-	gene_101557	[-]	gene_101557	-
gene_101558	-	gene_101558	[-]	gene_101558	[Faecalibacterium prausnitzii]
gene_101559	-	gene_101559	[-]	gene_101559	-
gene_10156	-	gene_10156	[-]	gene_10156	[Faecalibacterium prausnitzii]
gene_101560	[MAG TPA asm:]	gene_101560	[MAG TPA asm:]	gene_101560	-
gene_101561	[MAG TPA asm:]	gene_101561	[MAG TPA asm:]	gene_101561	-
gene_101562	[MAG TPA asm:]	gene_101562	[MAG TPA asm:]	gene_101562	-
gene_101563	[MAG TPA asm:]	gene_101563	[MAG TPA asm:]	gene_101563	-
gene_101564	-	gene_101564	[-]	gene_101564	-
gene_101565	-	gene_101565	[-]	gene_101565	-
gene_101566	-	gene_101566	[-]	gene_101566	-
gene_101567	-	gene_101567	[-]	gene_101567	-
gene_101568	-	gene_101568	[-]	gene_101568	-
gene_101569	-	gene_101569	[-]	gene_101569	-
gene_10157	[MAG TPA asm:]	gene_10157	[MAG TPA asm:]	gene_10157	-
gene_101570	-	gene_101570	[-]	gene_101570	-
gene_101571	-	gene_101571	[-]	gene_101571	-
gene_101572	-	gene_101572	[-]	gene_101572	-
gene_101573	-	gene_101573	[-]	gene_101573	-
gene_101574	-	gene_101574	[-]	gene_101574	-
gene_101575	[MAG: Oscillospiraceae]	gene_101575	[-]	gene_101575	[Faecalibacterium prausnitzii]
gene_101576	[MAG: Oscillospiraceae]	gene_101576	[-]	gene_101576	-
gene_101577	-	gene_101577	[-]	gene_101577	-
gene_101578	-	gene_101578	[-]	gene_101578	-
gene_101579	[Ruthenibacterium lactatiformans]	gene_101579	[-]	gene_101579	[Ruthenibacterium lactatiformans]
gene_10158	-	gene_10158	[-]	gene_10158	-
gene_101580	-	gene_101580	[-]	gene_101580	[Ruthenibacterium lactatiformans]
gene_101581	-	gene_101581	[-]	gene_101581	-
gene_101582	-	gene_101582	[-]	gene_101582	-
gene_101583	[Intestinimonas butyriciproducens]	gene_101583	[Intestinimonas butyriciproducens]	gene_101583	[Intestinimonas butyriciproducens]
gene_101584	[Intestinimonas butyriciproducens]	gene_101584	[Intestinimonas butyriciproducens]	gene_101584	[Intestinimonas butyriciproducens]
gene_101585	-	gene_101585	[Solanum dulcamara]	gene_101585	-
gene_101586	-	gene_101586	[Solanum dulcamara]	gene_101586	-
gene_101587	-	gene_101587	[Solanum dulcamara]	gene_101587	-
gene_101588	-	gene_101588	[-]	gene_101588	-
gene_101589	-	gene_101589	[-]	gene_101589	-
gene_10159	-	gene_10159	[-]	gene_10159	[Intestinimonas butyriciproducens]
gene_101590	-	gene_101590	[-]	gene_101590	[Anaerobutyricum hallii]
gene_101591	[Anaerobutyricum hallii]	gene_101591	[-]	gene_101591	[Anaerobutyricum hallii]
gene_101592	-	gene_101592	[-]	gene_101592	-
gene_101593	-	gene_101593	[-]	gene_101593	-
gene_101594	-	gene_101594	[-]	gene_101594	-
gene_101595	-	gene_101595	[-]	gene_101595	-
gene_101596	[Bacteroides caccae]	gene_101596	[Bacteroides caccae]	gene_101596	[Bacteroides caccae]
gene_101597	[Bacteroides caccae]	gene_101597	[Bacteroides caccae]	gene_101597	[Parabacteroides merdae]
gene_101598	[Escherichia coli]	gene_101598	[-]	gene_101598	[Escherichia coli]
gene_101599	-	gene_101599	[-]	gene_101599	[Escherichia coli]
gene_1016	-	gene_1016	[-]	gene_1016	-
gene_10160	-	gene_10160	[-]	gene_10160	-
gene_101600	[Faecalibacterium prausnitzii]	gene_101600	[-]	gene_101600	-
gene_101601	-	gene_101601	[-]	gene_101601	-
gene_101602	-	gene_101602	[-]	gene_101602	-
gene_101603	-	gene_101603	[-]	gene_101603	-
gene_101604	-	gene_101604	[-]	gene_101604	-
gene_101605	[Anaerotruncus colihominis]	gene_101605	[Anaerotruncus colihominis]	gene_101605	[Anaerotruncus colihominis]
gene_101606	[Bacteroides intestinalis]	gene_101606	[Phocaeicola vulgatus]	gene_101606	[Bacteroides stercoris]
gene_101607	-	gene_101607	[Phocaeicola vulgatus]	gene_101607	[Phocaeicola vulgatus]
gene_101608	[Bacteroides thetaiotaomicron]	gene_101608	[Phocaeicola vulgatus]	gene_101608	[Bacteroides caccae]
gene_101609	-	gene_101609	[-]	gene_101609	-
gene_10161	-	gene_10161	[-]	gene_10161	-
gene_101610	-	gene_101610	[-]	gene_101610	-
gene_101611	-	gene_101611	[-]	gene_101611	-
gene_101612	-	gene_101612	[-]	gene_101612	-
gene_101613	-	gene_101613	[-]	gene_101613	-
gene_101614	-	gene_101614	[-]	gene_101614	-
gene_101615	-	gene_101615	[-]	gene_101615	-
gene_101616	[Meleagris gallopavo]	gene_101616	[Meleagris gallopavo]	gene_101616	-
gene_101617	-	gene_101617	[-]	gene_101617	-
gene_101618	-	gene_101618	[-]	gene_101618	-
gene_101619	-	gene_101619	[-]	gene_101619	[Intestinimonas butyriciproducens]
gene_10162	-	gene_10162	[-]	gene_10162	[MAG: Flavonifractor plautii]
gene_101620	-	gene_101620	[-]	gene_101620	-
gene_101621	-	gene_101621	[-]	gene_101621	-
gene_101622	-	gene_101622	[-]	gene_101622	-
gene_101623	-	gene_101623	[-]	gene_101623	-
gene_101624	-	gene_101624	[-]	gene_101624	-
gene_101625	-	gene_101625	[-]	gene_101625	[Clostridium sporogenes]
gene_101626	[MAG: Oscillospiraceae]	gene_101626	[MAG: Oscillospiraceae]	gene_101626	-
gene_101627	-	gene_101627	[-]	gene_101627	-
gene_101628	[Klebsiella pneumoniae]	gene_101628	[Klebsiella pneumoniae]	gene_101628	-
gene_101629	-	gene_101629	[-]	gene_101629	-
gene_10163	-	gene_10163	[-]	gene_10163	[Faecalibacterium duncaniae]
gene_101630	-	gene_101630	[-]	gene_101630	[Parabacteroides merdae]
gene_101631	[Rothia mucilaginosa]	gene_101631	[-]	gene_101631	-
gene_101632	-	gene_101632	[-]	gene_101632	-
gene_101633	[Bacteroides thetaiotaomicron]	gene_101633	[Bacteroides thetaiotaomicron]	gene_101633	[Bacteroides thetaiotaomicron]
gene_101634	-	gene_101634	[-]	gene_101634	-
gene_101635	-	gene_101635	[-]	gene_101635	-
gene_101636	[Bacteroides fragilis]	gene_101636	[Bacteroides fragilis]	gene_101636	[Bacteroides fragilis]
gene_101637	[Bacteroides fragilis]	gene_101637	[Bacteroides fragilis]	gene_101637	[Bacteroides fragilis]
gene_101638	[Bacteroides fragilis]	gene_101638	[Bacteroides fragilis]	gene_101638	[Bacteroides fragilis]
gene_101639	[Flavonifractor plautii]	gene_101639	[-]	gene_101639	[MAG: Flavonifractor plautii]
gene_10164	-	gene_10164	[-]	gene_10164	[Faecalibacterium duncaniae]
gene_101640	[Flavonifractor plautii]	gene_101640	[-]	gene_101640	-
gene_101641	-	gene_101641	[-]	gene_101641	-
gene_101642	-	gene_101642	[-]	gene_101642	-
gene_101643	[Parabacteroides distasonis]	gene_101643	[-]	gene_101643	[Parabacteroides distasonis]
gene_101644	[Pseudomonas fluorescens]	gene_101644	[-]	gene_101644	-
gene_101645	-	gene_101645	[-]	gene_101645	-
gene_101646	-	gene_101646	[-]	gene_101646	-
gene_101647	[Bacteroides ovatus]	gene_101647	[-]	gene_101647	[Bacteroides ovatus]
gene_101648	-	gene_101648	[-]	gene_101648	[Bacteroides xylanisolvens]
gene_101649	-	gene_101649	[-]	gene_101649	[Faecalibacterium prausnitzii]
gene_10165	[Faecalibacterium duncaniae]	gene_10165	[-]	gene_10165	[Faecalibacterium prausnitzii]
gene_101650	-	gene_101650	[-]	gene_101650	[Faecalibacterium duncaniae]
gene_101651	-	gene_101651	[-]	gene_101651	-
gene_101652	-	gene_101652	[-]	gene_101652	-
gene_101653	-	gene_101653	[-]	gene_101653	[Blautia wexlerae]
gene_101654	-	gene_101654	[-]	gene_101654	[Blautia wexlerae]
gene_101655	-	gene_101655	[-]	gene_101655	[Bacteroides intestinalis]
gene_101656	[Uncultured human]	gene_101656	[-]	gene_101656	[Clostridiaceae bacterium]
gene_101657	-	gene_101657	[-]	gene_101657	-
gene_101658	-	gene_101658	[-]	gene_101658	-
gene_101659	[Bacteroides intestinalis]	gene_101659	[Bacteroides intestinalis]	gene_101659	[Bacteroides intestinalis]
gene_10166	-	gene_10166	[-]	gene_10166	[Bacteroides ovatus]
gene_101660	-	gene_101660	[-]	gene_101660	[Gordonibacter pamelaeae]
gene_101661	[Gordonibacter pamelaeae]	gene_101661	[-]	gene_101661	[Gordonibacter pamelaeae]
gene_101662	-	gene_101662	[-]	gene_101662	-
gene_101663	-	gene_101663	[-]	gene_101663	-
gene_101664	[Intestinimonas butyriciproducens]	gene_101664	[Intestinimonas butyriciproducens]	gene_101664	[Intestinimonas butyriciproducens]
gene_101665	[Intestinimonas butyriciproducens]	gene_101665	[Intestinimonas butyriciproducens]	gene_101665	[Intestinimonas butyriciproducens]
gene_101666	-	gene_101666	[-]	gene_101666	-
gene_101667	-	gene_101667	[-]	gene_101667	[Bacteroides zhangwenhongii]
gene_101668	-	gene_101668	[-]	gene_101668	[Bacteroides zhangwenhongii]
gene_101669	-	gene_101669	[-]	gene_101669	[Bacteroides zhangwenhongii]
gene_10167	[Coprococcus sp. ART55/1 draft genome]	gene_10167	[Coprococcus sp. ART55/1 draft genome]	gene_10167	-
gene_101670	-	gene_101670	[-]	gene_101670	[Bacteroides stercoris]
gene_101671	[Dysosmobacter welbionis]	gene_101671	[-]	gene_101671	[Dysosmobacter welbionis]
gene_101672	-	gene_101672	[-]	gene_101672	[Dysosmobacter welbionis]
gene_101673	-	gene_101673	[-]	gene_101673	[Dysosmobacter welbionis]
gene_101674	[Clostridiaceae bacterium]	gene_101674	[-]	gene_101674	[Clostridiaceae bacterium]
gene_101675	[Parabacteroides distasonis]	gene_101675	[-]	gene_101675	[Parabacteroides distasonis]
gene_101676	[Parabacteroides distasonis]	gene_101676	[-]	gene_101676	[Parabacteroides distasonis]
gene_101677	[Parabacteroides distasonis]	gene_101677	[-]	gene_101677	[Parabacteroides distasonis]
gene_101678	-	gene_101678	[-]	gene_101678	-
gene_101679	-	gene_101679	[-]	gene_101679	[Phascolarctobacterium faecium]
gene_10168	-	gene_10168	[-]	gene_10168	-
gene_101680	-	gene_101680	[-]	gene_101680	-
gene_101681	-	gene_101681	[-]	gene_101681	-
gene_101682	-	gene_101682	[-]	gene_101682	-
gene_101683	-	gene_101683	[-]	gene_101683	[Bacteroides zhangwenhongii]
gene_101684	-	gene_101684	[-]	gene_101684	[Bacteroides zhangwenhongii]
gene_101685	-	gene_101685	[-]	gene_101685	[Bacteroides zhangwenhongii]
gene_101686	-	gene_101686	[-]	gene_101686	[Bacteroides zhangwenhongii]
gene_101687	-	gene_101687	[-]	gene_101687	[Bacteroides zhangwenhongii]
gene_101688	-	gene_101688	[-]	gene_101688	[MAG: Clostridiaceae bacterium]
gene_101689	[Blautia obeum]	gene_101689	[Blautia obeum]	gene_101689	-
gene_10169	-	gene_10169	[-]	gene_10169	-
gene_101690	-	gene_101690	[-]	gene_101690	-
gene_101691	[Anaerotruncus colihominis]	gene_101691	[Anaerotruncus colihominis]	gene_101691	[Anaerotruncus colihominis]
gene_101692	[Ruminococcus obeum]	gene_101692	[Ruminococcus obeum]	gene_101692	[Ruminococcus obeum]
gene_101693	-	gene_101693	[-]	gene_101693	[Intestinimonas butyriciproducens]
gene_101694	-	gene_101694	[-]	gene_101694	[Anaerobutyricum hallii]
gene_101695	[Bacteroides caccae]	gene_101695	[Bacteroides caccae]	gene_101695	[Bacteroides caccae]
gene_101696	-	gene_101696	[-]	gene_101696	[Simiaoa sunii]
gene_101697	-	gene_101697	[-]	gene_101697	-
gene_101698	-	gene_101698	[-]	gene_101698	-
gene_101699	-	gene_101699	[-]	gene_101699	-
gene_1017	[Phocaeicola vulgatus]	gene_1017	[Phocaeicola vulgatus]	gene_1017	-
gene_10170	-	gene_10170	[-]	gene_10170	-
gene_101700	-	gene_101700	[-]	gene_101700	-
gene_101701	[Intestinimonas butyriciproducens]	gene_101701	[Intestinimonas butyriciproducens]	gene_101701	[Intestinimonas butyriciproducens]
gene_101702	-	gene_101702	[-]	gene_101702	-
gene_101703	-	gene_101703	[-]	gene_101703	-
gene_101704	[MAG TPA asm:]	gene_101704	[-]	gene_101704	-
gene_101705	-	gene_101705	[-]	gene_101705	-
gene_101706	-	gene_101706	[-]	gene_101706	-
gene_101707	[Anaerotruncus colihominis]	gene_101707	[Anaerotruncus colihominis]	gene_101707	[Anaerotruncus colihominis]
gene_101708	-	gene_101708	[-]	gene_101708	[Ruminococcus torques]
gene_101709	-	gene_101709	[-]	gene_101709	-
gene_10171	[Odoribacteraceae bacterium]	gene_10171	[Odoribacteraceae bacterium]	gene_10171	-
gene_101710	-	gene_101710	[-]	gene_101710	-
gene_101711	-	gene_101711	[Duodenibacillus massiliensis]	gene_101711	-
gene_101712	[Faecalibacterium sp. I3-3-33]	gene_101712	[-]	gene_101712	-
gene_101713	-	gene_101713	[-]	gene_101713	-
gene_101714	-	gene_101714	[-]	gene_101714	[Faecalibacterium prausnitzii]
gene_101715	-	gene_101715	[-]	gene_101715	-
gene_101716	[Bacteroides ovatus]	gene_101716	[Bacteroides ovatus]	gene_101716	[Bacteroides ovatus]
gene_101717	-	gene_101717	[-]	gene_101717	-
gene_101718	-	gene_101718	[-]	gene_101718	-
gene_101719	-	gene_101719	[Megamonas funiformis]	gene_101719	[Megamonas funiformis]
gene_10172	-	gene_10172	[-]	gene_10172	-
gene_101720	-	gene_101720	[Megamonas funiformis]	gene_101720	[Megamonas funiformis]
gene_101721	[Megamonas funiformis]	gene_101721	[Megamonas funiformis]	gene_101721	[Megamonas funiformis]
gene_101722	-	gene_101722	[Megamonas funiformis]	gene_101722	[Megamonas funiformis]
gene_101723	-	gene_101723	[Megamonas funiformis]	gene_101723	[Megamonas funiformis]
gene_101724	[Megamonas funiformis]	gene_101724	[Megamonas funiformis]	gene_101724	[Megamonas funiformis]
gene_101725	-	gene_101725	[Megamonas funiformis]	gene_101725	[Megamonas funiformis]
gene_101726	[Megamonas funiformis]	gene_101726	[Megamonas funiformis]	gene_101726	[Megamonas funiformis]
gene_101727	-	gene_101727	[Megamonas funiformis]	gene_101727	[Megamonas funiformis]
gene_101728	-	gene_101728	[Megamonas funiformis]	gene_101728	[Megamonas funiformis]
gene_101729	-	gene_101729	[Megamonas funiformis]	gene_101729	[Megamonas funiformis]
gene_10173	-	gene_10173	[-]	gene_10173	-
gene_101730	-	gene_101730	[Megamonas funiformis]	gene_101730	[Megamonas funiformis]
gene_101731	[Megamonas funiformis]	gene_101731	[Megamonas funiformis]	gene_101731	[Megamonas funiformis]
gene_101732	[Megamonas funiformis]	gene_101732	[Megamonas funiformis]	gene_101732	[Megamonas funiformis]
gene_101733	-	gene_101733	[Megamonas funiformis]	gene_101733	[Megamonas funiformis]
gene_101734	-	gene_101734	[Megamonas funiformis]	gene_101734	[Megamonas funiformis]
gene_101735	-	gene_101735	[Megamonas funiformis]	gene_101735	[Megamonas funiformis]
gene_101736	-	gene_101736	[Megamonas funiformis]	gene_101736	[Megamonas funiformis]
gene_101737	-	gene_101737	[Megamonas funiformis]	gene_101737	[Megamonas funiformis]
gene_101738	-	gene_101738	[Megamonas funiformis]	gene_101738	[Megamonas funiformis]
gene_101739	-	gene_101739	[Megamonas funiformis]	gene_101739	[Megamonas funiformis]
gene_10174	-	gene_10174	[-]	gene_10174	-
gene_101740	-	gene_101740	[Megamonas funiformis]	gene_101740	[Megamonas funiformis]
gene_101741	[Megamonas funiformis]	gene_101741	[Megamonas funiformis]	gene_101741	[Megamonas funiformis]
gene_101742	[Megamonas funiformis]	gene_101742	[Megamonas funiformis]	gene_101742	[Megamonas funiformis]
gene_101743	-	gene_101743	[Megamonas funiformis]	gene_101743	[Megamonas funiformis]
gene_101744	-	gene_101744	[Megamonas funiformis]	gene_101744	[Megamonas funiformis]
gene_101745	-	gene_101745	[Megamonas funiformis]	gene_101745	[Megamonas funiformis]
gene_101746	-	gene_101746	[Megamonas funiformis]	gene_101746	[Megamonas funiformis]
gene_101747	-	gene_101747	[Megamonas funiformis]	gene_101747	[Megamonas funiformis]
gene_101748	-	gene_101748	[Megamonas funiformis]	gene_101748	[Megamonas funiformis]
gene_101749	-	gene_101749	[Megamonas funiformis]	gene_101749	[Megamonas funiformis]
gene_10175	[MAG: Oscillospiraceae]	gene_10175	[-]	gene_10175	-
gene_101750	-	gene_101750	[Megamonas funiformis]	gene_101750	[Megamonas funiformis]
gene_101751	-	gene_101751	[Megamonas funiformis]	gene_101751	[Megamonas funiformis]
gene_101752	-	gene_101752	[Megamonas funiformis]	gene_101752	[Megamonas funiformis]
gene_101753	-	gene_101753	[Megamonas funiformis]	gene_101753	[Megamonas funiformis]
gene_101754	-	gene_101754	[Megamonas funiformis]	gene_101754	[Megamonas funiformis]
gene_101755	-	gene_101755	[Megamonas funiformis]	gene_101755	[Megamonas funiformis]
gene_101756	-	gene_101756	[Megamonas funiformis]	gene_101756	[Megamonas funiformis]
gene_101757	-	gene_101757	[Megamonas funiformis]	gene_101757	[Megamonas funiformis]
gene_101758	-	gene_101758	[Megamonas funiformis]	gene_101758	[Megamonas funiformis]
gene_101759	-	gene_101759	[Megamonas funiformis]	gene_101759	[Megamonas funiformis]
gene_10176	-	gene_10176	[-]	gene_10176	[Faecalibacterium duncaniae]
gene_101760	-	gene_101760	[Megamonas funiformis]	gene_101760	[Megamonas funiformis]
gene_101761	-	gene_101761	[Megamonas funiformis]	gene_101761	[Megamonas funiformis]
gene_101762	-	gene_101762	[Megamonas funiformis]	gene_101762	[Megamonas funiformis]
gene_101763	-	gene_101763	[Megamonas funiformis]	gene_101763	-
gene_101764	-	gene_101764	[Megamonas funiformis]	gene_101764	-
gene_101765	-	gene_101765	[Megamonas funiformis]	gene_101765	-
gene_101766	-	gene_101766	[Megamonas funiformis]	gene_101766	-
gene_101767	-	gene_101767	[Megamonas funiformis]	gene_101767	-
gene_101768	-	gene_101768	[Megamonas funiformis]	gene_101768	-
gene_101769	-	gene_101769	[Megamonas funiformis]	gene_101769	-
gene_10177	[Faecalibacterium prausnitzii]	gene_10177	[-]	gene_10177	[Faecalibacterium prausnitzii]
gene_101770	-	gene_101770	[Megamonas funiformis]	gene_101770	-
gene_101771	-	gene_101771	[Megamonas funiformis]	gene_101771	-
gene_101772	-	gene_101772	[Megamonas funiformis]	gene_101772	-
gene_101773	-	gene_101773	[Megamonas funiformis]	gene_101773	-
gene_101774	-	gene_101774	[Megamonas funiformis]	gene_101774	-
gene_101775	-	gene_101775	[Megamonas funiformis]	gene_101775	-
gene_101776	-	gene_101776	[Megamonas funiformis]	gene_101776	-
gene_101777	-	gene_101777	[Megamonas funiformis]	gene_101777	[Megamonas funiformis]
gene_101778	-	gene_101778	[Megamonas funiformis]	gene_101778	[Megamonas funiformis]
gene_101779	-	gene_101779	[Megamonas funiformis]	gene_101779	[Megamonas funiformis]
gene_10178	-	gene_10178	[-]	gene_10178	[MAG: Oscillospiraceae bacterium]
gene_101780	-	gene_101780	[Megamonas funiformis]	gene_101780	[Megamonas funiformis]
gene_101781	[Megamonas funiformis]	gene_101781	[Megamonas funiformis]	gene_101781	[Megamonas funiformis]
gene_101782	-	gene_101782	[Megamonas funiformis]	gene_101782	[Megamonas funiformis]
gene_101783	-	gene_101783	[Megamonas funiformis]	gene_101783	[Megamonas funiformis]
gene_101784	-	gene_101784	[Megamonas funiformis]	gene_101784	[Megamonas funiformis]
gene_101785	-	gene_101785	[Megamonas funiformis]	gene_101785	[Megamonas funiformis]
gene_101786	-	gene_101786	[Megamonas funiformis]	gene_101786	[Megamonas funiformis]
gene_101787	-	gene_101787	[Megamonas funiformis]	gene_101787	[Megamonas funiformis]
gene_101788	-	gene_101788	[Megamonas funiformis]	gene_101788	[Megamonas funiformis]
gene_101789	[Megamonas funiformis]	gene_101789	[Megamonas funiformis]	gene_101789	[Megamonas funiformis]
gene_10179	-	gene_10179	[-]	gene_10179	-
gene_101790	-	gene_101790	[Megamonas funiformis]	gene_101790	[Megamonas funiformis]
gene_101791	[Megamonas funiformis]	gene_101791	[Megamonas funiformis]	gene_101791	[Megamonas funiformis]
gene_101792	-	gene_101792	[Megamonas funiformis]	gene_101792	[Megamonas funiformis]
gene_101793	[Megamonas funiformis]	gene_101793	[Megamonas funiformis]	gene_101793	[Megamonas funiformis]
gene_101794	[Megamonas funiformis]	gene_101794	[Megamonas funiformis]	gene_101794	[Megamonas funiformis]
gene_101795	-	gene_101795	[Megamonas funiformis]	gene_101795	[Megamonas funiformis]
[truncated: 466,098+ more rows]

## Sheet: Kaiju
MD1		MD2		MD3
GeneID	Annotation	GeneID	Annotation	GeneID	Annotation
gene_1	[Anaerotruncus colihominis]	gene_1	[Anaerotruncus colihominis]	gene_1	[Anaerotruncus colihominis]
gene_10	-	gene_10	[-]	gene_10	-
gene_100	[Eubacterium ramulus]	gene_100	[Eubacterium ramulus]	gene_100	-
gene_1000	-	gene_1000	[-]	gene_1000	[Firmicutes bacterium]
gene_10000	-	gene_10000	[-]	gene_10000	[Bacteroides finegoldii]
gene_100000	-	gene_100000	[Eubacterium sp. CAG:76]	gene_100000	[Lactobacillus rogosae]
gene_100001	-	gene_100001	[Anaerobutyricum hallii]	gene_100001	[Anaerobutyricum hallii]
gene_100002	[Anaerotruncus colihominis]	gene_100002	[Anaerotruncus colihominis]	gene_100002	[Anaerotruncus colihominis]
gene_100003	[Blautia obeum]	gene_100003	[Blautia obeum]	gene_100003	[Blautia obeum]
gene_100004	[Pseudoflavonifractor sp. An184]	gene_100004	[Pseudoflavonifractor sp. An184]	gene_100004	-
gene_100005	[Clostridium sp. Marseille-P3244]	gene_100005	[Lachnospiraceae bacterium]	gene_100005	-
gene_100006	-	gene_100006	[Lachnospiraceae bacterium]	gene_100006	-
gene_100007	-	gene_100007	[Lachnospiraceae bacterium]	gene_100007	-
gene_100008	-	gene_100008	[Lachnospiraceae bacterium]	gene_100008	-
gene_100009	-	gene_100009	[-]	gene_100009	[Blautia obeum]
gene_10001	[Faecalibacterium prausnitzii]	gene_10001	[Faecalibacterium prausnitzii]	gene_10001	[Subdoligranulum variabile]
gene_100010	-	gene_100010	[-]	gene_100010	[Blautia obeum]
gene_100011	-	gene_100011	[-]	gene_100011	[Bacteroides thetaiotaomicron]
gene_100012	-	gene_100012	[-]	gene_100012	-
gene_100013	-	gene_100013	[-]	gene_100013	[[Ruminococcus] torques]
gene_100014	[Eubacterium ramulus]	gene_100014	[Eubacterium ramulus]	gene_100014	-
gene_100015	-	gene_100015	[Bacteroides ovatus]	gene_100015	[Bacteroides ovatus]
gene_100016	-	gene_100016	[-]	gene_100016	[Bacteroides caccae]
gene_100017	-	gene_100017	[-]	gene_100017	[Bifidobacterium pseudocatenulatum]
gene_100018	[Terrabacteria group]	gene_100018	[-]	gene_100018	[Bifidobacterium pseudocatenulatum]
gene_100019	[Anaeromassilibacillus sp. An250]	gene_100019	[Anaeromassilibacillus sp. An250]	gene_100019	-
gene_10002	-	gene_10002	[-]	gene_10002	-
gene_100020	[Coprococcus sp. AF16-5]	gene_100020	[Coprococcus sp. AF16-5]	gene_100020	[Coprococcus eutactus]
gene_100021	-	gene_100021	[Coprococcus sp. AF16-5]	gene_100021	[Coprococcus eutactus]
gene_100022	[Ruminococcaceae bacterium]	gene_100022	[Ruminococcaceae bacterium]	gene_100022	-
gene_100023	-	gene_100023	[Ruminococcaceae bacterium]	gene_100023	-
gene_100024	[Clostridiales bacterium]	gene_100024	[Clostridiales bacterium]	gene_100024	[Firmicutes bacterium]
gene_100025	[Anaerobutyricum hallii]	gene_100025	[Anaerobutyricum hallii]	gene_100025	-
gene_100026	[Anaerobutyricum hallii]	gene_100026	[Anaerobutyricum hallii]	gene_100026	-
gene_100027	[Odoribacter sp. AF15-53]	gene_100027	[Odoribacter sp. AF15-53]	gene_100027	[Butyricimonas paravirosa]
gene_100028	-	gene_100028	[-]	gene_100028	-
gene_100029	-	gene_100029	[-]	gene_100029	-
gene_10003	-	gene_10003	[-]	gene_10003	-
gene_100030	-	gene_100030	[-]	gene_100030	-
gene_100031	-	gene_100031	[-]	gene_100031	[Blautia wexlerae]
gene_100032	-	gene_100032	[-]	gene_100032	-
gene_100033	-	gene_100033	[-]	gene_100033	[Sutterella faecalis]
gene_100034	[Candidatus Saccharibacteria]	gene_100034	[TM7 phylum]	gene_100034	-
gene_100035	[Firmicutes bacterium]	gene_100035	[Firmicutes bacterium]	gene_100035	-
gene_100036	-	gene_100036	[-]	gene_100036	[Flavonifractor plautii]
gene_100037	-	gene_100037	[-]	gene_100037	[Anaerobutyricum hallii]
gene_100038	-	gene_100038	[-]	gene_100038	[Flavonifractor plautii]
gene_100039	-	gene_100039	[-]	gene_100039	[Bacteroides fragilis]
gene_10004	-	gene_10004	[-]	gene_10004	[Bacteroides finegoldii]
gene_100040	[Bacteroides sp. 3 2 5]	gene_100040	[-]	gene_100040	[Bacteroides fragilis]
gene_100041	[Bacteroides fragilis]	gene_100041	[-]	gene_100041	[Bacteroides fragilis]
gene_100042	[Bacteroides fragilis]	gene_100042	[-]	gene_100042	[Bacteroides fragilis]
gene_100043	-	gene_100043	[-]	gene_100043	[Bacteroides fragilis]
gene_100044	-	gene_100044	[-]	gene_100044	[Bacteroides fragilis]
gene_100045	-	gene_100045	[-]	gene_100045	[Bacteroides fragilis]
gene_100046	[Bacteroides fragilis]	gene_100046	[-]	gene_100046	[Bacteroides fragilis]
gene_100047	-	gene_100047	[-]	gene_100047	[Bacteroides fragilis]
gene_100048	[Bacteroides fragilis]	gene_100048	[-]	gene_100048	[Bacteroides fragilis]
gene_100049	[Bacteroides fragilis]	gene_100049	[-]	gene_100049	[Bacteroides fragilis]
gene_10005	-	gene_10005	[Saccharopolyspora rectivirgula]	gene_10005	-
gene_100050	[Bacteroides fragilis]	gene_100050	[-]	gene_100050	[Bacteroides fragilis]
gene_100051	-	gene_100051	[Odoribacter sp. AF15-53]	gene_100051	-
gene_100052	[Odoribacter sp. AF15-53]	gene_100052	[Odoribacter sp. AF15-53]	gene_100052	-
gene_100053	[Anaerotruncus colihominis]	gene_100053	[Anaerotruncus colihominis]	gene_100053	[Anaerotruncus colihominis]
gene_100054	[Ruminococcus sp. OM05-7]	gene_100054	[Blautia wexlerae]	gene_100054	-
gene_100055	-	gene_100055	[Blautia wexlerae]	gene_100055	-
gene_100056	-	gene_100056	[Blautia wexlerae]	gene_100056	-
gene_100057	[Firmicutes bacterium]	gene_100057	[Firmicutes bacterium]	gene_100057	-
gene_100058	[Firmicutes bacterium]	gene_100058	[Firmicutes bacterium]	gene_100058	-
gene_100059	-	gene_100059	[-]	gene_100059	[Dysosmobacter welbionis]
gene_10006	[Odoribacter sp. AF15-53]	gene_10006	[Odoribacter sp. AF15-53]	gene_10006	-
gene_100060	-	gene_100060	[-]	gene_100060	[Dysosmobacter welbionis]
gene_100061	-	gene_100061	[-]	gene_100061	[Dysosmobacter welbionis]
gene_100062	-	gene_100062	[-]	gene_100062	[Dysosmobacter welbionis]
gene_100063	-	gene_100063	[-]	gene_100063	[Dysosmobacter welbionis]
gene_100064	-	gene_100064	[-]	gene_100064	[Dysosmobacter welbionis]
gene_100065	-	gene_100065	[-]	gene_100065	-
gene_100066	-	gene_100066	[-]	gene_100066	-
gene_100067	-	gene_100067	[-]	gene_100067	-
gene_100068	[Ruminococcus sp. AM46-18]	gene_100068	[Ruminococcus sp. AM46-18]	gene_100068	-
gene_100069	-	gene_100069	[-]	gene_100069	[Ruthenibacterium lactatiformans]
gene_10007	[Odoribacter sp. AF15-53]	gene_10007	[Odoribacter sp. AF15-53]	gene_10007	-
gene_100070	-	gene_100070	[-]	gene_100070	[Klebsiella pneumoniae]
gene_100071	-	gene_100071	[-]	gene_100071	[Bacteroides thetaiotaomicron]
gene_100072	-	gene_100072	[-]	gene_100072	[Bacteroides thetaiotaomicron]
gene_100073	-	gene_100073	[-]	gene_100073	-
gene_100074	-	gene_100074	[-]	gene_100074	-
gene_100075	-	gene_100075	[-]	gene_100075	-
gene_100076	-	gene_100076	[-]	gene_100076	-
gene_100077	-	gene_100077	[-]	gene_100077	[Parabacteroides merdae]
gene_100078	-	gene_100078	[-]	gene_100078	-
gene_100079	-	gene_100079	[-]	gene_100079	[Butyricimonas paravirosa]
gene_10008	[[Ruminococcus] lactaris]	gene_10008	[[Ruminococcus] lactaris]	gene_10008	[Streptococcus salivarius]
gene_100080	-	gene_100080	[-]	gene_100080	[Eubacterium ventriosum]
gene_100081	[Terrabacteria group]	gene_100081	[Terrabacteria group]	gene_100081	[Coprococcus eutactus]
gene_100082	-	gene_100082	[-]	gene_100082	[Intestinimonas butyriciproducens]
gene_100083	-	gene_100083	[-]	gene_100083	[Butyricimonas paravirosa]
gene_100084	-	gene_100084	[-]	gene_100084	[Butyricimonas paravirosa]
gene_100085	-	gene_100085	[-]	gene_100085	[Roseburia faecis]
gene_100086	-	gene_100086	[-]	gene_100086	[Roseburia faecis]
gene_100087	-	gene_100087	[Alistipes ihumii]	gene_100087	-
gene_100088	[Alistipes ihumii]	gene_100088	[Alistipes ihumii]	gene_100088	[Alistipes ihumii]
gene_100089	-	gene_100089	[Alistipes ihumii]	gene_100089	-
gene_10009	-	gene_10009	[[Ruminococcus] lactaris]	gene_10009	[[Ruminococcus] lactaris]
gene_100090	[Alistipes ihumii]	gene_100090	[Alistipes ihumii]	gene_100090	[Alistipes ihumii]
gene_100091	[Alistipes ihumii]	gene_100091	[Alistipes ihumii]	gene_100091	[Alistipes ihumii]
gene_100092	[Alistipes ihumii]	gene_100092	[Alistipes ihumii]	gene_100092	[Alistipes ihumii]
gene_100093	[Alistipes ihumii]	gene_100093	[Alistipes ihumii]	gene_100093	[Alistipes ihumii]
gene_100094	[Alistipes ihumii]	gene_100094	[Alistipes ihumii]	gene_100094	[Alistipes ihumii]
gene_100095	[Alistipes ihumii]	gene_100095	[Alistipes ihumii]	gene_100095	[Alistipes ihumii]
gene_100096	[Alistipes ihumii]	gene_100096	[Alistipes ihumii]	gene_100096	[Alistipes ihumii]
gene_100097	[Alistipes ihumii]	gene_100097	[Alistipes ihumii]	gene_100097	[Alistipes ihumii]
gene_100098	[Alistipes ihumii]	gene_100098	[Alistipes ihumii]	gene_100098	[Alistipes ihumii]
gene_100099	[Ruminococcus bicirculans]	gene_100099	[Ruminococcus bicirculans]	gene_100099	[Ruminococcus bicirculans]
gene_1001	-	gene_1001	[-]	gene_1001	[Bacteroides eggerthii]
gene_10010	-	gene_10010	[-]	gene_10010	[[Ruminococcus] torques]
gene_100100	-	gene_100100	[Ruminococcus bicirculans]	gene_100100	-
gene_100101	-	gene_100101	[-]	gene_100101	[Parabacteroides distasonis]
gene_100102	-	gene_100102	[-]	gene_100102	-
gene_100103	-	gene_100103	[-]	gene_100103	-
gene_100104	-	gene_100104	[-]	gene_100104	[[Ruminococcus] torques]
gene_100105	[Parabacteroides merdae]	gene_100105	[Parabacteroides merdae]	gene_100105	[Parabacteroides merdae]
gene_100106	-	gene_100106	[Parabacteroides merdae]	gene_100106	-
gene_100107	-	gene_100107	[-]	gene_100107	[Streptococcus parasanguinis]
gene_100108	[Candidatus Avimonas narfia]	gene_100108	[Candidatus Avimonas narfia]	gene_100108	-
gene_100109	[Candidatus Avimonas narfia]	gene_100109	[Candidatus Avimonas narfia]	gene_100109	-
gene_10011	-	gene_10011	[-]	gene_10011	[[Ruminococcus] torques]
gene_100110	-	gene_100110	[Anaerostipes hadrus]	gene_100110	[Firmicutes bacterium]
gene_100111	[Anaerostipes hadrus]	gene_100111	[Anaerostipes hadrus]	gene_100111	[Blautia luti]
gene_100112	-	gene_100112	[Firmicutes bacterium]	gene_100112	[Firmicutes bacterium]
gene_100113	-	gene_100113	[-]	gene_100113	-
gene_100114	-	gene_100114	[-]	gene_100114	-
gene_100115	[Roseburia sp. CAG:303]	gene_100115	[Roseburia sp. CAG:303]	gene_100115	-
gene_100116	-	gene_100116	[-]	gene_100116	-
gene_100117	-	gene_100117	[-]	gene_100117	[[Ruminococcus] gnavus]
gene_100118	-	gene_100118	[-]	gene_100118	[Bacteroides finegoldii]
gene_100119	-	gene_100119	[-]	gene_100119	[Bacteroides finegoldii]
gene_10012	-	gene_10012	[-]	gene_10012	[Faecalibacterium prausnitzii]
gene_100120	-	gene_100120	[Ruminococcus sp. OM02-16LB]	gene_100120	-
gene_100121	-	gene_100121	[Ruminococcus sp. OM02-16LB]	gene_100121	-
gene_100122	-	gene_100122	[Ruminococcus sp. OM02-16LB]	gene_100122	[Blautia wexlerae]
gene_100123	-	gene_100123	[Ruminococcus sp. OM02-16LB]	gene_100123	-
gene_100124	-	gene_100124	[Ruminococcus sp. OM02-16LB]	gene_100124	[Blautia wexlerae]
gene_100125	-	gene_100125	[Ruminococcus sp. OM02-16LB]	gene_100125	[Blautia wexlerae]
gene_100126	[Ruminococcus sp. OM02-16LB]	gene_100126	[Ruminococcus sp. OM02-16LB]	gene_100126	[Blautia luti]
gene_100127	-	gene_100127	[Ruminococcus sp. OM02-16LB]	gene_100127	[Blautia wexlerae]
gene_100128	[Ruminococcus sp. AM44-9AT]	gene_100128	[Ruminococcus sp. OM02-16LB]	gene_100128	[Blautia wexlerae]
gene_100129	-	gene_100129	[Ruminococcus sp. OM02-16LB]	gene_100129	[Blautia wexlerae]
gene_10013	-	gene_10013	[-]	gene_10013	[Gordonibacter pamelaeae]
gene_100130	[Ruminococcus sp. TF06-23]	gene_100130	[Ruminococcus sp. OM02-16LB]	gene_100130	[Blautia wexlerae]
gene_100131	-	gene_100131	[Ruminococcus sp. OM02-16LB]	gene_100131	[Blautia wexlerae]
gene_100132	-	gene_100132	[Ruminococcus sp. OM02-16LB]	gene_100132	[Eubacterium ramulus]
gene_100133	[Ruminococcus sp. OM02-16LB]	gene_100133	[Ruminococcus sp. OM02-16LB]	gene_100133	[Blautia wexlerae]
gene_100134	-	gene_100134	[Ruminococcus sp. OM02-16LB]	gene_100134	[Blautia wexlerae]
gene_100135	-	gene_100135	[Ruminococcus sp. OM02-16LB]	gene_100135	[Blautia wexlerae]
gene_100136	[Ruminococcus sp. OM02-16LB]	gene_100136	[Ruminococcus sp. OM02-16LB]	gene_100136	[Blautia wexlerae]
gene_100137	[Blautia wexlerae]	gene_100137	[Ruminococcus sp. OM02-16LB]	gene_100137	[Blautia wexlerae]
gene_100138	[Gemmiger formicilis]	gene_100138	[Gemmiger formicilis]	gene_100138	[Subdoligranulum variabile]
gene_100139	-	gene_100139	[Roseburia sp. 499]	gene_100139	-
gene_10014	-	gene_10014	[-]	gene_10014	[Anaerobutyricum hallii]
gene_100140	-	gene_100140	[-]	gene_100140	[Bacteroides uniformis]
gene_100141	-	gene_100141	[-]	gene_100141	[Bacteroides uniformis]
gene_100142	-	gene_100142	[-]	gene_100142	[Bacteroides uniformis]
gene_100143	-	gene_100143	[-]	gene_100143	[Bacteroides uniformis]
gene_100144	-	gene_100144	[-]	gene_100144	[Bacteroides uniformis]
gene_100145	-	gene_100145	[-]	gene_100145	-
gene_100146	-	gene_100146	[-]	gene_100146	[Alistipes onderdonkii]
gene_100147	-	gene_100147	[-]	gene_100147	[[Ruminococcus] torques]
gene_100148	-	gene_100148	[-]	gene_100148	[Enterocloster bolteae]
gene_100149	[Roseburia intestinalis]	gene_100149	[Roseburia intestinalis]	gene_100149	[Roseburia intestinalis]
gene_10015	-	gene_10015	[-]	gene_10015	[Escherichia coli]
gene_100150	-	gene_100150	[-]	gene_100150	-
gene_100151	-	gene_100151	[-]	gene_100151	-
gene_100152	[Roseburia faecis]	gene_100152	[Roseburia faecis]	gene_100152	[Roseburia faecis]
gene_100153	-	gene_100153	[Roseburia faecis]	gene_100153	[Roseburia faecis]
gene_100154	-	gene_100154	[-]	gene_100154	-
gene_100155	[Streptococcus salivarius]	gene_100155	[Streptococcus salivarius]	gene_100155	[Streptococcus salivarius]
gene_100156	-	gene_100156	[Streptococcus salivarius]	gene_100156	[Streptococcus salivarius]
gene_100157	-	gene_100157	[-]	gene_100157	-
gene_100158	[Enterocloster bolteae]	gene_100158	[Enterocloster bolteae]	gene_100158	[Roseburia inulinivorans]
gene_100159	-	gene_100159	[Enterocloster bolteae]	gene_100159	[Roseburia inulinivorans]
gene_10016	-	gene_10016	[-]	gene_10016	[Klebsiella pneumoniae]
gene_100160	[Blautia wexlerae]	gene_100160	[Blautia wexlerae]	gene_100160	-
gene_100161	-	gene_100161	[Bacteroides stercoris]	gene_100161	[Phocaeicola vulgatus]
gene_100162	-	gene_100162	[Bacteroides stercoris]	gene_100162	[Parabacteroides distasonis]
gene_100163	[Bacteroides stercoris]	gene_100163	[Bacteroides stercoris]	gene_100163	[Bacteroides eggerthii]
gene_100164	-	gene_100164	[Bacteroides stercoris]	gene_100164	[Parabacteroides distasonis]
gene_100165	-	gene_100165	[Bacteroides stercoris]	gene_100165	[Bacteroides eggerthii]
gene_100166	-	gene_100166	[-]	gene_100166	[Coprobacter fastidiosus]
gene_100167	[Bacteroides caccae]	gene_100167	[Bacteroides caccae]	gene_100167	[Bacteroides caccae]
gene_100168	-	gene_100168	[Bacteroides caccae]	gene_100168	[Bacteroides caccae]
gene_100169	-	gene_100169	[Bacteroides caccae]	gene_100169	[Bacteroides caccae]
gene_10017	-	gene_10017	[Faecalibacterium prausnitzii]	gene_10017	[uncultured Faecalibacterium]
gene_100170	[Butyricicoccus sp. AF24-19AC]	gene_100170	[Butyricicoccus sp. AF24-19AC]	gene_100170	[Blautia wexlerae]
gene_100171	-	gene_100171	[-]	gene_100171	[uncultured Faecalibacterium]
gene_100172	-	gene_100172	[Bacteroides sp. D20]	gene_100172	-
gene_100173	-	gene_100173	[Bacteroides sp. D20]	gene_100173	-
gene_100174	-	gene_100174	[Bacteroides sp. D20]	gene_100174	-
gene_100175	-	gene_100175	[Bacteroides sp. D20]	gene_100175	-
gene_100176	-	gene_100176	[-]	gene_100176	[Blautia obeum]
gene_100177	-	gene_100177	[-]	gene_100177	[Enterocloster bolteae]
gene_100178	-	gene_100178	[-]	gene_100178	[Roseburia faecis]
gene_100179	[Parabacteroides merdae]	gene_100179	[Parabacteroides merdae]	gene_100179	[Parabacteroides merdae]
gene_10018	[Faecalibacterium prausnitzii]	gene_10018	[Faecalibacterium prausnitzii]	gene_10018	[uncultured Faecalibacterium]
gene_100180	-	gene_100180	[-]	gene_100180	[Eubacterium ramulus]
gene_100181	-	gene_100181	[-]	gene_100181	[Eubacterium ramulus]
gene_100182	[Lawsonibacter faecis]	gene_100182	[Lawsonibacter faecis]	gene_100182	[Pseudoflavonifractor capillosus]
gene_100183	[Lawsonibacter faecis]	gene_100183	[Lawsonibacter faecis]	gene_100183	-
gene_100184	[Lawsonibacter faecis]	gene_100184	[Lawsonibacter faecis]	gene_100184	[Pseudoflavonifractor capillosus]
gene_100185	-	gene_100185	[Eubacterium sp. am 0171]	gene_100185	-
gene_100186	-	gene_100186	[-]	gene_100186	-
gene_100187	-	gene_100187	[-]	gene_100187	[Roseburia faecis]
gene_100188	-	gene_100188	[-]	gene_100188	[Roseburia faecis]
gene_100189	-	gene_100189	[-]	gene_100189	-
gene_10019	[Clostridium sp. CAG:58]	gene_10019	[Clostridium sp. CAG:58]	gene_10019	-
gene_100190	-	gene_100190	[-]	gene_100190	-
gene_100191	-	gene_100191	[Ruminococcus sp. AM46-18]	gene_100191	[Clostridioides difficile]
gene_100192	[Ruminococcus sp. AM46-18]	gene_100192	[Ruminococcus sp. AM46-18]	gene_100192	[Roseburia intestinalis]
gene_100193	-	gene_100193	[Ruminococcus sp. AM46-18]	gene_100193	[Anaerostipes hadrus]
gene_100194	-	gene_100194	[-]	gene_100194	-
gene_100195	-	gene_100195	[Roseburia faecis]	gene_100195	[Roseburia intestinalis]
gene_100196	[Roseburia faecis]	gene_100196	[Roseburia faecis]	gene_100196	[Roseburia faecis]
gene_100197	[Bacteroides caccae]	gene_100197	[Bacteroides caccae]	gene_100197	[Bacteroides caccae]
gene_100198	-	gene_100198	[Streptococcus salivarius]	gene_100198	[Streptococcus salivarius]
gene_100199	[Streptococcus salivarius]	gene_100199	[Streptococcus salivarius]	gene_100199	[Streptococcus salivarius]
gene_1002	-	gene_1002	[-]	gene_1002	[Bacteroides eggerthii]
gene_10020	[Clostridium sp. CAG:58]	gene_10020	[Clostridium sp. CAG:58]	gene_10020	-
gene_100200	[Eubacterium ramulus]	gene_100200	[Eubacterium ramulus]	gene_100200	-
gene_100201	-	gene_100201	[Eubacterium ramulus]	gene_100201	-
gene_100202	-	gene_100202	[-]	gene_100202	[Faecalibacterium prausnitzii]
gene_100203	-	gene_100203	[-]	gene_100203	[Eubacterium ramulus]
gene_100204	[Blautia obeum]	gene_100204	[Blautia obeum]	gene_100204	[Blautia obeum]
gene_100205	[Roseburia sp. 40 7]	gene_100205	[Roseburia sp. 40 7]	gene_100205	-
gene_100206	-	gene_100206	[Faecalibacterium cf.]	gene_100206	-
gene_100207	-	gene_100207	[-]	gene_100207	[Bacteroides finegoldii]
gene_100208	-	gene_100208	[-]	gene_100208	[Bacteroides finegoldii]
gene_100209	-	gene_100209	[-]	gene_100209	[Bacteroides finegoldii]
gene_10021	-	gene_10021	[-]	gene_10021	[Bacteroides xylanisolvens]
gene_100210	-	gene_100210	[-]	gene_100210	-
gene_100211	-	gene_100211	[-]	gene_100211	[Clostridiaceae bacterium]
gene_100212	-	gene_100212	[-]	gene_100212	[Streptococcus salivarius]
gene_100213	-	gene_100213	[-]	gene_100213	[Bacteroides caccae]
gene_100214	-	gene_100214	[-]	gene_100214	[uncultured Faecalibacterium]
gene_100215	-	gene_100215	[-]	gene_100215	-
gene_100216	-	gene_100216	[-]	gene_100216	-
gene_100217	[Anaerotruncus colihominis]	gene_100217	[Anaerotruncus colihominis]	gene_100217	[Anaerotruncus colihominis]
gene_100218	[Anaerotruncus colihominis]	gene_100218	[Anaerotruncus colihominis]	gene_100218	[Anaerotruncus colihominis]
gene_100219	-	gene_100219	[-]	gene_100219	[Roseburia faecis]
gene_10022	[Anaerotruncus colihominis]	gene_10022	[Anaerotruncus colihominis]	gene_10022	-
gene_100220	-	gene_100220	[-]	gene_100220	[Bifidobacterium pseudocatenulatum]
gene_100221	-	gene_100221	[-]	gene_100221	[Butyricimonas paravirosa]
gene_100222	-	gene_100222	[-]	gene_100222	[Butyricimonas paravirosa]
gene_100223	[Faecalibacterium prausnitzii]	gene_100223	[Faecalibacterium prausnitzii]	gene_100223	[Faecalibacterium duncaniae]
gene_100224	[Faecalibacterium prausnitzii]	gene_100224	[Faecalibacterium prausnitzii]	gene_100224	[Faecalibacterium duncaniae]
gene_100225	-	gene_100225	[Faecalibacterium prausnitzii]	gene_100225	[Faecalibacterium duncaniae]
gene_100226	-	gene_100226	[Faecalibacterium prausnitzii]	gene_100226	[Faecalibacterium prausnitzii]
gene_100227	-	gene_100227	[-]	gene_100227	[Anaerobutyricum hallii]
gene_100228	[Oscillibacter sp. CAG:241 62 21]	gene_100228	[Oscillibacter sp. CAG:241 62 21]	gene_100228	[Pseudoflavonifractor capillosus]
gene_100229	[Oscillibacter sp. CAG:241 62 21]	gene_100229	[Oscillibacter sp. CAG:241 62 21]	gene_100229	[Dysosmobacter welbionis]
gene_10023	-	gene_10023	[-]	gene_10023	[Bacteroides finegoldii]
gene_100230	-	gene_100230	[Oscillibacter sp. CAG:241 62 21]	gene_100230	-
gene_100231	[Anaerotruncus colihominis]	gene_100231	[Anaerotruncus colihominis]	gene_100231	[Anaerotruncus colihominis]
gene_100232	-	gene_100232	[-]	gene_100232	-
gene_100233	-	gene_100233	[-]	gene_100233	-
gene_100234	-	gene_100234	[-]	gene_100234	-
gene_100235	-	gene_100235	[-]	gene_100235	-
gene_100236	-	gene_100236	[-]	gene_100236	[Bacteroides finegoldii]
gene_100237	-	gene_100237	[-]	gene_100237	-
gene_100238	-	gene_100238	[-]	gene_100238	-
gene_100239	-	gene_100239	[-]	gene_100239	[[Ruminococcus] torques]
gene_10024	-	gene_10024	[-]	gene_10024	-
gene_100240	[Odoribacter sp. AF15-53]	gene_100240	[Odoribacter sp. AF15-53]	gene_100240	[Butyricimonas paravirosa]
gene_100241	[Clostridiales bacterium]	gene_100241	[Clostridiales bacterium]	gene_100241	-
gene_100242	-	gene_100242	[-]	gene_100242	[Flavonifractor plautii]
gene_100243	-	gene_100243	[-]	gene_100243	-
gene_100244	-	gene_100244	[-]	gene_100244	-
gene_100245	-	gene_100245	[-]	gene_100245	-
gene_100246	[Phascolarctobacterium faecium]	gene_100246	[Phascolarctobacterium faecium]	gene_100246	[Phascolarctobacterium faecium]
gene_100247	[Faecalibacterium sp. OF04-11AC]	gene_100247	[Faecalibacterium sp. OF04-11AC]	gene_100247	[Faecalibacterium duncaniae]
gene_100248	[Roseburia intestinalis]	gene_100248	[Roseburia intestinalis]	gene_100248	-
gene_100249	[Roseburia intestinalis]	gene_100249	[Roseburia intestinalis]	gene_100249	[Roseburia intestinalis]
gene_10025	[Subdoligranulum variabile]	gene_10025	[Subdoligranulum variabile]	gene_10025	-
gene_100250	[Roseburia sp. TF10-5]	gene_100250	[Roseburia sp. TF10-5]	gene_100250	[Roseburia faecis]
gene_100251	-	gene_100251	[-]	gene_100251	-
gene_100252	-	gene_100252	[-]	gene_100252	-
gene_100253	-	gene_100253	[-]	gene_100253	[Parabacteroides distasonis]
gene_100254	[uncultured Eubacterium]	gene_100254	[uncultured Eubacterium]	gene_100254	-
gene_100255	[uncultured Eubacterium]	gene_100255	[uncultured Eubacterium]	gene_100255	-
gene_100256	[Firmicutes bacterium]	gene_100256	[Firmicutes bacterium]	gene_100256	-
gene_100257	[Firmicutes bacterium]	gene_100257	[Firmicutes bacterium]	gene_100257	-
gene_100258	[Firmicutes bacterium]	gene_100258	[Firmicutes bacterium]	gene_100258	-
gene_100259	[Firmicutes bacterium]	gene_100259	[Firmicutes bacterium]	gene_100259	-
gene_10026	[Phascolarctobacterium faecium]	gene_10026	[Phascolarctobacterium faecium]	gene_10026	[Phascolarctobacterium faecium]
gene_100260	[Firmicutes bacterium]	gene_100260	[Firmicutes bacterium]	gene_100260	-
gene_100261	[Firmicutes bacterium]	gene_100261	[Firmicutes bacterium]	gene_100261	-
gene_100262	[Firmicutes bacterium]	gene_100262	[Firmicutes bacterium]	gene_100262	-
gene_100263	-	gene_100263	[Firmicutes bacterium]	gene_100263	-
gene_100264	-	gene_100264	[-]	gene_100264	-
gene_100265	-	gene_100265	[-]	gene_100265	-
gene_100266	-	gene_100266	[-]	gene_100266	-
gene_100267	-	gene_100267	[-]	gene_100267	-
gene_100268	-	gene_100268	[-]	gene_100268	-
gene_100269	-	gene_100269	[-]	gene_100269	[Ruthenibacterium lactatiformans]
gene_10027	[Phascolarctobacterium faecium]	gene_10027	[Phascolarctobacterium faecium]	gene_10027	[Phascolarctobacterium faecium]
gene_100270	-	gene_100270	[-]	gene_100270	[Ruthenibacterium lactatiformans]
gene_100271	-	gene_100271	[-]	gene_100271	[Ruthenibacterium lactatiformans]
gene_100272	-	gene_100272	[-]	gene_100272	[Gordonibacter pamelaeae]
gene_100273	[Holdemania massiliensis]	gene_100273	[Holdemania massiliensis]	gene_100273	-
gene_100274	[Holdemania massiliensis]	gene_100274	[Holdemania massiliensis]	gene_100274	-
gene_100275	-	gene_100275	[-]	gene_100275	-
gene_100276	-	gene_100276	[-]	gene_100276	-
gene_100277	-	gene_100277	[-]	gene_100277	[Dysosmobacter welbionis]
gene_100278	[Roseburia intestinalis]	gene_100278	[Roseburia intestinalis]	gene_100278	[Roseburia intestinalis]
gene_100279	-	gene_100279	[Roseburia intestinalis]	gene_100279	[Roseburia intestinalis]
gene_10028	[Anaeromassilibacillus sp. Marseille-P3371]	gene_10028	[Candidatus Avispirillum faecium]	gene_10028	[Dysosmobacter welbionis]
gene_100280	-	gene_100280	[-]	gene_100280	-
gene_100281	-	gene_100281	[-]	gene_100281	-
gene_100282	-	gene_100282	[-]	gene_100282	-
gene_100283	[Anaerotruncus colihominis]	gene_100283	[Anaerotruncus colihominis]	gene_100283	[Anaerotruncus colihominis]
gene_100284	[Anaerotruncus colihominis]	gene_100284	[Anaerotruncus colihominis]	gene_100284	[Anaerotruncus colihominis]
gene_100285	[Anaerotruncus colihominis]	gene_100285	[Anaerotruncus colihominis]	gene_100285	[Anaerotruncus colihominis]
gene_100286	[Roseburia intestinalis]	gene_100286	[Roseburia intestinalis]	gene_100286	[Roseburia intestinalis]
gene_100287	-	gene_100287	[-]	gene_100287	[Bacteroides ovatus]
gene_100288	-	gene_100288	[-]	gene_100288	[Streptococcus salivarius]
gene_100289	-	gene_100289	[-]	gene_100289	[Streptococcus salivarius]
gene_10029	-	gene_10029	[-]	gene_10029	-
gene_100290	[Oscillibacter sp.]	gene_100290	[Oscillibacter sp.]	gene_100290	-
gene_100291	[Oscillibacter sp. CAG:241 62 21]	gene_100291	[Oscillibacter sp.]	gene_100291	-
gene_100292	-	gene_100292	[-]	gene_100292	-
gene_100293	-	gene_100293	[Anaerotruncus colihominis]	gene_100293	[Anaerotruncus colihominis]
gene_100294	-	gene_100294	[-]	gene_100294	-
gene_100295	-	gene_100295	[-]	gene_100295	-
gene_100296	[Odoribacter sp. AF15-53]	gene_100296	[Odoribacter sp. AF15-53]	gene_100296	-
gene_100297	-	gene_100297	[-]	gene_100297	[Bacteroides intestinalis]
gene_100298	-	gene_100298	[-]	gene_100298	[Bacteroides intestinalis]
gene_100299	-	gene_100299	[-]	gene_100299	-
gene_1003	-	gene_1003	[-]	gene_1003	[Bacteroides eggerthii]
gene_10030	-	gene_10030	[-]	gene_10030	[Intestinimonas butyriciproducens]
gene_100300	-	gene_100300	[-]	gene_100300	-
gene_100301	-	gene_100301	[-]	gene_100301	[Ruminococcus callidus]
gene_100302	-	gene_100302	[-]	gene_100302	[Ruminococcus callidus]
gene_100303	-	gene_100303	[-]	gene_100303	[Ruminococcus callidus]
gene_100304	[Clostridiales bacterium]	gene_100304	[Clostridiales bacterium]	gene_100304	-
gene_100305	-	gene_100305	[-]	gene_100305	-
gene_100306	-	gene_100306	[-]	gene_100306	-
gene_100307	[Faecalibacterium prausnitzii]	gene_100307	[Faecalibacterium prausnitzii]	gene_100307	[Faecalibacterium duncaniae]
gene_100308	-	gene_100308	[-]	gene_100308	-
gene_100309	-	gene_100309	[-]	gene_100309	-
gene_10031	-	gene_10031	[-]	gene_10031	[Intestinimonas butyriciproducens]
gene_100310	-	gene_100310	[-]	gene_100310	[[Ruminococcus] torques]
gene_100311	-	gene_100311	[Anaerobutyricum hallii]	gene_100311	[[Eubacterium] rectale]
gene_100312	-	gene_100312	[Anaerobutyricum hallii]	gene_100312	[Clostridiaceae bacterium]
gene_100313	[Bifidobacterium pseudocatenulatum]	gene_100313	[Bifidobacterium pseudocatenulatum]	gene_100313	[Bifidobacterium pseudocatenulatum]
gene_100314	-	gene_100314	[-]	gene_100314	-
gene_100315	-	gene_100315	[-]	gene_100315	-
gene_100316	-	gene_100316	[-]	gene_100316	[Bacteroides ovatus]
gene_100317	-	gene_100317	[-]	gene_100317	[Bacteroides ovatus]
gene_100318	-	gene_100318	[-]	gene_100318	[Coprococcus eutactus]
gene_100319	[Firmicutes bacterium]	gene_100319	[Firmicutes bacterium]	gene_100319	-
gene_10032	-	gene_10032	[-]	gene_10032	[Blautia obeum]
gene_100320	-	gene_100320	[-]	gene_100320	-
gene_100321	[Bacteroides caccae]	gene_100321	[Bacteroides caccae]	gene_100321	[Bacteroides caccae]
gene_100322	-	gene_100322	[-]	gene_100322	[Klebsiella pneumoniae]
gene_100323	-	gene_100323	[-]	gene_100323	-
gene_100324	-	gene_100324	[-]	gene_100324	-
gene_100325	-	gene_100325	[-]	gene_100325	-
gene_100326	-	gene_100326	[-]	gene_100326	-
gene_100327	-	gene_100327	[-]	gene_100327	-
gene_100328	-	gene_100328	[-]	gene_100328	-
gene_100329	-	gene_100329	[-]	gene_100329	-
gene_10033	-	gene_10033	[-]	gene_10033	[Blautia obeum]
gene_100330	-	gene_100330	[-]	gene_100330	-
gene_100331	-	gene_100331	[-]	gene_100331	-
gene_100332	-	gene_100332	[-]	gene_100332	[Alistipes ihumii]
gene_100333	-	gene_100333	[-]	gene_100333	[Alistipes ihumii]
gene_100334	-	gene_100334	[-]	gene_100334	-
gene_100335	-	gene_100335	[-]	gene_100335	-
gene_100336	[Faecalibacterium prausnitzii]	gene_100336	[-]	gene_100336	-
gene_100337	-	gene_100337	[-]	gene_100337	-
gene_100338	-	gene_100338	[-]	gene_100338	-
gene_100339	-	gene_100339	[-]	gene_100339	-
gene_10034	-	gene_10034	[-]	gene_10034	[Parabacteroides distasonis]
gene_100340	-	gene_100340	[-]	gene_100340	-
gene_100341	-	gene_100341	[-]	gene_100341	-
gene_100342	-	gene_100342	[-]	gene_100342	[Bacteroides intestinalis]
gene_100343	-	gene_100343	[-]	gene_100343	-
gene_100344	-	gene_100344	[-]	gene_100344	-
gene_100345	-	gene_100345	[-]	gene_100345	-
gene_100346	-	gene_100346	[-]	gene_100346	-
gene_100347	-	gene_100347	[-]	gene_100347	-
gene_100348	-	gene_100348	[-]	gene_100348	[Alistipes finegoldii]
gene_100349	-	gene_100349	[-]	gene_100349	-
gene_10035	-	gene_10035	[-]	gene_10035	[Parabacteroides distasonis]
gene_100350	-	gene_100350	[-]	gene_100350	-
gene_100351	-	gene_100351	[-]	gene_100351	-
gene_100352	-	gene_100352	[-]	gene_100352	[Alistipes communis]
gene_100353	-	gene_100353	[-]	gene_100353	[Alistipes ihumii]
gene_100354	-	gene_100354	[-]	gene_100354	-
gene_100355	-	gene_100355	[-]	gene_100355	-
gene_100356	-	gene_100356	[-]	gene_100356	-
gene_100357	-	gene_100357	[-]	gene_100357	-
gene_100358	-	gene_100358	[-]	gene_100358	[Alistipes ihumii]
gene_100359	-	gene_100359	[-]	gene_100359	-
gene_10036	-	gene_10036	[-]	gene_10036	-
gene_100360	-	gene_100360	[-]	gene_100360	-
gene_100361	[Alistipes sp. NSJ-20]	gene_100361	[-]	gene_100361	-
gene_100362	-	gene_100362	[-]	gene_100362	-
gene_100363	-	gene_100363	[-]	gene_100363	-
gene_100364	-	gene_100364	[-]	gene_100364	-
gene_100365	[Faecalibacterium prausnitzii]	gene_100365	[-]	gene_100365	-
gene_100366	-	gene_100366	[-]	gene_100366	-
gene_100367	-	gene_100367	[-]	gene_100367	-
gene_100368	-	gene_100368	[-]	gene_100368	-
gene_100369	-	gene_100369	[-]	gene_100369	-
gene_10037	-	gene_10037	[-]	gene_10037	-
gene_100370	-	gene_100370	[-]	gene_100370	-
gene_100371	-	gene_100371	[-]	gene_100371	[Alistipes ihumii]
gene_100372	-	gene_100372	[-]	gene_100372	-
gene_100373	-	gene_100373	[-]	gene_100373	[Alistipes ihumii]
gene_100374	-	gene_100374	[-]	gene_100374	-
gene_100375	-	gene_100375	[-]	gene_100375	-
gene_100376	-	gene_100376	[-]	gene_100376	-
gene_100377	-	gene_100377	[-]	gene_100377	-
gene_100378	-	gene_100378	[-]	gene_100378	-
gene_100379	-	gene_100379	[-]	gene_100379	-
gene_10038	[Oscillibacter sp. PC13]	gene_10038	[-]	gene_10038	-
gene_100380	-	gene_100380	[-]	gene_100380	[Alistipes ihumii]
gene_100381	-	gene_100381	[-]	gene_100381	-
gene_100382	-	gene_100382	[-]	gene_100382	-
gene_100383	-	gene_100383	[-]	gene_100383	-
gene_100384	-	gene_100384	[-]	gene_100384	-
gene_100385	-	gene_100385	[-]	gene_100385	-
gene_100386	-	gene_100386	[-]	gene_100386	-
gene_100387	-	gene_100387	[-]	gene_100387	-
gene_100388	-	gene_100388	[-]	gene_100388	-
gene_100389	-	gene_100389	[-]	gene_100389	-
gene_10039	[Holdemanella biformis]	gene_10039	[-]	gene_10039	-
gene_100390	-	gene_100390	[-]	gene_100390	[Alistipes onderdonkii]
gene_100391	-	gene_100391	[-]	gene_100391	[Alistipes finegoldii]
gene_100392	-	gene_100392	[-]	gene_100392	[Alistipes onderdonkii]
gene_100393	-	gene_100393	[-]	gene_100393	[Alistipes ihumii]
gene_100394	-	gene_100394	[-]	gene_100394	-
gene_100395	-	gene_100395	[-]	gene_100395	-
gene_100396	-	gene_100396	[-]	gene_100396	-
gene_100397	-	gene_100397	[-]	gene_100397	-
gene_100398	-	gene_100398	[-]	gene_100398	-
gene_100399	-	gene_100399	[-]	gene_100399	[Alistipes communis]
gene_1004	-	gene_1004	[-]	gene_1004	[Bacteroides eggerthii]
gene_10040	-	gene_10040	[Ruminococcaceae bacterium]	gene_10040	-
gene_100400	-	gene_100400	[-]	gene_100400	-
gene_100401	-	gene_100401	[-]	gene_100401	-
gene_100402	-	gene_100402	[-]	gene_100402	-
gene_100403	-	gene_100403	[-]	gene_100403	-
gene_100404	-	gene_100404	[-]	gene_100404	-
gene_100405	-	gene_100405	[-]	gene_100405	-
gene_100406	-	gene_100406	[-]	gene_100406	-
gene_100407	[Alistipes sp. AF17-16]	gene_100407	[-]	gene_100407	-
gene_100408	-	gene_100408	[-]	gene_100408	-
gene_100409	-	gene_100409	[-]	gene_100409	-
gene_10041	[Ruminococcaceae bacterium]	gene_10041	[Ruminococcaceae bacterium]	gene_10041	-
gene_100410	-	gene_100410	[-]	gene_100410	-
gene_100411	-	gene_100411	[-]	gene_100411	-
gene_100412	-	gene_100412	[-]	gene_100412	-
gene_100413	-	gene_100413	[-]	gene_100413	-
gene_100414	-	gene_100414	[-]	gene_100414	-
gene_100415	-	gene_100415	[-]	gene_100415	[Alistipes ihumii]
gene_100416	-	gene_100416	[-]	gene_100416	-
gene_100417	-	gene_100417	[-]	gene_100417	-
gene_100418	-	gene_100418	[-]	gene_100418	-
gene_100419	-	gene_100419	[-]	gene_100419	-
gene_10042	-	gene_10042	[-]	gene_10042	[[Ruminococcus] torques]
gene_100420	-	gene_100420	[-]	gene_100420	[Alistipes ihumii]
gene_100421	-	gene_100421	[-]	gene_100421	-
gene_100422	-	gene_100422	[-]	gene_100422	[Alistipes onderdonkii]
gene_100423	-	gene_100423	[-]	gene_100423	[Alistipes ihumii]
gene_100424	[Alistipes sp. AF17-16]	gene_100424	[-]	gene_100424	-
gene_100425	-	gene_100425	[-]	gene_100425	-
gene_100426	-	gene_100426	[-]	gene_100426	-
gene_100427	-	gene_100427	[-]	gene_100427	-
gene_100428	-	gene_100428	[-]	gene_100428	[Alistipes ihumii]
gene_100429	-	gene_100429	[-]	gene_100429	-
gene_10043	-	gene_10043	[-]	gene_10043	[Alistipes onderdonkii]
gene_100430	-	gene_100430	[-]	gene_100430	[Alistipes onderdonkii]
gene_100431	[Alistipes sp. AF17-16]	gene_100431	[-]	gene_100431	-
gene_100432	-	gene_100432	[-]	gene_100432	-
gene_100433	-	gene_100433	[-]	gene_100433	-
gene_100434	-	gene_100434	[-]	gene_100434	[Alistipes ihumii]
gene_100435	-	gene_100435	[-]	gene_100435	[Alistipes shahii]
gene_100436	-	gene_100436	[-]	gene_100436	[Alistipes ihumii]
gene_100437	-	gene_100437	[-]	gene_100437	-
gene_100438	-	gene_100438	[-]	gene_100438	[Cohnella cholangitidis]
gene_100439	-	gene_100439	[-]	gene_100439	[Alistipes ihumii]
gene_10044	-	gene_10044	[Bacteroides thetaiotaomicron]	gene_10044	[Bacteroides thetaiotaomicron]
gene_100440	-	gene_100440	[-]	gene_100440	[Alistipes shahii]
gene_100441	[Alistipes sp. dk3624]	gene_100441	[-]	gene_100441	-
gene_100442	-	gene_100442	[-]	gene_100442	-
gene_100443	-	gene_100443	[-]	gene_100443	-
gene_100444	-	gene_100444	[-]	gene_100444	[Akkermansia muciniphila]
gene_100445	-	gene_100445	[-]	gene_100445	-
gene_100446	-	gene_100446	[-]	gene_100446	[Alistipes shahii]
gene_100447	-	gene_100447	[-]	gene_100447	-
gene_100448	-	gene_100448	[-]	gene_100448	-
gene_100449	-	gene_100449	[-]	gene_100449	-
gene_10045	[Oscillibacter sp. CAG:241 62 21]	gene_10045	[Oscillibacter sp. CAG:241 62 21]	gene_10045	-
gene_100450	-	gene_100450	[-]	gene_100450	-
gene_100451	-	gene_100451	[-]	gene_100451	-
gene_100452	-	gene_100452	[-]	gene_100452	-
gene_100453	-	gene_100453	[-]	gene_100453	-
gene_100454	-	gene_100454	[-]	gene_100454	-
gene_100455	-	gene_100455	[-]	gene_100455	-
gene_100456	-	gene_100456	[-]	gene_100456	-
gene_100457	-	gene_100457	[-]	gene_100457	-
gene_100458	-	gene_100458	[-]	gene_100458	-
gene_100459	-	gene_100459	[-]	gene_100459	[Alistipes ihumii]
gene_10046	[Oscillibacter sp. CAG:241 62 21]	gene_10046	[Oscillibacter sp. CAG:241 62 21]	gene_10046	-
gene_100460	-	gene_100460	[-]	gene_100460	[Alistipes ihumii]
gene_100461	-	gene_100461	[-]	gene_100461	[Alistipes ihumii]
gene_100462	-	gene_100462	[-]	gene_100462	[Alistipes ihumii]
gene_100463	[Alistipes sp. AF17-16]	gene_100463	[-]	gene_100463	-
gene_100464	-	gene_100464	[-]	gene_100464	[Intestinimonas butyriciproducens]
gene_100465	-	gene_100465	[-]	gene_100465	[Intestinimonas butyriciproducens]
gene_100466	-	gene_100466	[-]	gene_100466	[Coprococcus eutactus]
gene_100467	-	gene_100467	[-]	gene_100467	[Coprococcus eutactus]
gene_100468	[Dorea longicatena]	gene_100468	[-]	gene_100468	[Dorea formicigenerans]
gene_100469	[Dorea longicatena]	gene_100469	[-]	gene_100469	-
gene_10047	-	gene_10047	[Oscillibacter sp. CAG:241 62 21]	gene_10047	-
gene_100470	[Dorea longicatena]	gene_100470	[-]	gene_100470	[[Eubacterium] rectale]
gene_100471	-	gene_100471	[-]	gene_100471	[[Eubacterium] rectale]
gene_100472	[Dorea longicatena]	gene_100472	[-]	gene_100472	[[Eubacterium] rectale]
gene_100473	-	gene_100473	[Eubacterium sp. CAG:86]	gene_100473	[Lachnospira eligens]
gene_100474	[Eubacterium sp. CAG:86]	gene_100474	[Eubacterium sp. CAG:86]	gene_100474	-
gene_100475	[Eubacterium sp. CAG:86]	gene_100475	[Eubacterium sp. CAG:86]	gene_100475	-
gene_100476	-	gene_100476	[Eubacterium sp. CAG:86]	gene_100476	-
gene_100477	-	gene_100477	[-]	gene_100477	[Sutterella faecalis]
gene_100478	[Intestinimonas butyriciproducens]	gene_100478	[Intestinimonas butyriciproducens]	gene_100478	[Intestinimonas butyriciproducens]
gene_100479	[Firmicutes bacterium]	gene_100479	[Firmicutes bacterium]	gene_100479	-
gene_10048	-	gene_10048	[-]	gene_10048	[Bacteroides caccae]
gene_100480	[Faecalibacterium prausnitzii]	gene_100480	[Faecalibacterium prausnitzii]	gene_100480	-
gene_100481	[Faecalibacterium prausnitzii]	gene_100481	[Faecalibacterium prausnitzii]	gene_100481	-
gene_100482	-	gene_100482	[-]	gene_100482	[Bacteroides fragilis]
gene_100483	-	gene_100483	[-]	gene_100483	[Bacteroides xylanisolvens]
gene_100484	-	gene_100484	[-]	gene_100484	[Bacteroides xylanisolvens]
gene_100485	-	gene_100485	[-]	gene_100485	[Bacteroides xylanisolvens]
gene_100486	[Catenibacterium mitsuokai]	gene_100486	[-]	gene_100486	[Bacteroides intestinalis]
gene_100487	-	gene_100487	[-]	gene_100487	[Bacteroides fragilis]
gene_100488	-	gene_100488	[-]	gene_100488	[Bacteroides fragilis]
gene_100489	-	gene_100489	[-]	gene_100489	[Bacteroides xylanisolvens]
gene_10049	-	gene_10049	[-]	gene_10049	[Bacteroides caccae]
gene_100490	[Bacteroides intestinalis]	gene_100490	[-]	gene_100490	-
gene_100491	[Bacteroides eggerthii]	gene_100491	[-]	gene_100491	[Bacteroides stercoris]
gene_100492	-	gene_100492	[-]	gene_100492	-
gene_100493	[Clostridium sp. CAG:58]	gene_100493	[Clostridium sp. CAG:58]	gene_100493	[Clostridiaceae bacterium]
gene_100494	[Clostridium sp. CAG:58]	gene_100494	[Clostridium sp. CAG:58]	gene_100494	-
gene_100495	[Clostridium sp. CAG:58]	gene_100495	[Clostridium sp. CAG:58]	gene_100495	-
gene_100496	[Clostridium sp. CAG:58]	gene_100496	[Clostridium sp. CAG:58]	gene_100496	-
gene_100497	-	gene_100497	[-]	gene_100497	[Roseburia faecis]
gene_100498	[Gemmiger formicilis]	gene_100498	[-]	gene_100498	[Faecalibacterium prausnitzii]
gene_100499	[Faecalicatena contorta]	gene_100499	[Faecalicatena contorta]	gene_100499	-
gene_1005	-	gene_1005	[-]	gene_1005	[Bacteroides stercoris]
gene_10050	[Candidatus Dichloromethanomonas elyunquensis]	gene_10050	[Ruminiclostridium cellobioparum]	gene_10050	-
gene_100500	[Bacteroides cellulosilyticus]	gene_100500	[Bacteroides cellulosilyticus]	gene_100500	[Bacteroides cellulosilyticus]
gene_100501	-	gene_100501	[Bacteroides cellulosilyticus]	gene_100501	[Bacteroides cellulosilyticus]
gene_100502	[Bacteroides cellulosilyticus]	gene_100502	[Bacteroides cellulosilyticus]	gene_100502	[Bacteroides cellulosilyticus]
gene_100503	[Bacteroides cellulosilyticus]	gene_100503	[Bacteroides cellulosilyticus]	gene_100503	[Bacteroides cellulosilyticus]
gene_100504	[Bacteroides cellulosilyticus]	gene_100504	[Bacteroides cellulosilyticus]	gene_100504	[Bacteroides cellulosilyticus]
gene_100505	[Bacteroides cellulosilyticus]	gene_100505	[Bacteroides cellulosilyticus]	gene_100505	[Bacteroides cellulosilyticus]
gene_100506	[Bacteroides cellulosilyticus]	gene_100506	[Bacteroides cellulosilyticus]	gene_100506	[Bacteroides cellulosilyticus]
gene_100507	[Bacteroides cellulosilyticus]	gene_100507	[Bacteroides cellulosilyticus]	gene_100507	[Bacteroides cellulosilyticus]
gene_100508	-	gene_100508	[Bacteroides cellulosilyticus]	gene_100508	[Bacteroides cellulosilyticus]
gene_100509	[Bacteroides cellulosilyticus]	gene_100509	[Bacteroides cellulosilyticus]	gene_100509	[Bacteroides cellulosilyticus]
gene_10051	[Ruminococcaceae bacterium]	gene_10051	[Ruminococcaceae bacterium]	gene_10051	-
gene_100510	[Bacteroides cellulosilyticus]	gene_100510	[Bacteroides cellulosilyticus]	gene_100510	[Bacteroides cellulosilyticus]
gene_100511	-	gene_100511	[Bacteroides cellulosilyticus]	gene_100511	[Bacteroides cellulosilyticus]
gene_100512	[Bacteroides cellulosilyticus]	gene_100512	[Bacteroides cellulosilyticus]	gene_100512	[Bacteroides cellulosilyticus]
gene_100513	[Bacteroides cellulosilyticus]	gene_100513	[Bacteroides cellulosilyticus]	gene_100513	[Bacteroides cellulosilyticus]
gene_100514	[Bacteroides cellulosilyticus]	gene_100514	[Bacteroides cellulosilyticus]	gene_100514	[Bacteroides cellulosilyticus]
gene_100515	[Bacteroides cellulosilyticus]	gene_100515	[Bacteroides cellulosilyticus]	gene_100515	[Bacteroides cellulosilyticus]
gene_100516	-	gene_100516	[Bacteroides cellulosilyticus]	gene_100516	[Bacteroides cellulosilyticus]
gene_100517	-	gene_100517	[Bacteroides cellulosilyticus]	gene_100517	[Bacteroides cellulosilyticus]
gene_100518	[Bacteroides cellulosilyticus]	gene_100518	[Bacteroides cellulosilyticus]	gene_100518	[Bacteroides cellulosilyticus]
gene_100519	-	gene_100519	[Bacteroides cellulosilyticus]	gene_100519	[Bacteroides cellulosilyticus]
gene_10052	[Ruminococcaceae bacterium]	gene_10052	[Ruminococcaceae bacterium]	gene_10052	-
gene_100520	[Bacteroides cellulosilyticus]	gene_100520	[Bacteroides cellulosilyticus]	gene_100520	[Bacteroides cellulosilyticus]
gene_100521	[Bacteroides cellulosilyticus]	gene_100521	[Bacteroides cellulosilyticus]	gene_100521	[Bacteroides cellulosilyticus]
gene_100522	[Bacteroides cellulosilyticus]	gene_100522	[Bacteroides cellulosilyticus]	gene_100522	[Bacteroides cellulosilyticus]
gene_100523	[Bacteroides cellulosilyticus]	gene_100523	[Bacteroides cellulosilyticus]	gene_100523	[Bacteroides cellulosilyticus]
gene_100524	[Firmicutes bacterium]	gene_100524	[Firmicutes bacterium]	gene_100524	-
gene_100525	-	gene_100525	[-]	gene_100525	[Bacteroides caccae]
gene_100526	[Bacteroides sp. AM16-24]	gene_100526	[Bacteroides sp. AM16-24]	gene_100526	-
gene_100527	[Bacteroides sp. AM16-24]	gene_100527	[Bacteroides sp. AM16-24]	gene_100527	-
gene_100528	-	gene_100528	[-]	gene_100528	[Ruminococcus bicirculans]
gene_100529	-	gene_100529	[-]	gene_100529	[Bacteroides xylanisolvens]
gene_10053	-	gene_10053	[Clostridium sp. CAG:58]	gene_10053	-
gene_100530	[Enterobacter hormaechei]	gene_100530	[-]	gene_100530	[Klebsiella pneumoniae]
gene_100531	-	gene_100531	[-]	gene_100531	[Escherichia coli]
gene_100532	-	gene_100532	[-]	gene_100532	[Escherichia coli]
gene_100533	-	gene_100533	[-]	gene_100533	[Escherichia coli]
gene_100534	-	gene_100534	[-]	gene_100534	[Escherichia coli]
gene_100535	-	gene_100535	[-]	gene_100535	[Klebsiella pneumoniae]
gene_100536	-	gene_100536	[-]	gene_100536	[Escherichia coli]
gene_100537	-	gene_100537	[-]	gene_100537	[Klebsiella pneumoniae]
gene_100538	-	gene_100538	[-]	gene_100538	[Escherichia coli]
gene_100539	-	gene_100539	[-]	gene_100539	[Escherichia coli]
gene_10054	[Clostridium sp. CAG:58]	gene_10054	[Clostridium sp. CAG:58]	gene_10054	-
gene_100540	-	gene_100540	[-]	gene_100540	[Escherichia coli]
gene_100541	-	gene_100541	[-]	gene_100541	[Escherichia coli]
gene_100542	-	gene_100542	[-]	gene_100542	[Escherichia coli]
gene_100543	-	gene_100543	[-]	gene_100543	[Escherichia coli]
gene_100544	-	gene_100544	[-]	gene_100544	[Escherichia coli]
gene_100545	-	gene_100545	[-]	gene_100545	[Escherichia coli]
gene_100546	-	gene_100546	[-]	gene_100546	[Escherichia coli]
gene_100547	-	gene_100547	[-]	gene_100547	[Escherichia coli]
gene_100548	-	gene_100548	[-]	gene_100548	[Escherichia coli]
gene_100549	-	gene_100549	[-]	gene_100549	[Escherichia coli]
gene_10055	-	gene_10055	[-]	gene_10055	-
gene_100550	[Escherichia coli]	gene_100550	[-]	gene_100550	[Escherichia coli]
gene_100551	-	gene_100551	[-]	gene_100551	[Escherichia coli]
gene_100552	-	gene_100552	[-]	gene_100552	[Klebsiella pneumoniae]
gene_100553	-	gene_100553	[-]	gene_100553	[Escherichia coli]
gene_100554	-	gene_100554	[-]	gene_100554	[Escherichia coli]
gene_100555	-	gene_100555	[-]	gene_100555	[Escherichia coli]
gene_100556	-	gene_100556	[-]	gene_100556	[Escherichia coli]
gene_100557	-	gene_100557	[-]	gene_100557	[Escherichia coli]
gene_100558	-	gene_100558	[-]	gene_100558	[Escherichia coli]
gene_100559	-	gene_100559	[-]	gene_100559	[Escherichia coli]
gene_10056	[Roseburia sp. CAG:303]	gene_10056	[Roseburia sp. CAG:303]	gene_10056	-
gene_100560	-	gene_100560	[-]	gene_100560	[Escherichia coli]
gene_100561	-	gene_100561	[-]	gene_100561	[Escherichia coli]
gene_100562	-	gene_100562	[-]	gene_100562	[Escherichia coli]
gene_100563	-	gene_100563	[-]	gene_100563	[Escherichia coli]
gene_100564	-	gene_100564	[-]	gene_100564	[Escherichia coli]
gene_100565	[Escherichia coli]	gene_100565	[-]	gene_100565	[Escherichia coli]
gene_100566	-	gene_100566	[-]	gene_100566	[Escherichia coli]
gene_100567	[Shigella sonnei]	gene_100567	[-]	gene_100567	[Escherichia coli]
gene_100568	[Escherichia coli]	gene_100568	[-]	gene_100568	[Escherichia coli]
gene_100569	-	gene_100569	[-]	gene_100569	[Escherichia coli]
gene_10057	-	gene_10057	[-]	gene_10057	[[Eubacterium] rectale]
gene_100570	-	gene_100570	[-]	gene_100570	[Escherichia coli]
gene_100571	[Escherichia coli]	gene_100571	[-]	gene_100571	[Escherichia coli]
gene_100572	-	gene_100572	[-]	gene_100572	[Escherichia coli]
gene_100573	[Escherichia coli]	gene_100573	[-]	gene_100573	[Escherichia coli]
gene_100574	[Escherichia coli]	gene_100574	[-]	gene_100574	[Escherichia coli]
gene_100575	-	gene_100575	[-]	gene_100575	[Escherichia coli]
gene_100576	-	gene_100576	[-]	gene_100576	[Escherichia coli]
gene_100577	-	gene_100577	[-]	gene_100577	[Escherichia coli]
gene_100578	-	gene_100578	[-]	gene_100578	[Escherichia coli]
gene_100579	-	gene_100579	[-]	gene_100579	[Escherichia coli]
gene_10058	-	gene_10058	[-]	gene_10058	[Roseburia hominis]
gene_100580	-	gene_100580	[-]	gene_100580	[Escherichia coli]
gene_100581	-	gene_100581	[-]	gene_100581	[Escherichia coli]
gene_100582	[Escherichia coli]	gene_100582	[-]	gene_100582	[Escherichia coli]
gene_100583	-	gene_100583	[-]	gene_100583	[Escherichia coli]
gene_100584	-	gene_100584	[-]	gene_100584	[Klebsiella pneumoniae]
gene_100585	[Subdoligranulum sp. APC924/74]	gene_100585	[-]	gene_100585	-
gene_100586	-	gene_100586	[-]	gene_100586	[Subdoligranulum variabile]
gene_100587	[Parabacteroides sp. AF19-14]	gene_100587	[Parabacteroides sp. AF19-14]	gene_100587	[Parabacteroides distasonis]
gene_100588	-	gene_100588	[Faecalibacterium prausnitzii]	gene_100588	-
gene_100589	[Faecalibacterium prausnitzii]	gene_100589	[Faecalibacterium prausnitzii]	gene_100589	-
gene_10059	-	gene_10059	[Gordonibacter pamelaeae]	gene_10059	[Gordonibacter pamelaeae]
gene_100590	[Faecalibacterium prausnitzii]	gene_100590	[Faecalibacterium prausnitzii]	gene_100590	-
gene_100591	-	gene_100591	[Firmicutes bacterium]	gene_100591	-
gene_100592	[Firmicutes bacterium]	gene_100592	[Firmicutes bacterium]	gene_100592	-
gene_100593	-	gene_100593	[Firmicutes bacterium]	gene_100593	-
gene_100594	[Firmicutes bacterium]	gene_100594	[Firmicutes bacterium]	gene_100594	[Lawsonibacter hominis]
gene_100595	[Firmicutes bacterium]	gene_100595	[Firmicutes bacterium]	gene_100595	-
gene_100596	-	gene_100596	[-]	gene_100596	[Clostridiaceae bacterium]
gene_100597	-	gene_100597	[-]	gene_100597	[Evtepia gabavorous]
gene_100598	-	gene_100598	[-]	gene_100598	[Lachnospiraceae bacterium]
gene_100599	-	gene_100599	[-]	gene_100599	[Anaerobutyricum hallii]
gene_1006	-	gene_1006	[-]	gene_1006	[Bacteroides eggerthii]
gene_10060	-	gene_10060	[Gordonibacter pamelaeae]	gene_10060	[Gordonibacter pamelaeae]
gene_100600	[Clostridium sp. OF09-36]	gene_100600	[-]	gene_100600	[Blautia glucerasea]
gene_100601	-	gene_100601	[-]	gene_100601	[Bacteroides ovatus]
gene_100602	-	gene_100602	[-]	gene_100602	[Bacteroides finegoldii]
gene_100603	[Eggerthella lenta]	gene_100603	[Eggerthella lenta]	gene_100603	[Gordonibacter pamelaeae]
gene_100604	-	gene_100604	[-]	gene_100604	[Bacteroides uniformis]
gene_100605	-	gene_100605	[-]	gene_100605	[Bacteroides uniformis]
gene_100606	-	gene_100606	[-]	gene_100606	[Bacteroides uniformis]
gene_100607	-	gene_100607	[-]	gene_100607	[Bacteroides uniformis]
gene_100608	-	gene_100608	[-]	gene_100608	[Bacteroides uniformis]
gene_100609	-	gene_100609	[-]	gene_100609	[Bacteroides uniformis]
gene_10061	[Escherichia coli]	gene_10061	[-]	gene_10061	[Escherichia coli]
gene_100610	-	gene_100610	[-]	gene_100610	[Bacteroides uniformis]
gene_100611	-	gene_100611	[-]	gene_100611	[Bacteroides uniformis]
gene_100612	-	gene_100612	[-]	gene_100612	-
gene_100613	-	gene_100613	[-]	gene_100613	[Parabacteroides distasonis]
gene_100614	-	gene_100614	[-]	gene_100614	[Flavonifractor plautii]
gene_100615	-	gene_100615	[-]	gene_100615	-
gene_100616	-	gene_100616	[-]	gene_100616	-
gene_100617	[Firmicutes bacterium]	gene_100617	[Firmicutes bacterium]	gene_100617	-
gene_100618	-	gene_100618	[Clostridiales bacterium]	gene_100618	-
gene_100619	[Clostridiales bacterium]	gene_100619	[Clostridiales bacterium]	gene_100619	-
gene_10062	-	gene_10062	[-]	gene_10062	[Escherichia coli]
gene_100620	-	gene_100620	[-]	gene_100620	[Bacteroides timonensis]
gene_100621	-	gene_100621	[-]	gene_100621	[Bacteroides timonensis]
gene_100622	[Bacteroides cellulosilyticus]	gene_100622	[-]	gene_100622	[Bacteroides timonensis]
gene_100623	-	gene_100623	[-]	gene_100623	[Bacteroides timonensis]
gene_100624	[Bacteroides cellulosilyticus]	gene_100624	[-]	gene_100624	[Bacteroides timonensis]
gene_100625	-	gene_100625	[-]	gene_100625	[Bacteroides cellulosilyticus]
gene_100626	-	gene_100626	[-]	gene_100626	[Bacteroides cellulosilyticus]
gene_100627	-	gene_100627	[-]	gene_100627	-
gene_100628	[Clostridium sp. AM27-31LB]	gene_100628	[-]	gene_100628	-
gene_100629	-	gene_100629	[-]	gene_100629	-
gene_10063	-	gene_10063	[-]	gene_10063	-
gene_100630	-	gene_100630	[-]	gene_100630	-
gene_100631	-	gene_100631	[Alistipes sp. CAG:53]	gene_100631	[Alistipes shahii]
gene_100632	-	gene_100632	[Alistipes sp. CAG:53]	gene_100632	[Alistipes shahii]
gene_100633	-	gene_100633	[Alistipes sp. CAG:53]	gene_100633	[Alistipes shahii]
gene_100634	-	gene_100634	[Alistipes sp. CAG:53]	gene_100634	[Alistipes shahii]
gene_100635	-	gene_100635	[Alistipes sp. CAG:53]	gene_100635	[Alistipes shahii]
gene_100636	-	gene_100636	[Alistipes sp. CAG:53]	gene_100636	[Alistipes shahii]
gene_100637	-	gene_100637	[Alistipes sp. CAG:53]	gene_100637	[Alistipes shahii]
gene_100638	-	gene_100638	[Alistipes sp. CAG:53]	gene_100638	[Alistipes shahii]
gene_100639	-	gene_100639	[Alistipes sp. CAG:53]	gene_100639	[Alistipes shahii]
gene_10064	-	gene_10064	[-]	gene_10064	-
gene_100640	-	gene_100640	[Alistipes sp. CAG:53]	gene_100640	[Alistipes shahii]
gene_100641	-	gene_100641	[Alistipes sp. CAG:53]	gene_100641	[Alistipes shahii]
gene_100642	-	gene_100642	[Alistipes sp. CAG:53]	gene_100642	[Alistipes shahii]
gene_100643	-	gene_100643	[Alistipes sp. CAG:53]	gene_100643	[Alistipes shahii]
gene_100644	-	gene_100644	[Alistipes sp. CAG:53]	gene_100644	[Alistipes shahii]
gene_100645	-	gene_100645	[Alistipes sp. CAG:53]	gene_100645	[Alistipes shahii]
gene_100646	-	gene_100646	[Alistipes sp. CAG:53]	gene_100646	[Alistipes shahii]
gene_100647	-	gene_100647	[Alistipes sp. CAG:53]	gene_100647	[Alistipes shahii]
gene_100648	-	gene_100648	[Alistipes sp. CAG:53]	gene_100648	[Alistipes shahii]
gene_100649	-	gene_100649	[Alistipes sp. CAG:53]	gene_100649	[Alistipes shahii]
gene_10065	-	gene_10065	[-]	gene_10065	-
gene_100650	-	gene_100650	[Alistipes sp. CAG:53]	gene_100650	[Alistipes shahii]
gene_100651	-	gene_100651	[Alistipes sp. CAG:53]	gene_100651	[Alistipes shahii]
gene_100652	-	gene_100652	[Alistipes sp. CAG:53]	gene_100652	[Alistipes shahii]
gene_100653	-	gene_100653	[Alistipes sp. CAG:53]	gene_100653	[Alistipes shahii]
gene_100654	-	gene_100654	[Alistipes sp. CAG:53]	gene_100654	[Alistipes shahii]
gene_100655	[Alistipes shahii]	gene_100655	[Alistipes sp. CAG:53]	gene_100655	[Alistipes shahii]
gene_100656	-	gene_100656	[Alistipes sp. CAG:53]	gene_100656	[Alistipes shahii]
gene_100657	-	gene_100657	[Alistipes sp. CAG:53]	gene_100657	[Alistipes shahii]
gene_100658	[Alistipes shahii]	gene_100658	[Alistipes sp. CAG:53]	gene_100658	[Alistipes shahii]
gene_100659	-	gene_100659	[Alistipes sp. CAG:53]	gene_100659	[Alistipes shahii]
gene_10066	[[Ruminococcus] lactaris]	gene_10066	[[Ruminococcus] lactaris]	gene_10066	[Dorea formicigenerans]
gene_100660	-	gene_100660	[Alistipes sp. CAG:53]	gene_100660	[Alistipes shahii]
gene_100661	[Alistipes sp. 56 sp Nov 56 25]	gene_100661	[Alistipes sp. CAG:53]	gene_100661	[Alistipes shahii]
gene_100662	-	gene_100662	[Alistipes sp. CAG:53]	gene_100662	[Alistipes shahii]
gene_100663	-	gene_100663	[Alistipes sp. CAG:53]	gene_100663	[Alistipes shahii]
gene_100664	-	gene_100664	[Alistipes sp. CAG:53]	gene_100664	[Alistipes shahii]
gene_100665	[Alistipes shahii]	gene_100665	[Alistipes sp. CAG:53]	gene_100665	[Alistipes shahii]
gene_100666	-	gene_100666	[Alistipes sp. CAG:53]	gene_100666	[Alistipes shahii]
gene_100667	-	gene_100667	[Alistipes sp. CAG:53]	gene_100667	[Alistipes shahii]
gene_100668	-	gene_100668	[Alistipes sp. CAG:53]	gene_100668	[Alistipes shahii]
gene_100669	[Alistipes shahii]	gene_100669	[Alistipes sp. CAG:53]	gene_100669	[Alistipes senegalensis]
gene_10067	[Dorea formicigenerans]	gene_10067	[[Ruminococcus] lactaris]	gene_10067	[Dorea formicigenerans]
gene_100670	-	gene_100670	[Alistipes sp. CAG:53]	gene_100670	[Alistipes shahii]
gene_100671	-	gene_100671	[Alistipes sp. CAG:53]	gene_100671	[Alistipes senegalensis]
gene_100672	-	gene_100672	[Alistipes sp. CAG:53]	gene_100672	[Alistipes senegalensis]
gene_100673	-	gene_100673	[Alistipes sp. CAG:53]	gene_100673	[Alistipes senegalensis]
gene_100674	-	gene_100674	[Alistipes sp. CAG:53]	gene_100674	[Alistipes senegalensis]
gene_100675	-	gene_100675	[Alistipes sp. CAG:53]	gene_100675	[Alistipes shahii]
gene_100676	-	gene_100676	[Alistipes sp. CAG:53]	gene_100676	[Alistipes senegalensis]
gene_100677	-	gene_100677	[Alistipes sp. CAG:53]	gene_100677	[Alistipes senegalensis]
gene_100678	-	gene_100678	[Alistipes sp. CAG:53]	gene_100678	[Alistipes senegalensis]
gene_100679	-	gene_100679	[Alistipes sp. CAG:53]	gene_100679	[Alistipes shahii]
gene_10068	[uncultured Lachnospira]	gene_10068	[uncultured Lachnospira]	gene_10068	-
gene_100680	-	gene_100680	[Alistipes sp. CAG:53]	gene_100680	[Alistipes senegalensis]
gene_100681	-	gene_100681	[Alistipes sp. CAG:53]	gene_100681	[Alistipes senegalensis]
gene_100682	-	gene_100682	[-]	gene_100682	[Coprococcus eutactus]
gene_100683	[Hathewaya proteolytica]	gene_100683	[-]	gene_100683	-
gene_100684	[uncultured bacterium]	gene_100684	[uncultured bacterium]	gene_100684	-
gene_100685	-	gene_100685	[-]	gene_100685	[Roseburia faecis]
gene_100686	-	gene_100686	[-]	gene_100686	-
gene_100687	-	gene_100687	[-]	gene_100687	[Bacteroides faecis]
gene_100688	-	gene_100688	[-]	gene_100688	[Bacteroides ovatus]
gene_100689	-	gene_100689	[-]	gene_100689	-
gene_10069	[Gordonibacter pamelaeae]	gene_10069	[Gordonibacter pamelaeae]	gene_10069	[Gordonibacter pamelaeae]
gene_100690	-	gene_100690	[-]	gene_100690	-
gene_100691	[Lentihominibacter hominis]	gene_100691	[Lentihominibacter hominis]	gene_100691	-
gene_100692	-	gene_100692	[Lentihominibacter hominis]	gene_100692	-
gene_100693	-	gene_100693	[-]	gene_100693	-
gene_100694	-	gene_100694	[-]	gene_100694	-
gene_100695	[Evtepia gabavorous]	gene_100695	[Evtepia gabavorous]	gene_100695	[Pseudoflavonifractor capillosus]
gene_100696	-	gene_100696	[Lachnospira eligens]	gene_100696	-
gene_100697	-	gene_100697	[Lachnospira eligens]	gene_100697	-
gene_100698	-	gene_100698	[Lachnospira eligens]	gene_100698	-
gene_100699	-	gene_100699	[Lachnospira eligens]	gene_100699	-
gene_1007	-	gene_1007	[-]	gene_1007	[Bacteroides eggerthii]
gene_10070	[[Ruminococcus] lactaris]	gene_10070	[[Ruminococcus] lactaris]	gene_10070	[[Ruminococcus] lactaris]
gene_100700	-	gene_100700	[Lachnospira eligens]	gene_100700	-
gene_100701	-	gene_100701	[Lachnospira eligens]	gene_100701	-
gene_100702	-	gene_100702	[Lachnospira eligens]	gene_100702	-
gene_100703	-	gene_100703	[Lachnospira eligens]	gene_100703	-
gene_100704	[Lachnospira eligens]	gene_100704	[Lachnospira eligens]	gene_100704	-
gene_100705	[Eubacterium sp. CAG:86]	gene_100705	[Lachnospira eligens]	gene_100705	-
gene_100706	-	gene_100706	[Lachnospira eligens]	gene_100706	-
gene_100707	-	gene_100707	[Lachnospira eligens]	gene_100707	-
gene_100708	-	gene_100708	[Lachnospira eligens]	gene_100708	-
gene_100709	-	gene_100709	[Lachnospira eligens]	gene_100709	-
gene_10071	[TM7 phylum]	gene_10071	[TM7 phylum]	gene_10071	-
gene_100710	-	gene_100710	[Lachnospira eligens]	gene_100710	-
gene_100711	-	gene_100711	[Lachnospira eligens]	gene_100711	-
gene_100712	-	gene_100712	[Lachnospira eligens]	gene_100712	-
gene_100713	-	gene_100713	[Lachnospira eligens]	gene_100713	-
gene_100714	-	gene_100714	[Lachnospira eligens]	gene_100714	-
gene_100715	-	gene_100715	[Lachnospira eligens]	gene_100715	-
gene_100716	-	gene_100716	[Lachnospira eligens]	gene_100716	-
gene_100717	-	gene_100717	[Lachnospira eligens]	gene_100717	-
gene_100718	-	gene_100718	[Lachnospira eligens]	gene_100718	-
gene_100719	-	gene_100719	[-]	gene_100719	[Streptococcus salivarius]
gene_10072	-	gene_10072	[-]	gene_10072	[Parabacteroides merdae]
gene_100720	[Bacteroides bouchesdurhonensis]	gene_100720	[Bacteroides bouchesdurhonensis]	gene_100720	-
gene_100721	-	gene_100721	[-]	gene_100721	[Firmicutes bacterium]
gene_100722	-	gene_100722	[-]	gene_100722	-
gene_100723	-	gene_100723	[-]	gene_100723	[Faecalibacterium prausnitzii]
gene_100724	[Faecalibacterium sp. AF27-11BH]	gene_100724	[Faecalibacterium sp. AF27-11BH]	gene_100724	[uncultured Faecalibacterium]
gene_100725	-	gene_100725	[-]	gene_100725	[Bacteroides fragilis]
gene_100726	-	gene_100726	[-]	gene_100726	[Bacteroides uniformis]
gene_100727	[Firmicutes bacterium]	gene_100727	[Firmicutes bacterium]	gene_100727	-
gene_100728	-	gene_100728	[-]	gene_100728	[Clostridioides difficile]
gene_100729	-	gene_100729	[-]	gene_100729	[Clostridioides difficile]
gene_10073	-	gene_10073	[-]	gene_10073	[Intestinimonas butyriciproducens]
gene_100730	-	gene_100730	[-]	gene_100730	[Blautia faecis]
gene_100731	[Clostridium sp. TM06-18]	gene_100731	[Clostridium sp. TM06-18]	gene_100731	-
gene_100732	-	gene_100732	[-]	gene_100732	-
gene_100733	-	gene_100733	[-]	gene_100733	-
gene_100734	[Eubacterium ramulus]	gene_100734	[Eubacterium ramulus]	gene_100734	-
gene_100735	-	gene_100735	[-]	gene_100735	-
gene_100736	-	gene_100736	[-]	gene_100736	-
gene_100737	-	gene_100737	[-]	gene_100737	[Blautia obeum]
gene_100738	[Firmicutes bacterium]	gene_100738	[Firmicutes bacterium]	gene_100738	-
gene_100739	[Firmicutes bacterium]	gene_100739	[Firmicutes bacterium]	gene_100739	-
gene_10074	-	gene_10074	[-]	gene_10074	[Parabacteroides distasonis]
gene_100740	-	gene_100740	[-]	gene_100740	[Anaerobutyricum hallii]
gene_100741	-	gene_100741	[-]	gene_100741	-
gene_100742	[Firmicutes bacterium]	gene_100742	[-]	gene_100742	-
gene_100743	-	gene_100743	[-]	gene_100743	[Butyricimonas paravirosa]
gene_100744	[Bacteroides caccae]	gene_100744	[Bacteroides caccae]	gene_100744	[Bacteroides caccae]
gene_100745	-	gene_100745	[-]	gene_100745	-
gene_100746	-	gene_100746	[Firmicutes bacterium]	gene_100746	-
gene_100747	[Firmicutes bacterium]	gene_100747	[Firmicutes bacterium]	gene_100747	-
gene_100748	[Firmicutes bacterium]	gene_100748	[Firmicutes bacterium]	gene_100748	-
gene_100749	[Firmicutes bacterium]	gene_100749	[Firmicutes bacterium]	gene_100749	-
gene_10075	-	gene_10075	[-]	gene_10075	[Parabacteroides distasonis]
gene_100750	[Firmicutes bacterium]	gene_100750	[Firmicutes bacterium]	gene_100750	-
gene_100751	[Firmicutes bacterium]	gene_100751	[Firmicutes bacterium]	gene_100751	-
gene_100752	[Firmicutes bacterium]	gene_100752	[Firmicutes bacterium]	gene_100752	-
gene_100753	-	gene_100753	[-]	gene_100753	[Parabacteroides distasonis]
gene_100754	-	gene_100754	[-]	gene_100754	[Parabacteroides distasonis]
gene_100755	-	gene_100755	[-]	gene_100755	-
gene_100756	-	gene_100756	[Ruminococcaceae bacterium]	gene_100756	-
gene_100757	-	gene_100757	[Ruminococcaceae bacterium]	gene_100757	-
gene_100758	-	gene_100758	[-]	gene_100758	[Firmicutes bacterium]
gene_100759	-	gene_100759	[-]	gene_100759	[Firmicutes bacterium]
gene_10076	-	gene_10076	[-]	gene_10076	-
gene_100760	-	gene_100760	[-]	gene_100760	[Firmicutes bacterium]
gene_100761	-	gene_100761	[-]	gene_100761	[uncultured Faecalibacterium]
gene_100762	-	gene_100762	[-]	gene_100762	-
gene_100763	-	gene_100763	[-]	gene_100763	-
gene_100764	-	gene_100764	[-]	gene_100764	[Parabacteroides distasonis]
gene_100765	-	gene_100765	[Faecalibacterium cf.]	gene_100765	[uncultured Faecalibacterium]
gene_100766	-	gene_100766	[Faecalibacterium cf.]	gene_100766	[uncultured Faecalibacterium]
gene_100767	-	gene_100767	[Faecalibacterium cf.]	gene_100767	[uncultured Faecalibacterium]
gene_100768	-	gene_100768	[Firmicutes bacterium]	gene_100768	-
gene_100769	[Massiliimalia massiliensis]	gene_100769	[-]	gene_100769	-
gene_10077	[uncultured Eubacterium]	gene_10077	[uncultured Eubacterium]	gene_10077	-
gene_100770	[Hydrogeniiclostridium mannosilyticum]	gene_100770	[-]	gene_100770	-
gene_100771	[Massiliimalia massiliensis]	gene_100771	[-]	gene_100771	-
gene_100772	-	gene_100772	[-]	gene_100772	-
gene_100773	-	gene_100773	[-]	gene_100773	-
gene_100774	-	gene_100774	[-]	gene_100774	-
gene_100775	-	gene_100775	[-]	gene_100775	[Anaerobutyricum hallii]
gene_100776	-	gene_100776	[-]	gene_100776	[Anaerobutyricum hallii]
gene_100777	-	gene_100777	[-]	gene_100777	-
gene_100778	-	gene_100778	[Firmicutes bacterium]	gene_100778	-
gene_100779	[Firmicutes bacterium]	gene_100779	[Firmicutes bacterium]	gene_100779	-
gene_10078	-	gene_10078	[-]	gene_10078	-
gene_100780	-	gene_100780	[Alkaliphilus metalliredigens]	gene_100780	-
gene_100781	[Defluviitalea phaphyphila]	gene_100781	[Alkaliphilus metalliredigens]	gene_100781	-
gene_100782	[Faecalibacterium prausnitzii]	gene_100782	[Faecalibacterium prausnitzii]	gene_100782	[Faecalibacterium prausnitzii]
gene_100783	-	gene_100783	[-]	gene_100783	[Streptococcus salivarius]
gene_100784	-	gene_100784	[-]	gene_100784	[Bacteroides thetaiotaomicron]
gene_100785	-	gene_100785	[-]	gene_100785	[Bacteroides thetaiotaomicron]
gene_100786	-	gene_100786	[-]	gene_100786	-
gene_100787	-	gene_100787	[-]	gene_100787	[Anaerobutyricum hallii]
gene_100788	-	gene_100788	[-]	gene_100788	[Anaerobutyricum hallii]
gene_100789	-	gene_100789	[Shigella sonnei]	gene_100789	[Escherichia coli]
gene_10079	[Anaerotruncus colihominis]	gene_10079	[Anaerotruncus colihominis]	gene_10079	[Anaerotruncus colihominis]
gene_100790	[Shigella sonnei]	gene_100790	[Shigella sonnei]	gene_100790	[Escherichia coli]
gene_100791	-	gene_100791	[Shigella sonnei]	gene_100791	[Escherichia coli]
gene_100792	-	gene_100792	[Shigella sonnei]	gene_100792	[Escherichia coli]
gene_100793	-	gene_100793	[Shigella sonnei]	gene_100793	[Escherichia coli]
gene_100794	-	gene_100794	[Shigella sonnei]	gene_100794	[Escherichia coli]
gene_100795	-	gene_100795	[Shigella sonnei]	gene_100795	[Escherichia coli]
gene_100796	-	gene_100796	[bacterium 1XD21-70]	gene_100796	-
gene_100797	[bacterium C-53]	gene_100797	[bacterium 1XD21-70]	gene_100797	[bacterium 1XD21-70]
gene_100798	-	gene_100798	[bacterium 1XD21-70]	gene_100798	-
gene_100799	-	gene_100799	[bacterium 1XD21-70]	gene_100799	-
gene_1008	[Bacteroides eggerthii]	gene_1008	[-]	gene_1008	[Bacteroides stercoris]
gene_10080	-	gene_10080	[-]	gene_10080	-
gene_100800	[Clostridium sp. AM58-1XD]	gene_100800	[bacterium 1XD21-70]	gene_100800	-
gene_100801	-	gene_100801	[bacterium 1XD21-70]	gene_100801	-
gene_100802	-	gene_100802	[bacterium 1XD21-70]	gene_100802	[Faecalibacterium prausnitzii]
gene_100803	-	gene_100803	[bacterium 1XD21-70]	gene_100803	-
gene_100804	[Lachnospiraceae bacterium]	gene_100804	[bacterium 1XD21-70]	gene_100804	-
gene_100805	-	gene_100805	[bacterium 1XD21-70]	gene_100805	-
gene_100806	-	gene_100806	[bacterium 1XD21-70]	gene_100806	-
gene_100807	[Neglectibacter timonensis]	gene_100807	[bacterium 1XD21-70]	gene_100807	[Candidatus Avimonas narfia]
gene_100808	-	gene_100808	[bacterium 1XD21-70]	gene_100808	-
gene_100809	[Eisenbergiella massiliensis]	gene_100809	[bacterium 1XD21-70]	gene_100809	-
gene_10081	[Firmicutes bacterium]	gene_10081	[Firmicutes bacterium]	gene_10081	-
gene_100810	-	gene_100810	[bacterium 1XD21-70]	gene_100810	-
gene_100811	[Candidatus Heritagella gallinarum]	gene_100811	[bacterium 1XD21-70]	gene_100811	-
gene_100812	-	gene_100812	[bacterium 1XD21-70]	gene_100812	-
gene_100813	[Neglectibacter timonensis]	gene_100813	[bacterium 1XD21-70]	gene_100813	-
gene_100814	[Neglectibacter sp. 524-5]	gene_100814	[bacterium 1XD21-70]	gene_100814	-
gene_100815	[uncultured Clostridium]	gene_100815	[bacterium 1XD21-70]	gene_100815	-
gene_100816	[uncultured Eubacteriales]	gene_100816	[bacterium 1XD21-70]	gene_100816	[Flavonifractor plautii]
gene_100817	-	gene_100817	[bacterium 1XD21-70]	gene_100817	[Faecalibacterium prausnitzii]
gene_100818	-	gene_100818	[bacterium 1XD21-70]	gene_100818	-
gene_100819	-	gene_100819	[bacterium 1XD21-70]	gene_100819	-
gene_10082	[Firmicutes bacterium]	gene_10082	[Firmicutes bacterium]	gene_10082	-
gene_100820	[Clostridium sp. CAG:1013]	gene_100820	[bacterium 1XD21-70]	gene_100820	-
gene_100821	[bacterium 1XD42-54]	gene_100821	[bacterium 1XD21-70]	gene_100821	-
gene_100822	-	gene_100822	[bacterium 1XD21-70]	gene_100822	-
gene_100823	[bacterium 1XD8-92]	gene_100823	[bacterium 1XD21-70]	gene_100823	-
gene_100824	[bacterium 0.1xD8-71]	gene_100824	[bacterium 1XD21-70]	gene_100824	-
gene_100825	[uncultured Ruminococcus]	gene_100825	[bacterium 1XD21-70]	gene_100825	-
gene_100826	[Intestinibacillus massiliensis]	gene_100826	[bacterium 1XD21-70]	gene_100826	-
gene_100827	-	gene_100827	[bacterium 1XD21-70]	gene_100827	[Gordonibacter pamelaeae]
gene_100828	-	gene_100828	[bacterium 1XD21-70]	gene_100828	-
gene_100829	-	gene_100829	[bacterium 1XD21-70]	gene_100829	-
gene_10083	-	gene_10083	[-]	gene_10083	[Coprococcus eutactus]
gene_100830	-	gene_100830	[bacterium 1XD21-70]	gene_100830	-
gene_100831	-	gene_100831	[bacterium 1XD21-70]	gene_100831	-
gene_100832	-	gene_100832	[bacterium 1XD21-70]	gene_100832	-
gene_100833	[Firmicutes bacterium]	gene_100833	[bacterium 1XD21-70]	gene_100833	-
gene_100834	-	gene_100834	[bacterium 1XD21-70]	gene_100834	-
gene_100835	[bacterium ADurb.Bin429]	gene_100835	[bacterium 1XD21-70]	gene_100835	[Bacteroides uniformis]
gene_100836	[Cuneatibacter caecimuris]	gene_100836	[bacterium 1XD21-70]	gene_100836	-
gene_100837	-	gene_100837	[bacterium 1XD21-70]	gene_100837	-
gene_100838	-	gene_100838	[bacterium 1XD21-70]	gene_100838	-
gene_100839	[Firmicutes bacterium]	gene_100839	[bacterium 1XD21-70]	gene_100839	[Neglectibacter timonensis]
gene_10084	-	gene_10084	[-]	gene_10084	[Coprococcus eutactus]
gene_100840	[Scatolibacter rhodanostii]	gene_100840	[bacterium 1XD21-70]	gene_100840	[Ruthenibacterium lactatiformans]
gene_100841	-	gene_100841	[bacterium 1XD21-70]	gene_100841	-
gene_100842	[Herbinix hemicellulosilytica]	gene_100842	[bacterium 1XD21-70]	gene_100842	-
gene_100843	-	gene_100843	[bacterium 1XD21-70]	gene_100843	-
gene_100844	[Neglectibacter timonensis]	gene_100844	[bacterium 1XD21-70]	gene_100844	-
gene_100845	-	gene_100845	[bacterium 1XD21-70]	gene_100845	-
gene_100846	-	gene_100846	[bacterium 1XD21-70]	gene_100846	-
gene_100847	[Neglectibacter timonensis]	gene_100847	[bacterium 1XD21-70]	gene_100847	-
gene_100848	[Treponema bryantii]	gene_100848	[bacterium 1XD21-70]	gene_100848	-
gene_100849	[Candidatus Avimonas]	gene_100849	[bacterium 1XD21-70]	gene_100849	-
gene_10085	-	gene_10085	[-]	gene_10085	[Intestinimonas butyriciproducens]
gene_100850	-	gene_100850	[bacterium 1XD21-70]	gene_100850	-
gene_100851	[Firmicutes bacterium]	gene_100851	[bacterium 1XD21-70]	gene_100851	-
gene_100852	[Candidatus Avimicrobium faecavium]	gene_100852	[bacterium 1XD21-70]	gene_100852	-
gene_100853	[Firmicutes bacterium]	gene_100853	[bacterium 1XD21-70]	gene_100853	-
gene_100854	-	gene_100854	[bacterium 1XD21-70]	gene_100854	-
gene_100855	-	gene_100855	[bacterium 1XD21-70]	gene_100855	-
gene_100856	-	gene_100856	[bacterium 1XD21-70]	gene_100856	-
gene_100857	-	gene_100857	[bacterium 1XD21-70]	gene_100857	-
gene_100858	-	gene_100858	[bacterium 1XD21-70]	gene_100858	-
gene_100859	-	gene_100859	[bacterium 1XD21-70]	gene_100859	-
gene_10086	-	gene_10086	[-]	gene_10086	-
gene_100860	-	gene_100860	[bacterium 1XD21-70]	gene_100860	-
gene_100861	-	gene_100861	[bacterium 1XD21-70]	gene_100861	-
gene_100862	-	gene_100862	[bacterium 1XD21-70]	gene_100862	-
gene_100863	-	gene_100863	[bacterium 1XD21-70]	gene_100863	-
gene_100864	-	gene_100864	[bacterium 1XD21-70]	gene_100864	-
gene_100865	[Candidatus Heritagella intestinalis]	gene_100865	[bacterium 1XD21-70]	gene_100865	[Neglectibacter timonensis]
gene_100866	-	gene_100866	[bacterium 1XD21-70]	gene_100866	-
gene_100867	[Abyssisolibacter fermentans]	gene_100867	[bacterium 1XD21-70]	gene_100867	-
gene_100868	-	gene_100868	[bacterium 1XD21-70]	gene_100868	-
gene_100869	-	gene_100869	[bacterium 1XD21-70]	gene_100869	-
gene_10087	-	gene_10087	[-]	gene_10087	-
gene_100870	-	gene_100870	[bacterium 1XD21-70]	gene_100870	-
gene_100871	[Firmicutes bacterium]	gene_100871	[bacterium 1XD21-70]	gene_100871	-
gene_100872	-	gene_100872	[bacterium 1XD21-70]	gene_100872	-
gene_100873	-	gene_100873	[bacterium 1XD21-70]	gene_100873	-
gene_100874	[Eisenbergiella sp. OF01-20]	gene_100874	[bacterium 1XD21-70]	gene_100874	-
gene_100875	-	gene_100875	[bacterium 1XD21-70]	gene_100875	-
gene_100876	[Candidatus Desulfosporosinus infrequens]	gene_100876	[bacterium 1XD21-70]	gene_100876	-
gene_100877	[Anaeromassilibacillus sp. An172]	gene_100877	[bacterium 1XD21-70]	gene_100877	-
gene_100878	-	gene_100878	[bacterium 1XD21-70]	gene_100878	-
gene_100879	[Anaeromassilibacillus sp. An200]	gene_100879	[bacterium 1XD21-70]	gene_100879	-
gene_10088	-	gene_10088	[-]	gene_10088	-
gene_100880	[Campylobacter coli]	gene_100880	[bacterium 1XD21-70]	gene_100880	-
gene_100881	[Neglectibacter timonensis]	gene_100881	[bacterium 1XD21-70]	gene_100881	-
gene_100882	-	gene_100882	[bacterium 1XD21-70]	gene_100882	-
gene_100883	-	gene_100883	[bacterium 1XD21-70]	gene_100883	-
gene_100884	[Anaeromassilibacillus sp. An200]	gene_100884	[bacterium 1XD21-70]	gene_100884	[Ruminococcaceae bacterium]
gene_100885	-	gene_100885	[bacterium 1XD21-70]	gene_100885	-
gene_100886	-	gene_100886	[bacterium 1XD21-70]	gene_100886	-
gene_100887	-	gene_100887	[bacterium 1XD21-70]	gene_100887	-
gene_100888	-	gene_100888	[bacterium 1XD21-70]	gene_100888	-
gene_100889	-	gene_100889	[bacterium 1XD21-70]	gene_100889	-
gene_10089	-	gene_10089	[-]	gene_10089	-
gene_100890	-	gene_100890	[bacterium 1XD21-70]	gene_100890	-
gene_100891	[Fusobacterium naviforme]	gene_100891	[bacterium 1XD21-70]	gene_100891	-
gene_100892	-	gene_100892	[bacterium 1XD21-70]	gene_100892	-
gene_100893	[Ruminococcus flavefaciens]	gene_100893	[bacterium 1XD21-70]	gene_100893	-
gene_100894	[Clostridium sp. CAG:1013]	gene_100894	[bacterium 1XD21-70]	gene_100894	-
gene_100895	-	gene_100895	[bacterium 1XD21-70]	gene_100895	-
gene_100896	-	gene_100896	[bacterium 1XD21-70]	gene_100896	-
gene_100897	[Acutalibacter muris]	gene_100897	[bacterium 1XD21-70]	gene_100897	[Ruminococcaceae bacterium]
gene_100898	[Clostridium sp. CAG:557]	gene_100898	[bacterium 1XD21-70]	gene_100898	-
gene_100899	[Neglectibacter timonensis]	gene_100899	[bacterium 1XD21-70]	gene_100899	-
gene_1009	-	gene_1009	[-]	gene_1009	[Bacteroides stercoris]
gene_10090	-	gene_10090	[-]	gene_10090	-
gene_100900	-	gene_100900	[bacterium 1XD21-70]	gene_100900	-
gene_100901	[Oscillospiraceae bacterium]	gene_100901	[bacterium 1XD21-70]	gene_100901	-
gene_100902	[Ruminococcus sp. CAG:177]	gene_100902	[bacterium 1XD21-70]	gene_100902	[Faecalibacterium prausnitzii]
gene_100903	[Clostridium sp. CAG:448]	gene_100903	[bacterium 1XD21-70]	gene_100903	[Faecalibacterium prausnitzii]
gene_100904	-	gene_100904	[bacterium 1XD21-70]	gene_100904	-
gene_100905	-	gene_100905	[bacterium 1XD21-70]	gene_100905	-
gene_100906	[Gemmiger sp. An120]	gene_100906	[bacterium 1XD21-70]	gene_100906	[Faecalibacterium prausnitzii]
gene_100907	[Anaeromonas gelatinilytica]	gene_100907	[bacterium 1XD21-70]	gene_100907	-
gene_100908	[Lachnospiraceae bacterium]	gene_100908	[bacterium 1XD21-70]	gene_100908	-
gene_100909	[Anaeromicropila herbilytica]	gene_100909	[bacterium 1XD21-70]	gene_100909	-
gene_10091	-	gene_10091	[-]	gene_10091	-
gene_100910	-	gene_100910	[bacterium 1XD21-70]	gene_100910	-
gene_100911	[Acutalibacter sp. 1XD8-33]	gene_100911	[bacterium 1XD21-70]	gene_100911	-
gene_100912	[Ruminococcus gauvreauii]	gene_100912	[bacterium 1XD21-70]	gene_100912	-
gene_100913	-	gene_100913	[bacterium 1XD21-70]	gene_100913	-
gene_100914	[Candidatus Heritagella caecorum]	gene_100914	[bacterium 1XD21-70]	gene_100914	-
gene_100915	-	gene_100915	[bacterium 1XD21-70]	gene_100915	-
gene_100916	[Roseburia sp. CAG:303]	gene_100916	[bacterium 1XD21-70]	gene_100916	[Firmicutes bacterium]
gene_100917	-	gene_100917	[bacterium 1XD21-70]	gene_100917	-
gene_100918	-	gene_100918	[bacterium 1XD21-70]	gene_100918	-
gene_100919	[Halocella sp. SP3-1]	gene_100919	[bacterium 1XD21-70]	gene_100919	-
gene_10092	-	gene_10092	[-]	gene_10092	-
gene_100920	-	gene_100920	[bacterium 1XD21-70]	gene_100920	-
gene_100921	-	gene_100921	[bacterium 1XD21-70]	gene_100921	[Firmicutes bacterium]
gene_100922	-	gene_100922	[Alistipes finegoldii]	gene_100922	[Alistipes finegoldii]
gene_100923	-	gene_100923	[Alistipes finegoldii]	gene_100923	[Alistipes finegoldii]
gene_100924	[Alistipes finegoldii]	gene_100924	[Alistipes finegoldii]	gene_100924	[Alistipes finegoldii]
gene_100925	-	gene_100925	[Alistipes finegoldii]	gene_100925	[Alistipes finegoldii]
gene_100926	-	gene_100926	[Alistipes finegoldii]	gene_100926	[Alistipes finegoldii]
gene_100927	-	gene_100927	[Alistipes finegoldii]	gene_100927	[Alistipes finegoldii]
gene_100928	[Alistipes finegoldii]	gene_100928	[Alistipes finegoldii]	gene_100928	[Alistipes finegoldii]
gene_100929	[Alistipes finegoldii]	gene_100929	[Alistipes finegoldii]	gene_100929	[Alistipes finegoldii]
gene_10093	-	gene_10093	[-]	gene_10093	-
gene_100930	-	gene_100930	[Alistipes finegoldii]	gene_100930	[Alistipes finegoldii]
gene_100931	-	gene_100931	[Alistipes finegoldii]	gene_100931	[Alistipes finegoldii]
gene_100932	-	gene_100932	[Alistipes finegoldii]	gene_100932	[Alistipes finegoldii]
gene_100933	-	gene_100933	[Alistipes finegoldii]	gene_100933	[Alistipes finegoldii]
gene_100934	[Alistipes finegoldii]	gene_100934	[Alistipes finegoldii]	gene_100934	[Alistipes finegoldii]
gene_100935	-	gene_100935	[Alistipes finegoldii]	gene_100935	[Alistipes finegoldii]
gene_100936	-	gene_100936	[Alistipes finegoldii]	gene_100936	[Alistipes finegoldii]
gene_100937	[Alistipes finegoldii]	gene_100937	[Alistipes finegoldii]	gene_100937	[Alistipes finegoldii]
gene_100938	-	gene_100938	[Alistipes finegoldii]	gene_100938	[Alistipes finegoldii]
gene_100939	-	gene_100939	[Alistipes finegoldii]	gene_100939	[Alistipes finegoldii]
gene_10094	-	gene_10094	[-]	gene_10094	-
gene_100940	-	gene_100940	[Alistipes finegoldii]	gene_100940	[Alistipes finegoldii]
gene_100941	-	gene_100941	[Alistipes finegoldii]	gene_100941	[Alistipes finegoldii]
gene_100942	-	gene_100942	[Alistipes finegoldii]	gene_100942	[Alistipes finegoldii]
gene_100943	-	gene_100943	[Alistipes finegoldii]	gene_100943	[Alistipes finegoldii]
gene_100944	[Alistipes finegoldii]	gene_100944	[Alistipes finegoldii]	gene_100944	[Alistipes finegoldii]
gene_100945	-	gene_100945	[Alistipes finegoldii]	gene_100945	[Alistipes finegoldii]
gene_100946	-	gene_100946	[Alistipes finegoldii]	gene_100946	[Alistipes finegoldii]
gene_100947	[Alistipes finegoldii]	gene_100947	[Alistipes finegoldii]	gene_100947	[Alistipes finegoldii]
gene_100948	[Alistipes finegoldii]	gene_100948	[Alistipes finegoldii]	gene_100948	[Alistipes finegoldii]
gene_100949	-	gene_100949	[Alistipes finegoldii]	gene_100949	[Alistipes finegoldii]
gene_10095	-	gene_10095	[-]	gene_10095	-
gene_100950	[Alistipes finegoldii]	gene_100950	[Alistipes finegoldii]	gene_100950	[Alistipes finegoldii]
gene_100951	-	gene_100951	[Alistipes finegoldii]	gene_100951	[Alistipes finegoldii]
gene_100952	[Alistipes finegoldii]	gene_100952	[Alistipes finegoldii]	gene_100952	[Alistipes finegoldii]
gene_100953	-	gene_100953	[Alistipes finegoldii]	gene_100953	[Alistipes finegoldii]
gene_100954	[Alistipes finegoldii]	gene_100954	[Alistipes finegoldii]	gene_100954	[Alistipes finegoldii]
gene_100955	[Alistipes finegoldii]	gene_100955	[Alistipes finegoldii]	gene_100955	[Alistipes finegoldii]
gene_100956	[Alistipes finegoldii]	gene_100956	[Alistipes finegoldii]	gene_100956	[Alistipes finegoldii]
gene_100957	[Alistipes finegoldii]	gene_100957	[Alistipes finegoldii]	gene_100957	[Alistipes finegoldii]
gene_100958	[Alistipes finegoldii]	gene_100958	[Alistipes finegoldii]	gene_100958	[Alistipes finegoldii]
gene_100959	-	gene_100959	[Alistipes finegoldii]	gene_100959	[Alistipes finegoldii]
gene_10096	-	gene_10096	[-]	gene_10096	-
gene_100960	[Alistipes finegoldii]	gene_100960	[Alistipes finegoldii]	gene_100960	[Alistipes finegoldii]
gene_100961	-	gene_100961	[Alistipes finegoldii]	gene_100961	[Alistipes finegoldii]
gene_100962	[Alistipes finegoldii]	gene_100962	[Alistipes finegoldii]	gene_100962	[Alistipes finegoldii]
gene_100963	[Alistipes finegoldii]	gene_100963	[Alistipes finegoldii]	gene_100963	[Alistipes finegoldii]
gene_100964	[Alistipes finegoldii]	gene_100964	[Alistipes finegoldii]	gene_100964	[Alistipes finegoldii]
gene_100965	-	gene_100965	[Alistipes finegoldii]	gene_100965	[Alistipes finegoldii]
gene_100966	-	gene_100966	[Alistipes finegoldii]	gene_100966	[Alistipes finegoldii]
gene_100967	-	gene_100967	[Alistipes finegoldii]	gene_100967	[Alistipes finegoldii]
gene_100968	-	gene_100968	[Alistipes finegoldii]	gene_100968	[Alistipes finegoldii]
gene_100969	-	gene_100969	[Alistipes finegoldii]	gene_100969	[Alistipes finegoldii]
gene_10097	-	gene_10097	[-]	gene_10097	-
gene_100970	-	gene_100970	[Alistipes finegoldii]	gene_100970	[Alistipes finegoldii]
gene_100971	[Alistipes sp. HGB5]	gene_100971	[Alistipes finegoldii]	gene_100971	[Alistipes finegoldii]
gene_100972	-	gene_100972	[Alistipes finegoldii]	gene_100972	[Alistipes finegoldii]
gene_100973	-	gene_100973	[Alistipes finegoldii]	gene_100973	[Alistipes finegoldii]
gene_100974	-	gene_100974	[Alistipes finegoldii]	gene_100974	[Alistipes finegoldii]
gene_100975	-	gene_100975	[-]	gene_100975	[Bacteroides finegoldii]
gene_100976	-	gene_100976	[Clostridium sp. D5]	gene_100976	-
gene_100977	-	gene_100977	[Clostridium sp. D5]	gene_100977	-
gene_100978	-	gene_100978	[-]	gene_100978	-
gene_100979	-	gene_100979	[-]	gene_100979	-
gene_10098	-	gene_10098	[-]	gene_10098	-
gene_100980	[Butyrivibrio fibrisolvens]	gene_100980	[Butyrivibrio fibrisolvens]	gene_100980	[Ruminococcus callidus]
gene_100981	[Anaerobutyricum hallii]	gene_100981	[environmental samples]	gene_100981	[Anaerobutyricum hallii]
gene_100982	[environmental samples]	gene_100982	[environmental samples]	gene_100982	[Anaerobutyricum hallii]
gene_100983	-	gene_100983	[environmental samples]	gene_100983	[Anaerobutyricum hallii]
gene_100984	-	gene_100984	[-]	gene_100984	[[Eubacterium] siraeum]
gene_100985	[Ruminococcus bicirculans]	gene_100985	[Ruminococcus sp. AM43-6]	gene_100985	[Ruminococcus bicirculans]
gene_100986	[Ruminococcus sp. AM43-6]	gene_100986	[Ruminococcus sp. AM43-6]	gene_100986	-
gene_100987	-	gene_100987	[Ruminococcus sp. AM43-6]	gene_100987	-
gene_100988	-	gene_100988	[Ruminococcus sp. AM43-6]	gene_100988	-
gene_100989	-	gene_100989	[Ruminococcus sp. AM43-6]	gene_100989	-
gene_10099	-	gene_10099	[-]	gene_10099	-
gene_100990	-	gene_100990	[Paraprevotella clara]	gene_100990	[Paraprevotella xylaniphila]
gene_100991	[Paraprevotella clara]	gene_100991	[Paraprevotella clara]	gene_100991	[Paraprevotella clara]
gene_100992	-	gene_100992	[Paraprevotella clara]	gene_100992	[Paraprevotella clara]
gene_100993	[Paraprevotella clara]	gene_100993	[Paraprevotella clara]	gene_100993	[Paraprevotella clara]
gene_100994	[Paraprevotella clara]	gene_100994	[Paraprevotella clara]	gene_100994	[Paraprevotella clara]
gene_100995	[Paraprevotella clara]	gene_100995	[Paraprevotella clara]	gene_100995	[Paraprevotella clara]
gene_100996	-	gene_100996	[Paraprevotella clara]	gene_100996	[Paraprevotella clara]
gene_100997	[Paraprevotella clara]	gene_100997	[Paraprevotella clara]	gene_100997	[Paraprevotella clara]
gene_100998	-	gene_100998	[Paraprevotella clara]	gene_100998	[Paraprevotella clara]
gene_100999	-	gene_100999	[Paraprevotella clara]	gene_100999	-
gene_101	[Blautia obeum]	gene_101	[Blautia obeum]	gene_101	[Blautia obeum]
gene_1010	-	gene_1010	[-]	gene_1010	[Bacteroides eggerthii]
gene_10100	[Candidatus Soleaferrea massiliensis]	gene_10100	[-]	gene_10100	-
gene_101000	-	gene_101000	[Paraprevotella clara]	gene_101000	-
gene_101001	-	gene_101001	[Paraprevotella clara]	gene_101001	-
gene_101002	-	gene_101002	[Paraprevotella clara]	gene_101002	-
gene_101003	-	gene_101003	[Paraprevotella clara]	gene_101003	-
gene_101004	[Paraprevotella clara]	gene_101004	[Paraprevotella clara]	gene_101004	[Paraprevotella clara]
gene_101005	-	gene_101005	[-]	gene_101005	-
gene_101006	-	gene_101006	[-]	gene_101006	[Coprobacter fastidiosus]
gene_101007	[Anaeromassilibacillus sp. An250]	gene_101007	[-]	gene_101007	-
gene_101008	-	gene_101008	[-]	gene_101008	-
gene_101009	-	gene_101009	[-]	gene_101009	-
gene_10101	[uncultured Clostridium]	gene_10101	[-]	gene_10101	-
gene_101010	[Anaeromassilibacillus sp. An250]	gene_101010	[-]	gene_101010	-
gene_101011	-	gene_101011	[-]	gene_101011	-
gene_101012	-	gene_101012	[-]	gene_101012	-
gene_101013	-	gene_101013	[-]	gene_101013	[Bifidobacterium pseudocatenulatum]
gene_101014	-	gene_101014	[-]	gene_101014	[Bifidobacterium pseudocatenulatum]
gene_101015	[[Ruminococcus] lactaris]	gene_101015	[[Ruminococcus] lactaris]	gene_101015	[[Ruminococcus] lactaris]
gene_101016	-	gene_101016	[-]	gene_101016	[uncultured Faecalibacterium]
gene_101017	-	gene_101017	[-]	gene_101017	[Bifidobacterium pseudocatenulatum]
gene_101018	-	gene_101018	[-]	gene_101018	[Roseburia inulinivorans]
gene_101019	-	gene_101019	[-]	gene_101019	[Roseburia hominis]
gene_10102	[uncultured Clostridium]	gene_10102	[-]	gene_10102	-
gene_101020	-	gene_101020	[-]	gene_101020	-
gene_101021	[Subdoligranulum variabile]	gene_101021	[Subdoligranulum variabile]	gene_101021	[Gemmiger formicilis]
gene_101022	[Peptostreptococcaceae bacterium]	gene_101022	[Emergencia sp. 1XD21-50]	gene_101022	-
gene_101023	[Firmicutes bacterium]	gene_101023	[Emergencia sp. 1XD21-50]	gene_101023	-
gene_101024	[Streptococcus salivarius]	gene_101024	[Streptococcus salivarius]	gene_101024	[Streptococcus salivarius]
gene_101025	[uncultured bacterium]	gene_101025	[uncultured bacterium]	gene_101025	[uncultured Faecalibacterium]
gene_101026	[Subdoligranulum sp. APC924/74]	gene_101026	[uncultured bacterium]	gene_101026	-
gene_101027	-	gene_101027	[uncultured bacterium]	gene_101027	[Subdoligranulum variabile]
gene_101028	[uncultured bacterium]	gene_101028	[uncultured bacterium]	gene_101028	-
gene_101029	[Subdoligranulum sp. APC924/74]	gene_101029	[uncultured bacterium]	gene_101029	[Subdoligranulum variabile]
gene_10103	-	gene_10103	[-]	gene_10103	-
gene_101030	[Subdoligranulum sp. APC924/74]	gene_101030	[uncultured bacterium]	gene_101030	-
gene_101031	-	gene_101031	[uncultured bacterium]	gene_101031	-
gene_101032	[uncultured bacterium]	gene_101032	[uncultured bacterium]	gene_101032	[Subdoligranulum variabile]
gene_101033	[Subdoligranulum sp. APC924/74]	gene_101033	[uncultured bacterium]	gene_101033	-
gene_101034	[uncultured bacterium]	gene_101034	[uncultured bacterium]	gene_101034	-
gene_101035	[uncultured bacterium]	gene_101035	[uncultured bacterium]	gene_101035	-
gene_101036	-	gene_101036	[uncultured bacterium]	gene_101036	[Eisenbergiella tayi]
gene_101037	-	gene_101037	[uncultured bacterium]	gene_101037	[Faecalibacterium duncaniae]
gene_101038	[Subdoligranulum sp. APC924/74]	gene_101038	[uncultured bacterium]	gene_101038	-
gene_101039	-	gene_101039	[uncultured bacterium]	gene_101039	-
gene_10104	[uncultured Clostridium]	gene_10104	[-]	gene_10104	-
gene_101040	[Clostridium sp. KNHs205]	gene_101040	[uncultured bacterium]	gene_101040	-
gene_101041	[uncultured bacterium]	gene_101041	[uncultured bacterium]	gene_101041	-
gene_101042	-	gene_101042	[uncultured bacterium]	gene_101042	-
gene_101043	[uncultured bacterium]	gene_101043	[uncultured bacterium]	gene_101043	-
gene_101044	[Subdoligranulum sp. APC924/74]	gene_101044	[uncultured bacterium]	gene_101044	-
gene_101045	[uncultured bacterium]	gene_101045	[uncultured bacterium]	gene_101045	-
gene_101046	[uncultured bacterium]	gene_101046	[uncultured bacterium]	gene_101046	-
gene_101047	[uncultured bacterium]	gene_101047	[uncultured bacterium]	gene_101047	-
gene_101048	[Subdoligranulum sp. APC924/74]	gene_101048	[uncultured bacterium]	gene_101048	-
gene_101049	[uncultured bacterium]	gene_101049	[uncultured bacterium]	gene_101049	-
gene_10105	-	gene_10105	[-]	gene_10105	-
gene_101050	[Subdoligranulum sp. APC924/74]	gene_101050	[uncultured bacterium]	gene_101050	-
gene_101051	[Subdoligranulum sp. APC924/74]	gene_101051	[uncultured bacterium]	gene_101051	-
gene_101052	[Subdoligranulum sp. APC924/74]	gene_101052	[uncultured bacterium]	gene_101052	-
gene_101053	-	gene_101053	[-]	gene_101053	-
gene_101054	-	gene_101054	[-]	gene_101054	-
gene_101055	[Gracilibacter sp. BRH c7a]	gene_101055	[Roseburia sp. CAG:100]	gene_101055	-
gene_101056	-	gene_101056	[Roseburia sp. CAG:100]	gene_101056	-
gene_101057	[Blautia wexlerae]	gene_101057	[Roseburia sp. CAG:100]	gene_101057	-
gene_101058	[Terrabacteria group]	gene_101058	[Roseburia sp. CAG:100]	gene_101058	-
gene_101059	[Roseburia sp. CAG:100]	gene_101059	[Roseburia sp. CAG:100]	gene_101059	-
gene_10106	[uncultured Clostridium]	gene_10106	[-]	gene_10106	-
gene_101060	-	gene_101060	[Roseburia sp. CAG:100]	gene_101060	-
gene_101061	-	gene_101061	[Roseburia sp. CAG:100]	gene_101061	-
gene_101062	-	gene_101062	[Parabacteroides merdae]	gene_101062	[Parabacteroides merdae]
gene_101063	[Parabacteroides merdae]	gene_101063	[Parabacteroides merdae]	gene_101063	[Parabacteroides merdae]
gene_101064	-	gene_101064	[-]	gene_101064	[Parabacteroides merdae]
gene_101065	-	gene_101065	[Bacteroides cellulosilyticus]	gene_101065	[Bacteroides timonensis]
gene_101066	-	gene_101066	[Bacteroides cellulosilyticus]	gene_101066	[Bacteroides cellulosilyticus]
gene_101067	[Bacteroides cellulosilyticus]	gene_101067	[Bacteroides cellulosilyticus]	gene_101067	[Bacteroides cellulosilyticus]
gene_101068	[Bacteroides cellulosilyticus]	gene_101068	[Bacteroides cellulosilyticus]	gene_101068	[Bacteroides timonensis]
gene_101069	[Bacteroides cellulosilyticus]	gene_101069	[Bacteroides cellulosilyticus]	gene_101069	[Bacteroides timonensis]
gene_10107	[uncultured Clostridium]	gene_10107	[-]	gene_10107	-
gene_101070	[Bacteroides cellulosilyticus]	gene_101070	[Bacteroides cellulosilyticus]	gene_101070	[Bacteroides cellulosilyticus]
gene_101071	-	gene_101071	[Bacteroides cellulosilyticus]	gene_101071	[Bacteroides cellulosilyticus]
gene_101072	-	gene_101072	[Bacteroides cellulosilyticus]	gene_101072	[Bacteroides cellulosilyticus]
gene_101073	-	gene_101073	[Bacteroides cellulosilyticus]	gene_101073	[Bacteroides cellulosilyticus]
gene_101074	-	gene_101074	[Bacteroides cellulosilyticus]	gene_101074	[Bacteroides cellulosilyticus]
gene_101075	[Bacteroides cellulosilyticus]	gene_101075	[Bacteroides cellulosilyticus]	gene_101075	[Bacteroides cellulosilyticus]
gene_101076	[Bacteroides cellulosilyticus]	gene_101076	[Bacteroides cellulosilyticus]	gene_101076	[Bacteroides cellulosilyticus]
gene_101077	-	gene_101077	[Bacteroides cellulosilyticus]	gene_101077	[Bacteroides cellulosilyticus]
gene_101078	[Bacteroides cellulosilyticus]	gene_101078	[Bacteroides cellulosilyticus]	gene_101078	[Bacteroides cellulosilyticus]
gene_101079	[Bacteroides cellulosilyticus]	gene_101079	[Bacteroides cellulosilyticus]	gene_101079	[Bacteroides cellulosilyticus]
gene_10108	[uncultured Clostridium]	gene_10108	[-]	gene_10108	-
gene_101080	-	gene_101080	[-]	gene_101080	-
gene_101081	[Faecalibacterium sp. AM43-5AT]	gene_101081	[Faecalibacterium sp. AM43-5AT]	gene_101081	-
gene_101082	-	gene_101082	[-]	gene_101082	[Bacteroides stercoris]
gene_101083	[Bacteroides eggerthii]	gene_101083	[-]	gene_101083	[Bacteroides eggerthii]
gene_101084	-	gene_101084	[-]	gene_101084	[Bacteroides stercoris]
gene_101085	-	gene_101085	[-]	gene_101085	[Bacteroides stercoris]
gene_101086	-	gene_101086	[-]	gene_101086	[Bacteroides stercoris]
gene_101087	-	gene_101087	[-]	gene_101087	[Bacteroides eggerthii]
gene_101088	-	gene_101088	[-]	gene_101088	[Bacteroides eggerthii]
gene_101089	-	gene_101089	[-]	gene_101089	[Bacteroides stercoris]
gene_10109	[uncultured Clostridium]	gene_10109	[-]	gene_10109	-
gene_101090	[Clostridiales bacterium]	gene_101090	[Clostridiales bacterium]	gene_101090	-
gene_101091	-	gene_101091	[-]	gene_101091	-
gene_101092	[Faecalibacterium prausnitzii]	gene_101092	[Faecalibacterium prausnitzii]	gene_101092	[Faecalibacterium duncaniae]
gene_101093	-	gene_101093	[Faecalibacterium prausnitzii]	gene_101093	-
gene_101094	[Odoribacter sp. AF15-53]	gene_101094	[-]	gene_101094	[Butyricimonas paravirosa]
gene_101095	-	gene_101095	[-]	gene_101095	[Butyricimonas paravirosa]
gene_101096	-	gene_101096	[-]	gene_101096	[Sutterella faecalis]
gene_101097	-	gene_101097	[-]	gene_101097	[Sutterella faecalis]
gene_101098	[Faecalibacterium prausnitzii]	gene_101098	[Faecalibacterium prausnitzii]	gene_101098	[Faecalibacterium prausnitzii]
gene_101099	-	gene_101099	[-]	gene_101099	-
gene_1011	[Bacteroides eggerthii]	gene_1011	[-]	gene_1011	[Bacteroides eggerthii]
gene_10110	[uncultured Clostridium]	gene_10110	[-]	gene_10110	-
gene_101100	-	gene_101100	[Pseudoflavonifractor capillosus]	gene_101100	-
gene_101101	-	gene_101101	[Pseudoflavonifractor capillosus]	gene_101101	-
gene_101102	-	gene_101102	[Terrabacteria group]	gene_101102	[[Eubacterium] siraeum]
gene_101103	[Terrabacteria group]	gene_101103	[Terrabacteria group]	gene_101103	[Gemmiger formicilis]
gene_101104	-	gene_101104	[-]	gene_101104	-
gene_101105	-	gene_101105	[-]	gene_101105	-
gene_101106	-	gene_101106	[Faecalibacterium prausnitzii]	gene_101106	-
gene_101107	[Faecalibacterium prausnitzii]	gene_101107	[Faecalibacterium prausnitzii]	gene_101107	-
gene_101108	[Roseburia sp. CAG:303]	gene_101108	[Roseburia sp. CAG:303]	gene_101108	-
gene_101109	-	gene_101109	[-]	gene_101109	[Alistipes shahii]
gene_10111	[uncultured Clostridium]	gene_10111	[-]	gene_10111	-
gene_101110	-	gene_101110	[-]	gene_101110	[Alistipes onderdonkii]
gene_101111	-	gene_101111	[-]	gene_101111	[Alistipes shahii]
gene_101112	[Alistipes shahii]	gene_101112	[-]	gene_101112	[Alistipes onderdonkii]
gene_101113	-	gene_101113	[-]	gene_101113	[Alistipes onderdonkii]
gene_101114	-	gene_101114	[-]	gene_101114	[Alistipes onderdonkii]
gene_101115	[Alistipes senegalensis]	gene_101115	[-]	gene_101115	[Alistipes shahii]
gene_101116	-	gene_101116	[-]	gene_101116	[Alistipes onderdonkii]
gene_101117	[Alistipes onderdonkii]	gene_101117	[-]	gene_101117	[Alistipes onderdonkii]
gene_101118	-	gene_101118	[-]	gene_101118	[Alistipes shahii]
gene_101119	[Blautia obeum]	gene_101119	[Blautia obeum]	gene_101119	[Blautia obeum]
gene_10112	-	gene_10112	[-]	gene_10112	-
gene_101120	-	gene_101120	[-]	gene_101120	[Faecalibacterium duncaniae]
gene_101121	-	gene_101121	[-]	gene_101121	[Faecalibacterium duncaniae]
gene_101122	[Alistipes onderdonkii]	gene_101122	[Alistipes onderdonkii]	gene_101122	[Roseburia inulinivorans]
gene_101123	[Firmicutes bacterium]	gene_101123	[Firmicutes bacterium]	gene_101123	[Firmicutes bacterium]
gene_101124	-	gene_101124	[-]	gene_101124	[[Ruminococcus] torques]
gene_101125	[[Ruminococcus] lactaris]	gene_101125	[[Ruminococcus] lactaris]	gene_101125	[[Ruminococcus] lactaris]
gene_101126	-	gene_101126	[-]	gene_101126	-
gene_101127	[Candidatus Avimonas narfia]	gene_101127	[Candidatus Avimonas narfia]	gene_101127	-
gene_101128	[Roseburia sp. CAG:303]	gene_101128	[Roseburia sp. CAG:303]	gene_101128	-
gene_101129	[Roseburia sp. CAG:303]	gene_101129	[Roseburia sp. CAG:303]	gene_101129	-
gene_10113	-	gene_10113	[-]	gene_10113	-
gene_101130	-	gene_101130	[Bacteroides eggerthii]	gene_101130	[Bacteroides eggerthii]
gene_101131	[Bacteroides eggerthii]	gene_101131	[Bacteroides eggerthii]	gene_101131	[Bacteroides eggerthii]
gene_101132	-	gene_101132	[Bacteroides eggerthii]	gene_101132	[Bacteroides eggerthii]
gene_101133	-	gene_101133	[Bacteroides eggerthii]	gene_101133	[Bacteroides eggerthii]
gene_101134	-	gene_101134	[Bacteroides eggerthii]	gene_101134	[Bacteroides stercoris]
gene_101135	[Gemmiger formicilis]	gene_101135	[Gemmiger formicilis]	gene_101135	-
gene_101136	-	gene_101136	[-]	gene_101136	-
gene_101137	[Odoribacter sp. AF15-53]	gene_101137	[Butyricimonas paravirosa]	gene_101137	-
gene_101138	-	gene_101138	[-]	gene_101138	[Lachnospiraceae bacterium]
gene_101139	[Roseburia sp. CAG:303]	gene_101139	[-]	gene_101139	-
gene_10114	[Firmicutes bacterium]	gene_10114	[-]	gene_10114	-
gene_101140	-	gene_101140	[-]	gene_101140	[Catenibacterium mitsuokai]
gene_101141	-	gene_101141	[-]	gene_101141	[Catenibacterium mitsuokai]
gene_101142	-	gene_101142	[-]	gene_101142	[Catenibacterium mitsuokai]
gene_101143	-	gene_101143	[-]	gene_101143	[Catenibacterium mitsuokai]
gene_101144	-	gene_101144	[-]	gene_101144	[Catenibacterium mitsuokai]
gene_101145	-	gene_101145	[-]	gene_101145	[Enterocloster clostridioformis]
gene_101146	-	gene_101146	[-]	gene_101146	[[Ruminococcus] torques]
gene_101147	-	gene_101147	[-]	gene_101147	[[Ruminococcus] torques]
gene_101148	-	gene_101148	[-]	gene_101148	[[Ruminococcus] torques]
gene_101149	-	gene_101149	[-]	gene_101149	-
gene_10115	[uncultured Clostridium]	gene_10115	[-]	gene_10115	-
gene_101150	[Faecalibacterium prausnitzii]	gene_101150	[-]	gene_101150	[Faecalibacterium prausnitzii]
gene_101151	[Lachnospiraceae bacterium]	gene_101151	[Lachnospiraceae bacterium]	gene_101151	-
gene_101152	-	gene_101152	[-]	gene_101152	[Coprobacter fastidiosus]
gene_101153	-	gene_101153	[-]	gene_101153	[Coprococcus eutactus]
gene_101154	-	gene_101154	[-]	gene_101154	[Firmicutes bacterium]
gene_101155	-	gene_101155	[uncultured Blautia]	gene_101155	[Roseburia inulinivorans]
gene_101156	-	gene_101156	[-]	gene_101156	[Fusicatenibacter saccharivorans]
gene_101157	[Flavonifractor plautii]	gene_101157	[Flavonifractor plautii]	gene_101157	-
gene_101158	-	gene_101158	[-]	gene_101158	[Firmicutes bacterium]
gene_101159	-	gene_101159	[-]	gene_101159	[Sutterella faecalis]
gene_10116	-	gene_10116	[-]	gene_10116	-
gene_101160	-	gene_101160	[Roseburia sp. CAG:303]	gene_101160	-
gene_101161	[Roseburia sp. CAG:303]	gene_101161	[Roseburia sp. CAG:303]	gene_101161	-
gene_101162	[[Ruminococcus] gnavus]	gene_101162	[[Ruminococcus] gnavus]	gene_101162	-
gene_101163	-	gene_101163	[Evtepia gabavorous]	gene_101163	[Evtepia gabavorous]
gene_101164	[Evtepia gabavorous]	gene_101164	[Evtepia gabavorous]	gene_101164	[Evtepia gabavorous]
gene_101165	[[Ruminococcus] lactaris]	gene_101165	[[Ruminococcus] lactaris]	gene_101165	[[Ruminococcus] lactaris]
gene_101166	[Bifidobacterium pseudocatenulatum]	gene_101166	[Bifidobacterium pseudocatenulatum]	gene_101166	[Bifidobacterium pseudocatenulatum]
gene_101167	[Megamonas funiformis]	gene_101167	[Megamonas funiformis]	gene_101167	[Megamonas funiformis]
gene_101168	-	gene_101168	[Roseburia sp. TF10-5]	gene_101168	[Roseburia faecis]
gene_101169	-	gene_101169	[Roseburia sp. TF10-5]	gene_101169	[Roseburia faecis]
gene_10117	[uncultured Clostridium]	gene_10117	[-]	gene_10117	-
gene_101170	-	gene_101170	[Lachnospiraceae bacterium]	gene_101170	-
gene_101171	[Oscillibacter hominis]	gene_101171	[Eubacterium pyruvativorans]	gene_101171	-
gene_101172	[Eubacterium pyruvativorans]	gene_101172	[Eubacterium pyruvativorans]	gene_101172	-
gene_101173	-	gene_101173	[-]	gene_101173	-
gene_101174	-	gene_101174	[-]	gene_101174	-
gene_101175	-	gene_101175	[-]	gene_101175	[Coprococcus eutactus]
gene_101176	-	gene_101176	[-]	gene_101176	[Bacteroides caccae]
gene_101177	[Bacteroides thetaiotaomicron]	gene_101177	[Bacteroides thetaiotaomicron]	gene_101177	[Bacteroides thetaiotaomicron]
gene_101178	[Anaerobutyricum hallii]	gene_101178	[Anaerobutyricum hallii]	gene_101178	[Anaerobutyricum hallii]
gene_101179	[Eubacterium sp. AF36-5BH]	gene_101179	[Eubacterium sp. AF36-5BH]	gene_101179	-
gene_10118	-	gene_10118	[-]	gene_10118	-
gene_101180	[Bacteroides finegoldii]	gene_101180	[Bacteroides finegoldii]	gene_101180	[Bacteroides finegoldii]
gene_101181	[Odoribacter sp. AF15-53]	gene_101181	[Odoribacter sp. AF15-53]	gene_101181	-
gene_101182	[Clostridium sp. CAG:58]	gene_101182	[Clostridium sp. CAG:58]	gene_101182	[Eisenbergiella tayi]
gene_101183	[Clostridium sp. CAG:58]	gene_101183	[Clostridium sp. CAG:58]	gene_101183	[Fournierella massiliensis]
gene_101184	-	gene_101184	[-]	gene_101184	-
gene_101185	[Firmicutes bacterium]	gene_101185	[Firmicutes bacterium]	gene_101185	[Firmicutes bacterium]
gene_101186	[Firmicutes bacterium]	gene_101186	[Firmicutes bacterium]	gene_101186	[Firmicutes bacterium]
gene_101187	-	gene_101187	[-]	gene_101187	[Coprococcus eutactus]
gene_101188	-	gene_101188	[-]	gene_101188	[Sutterella faecalis]
gene_101189	-	gene_101189	[-]	gene_101189	[Sutterella faecalis]
gene_10119	[Firmicutes bacterium]	gene_10119	[-]	gene_10119	-
gene_101190	-	gene_101190	[-]	gene_101190	[Sutterella faecalis]
gene_101191	[Faecalibacterium prausnitzii]	gene_101191	[Faecalibacterium prausnitzii]	gene_101191	[uncultured Faecalibacterium]
gene_101192	-	gene_101192	[-]	gene_101192	[Butyricimonas paravirosa]
gene_101193	-	gene_101193	[Fusicatenibacter saccharivorans]	gene_101193	[Fusicatenibacter saccharivorans]
gene_101194	-	gene_101194	[Fusicatenibacter saccharivorans]	gene_101194	[Fusicatenibacter saccharivorans]
gene_101195	-	gene_101195	[-]	gene_101195	-
gene_101196	[Dorea longicatena]	gene_101196	[Dorea longicatena]	gene_101196	[Dorea longicatena]
gene_101197	[Odoribacter sp. AF15-53]	gene_101197	[Odoribacter sp. AF15-53]	gene_101197	-
gene_101198	-	gene_101198	[-]	gene_101198	[Bacteroides caccae]
gene_101199	[Klebsiella pneumoniae]	gene_101199	[Klebsiella pneumoniae]	gene_101199	[Klebsiella pneumoniae]
gene_1012	-	gene_1012	[-]	gene_1012	[Bacteroides eggerthii]
gene_10120	-	gene_10120	[-]	gene_10120	-
gene_101200	[Firmicutes bacterium]	gene_101200	[Firmicutes bacterium]	gene_101200	-
gene_101201	-	gene_101201	[-]	gene_101201	-
gene_101202	-	gene_101202	[-]	gene_101202	-
gene_101203	-	gene_101203	[Firmicutes bacterium]	gene_101203	-
gene_101204	[Bacteroides bouchesdurhonensis]	gene_101204	[Bacteroides bouchesdurhonensis]	gene_101204	-
gene_101205	-	gene_101205	[-]	gene_101205	-
gene_101206	[Lachnospiraceae bacterium]	gene_101206	[Lachnospiraceae bacterium]	gene_101206	-
gene_101207	[Lachnospiraceae bacterium]	gene_101207	[Lachnospiraceae bacterium]	gene_101207	-
gene_101208	-	gene_101208	[Ruminococcus sp. AF20-12LB]	gene_101208	[Blautia massiliensis]
gene_101209	-	gene_101209	[Ruminococcus sp. AF20-12LB]	gene_101209	[Blautia massiliensis]
gene_10121	-	gene_10121	[-]	gene_10121	-
gene_101210	[Blautia massiliensis]	gene_101210	[Ruminococcus sp. AF20-12LB]	gene_101210	[Blautia massiliensis]
gene_101211	[Blautia massiliensis]	gene_101211	[Ruminococcus sp. AF20-12LB]	gene_101211	[Blautia massiliensis]
gene_101212	-	gene_101212	[Ruminococcus sp. AF20-12LB]	gene_101212	[Blautia massiliensis]
gene_101213	-	gene_101213	[Ruminococcus sp. AF20-12LB]	gene_101213	[Blautia massiliensis]
gene_101214	-	gene_101214	[Ruminococcus sp. AF20-12LB]	gene_101214	[Blautia massiliensis]
gene_101215	-	gene_101215	[Ruminococcus sp. AF20-12LB]	gene_101215	[Blautia massiliensis]
gene_101216	-	gene_101216	[Ruminococcus sp. AF20-12LB]	gene_101216	[Blautia massiliensis]
gene_101217	-	gene_101217	[Ruminococcus sp. AF20-12LB]	gene_101217	[Blautia massiliensis]
gene_101218	-	gene_101218	[Ruminococcus sp. AF20-12LB]	gene_101218	[Blautia massiliensis]
gene_101219	[Ruminococcus sp. OF02-6]	gene_101219	[Ruminococcus sp. AF20-12LB]	gene_101219	[Blautia massiliensis]
gene_10122	-	gene_10122	[-]	gene_10122	-
gene_101220	-	gene_101220	[Ruminococcus sp. AF20-12LB]	gene_101220	[Blautia massiliensis]
gene_101221	-	gene_101221	[Ruminococcus sp. AF20-12LB]	gene_101221	[Blautia massiliensis]
gene_101222	[Ruminococcus sp. AF20-12LB]	gene_101222	[Ruminococcus sp. AF20-12LB]	gene_101222	[Blautia massiliensis]
gene_101223	[Blautia sp. KLE 1732]	gene_101223	[Ruminococcus sp. AF20-12LB]	gene_101223	[Blautia massiliensis]
gene_101224	-	gene_101224	[Ruminococcus sp. AF20-12LB]	gene_101224	[Blautia massiliensis]
gene_101225	-	gene_101225	[Ruminococcus sp. AF20-12LB]	gene_101225	[Blautia massiliensis]
gene_101226	-	gene_101226	[Ruminococcus sp. AF20-12LB]	gene_101226	[Blautia massiliensis]
gene_101227	-	gene_101227	[Ruminococcus sp. AF20-12LB]	gene_101227	[Blautia massiliensis]
gene_101228	-	gene_101228	[Ruminococcus sp. AF20-12LB]	gene_101228	[Blautia massiliensis]
gene_101229	[Ruminococcus sp. OF02-6]	gene_101229	[Ruminococcus sp. AF20-12LB]	gene_101229	[Blautia massiliensis]
gene_10123	-	gene_10123	[-]	gene_10123	-
gene_101230	[Blautia luti]	gene_101230	[Ruminococcus sp. AF20-12LB]	gene_101230	[Blautia massiliensis]
gene_101231	-	gene_101231	[Ruminococcus sp. AF20-12LB]	gene_101231	[Blautia massiliensis]
gene_101232	-	gene_101232	[Ruminococcus sp. AF20-12LB]	gene_101232	[Blautia massiliensis]
gene_101233	-	gene_101233	[Ruminococcus sp. AF20-12LB]	gene_101233	[Blautia massiliensis]
gene_101234	-	gene_101234	[Ruminococcus sp. AF20-12LB]	gene_101234	[Blautia massiliensis]
gene_101235	-	gene_101235	[Ruminococcus sp. AF20-12LB]	gene_101235	[Blautia massiliensis]
gene_101236	-	gene_101236	[Ruminococcus sp. AF20-12LB]	gene_101236	[Blautia massiliensis]
gene_101237	-	gene_101237	[Ruminococcus sp. AF20-12LB]	gene_101237	[Blautia massiliensis]
gene_101238	[Blautia sp. SC05B48]	gene_101238	[Ruminococcus sp. AF20-12LB]	gene_101238	[Blautia massiliensis]
gene_101239	[Blautia sp. SC05B48]	gene_101239	[Ruminococcus sp. AF20-12LB]	gene_101239	[Blautia massiliensis]
gene_10124	[Phascolarctobacterium faecium]	gene_10124	[Phascolarctobacterium faecium]	gene_10124	[Phascolarctobacterium faecium]
gene_101240	-	gene_101240	[Ruminococcus sp. AF20-12LB]	gene_101240	[Blautia luti]
gene_101241	[Ruminococcus sp. 1001713B170207 170306 F5]	gene_101241	[Ruminococcus sp. AF20-12LB]	gene_101241	[Blautia luti]
gene_101242	[Ruminococcus sp. AF20-12LB]	gene_101242	[Ruminococcus sp. AF20-12LB]	gene_101242	-
gene_101243	-	gene_101243	[Ruminococcus sp. AF20-12LB]	gene_101243	-
gene_101244	-	gene_101244	[Ruminococcus sp. AF20-12LB]	gene_101244	-
gene_101245	-	gene_101245	[Ruminococcus sp. AF20-12LB]	gene_101245	-
gene_101246	-	gene_101246	[Ruminococcus sp. AF20-12LB]	gene_101246	-
gene_101247	-	gene_101247	[Ruminococcus sp. AF20-12LB]	gene_101247	-
gene_101248	[Blautia luti]	gene_101248	[Ruminococcus sp. AF20-12LB]	gene_101248	-
gene_101249	-	gene_101249	[Ruminococcus sp. AF20-12LB]	gene_101249	-
gene_10125	-	gene_10125	[-]	gene_10125	-
gene_101250	[Ruminococcus sp. 1001713B170207 170306 F5]	gene_101250	[Ruminococcus sp. AF20-12LB]	gene_101250	-
gene_101251	[Blautia luti]	gene_101251	[Ruminococcus sp. AF20-12LB]	gene_101251	-
gene_101252	-	gene_101252	[Ruminococcus sp. AF20-12LB]	gene_101252	-
gene_101253	-	gene_101253	[Ruminococcus sp. AF20-12LB]	gene_101253	-
gene_101254	[Blautia sp. SC05B48]	gene_101254	[Ruminococcus sp. AF20-12LB]	gene_101254	-
gene_101255	[Blautia sp. SC05B48]	gene_101255	[Ruminococcus sp. AF20-12LB]	gene_101255	[Blautia massiliensis]
gene_101256	-	gene_101256	[Ruminococcus sp. AF20-12LB]	gene_101256	[Blautia massiliensis]
gene_101257	-	gene_101257	[Ruminococcus sp. AF20-12LB]	gene_101257	[Blautia massiliensis]
gene_101258	[Blautia massiliensis]	gene_101258	[Ruminococcus sp. AF20-12LB]	gene_101258	[Blautia massiliensis]
gene_101259	-	gene_101259	[Ruminococcus sp. AF20-12LB]	gene_101259	[Blautia massiliensis]
gene_10126	[Bifidobacterium pseudocatenulatum]	gene_10126	[Bifidobacterium pseudocatenulatum]	gene_10126	[Bifidobacterium pseudocatenulatum]
gene_101260	-	gene_101260	[-]	gene_101260	[Faecalibacterium prausnitzii]
gene_101261	-	gene_101261	[-]	gene_101261	[Faecalibacterium prausnitzii]
gene_101262	-	gene_101262	[-]	gene_101262	[Faecalibacterium prausnitzii]
gene_101263	-	gene_101263	[-]	gene_101263	[Erysipelotrichaceae bacterium]
gene_101264	[Firmicutes bacterium]	gene_101264	[Clostridiales bacterium]	gene_101264	-
gene_101265	[Clostridiales bacterium]	gene_101265	[Clostridiales bacterium]	gene_101265	-
gene_101266	[Faecalibacterium sp. CAG:74 58 120]	gene_101266	[Faecalibacterium sp. CAG:74 58 120]	gene_101266	-
gene_101267	-	gene_101267	[-]	gene_101267	-
gene_101268	[Firmicutes bacterium]	gene_101268	[Firmicutes bacterium]	gene_101268	-
gene_101269	-	gene_101269	[-]	gene_101269	[[Ruminococcus] torques]
gene_10127	-	gene_10127	[-]	gene_10127	[Clostridiaceae bacterium]
gene_101270	-	gene_101270	[-]	gene_101270	[Ruminococcus bromii]
gene_101271	-	gene_101271	[-]	gene_101271	[Ruminococcus bromii]
gene_101272	-	gene_101272	[Coprococcus eutactus]	gene_101272	-
gene_101273	-	gene_101273	[Coprococcus eutactus]	gene_101273	[Coprococcus eutactus]
gene_101274	-	gene_101274	[-]	gene_101274	[uncultured Faecalibacterium]
gene_101275	[Phocaeicola vulgatus]	gene_101275	[Phocaeicola vulgatus]	gene_101275	[Phocaeicola dorei]
gene_101276	[Oscillibacter sp. ER4]	gene_101276	[Oscillibacter sp. ER4]	gene_101276	-
gene_101277	-	gene_101277	[-]	gene_101277	[Blautia obeum]
gene_101278	[Bacteroides sp. 43 46]	gene_101278	[Bacteroides sp. 43 46]	gene_101278	[Bacteroides caccae]
gene_101279	[TM7 phylum]	gene_101279	[TM7 phylum]	gene_101279	-
gene_10128	-	gene_10128	[-]	gene_10128	[Clostridiaceae bacterium]
gene_101280	-	gene_101280	[-]	gene_101280	-
gene_101281	-	gene_101281	[-]	gene_101281	[Subdoligranulum variabile]
gene_101282	-	gene_101282	[-]	gene_101282	[Parabacteroides distasonis]
gene_101283	-	gene_101283	[-]	gene_101283	[Parabacteroides distasonis]
gene_101284	-	gene_101284	[-]	gene_101284	[Parabacteroides distasonis]
gene_101285	-	gene_101285	[-]	gene_101285	[Bacteroides intestinalis]
gene_101286	-	gene_101286	[-]	gene_101286	[Bacteroides intestinalis]
gene_101287	-	gene_101287	[Clostridiales bacterium]	gene_101287	-
gene_101288	[Anaerotruncus colihominis]	gene_101288	[Anaerotruncus colihominis]	gene_101288	[Anaerotruncus colihominis]
gene_101289	-	gene_101289	[-]	gene_101289	-
gene_10129	-	gene_10129	[-]	gene_10129	[Bacteroides caccae]
gene_101290	-	gene_101290	[Flavobacteriales bacterium]	gene_101290	-
gene_101291	[Subdoligranulum sp. APC924/74]	gene_101291	[Subdoligranulum sp. APC924/74]	gene_101291	-
gene_101292	-	gene_101292	[-]	gene_101292	[Butyricimonas paravirosa]
gene_101293	-	gene_101293	[-]	gene_101293	-
gene_101294	-	gene_101294	[-]	gene_101294	[[Ruminococcus] torques]
gene_101295	-	gene_101295	[-]	gene_101295	[Escherichia coli]
gene_101296	-	gene_101296	[-]	gene_101296	-
gene_101297	-	gene_101297	[-]	gene_101297	-
gene_101298	-	gene_101298	[-]	gene_101298	-
gene_101299	-	gene_101299	[-]	gene_101299	-
gene_1013	-	gene_1013	[-]	gene_1013	[Sutterella faecalis]
gene_10130	-	gene_10130	[-]	gene_10130	[Dorea formicigenerans]
gene_101300	-	gene_101300	[-]	gene_101300	[Coprococcus eutactus]
gene_101301	-	gene_101301	[-]	gene_101301	[Bacteroides caccae]
gene_101302	[Faecalibacterium prausnitzii]	gene_101302	[Faecalibacterium prausnitzii]	gene_101302	[Faecalibacterium prausnitzii]
gene_101303	[Ruminococcaceae bacterium]	gene_101303	[Ruminococcaceae bacterium]	gene_101303	-
gene_101304	[Bacteroides fragilis]	gene_101304	[Bacteroides fragilis]	gene_101304	[Bacteroides fragilis]
gene_101305	[Bacteroides fragilis]	gene_101305	[Bacteroides fragilis]	gene_101305	[Bacteroides fragilis]
gene_101306	-	gene_101306	[-]	gene_101306	[Alistipes finegoldii]
gene_101307	-	gene_101307	[-]	gene_101307	[Alistipes onderdonkii]
gene_101308	-	gene_101308	[-]	gene_101308	[Blautia wexlerae]
gene_101309	[Ruthenibacterium lactatiformans]	gene_101309	[Ruthenibacterium lactatiformans]	gene_101309	-
gene_10131	-	gene_10131	[Bacteroides finegoldii]	gene_10131	-
gene_101310	[Anaerotruncus colihominis]	gene_101310	[Anaerotruncus colihominis]	gene_101310	[Anaerotruncus colihominis]
gene_101311	[Anaerotruncus colihominis]	gene_101311	[Anaerotruncus colihominis]	gene_101311	[Anaerotruncus colihominis]
gene_101312	[Anaerotruncus colihominis]	gene_101312	[Anaerotruncus colihominis]	gene_101312	-
gene_101313	-	gene_101313	[-]	gene_101313	[Fusicatenibacter saccharivorans]
gene_101314	-	gene_101314	[-]	gene_101314	[Fusicatenibacter saccharivorans]
gene_101315	-	gene_101315	[-]	gene_101315	[Fusicatenibacter saccharivorans]
gene_101316	-	gene_101316	[-]	gene_101316	[Fusicatenibacter saccharivorans]
gene_101317	-	gene_101317	[-]	gene_101317	[Fusicatenibacter saccharivorans]
gene_101318	-	gene_101318	[-]	gene_101318	[Fusicatenibacter saccharivorans]
gene_101319	-	gene_101319	[-]	gene_101319	[Fusicatenibacter saccharivorans]
gene_10132	[Bacteroides finegoldii]	gene_10132	[Bacteroides finegoldii]	gene_10132	-
gene_101320	-	gene_101320	[-]	gene_101320	[Fusicatenibacter saccharivorans]
gene_101321	-	gene_101321	[-]	gene_101321	[Fusicatenibacter saccharivorans]
gene_101322	-	gene_101322	[-]	gene_101322	[Fusicatenibacter saccharivorans]
gene_101323	-	gene_101323	[-]	gene_101323	[Fusicatenibacter saccharivorans]
gene_101324	-	gene_101324	[-]	gene_101324	[Fusicatenibacter saccharivorans]
gene_101325	-	gene_101325	[-]	gene_101325	[Coprobacter fastidiosus]
gene_101326	-	gene_101326	[-]	gene_101326	-
gene_101327	-	gene_101327	[-]	gene_101327	-
gene_101328	-	gene_101328	[-]	gene_101328	-
gene_101329	-	gene_101329	[-]	gene_101329	[Firmicutes bacterium]
gene_10133	[Oscillibacter sp.]	gene_10133	[Oscillibacter sp.]	gene_10133	[Flavonifractor plautii]
gene_101330	-	gene_101330	[-]	gene_101330	[Sutterella faecalis]
gene_101331	-	gene_101331	[-]	gene_101331	-
gene_101332	-	gene_101332	[-]	gene_101332	-
gene_101333	-	gene_101333	[-]	gene_101333	-
gene_101334	-	gene_101334	[-]	gene_101334	-
gene_101335	[Bacteroides ovatus]	gene_101335	[Bacteroides ovatus]	gene_101335	[Bacteroides ovatus]
gene_101336	[Gemmiger formicilis]	gene_101336	[Gemmiger formicilis]	gene_101336	-
gene_101337	[Gemmiger formicilis]	gene_101337	[Gemmiger formicilis]	gene_101337	-
gene_101338	[Gemmiger formicilis]	gene_101338	[Gemmiger formicilis]	gene_101338	-
gene_101339	[Gemmiger formicilis]	gene_101339	[Gemmiger formicilis]	gene_101339	[Clostridiaceae bacterium]
gene_10134	-	gene_10134	[-]	gene_10134	[Flavonifractor plautii]
gene_101340	[Gemmiger formicilis]	gene_101340	[Gemmiger formicilis]	gene_101340	-
gene_101341	[Gemmiger formicilis]	gene_101341	[Gemmiger formicilis]	gene_101341	-
gene_101342	[Gemmiger formicilis]	gene_101342	[Gemmiger formicilis]	gene_101342	-
gene_101343	-	gene_101343	[Gemmiger formicilis]	gene_101343	[Subdoligranulum variabile]
gene_101344	[Gemmiger formicilis]	gene_101344	[Gemmiger formicilis]	gene_101344	[Subdoligranulum variabile]
gene_101345	-	gene_101345	[Gemmiger formicilis]	gene_101345	[Subdoligranulum variabile]
gene_101346	-	gene_101346	[Gemmiger formicilis]	gene_101346	[Subdoligranulum variabile]
gene_101347	-	gene_101347	[Gemmiger formicilis]	gene_101347	[Subdoligranulum variabile]
gene_101348	-	gene_101348	[Clostridium sp. CAG:253]	gene_101348	-
gene_101349	[uncultured Roseburia]	gene_101349	[-]	gene_101349	[Roseburia faecis]
gene_10135	-	gene_10135	[Blautia obeum]	gene_10135	[Blautia obeum]
gene_101350	-	gene_101350	[-]	gene_101350	-
gene_101351	-	gene_101351	[-]	gene_101351	-
gene_101352	[Clostridiales bacterium]	gene_101352	[-]	gene_101352	-
gene_101353	[Ruminococcus sp. TF08-4]	gene_101353	[-]	gene_101353	-
gene_101354	[Ruminococcus sp. TF08-4]	gene_101354	[-]	gene_101354	-
gene_101355	-	gene_101355	[-]	gene_101355	-
gene_101356	-	gene_101356	[-]	gene_101356	-
gene_101357	[Ruminococcus sp. TF08-4]	gene_101357	[-]	gene_101357	-
gene_101358	[Ruminococcus sp. TF08-4]	gene_101358	[-]	gene_101358	-
gene_101359	[Clostridiales bacterium]	gene_101359	[-]	gene_101359	-
gene_10136	[Blautia obeum]	gene_10136	[Blautia obeum]	gene_10136	[Blautia obeum]
gene_101360	[Faecalibacterium prausnitzii]	gene_101360	[-]	gene_101360	-
gene_101361	-	gene_101361	[-]	gene_101361	-
gene_101362	-	gene_101362	[-]	gene_101362	[[Eubacterium] rectale]
gene_101363	-	gene_101363	[-]	gene_101363	-
gene_101364	-	gene_101364	[-]	gene_101364	-
gene_101365	-	gene_101365	[-]	gene_101365	-
gene_101366	[Ruminococcaceae bacterium]	gene_101366	[Ruminococcaceae bacterium]	gene_101366	-
gene_101367	-	gene_101367	[-]	gene_101367	-
gene_101368	-	gene_101368	[-]	gene_101368	-
gene_101369	-	gene_101369	[-]	gene_101369	-
gene_10137	-	gene_10137	[-]	gene_10137	[Gordonibacter pamelaeae]
gene_101370	-	gene_101370	[-]	gene_101370	[Roseburia intestinalis]
gene_101371	[Subdoligranulum sp. APC924/74]	gene_101371	[Subdoligranulum sp. APC924/74]	gene_101371	[Subdoligranulum variabile]
gene_101372	[Subdoligranulum sp. APC924/74]	gene_101372	[Subdoligranulum sp. APC924/74]	gene_101372	[Gemmiger formicilis]
gene_101373	-	gene_101373	[-]	gene_101373	-
gene_101374	-	gene_101374	[-]	gene_101374	-
gene_101375	[Faecalibacterium duncaniae]	gene_101375	[-]	gene_101375	[Faecalibacterium prausnitzii]
gene_101376	[Faecalibacterium prausnitzii]	gene_101376	[-]	gene_101376	-
gene_101377	[Faecalibacterium prausnitzii]	gene_101377	[Faecalibacterium prausnitzii]	gene_101377	[Faecalibacterium duncaniae]
gene_101378	-	gene_101378	[-]	gene_101378	[Roseburia intestinalis]
gene_101379	[Bacteroides cellulosilyticus]	gene_101379	[Bacteroides cellulosilyticus]	gene_101379	[Bacteroides timonensis]
gene_10138	-	gene_10138	[-]	gene_10138	-
gene_101380	-	gene_101380	[Bacteroides cellulosilyticus]	gene_101380	[Bacteroides intestinalis]
gene_101381	-	gene_101381	[Bacteroides cellulosilyticus]	gene_101381	[Bacteroides intestinalis]
gene_101382	[Ruminococcus sp. AF21-11]	gene_101382	[Ruminococcus sp. AF21-11]	gene_101382	-
gene_101383	-	gene_101383	[-]	gene_101383	[Bacteroides stercoris]
gene_101384	-	gene_101384	[-]	gene_101384	[Bacteroides clarus]
gene_101385	[Clostridiales bacterium]	gene_101385	[Clostridiales bacterium]	gene_101385	[Firmicutes bacterium]
gene_101386	[Clostridiales bacterium]	gene_101386	[Clostridiales bacterium]	gene_101386	[Firmicutes bacterium]
gene_101387	-	gene_101387	[Butyricicoccus sp. AM28-25]	gene_101387	-
gene_101388	[Ruminococcus sp. NSJ-71]	gene_101388	[Eubacterium sp. CAG:202]	gene_101388	-
gene_101389	[Eubacterium sp. CAG:202]	gene_101389	[Eubacterium sp. CAG:202]	gene_101389	-
gene_10139	[Faecalibacterium prausnitzii]	gene_10139	[-]	gene_10139	-
gene_101390	[Ruminococcus sp. NSJ-71]	gene_101390	[Eubacterium sp. CAG:202]	gene_101390	-
gene_101391	-	gene_101391	[Eubacterium sp. CAG:202]	gene_101391	-
gene_101392	[Eubacterium sp. CAG:202]	gene_101392	[Eubacterium sp. CAG:202]	gene_101392	-
gene_101393	-	gene_101393	[Eubacterium sp. CAG:202]	gene_101393	-
gene_101394	-	gene_101394	[Eubacterium sp. CAG:202]	gene_101394	-
gene_101395	[Ruminococcus sp. BSD2780120874 150323 B10]	gene_101395	[Eubacterium sp. CAG:202]	gene_101395	-
gene_101396	[Ruminococcus sp. BSD2780120874 150323 B10]	gene_101396	[Eubacterium sp. CAG:202]	gene_101396	-
gene_101397	-	gene_101397	[Eubacterium sp. CAG:202]	gene_101397	-
gene_101398	-	gene_101398	[Eubacterium sp. CAG:202]	gene_101398	-
gene_101399	[Eubacterium sp. CAG:202]	gene_101399	[Eubacterium sp. CAG:202]	gene_101399	-
gene_1014	-	gene_1014	[-]	gene_1014	[Sutterella faecalis]
gene_10140	[Faecalibacterium prausnitzii]	gene_10140	[-]	gene_10140	-
gene_101400	[Ruminococcus sp. NSJ-71]	gene_101400	[Eubacterium sp. CAG:202]	gene_101400	-
gene_101401	[Eubacterium sp. CAG:202]	gene_101401	[Eubacterium sp. CAG:202]	gene_101401	-
gene_101402	-	gene_101402	[Eubacterium sp. CAG:202]	gene_101402	-
gene_101403	-	gene_101403	[Eubacterium sp. CAG:202]	gene_101403	-
gene_101404	[Ruminococcus sp. NSJ-71]	gene_101404	[Eubacterium sp. CAG:202]	gene_101404	-
gene_101405	[Ruminococcus sp. BSD2780120874 150323 B10]	gene_101405	[Eubacterium sp. CAG:202]	gene_101405	-
gene_101406	[Eubacterium sp. CAG:202]	gene_101406	[Eubacterium sp. CAG:202]	gene_101406	[Ruminococcus bromii]
gene_101407	[Ruminococcus sp. BSD2780120874 150323 B10]	gene_101407	[Eubacterium sp. CAG:202]	gene_101407	-
gene_101408	[Ruminococcus sp. NSJ-71]	gene_101408	[Eubacterium sp. CAG:202]	gene_101408	-
gene_101409	-	gene_101409	[-]	gene_101409	[uncultured Faecalibacterium]
gene_10141	[Faecalibacterium prausnitzii]	gene_10141	[-]	gene_10141	-
gene_101410	[Hespellia stercorisuis]	gene_101410	[Hespellia stercorisuis]	gene_101410	-
gene_101411	[Bacteroides intestinalis]	gene_101411	[Bacteroides intestinalis]	gene_101411	[Bacteroides intestinalis]
gene_101412	[Bacteroides intestinalis]	gene_101412	[Bacteroides intestinalis]	gene_101412	[Bacteroides intestinalis]
gene_101413	[Faecalibacterium prausnitzii]	gene_101413	[Faecalibacterium prausnitzii]	gene_101413	[Faecalibacterium prausnitzii]
gene_101414	[Faecalibacterium prausnitzii]	gene_101414	[Faecalibacterium prausnitzii]	gene_101414	[Faecalibacterium prausnitzii]
gene_101415	-	gene_101415	[Faecalibacterium prausnitzii]	gene_101415	[Faecalibacterium prausnitzii]
gene_101416	-	gene_101416	[Faecalibacterium prausnitzii]	gene_101416	[Faecalibacterium prausnitzii]
gene_101417	-	gene_101417	[Bacteroides sp. 2 2 4]	gene_101417	[Bacteroides xylanisolvens]
gene_101418	-	gene_101418	[-]	gene_101418	[Bacteroides thetaiotaomicron]
gene_101419	-	gene_101419	[-]	gene_101419	[Bacteroides thetaiotaomicron]
gene_10142	-	gene_10142	[-]	gene_10142	-
gene_101420	-	gene_101420	[-]	gene_101420	[Bacteroides thetaiotaomicron]
gene_101421	-	gene_101421	[-]	gene_101421	[Bacteroides thetaiotaomicron]
gene_101422	[Eubacterium ramulus]	gene_101422	[Eubacterium ramulus]	gene_101422	[Clostridiaceae bacterium]
gene_101423	[Gemmiger formicilis]	gene_101423	[Gemmiger formicilis]	gene_101423	-
gene_101424	[Subdoligranulum variabile]	gene_101424	[Gemmiger formicilis]	gene_101424	-
gene_101425	-	gene_101425	[Gemmiger formicilis]	gene_101425	-
gene_101426	-	gene_101426	[-]	gene_101426	[Klebsiella pneumoniae]
gene_101427	-	gene_101427	[-]	gene_101427	-
gene_101428	-	gene_101428	[-]	gene_101428	[Anaerobutyricum hallii]
gene_101429	-	gene_101429	[-]	gene_101429	[Bacteroides intestinalis]
gene_10143	-	gene_10143	[-]	gene_10143	[Faecalibacterium duncaniae]
gene_101430	-	gene_101430	[-]	gene_101430	[Bacteroides intestinalis]
gene_101431	[Bacteroides intestinalis]	gene_101431	[-]	gene_101431	[Bacteroides intestinalis]
gene_101432	[Subdoligranulum variabile]	gene_101432	[Anaerofilum sp. An201]	gene_101432	[Gemmiger formicilis]
gene_101433	-	gene_101433	[Subdoligranulum sp. APC924/74]	gene_101433	[Subdoligranulum variabile]
gene_101434	[Subdoligranulum sp. APC924/74]	gene_101434	[Subdoligranulum sp. APC924/74]	gene_101434	-
gene_101435	[Subdoligranulum sp. APC924/74]	gene_101435	[Subdoligranulum sp. APC924/74]	gene_101435	-
gene_101436	[Subdoligranulum sp. APC924/74]	gene_101436	[Subdoligranulum sp. APC924/74]	gene_101436	-
gene_101437	-	gene_101437	[Subdoligranulum sp. APC924/74]	gene_101437	-
gene_101438	[Subdoligranulum sp. APC924/74]	gene_101438	[Subdoligranulum sp. APC924/74]	gene_101438	[Subdoligranulum variabile]
gene_101439	[Subdoligranulum sp. APC924/74]	gene_101439	[Subdoligranulum sp. APC924/74]	gene_101439	-
gene_10144	[Faecalibacterium prausnitzii]	gene_10144	[Faecalibacterium prausnitzii]	gene_10144	[Faecalibacterium prausnitzii]
gene_101440	[Subdoligranulum sp. APC924/74]	gene_101440	[Subdoligranulum sp. APC924/74]	gene_101440	[Subdoligranulum variabile]
gene_101441	[Subdoligranulum sp. APC924/74]	gene_101441	[Subdoligranulum sp. APC924/74]	gene_101441	-
gene_101442	[Subdoligranulum sp. APC924/74]	gene_101442	[Subdoligranulum sp. APC924/74]	gene_101442	-
gene_101443	[Subdoligranulum sp. APC924/74]	gene_101443	[Subdoligranulum sp. APC924/74]	gene_101443	-
gene_101444	[Subdoligranulum sp. APC924/74]	gene_101444	[Subdoligranulum sp. APC924/74]	gene_101444	-
gene_101445	-	gene_101445	[-]	gene_101445	[[Ruminococcus] torques]
gene_101446	[Faecalibacterium prausnitzii]	gene_101446	[Faecalibacterium prausnitzii]	gene_101446	-
gene_101447	[Faecalibacterium prausnitzii]	gene_101447	[Faecalibacterium prausnitzii]	gene_101447	[Faecalibacterium prausnitzii]
gene_101448	[Ruminococcaceae bacterium]	gene_101448	[Ruminococcaceae bacterium]	gene_101448	[Faecalibacterium prausnitzii]
gene_101449	-	gene_101449	[-]	gene_101449	-
gene_10145	-	gene_10145	[-]	gene_10145	[Bacteroides thetaiotaomicron]
gene_101450	[Clostridium sp. AM49-4BH]	gene_101450	[Clostridium sp. AM49-4BH]	gene_101450	-
gene_101451	-	gene_101451	[-]	gene_101451	[Bacteroides uniformis]
gene_101452	-	gene_101452	[-]	gene_101452	[Bacteroides uniformis]
gene_101453	-	gene_101453	[-]	gene_101453	[Bacteroides uniformis]
gene_101454	-	gene_101454	[-]	gene_101454	[Bacteroides uniformis]
gene_101455	[Bacteroides sp. AF18-33]	gene_101455	[-]	gene_101455	[Bacteroides uniformis]
gene_101456	-	gene_101456	[-]	gene_101456	-
gene_101457	-	gene_101457	[-]	gene_101457	-
gene_101458	-	gene_101458	[Anaeromassilibacillus sp. Marseille-P3371]	gene_101458	[Intestinimonas butyriciproducens]
gene_101459	-	gene_101459	[Anaeromassilibacillus sp. Marseille-P3371]	gene_101459	-
gene_10146	-	gene_10146	[-]	gene_10146	[Blautia obeum]
gene_101460	[Bacteroides finegoldii]	gene_101460	[Bacteroides finegoldii]	gene_101460	[Bacteroides finegoldii]
gene_101461	[TM7 phylum]	gene_101461	[TM7 phylum]	gene_101461	-
gene_101462	[Faecalibacterium sp. AF10-46]	gene_101462	[Faecalibacterium sp. AF10-46]	gene_101462	[uncultured Faecalibacterium]
gene_101463	-	gene_101463	[Faecalibacterium sp. AF10-46]	gene_101463	[uncultured Faecalibacterium]
gene_101464	[Roseburia sp. 40 7]	gene_101464	[Roseburia sp. 40 7]	gene_101464	-
gene_101465	-	gene_101465	[Clostridiales bacterium]	gene_101465	-
gene_101466	-	gene_101466	[Clostridiales bacterium]	gene_101466	-
gene_101467	-	gene_101467	[-]	gene_101467	[Blautia wexlerae]
gene_101468	-	gene_101468	[Collinsella tanakaei]	gene_101468	-
gene_101469	-	gene_101469	[Collinsella tanakaei]	gene_101469	-
gene_10147	[Anaerotruncus colihominis]	gene_10147	[Anaerotruncus colihominis]	gene_10147	[Anaerotruncus colihominis]
gene_101470	-	gene_101470	[Collinsella tanakaei]	gene_101470	-
gene_101471	[Collinsella tanakaei]	gene_101471	[Collinsella tanakaei]	gene_101471	-
gene_101472	-	gene_101472	[-]	gene_101472	[Intestinimonas butyriciproducens]
gene_101473	-	gene_101473	[-]	gene_101473	-
gene_101474	[Butyricimonas virosa]	gene_101474	[Butyricimonas virosa]	gene_101474	-
gene_101475	-	gene_101475	[-]	gene_101475	[Bacteroides fragilis]
gene_101476	[Faecalibacterium cf.]	gene_101476	[-]	gene_101476	[Faecalibacterium prausnitzii]
gene_101477	-	gene_101477	[-]	gene_101477	-
gene_101478	-	gene_101478	[-]	gene_101478	-
gene_101479	[Firmicutes bacterium]	gene_101479	[Firmicutes bacterium]	gene_101479	-
gene_10148	-	gene_10148	[-]	gene_10148	[Bacteroides thetaiotaomicron]
gene_101480	-	gene_101480	[-]	gene_101480	[Escherichia coli]
gene_101481	[Escherichia coli]	gene_101481	[-]	gene_101481	[Escherichia coli]
gene_101482	[Escherichia coli]	gene_101482	[-]	gene_101482	[Escherichia coli]
gene_101483	-	gene_101483	[-]	gene_101483	[Escherichia coli]
gene_101484	-	gene_101484	[-]	gene_101484	[Escherichia coli]
gene_101485	[Escherichia coli]	gene_101485	[-]	gene_101485	[Escherichia coli]
gene_101486	-	gene_101486	[-]	gene_101486	[Phascolarctobacterium faecium]
gene_101487	-	gene_101487	[-]	gene_101487	[Phascolarctobacterium faecium]
gene_101488	-	gene_101488	[-]	gene_101488	[Sutterella faecalis]
gene_101489	-	gene_101489	[-]	gene_101489	[Sutterella faecalis]
gene_10149	-	gene_10149	[-]	gene_10149	-
gene_101490	[Faecalibacterium prausnitzii]	gene_101490	[Faecalibacterium sp. OM04-11BH]	gene_101490	[Faecalibacterium prausnitzii]
gene_101491	[Faecalibacterium prausnitzii]	gene_101491	[Faecalibacterium sp. OM04-11BH]	gene_101491	-
gene_101492	[Faecalibacterium sp. OM04-11BH]	gene_101492	[Faecalibacterium sp. OM04-11BH]	gene_101492	[Faecalibacterium prausnitzii]
gene_101493	[Faecalibacterium prausnitzii]	gene_101493	[Faecalibacterium sp. OM04-11BH]	gene_101493	[Faecalibacterium duncaniae]
gene_101494	[Faecalibacterium prausnitzii]	gene_101494	[Faecalibacterium sp. OM04-11BH]	gene_101494	[Faecalibacterium prausnitzii]
gene_101495	[Faecalibacterium prausnitzii]	gene_101495	[Faecalibacterium sp. OM04-11BH]	gene_101495	[uncultured Faecalibacterium]
gene_101496	-	gene_101496	[-]	gene_101496	-
gene_101497	-	gene_101497	[-]	gene_101497	[Lactobacillus rogosae]
gene_101498	-	gene_101498	[-]	gene_101498	-
gene_101499	[Roseburia intestinalis]	gene_101499	[Roseburia intestinalis]	gene_101499	[Roseburia intestinalis]
gene_1015	-	gene_1015	[-]	gene_1015	[Sutterella faecalis]
gene_10150	-	gene_10150	[-]	gene_10150	-
gene_101500	-	gene_101500	[-]	gene_101500	[Coprobacter fastidiosus]
gene_101501	-	gene_101501	[-]	gene_101501	[Coprobacter fastidiosus]
gene_101502	[Faecalibacterium prausnitzii]	gene_101502	[Faecalibacterium prausnitzii]	gene_101502	[Faecalibacterium duncaniae]
gene_101503	[Roseburia sp. CAG:303]	gene_101503	[Roseburia sp. CAG:303]	gene_101503	-
gene_101504	[Phascolarctobacterium faecium]	gene_101504	[Phascolarctobacterium faecium]	gene_101504	[Phascolarctobacterium faecium]
gene_101505	-	gene_101505	[-]	gene_101505	[Faecalibacterium prausnitzii]
gene_101506	-	gene_101506	[-]	gene_101506	[Bacteroides cellulosilyticus]
gene_101507	[Roseburia intestinalis]	gene_101507	[-]	gene_101507	[Roseburia intestinalis]
gene_101508	-	gene_101508	[-]	gene_101508	[Roseburia intestinalis]
gene_101509	-	gene_101509	[-]	gene_101509	[Dorea formicigenerans]
gene_10151	[Roseburia sp. CAG:303]	gene_10151	[Roseburia sp. CAG:303]	gene_10151	-
gene_101510	-	gene_101510	[-]	gene_101510	-
gene_101511	-	gene_101511	[-]	gene_101511	[Anaerobutyricum hallii]
gene_101512	-	gene_101512	[-]	gene_101512	-
gene_101513	-	gene_101513	[-]	gene_101513	-
gene_101514	-	gene_101514	[-]	gene_101514	-
gene_101515	-	gene_101515	[-]	gene_101515	-
gene_101516	-	gene_101516	[-]	gene_101516	-
gene_101517	[Porphyromonas uenonis]	gene_101517	[Porphyromonas uenonis]	gene_101517	-
gene_101518	[Lachnospira eligens]	gene_101518	[Lachnospira eligens]	gene_101518	[Lachnospira eligens]
gene_101519	[Aurantimonas manganoxydans]	gene_101519	[Aurantimonas manganoxydans]	gene_101519	[Dysosmobacter welbionis]
gene_10152	[Clostridiales bacterium]	gene_10152	[Clostridiales bacterium]	gene_10152	-
gene_101520	[Oscillibacter sp. CAG:241 62 21]	gene_101520	[-]	gene_101520	-
gene_101521	-	gene_101521	[-]	gene_101521	[Gemmiger formicilis]
gene_101522	-	gene_101522	[-]	gene_101522	[Dysosmobacter welbionis]
gene_101523	-	gene_101523	[-]	gene_101523	[Bacteroides caccae]
gene_101524	-	gene_101524	[-]	gene_101524	[Bacteroides finegoldii]
gene_101525	-	gene_101525	[Clostridium sp. AF24-2LB]	gene_101525	-
gene_101526	-	gene_101526	[Clostridium sp. AF24-2LB]	gene_101526	-
gene_101527	[Clostridium sp. AF24-2LB]	gene_101527	[Clostridium sp. AF24-2LB]	gene_101527	-
gene_101528	-	gene_101528	[Gordonibacter pamelaeae]	gene_101528	[Gordonibacter pamelaeae]
gene_101529	-	gene_101529	[Gordonibacter pamelaeae]	gene_101529	[Gordonibacter pamelaeae]
gene_10153	-	gene_10153	[-]	gene_10153	[Parabacteroides distasonis]
gene_101530	-	gene_101530	[-]	gene_101530	-
gene_101531	[Roseburia sp. CAG:303]	gene_101531	[Roseburia sp. CAG:303]	gene_101531	-
gene_101532	-	gene_101532	[-]	gene_101532	-
gene_101533	[Coprococcus catus]	gene_101533	[Coprococcus catus]	gene_101533	[uncultured Coprococcus]
gene_101534	[Parabacteroides sp. BX2]	gene_101534	[Parabacteroides sp. BX2]	gene_101534	-
gene_101535	-	gene_101535	[-]	gene_101535	[Coprococcus eutactus]
gene_101536	-	gene_101536	[-]	gene_101536	[Coprococcus eutactus]
gene_101537	-	gene_101537	[-]	gene_101537	[Streptococcus parasanguinis]
gene_101538	-	gene_101538	[-]	gene_101538	[Streptococcus parasanguinis]
gene_101539	-	gene_101539	[Parabacteroides merdae]	gene_101539	-
gene_10154	-	gene_10154	[-]	gene_10154	[Parabacteroides distasonis]
gene_101540	[Parabacteroides merdae]	gene_101540	[Parabacteroides merdae]	gene_101540	-
gene_101541	-	gene_101541	[-]	gene_101541	[Bacteroides thetaiotaomicron]
gene_101542	-	gene_101542	[-]	gene_101542	[Bacteroides thetaiotaomicron]
gene_101543	-	gene_101543	[-]	gene_101543	[Bacteroides thetaiotaomicron]
gene_101544	[Odoribacter sp. AF15-53]	gene_101544	[Odoribacter sp. AF15-53]	gene_101544	-
gene_101545	-	gene_101545	[Bacteroides thetaiotaomicron]	gene_101545	[Bacteroides thetaiotaomicron]
gene_101546	[[Eubacterium] rectale]	gene_101546	[Flavonifractor sp. An112]	gene_101546	-
gene_101547	[Flavonifractor sp. An112]	gene_101547	[Flavonifractor sp. An112]	gene_101547	-
gene_101548	[Pseudoflavonifractor sp. Marseille-P3106]	gene_101548	[Pseudoflavonifractor sp. Marseille-P3106]	gene_101548	-
gene_101549	-	gene_101549	[-]	gene_101549	[Lactobacillus rogosae]
gene_10155	-	gene_10155	[-]	gene_10155	[Bacteroides intestinalis]
gene_101550	-	gene_101550	[-]	gene_101550	[Blautia obeum]
gene_101551	[Flavonifractor plautii]	gene_101551	[Flavonifractor plautii]	gene_101551	-
gene_101552	[Eubacterium sp. AF36-5BH]	gene_101552	[Eubacterium sp. AF36-5BH]	gene_101552	-
gene_101553	-	gene_101553	[-]	gene_101553	-
gene_101554	[Faecalibacterium prausnitzii]	gene_101554	[Faecalibacterium prausnitzii]	gene_101554	-
gene_101555	-	gene_101555	[Faecalibacterium prausnitzii]	gene_101555	-
gene_101556	-	gene_101556	[Faecalibacterium prausnitzii]	gene_101556	-
gene_101557	-	gene_101557	[Faecalibacterium prausnitzii]	gene_101557	-
gene_101558	-	gene_101558	[Faecalibacterium prausnitzii]	gene_101558	[Roseburia faecis]
gene_101559	-	gene_101559	[-]	gene_101559	[Firmicutes bacterium]
gene_10156	-	gene_10156	[-]	gene_10156	[uncultured Faecalibacterium]
gene_101560	[Firmicutes bacterium]	gene_101560	[-]	gene_101560	-
gene_101561	-	gene_101561	[-]	gene_101561	-
gene_101562	-	gene_101562	[-]	gene_101562	-
gene_101563	-	gene_101563	[-]	gene_101563	-
gene_101564	[Streptococcus sp. HMSC074F05]	gene_101564	[Streptococcus sp. HMSC074F05]	gene_101564	[Streptococcus parasanguinis]
gene_101565	-	gene_101565	[-]	gene_101565	-
gene_101566	-	gene_101566	[Fontibacillus panacisegetis]	gene_101566	-
gene_101567	[Fontibacillus panacisegetis]	gene_101567	[Fontibacillus panacisegetis]	gene_101567	-
gene_101568	-	gene_101568	[Fontibacillus panacisegetis]	gene_101568	-
gene_101569	-	gene_101569	[Fontibacillus panacisegetis]	gene_101569	-
gene_10157	-	gene_10157	[-]	gene_10157	-
gene_101570	-	gene_101570	[Fontibacillus panacisegetis]	gene_101570	-
gene_101571	[Ruminococcaceae bacterium]	gene_101571	[Ruminococcaceae bacterium]	gene_101571	-
gene_101572	-	gene_101572	[Ruminococcaceae bacterium]	gene_101572	-
gene_101573	[Firmicutes bacterium]	gene_101573	[Firmicutes bacterium]	gene_101573	-
gene_101574	[Clostridiales bacterium]	gene_101574	[Clostridiales bacterium]	gene_101574	-
gene_101575	-	gene_101575	[-]	gene_101575	[Faecalibacterium prausnitzii]
gene_101576	-	gene_101576	[-]	gene_101576	-
gene_101577	-	gene_101577	[-]	gene_101577	[Ruminococcus bicirculans]
gene_101578	-	gene_101578	[Blautia sp. AF19-10LB]	gene_101578	-
gene_101579	-	gene_101579	[-]	gene_101579	[Ruthenibacterium lactatiformans]
gene_10158	-	gene_10158	[-]	gene_10158	-
gene_101580	-	gene_101580	[-]	gene_101580	[Ruthenibacterium lactatiformans]
gene_101581	[Oscillibacter sp. CAG:241]	gene_101581	[Oscillibacter sp. CAG:241]	gene_101581	-
gene_101582	[Blautia faecicola]	gene_101582	[Blautia faecicola]	gene_101582	-
gene_101583	-	gene_101583	[-]	gene_101583	[Intestinimonas butyriciproducens]
gene_101584	-	gene_101584	[-]	gene_101584	[Intestinimonas butyriciproducens]
gene_101585	-	gene_101585	[uncultured Lachnospira]	gene_101585	[Firmicutes bacterium]
gene_101586	-	gene_101586	[uncultured Lachnospira]	gene_101586	[Firmicutes bacterium]
gene_101587	-	gene_101587	[uncultured Lachnospira]	gene_101587	[Firmicutes bacterium]
gene_101588	-	gene_101588	[-]	gene_101588	-
gene_101589	-	gene_101589	[-]	gene_101589	-
gene_10159	[Intestinimonas butyriciproducens]	gene_10159	[Intestinimonas butyriciproducens]	gene_10159	[Intestinimonas butyriciproducens]
gene_101590	[Anaerobutyricum hallii]	gene_101590	[Anaerobutyricum hallii]	gene_101590	[Anaerobutyricum hallii]
gene_101591	-	gene_101591	[Anaerobutyricum hallii]	gene_101591	[Anaerobutyricum hallii]
gene_101592	-	gene_101592	[-]	gene_101592	-
gene_101593	-	gene_101593	[-]	gene_101593	-
gene_101594	-	gene_101594	[-]	gene_101594	-
gene_101595	-	gene_101595	[-]	gene_101595	[Firmicutes bacterium]
gene_101596	-	gene_101596	[-]	gene_101596	[Bacteroides caccae]
gene_101597	-	gene_101597	[-]	gene_101597	[Parabacteroides merdae]
gene_101598	-	gene_101598	[Escherichia coli]	gene_101598	[Escherichia coli]
gene_101599	-	gene_101599	[Escherichia coli]	gene_101599	[Escherichia coli]
gene_1016	-	gene_1016	[-]	gene_1016	-
gene_10160	[Bacteroides sp. AM16-24]	gene_10160	[Bacteroides sp. AM16-24]	gene_10160	-
gene_101600	-	gene_101600	[-]	gene_101600	-
gene_101601	-	gene_101601	[Bifidobacterium pseudocatenulatum]	gene_101601	[Bifidobacterium adolescentis]
gene_101602	[Bifidobacterium pseudocatenulatum]	gene_101602	[Bifidobacterium pseudocatenulatum]	gene_101602	[Bifidobacterium adolescentis]
gene_101603	-	gene_101603	[-]	gene_101603	-
gene_101604	-	gene_101604	[-]	gene_101604	-
gene_101605	[Anaerotruncus colihominis]	gene_101605	[Anaerotruncus colihominis]	gene_101605	[Anaerotruncus colihominis]
gene_101606	[Bacteroides uniformis]	gene_101606	[-]	gene_101606	-
gene_101607	-	gene_101607	[-]	gene_101607	[Phocaeicola vulgatus]
gene_101608	[Bacteroides xylanisolvens]	gene_101608	[-]	gene_101608	[Bacteroides ovatus]
gene_101609	-	gene_101609	[-]	gene_101609	-
gene_10161	[Bacteroides sp. AM16-24]	gene_10161	[Bacteroides sp. AM16-24]	gene_10161	[Bacteroides oleiciplenus]
gene_101610	[Clostridiales bacterium]	gene_101610	[Clostridiales bacterium]	gene_101610	-
gene_101611	-	gene_101611	[-]	gene_101611	-
gene_101612	-	gene_101612	[-]	gene_101612	[uncultured Lachnospira]
gene_101613	-	gene_101613	[-]	gene_101613	[[Ruminococcus] lactaris]
gene_101614	-	gene_101614	[-]	gene_101614	-
gene_101615	-	gene_101615	[-]	gene_101615	[Roseburia faecis]
gene_101616	[Roseburia faecis]	gene_101616	[Roseburia faecis]	gene_101616	[Roseburia faecis]
gene_101617	-	gene_101617	[-]	gene_101617	-
gene_101618	[Clostridium sp. CAG:253]	gene_101618	[Clostridium sp. CAG:253]	gene_101618	-
gene_101619	-	gene_101619	[-]	gene_101619	[Intestinimonas butyriciproducens]
gene_10162	-	gene_10162	[-]	gene_10162	[Flavonifractor plautii]
gene_101620	[Ruthenibacterium lactatiformans]	gene_101620	[Ruthenibacterium lactatiformans]	gene_101620	-
gene_101621	[Ruthenibacterium lactatiformans]	gene_101621	[Ruthenibacterium lactatiformans]	gene_101621	-
gene_101622	-	gene_101622	[-]	gene_101622	[Coprococcus eutactus]
gene_101623	-	gene_101623	[-]	gene_101623	[Coprococcus eutactus]
gene_101624	-	gene_101624	[-]	gene_101624	[Roseburia faecis]
gene_101625	-	gene_101625	[-]	gene_101625	[Catenibacterium mitsuokai]
gene_101626	-	gene_101626	[-]	gene_101626	[Catenibacterium mitsuokai]
gene_101627	-	gene_101627	[Coprobacter fastidiosus]	gene_101627	[Coprobacter fastidiosus]
gene_101628	-	gene_101628	[-]	gene_101628	-
gene_101629	-	gene_101629	[-]	gene_101629	-
gene_10163	-	gene_10163	[-]	gene_10163	[Faecalibacterium duncaniae]
gene_101630	[Parabacteroides merdae]	gene_101630	[Parabacteroides merdae]	gene_101630	[Parabacteroides merdae]
gene_101631	-	gene_101631	[-]	gene_101631	-
gene_101632	-	gene_101632	[-]	gene_101632	-
gene_101633	-	gene_101633	[-]	gene_101633	[Bacteroides thetaiotaomicron]
gene_101634	-	gene_101634	[-]	gene_101634	[Butyricimonas paravirosa]
gene_101635	-	gene_101635	[-]	gene_101635	[Butyricimonas paravirosa]
gene_101636	-	gene_101636	[-]	gene_101636	[Bacteroides fragilis]
gene_101637	[Bacteroides fragilis]	gene_101637	[-]	gene_101637	[Bacteroides fragilis]
gene_101638	-	gene_101638	[-]	gene_101638	[Bacteroides fragilis]
gene_101639	[Flavonifractor plautii]	gene_101639	[-]	gene_101639	[Flavonifractor plautii]
gene_10164	[Faecalibacterium prausnitzii]	gene_10164	[-]	gene_10164	[Faecalibacterium duncaniae]
gene_101640	-	gene_101640	[-]	gene_101640	-
gene_101641	-	gene_101641	[-]	gene_101641	-
gene_101642	[uncultured Eubacterium]	gene_101642	[uncultured Eubacterium]	gene_101642	-
gene_101643	-	gene_101643	[-]	gene_101643	[Parabacteroides distasonis]
gene_101644	-	gene_101644	[-]	gene_101644	-
gene_101645	-	gene_101645	[-]	gene_101645	-
gene_101646	-	gene_101646	[-]	gene_101646	-
gene_101647	-	gene_101647	[-]	gene_101647	[Bacteroides xylanisolvens]
gene_101648	-	gene_101648	[-]	gene_101648	[Bacteroides xylanisolvens]
gene_101649	-	gene_101649	[-]	gene_101649	[Faecalibacterium prausnitzii]
gene_10165	-	gene_10165	[-]	gene_10165	[Faecalibacterium prausnitzii]
gene_101650	-	gene_101650	[-]	gene_101650	[Faecalibacterium duncaniae]
gene_101651	-	gene_101651	[-]	gene_101651	[Butyricimonas paravirosa]
gene_101652	[Ruminococcaceae bacterium]	gene_101652	[Ruminococcaceae bacterium]	gene_101652	-
gene_101653	-	gene_101653	[-]	gene_101653	[Roseburia faecis]
gene_101654	-	gene_101654	[-]	gene_101654	[Blautia wexlerae]
gene_101655	-	gene_101655	[-]	gene_101655	[Bacteroides intestinalis]
gene_101656	[Terrabacteria group]	gene_101656	[Terrabacteria group]	gene_101656	[Schaedlerella arabinosiphila]
gene_101657	-	gene_101657	[-]	gene_101657	[Ruminococcus bromii]
gene_101658	-	gene_101658	[-]	gene_101658	[Coprococcus eutactus]
gene_101659	-	gene_101659	[-]	gene_101659	[Bacteroides intestinalis]
gene_10166	-	gene_10166	[-]	gene_10166	[Bacteroides xylanisolvens]
gene_101660	[Gordonibacter pamelaeae]	gene_101660	[Gordonibacter pamelaeae]	gene_101660	[Gordonibacter pamelaeae]
gene_101661	[Gordonibacter pamelaeae]	gene_101661	[Gordonibacter pamelaeae]	gene_101661	[Gordonibacter pamelaeae]
gene_101662	[Candidatus Schneewindia gallinarum]	gene_101662	[Candidatus Schneewindia gallinarum]	gene_101662	-
gene_101663	-	gene_101663	[Candidatus Schneewindia gallinarum]	gene_101663	-
gene_101664	-	gene_101664	[-]	gene_101664	[Intestinimonas butyriciproducens]
gene_101665	-	gene_101665	[-]	gene_101665	[Intestinimonas butyriciproducens]
gene_101666	-	gene_101666	[Bacteroides finegoldii]	gene_101666	[Bacteroides finegoldii]
gene_101667	-	gene_101667	[Bacteroides finegoldii]	gene_101667	[Bacteroides finegoldii]
gene_101668	-	gene_101668	[Bacteroides finegoldii]	gene_101668	[Bacteroides finegoldii]
gene_101669	[Bacteroides finegoldii]	gene_101669	[Bacteroides finegoldii]	gene_101669	[Bacteroides finegoldii]
gene_10167	-	gene_10167	[-]	gene_10167	[Coprococcus eutactus]
gene_101670	-	gene_101670	[-]	gene_101670	[Bacteroides clarus]
gene_101671	-	gene_101671	[-]	gene_101671	[Dysosmobacter welbionis]
gene_101672	-	gene_101672	[-]	gene_101672	[Dysosmobacter welbionis]
gene_101673	[uncultured Oscillibacter]	gene_101673	[-]	gene_101673	[Dysosmobacter welbionis]
gene_101674	[Aurantimonas manganoxydans]	gene_101674	[Aurantimonas manganoxydans]	gene_101674	[Dysosmobacter welbionis]
gene_101675	-	gene_101675	[-]	gene_101675	[Parabacteroides distasonis]
gene_101676	-	gene_101676	[-]	gene_101676	[Parabacteroides distasonis]
gene_101677	-	gene_101677	[-]	gene_101677	[Parabacteroides distasonis]
gene_101678	[Ruminococcus sp. AM43-6]	gene_101678	[Ruminococcus sp. AF16-50]	gene_101678	-
gene_101679	[Phascolarctobacterium faecium]	gene_101679	[Phascolarctobacterium faecium]	gene_101679	[Phascolarctobacterium faecium]
gene_10168	[Odoribacter sp. AF15-53]	gene_10168	[Odoribacter sp. AF15-53]	gene_10168	-
gene_101680	-	gene_101680	[-]	gene_101680	-
gene_101681	-	gene_101681	[-]	gene_101681	-
gene_101682	[Blautia obeum]	gene_101682	[Blautia obeum]	gene_101682	[Blautia obeum]
gene_101683	-	gene_101683	[-]	gene_101683	[Bacteroides finegoldii]
gene_101684	-	gene_101684	[-]	gene_101684	[Bacteroides finegoldii]
gene_101685	[Bacteroides finegoldii]	gene_101685	[-]	gene_101685	[Bacteroides finegoldii]
gene_101686	-	gene_101686	[-]	gene_101686	[Bacteroides finegoldii]
gene_101687	-	gene_101687	[-]	gene_101687	[Bacteroides finegoldii]
gene_101688	-	gene_101688	[-]	gene_101688	[Firmicutes bacterium]
gene_101689	-	gene_101689	[-]	gene_101689	[Blautia obeum]
gene_10169	[Coprococcus catus]	gene_10169	[Coprococcus catus]	gene_10169	-
gene_101690	[Clostridium sp. AF23-8]	gene_101690	[Clostridium sp. AF23-8]	gene_101690	-
gene_101691	[Anaerotruncus colihominis]	gene_101691	[Anaerotruncus colihominis]	gene_101691	[Anaerotruncus colihominis]
gene_101692	-	gene_101692	[-]	gene_101692	[Blautia obeum]
gene_101693	-	gene_101693	[-]	gene_101693	[Intestinimonas butyriciproducens]
gene_101694	-	gene_101694	[-]	gene_101694	[Anaerobutyricum hallii]
gene_101695	-	gene_101695	[Bacteroides caccae]	gene_101695	[Bacteroides caccae]
gene_101696	-	gene_101696	[-]	gene_101696	[Simiaoa sunii]
gene_101697	-	gene_101697	[-]	gene_101697	-
gene_101698	-	gene_101698	[-]	gene_101698	-
gene_101699	-	gene_101699	[-]	gene_101699	-
gene_1017	-	gene_1017	[-]	gene_1017	[Phocaeicola vulgatus]
gene_10170	[Coprococcus catus]	gene_10170	[Coprococcus catus]	gene_10170	-
gene_101700	-	gene_101700	[-]	gene_101700	-
gene_101701	-	gene_101701	[-]	gene_101701	[Intestinimonas butyriciproducens]
gene_101702	-	gene_101702	[-]	gene_101702	[Roseburia inulinivorans]
gene_101703	-	gene_101703	[-]	gene_101703	[Roseburia inulinivorans]
gene_101704	-	gene_101704	[-]	gene_101704	[Roseburia inulinivorans]
gene_101705	-	gene_101705	[Roseburia sp. CAG:303]	gene_101705	-
gene_101706	[Roseburia sp. CAG:303]	gene_101706	[Roseburia sp. CAG:303]	gene_101706	-
gene_101707	[Anaerotruncus colihominis]	gene_101707	[Anaerotruncus colihominis]	gene_101707	[Anaerotruncus colihominis]
gene_101708	-	gene_101708	[-]	gene_101708	[[Ruminococcus] torques]
gene_101709	[Clostridiales bacterium]	gene_101709	[Clostridiales bacterium]	gene_101709	-
gene_10171	-	gene_10171	[Butyricimonas paravirosa]	gene_10171	[Butyricimonas paravirosa]
gene_101710	[Clostridiales bacterium]	gene_101710	[Clostridiales bacterium]	gene_101710	-
gene_101711	-	gene_101711	[Sutterella seckii]	gene_101711	[Sutterella seckii]
gene_101712	-	gene_101712	[-]	gene_101712	[uncultured Faecalibacterium]
gene_101713	-	gene_101713	[-]	gene_101713	[uncultured Faecalibacterium]
gene_101714	[Faecalibacterium prausnitzii]	gene_101714	[-]	gene_101714	[uncultured Faecalibacterium]
gene_101715	[Clostridium thermopalmarium]	gene_101715	[-]	gene_101715	-
gene_101716	-	gene_101716	[-]	gene_101716	[Bacteroides ovatus]
gene_101717	-	gene_101717	[-]	gene_101717	[Coprobacter fastidiosus]
gene_101718	-	gene_101718	[-]	gene_101718	-
gene_101719	[Megamonas funiformis]	gene_101719	[Megamonas funiformis]	gene_101719	[Megamonas rupellensis]
gene_10172	-	gene_10172	[-]	gene_10172	-
gene_101720	-	gene_101720	[Megamonas funiformis]	gene_101720	[Megamonas rupellensis]
gene_101721	-	gene_101721	[Megamonas funiformis]	gene_101721	[Megamonas rupellensis]
gene_101722	-	gene_101722	[Megamonas funiformis]	gene_101722	[Megamonas rupellensis]
gene_101723	-	gene_101723	[Megamonas funiformis]	gene_101723	[Megamonas rupellensis]
gene_101724	-	gene_101724	[Megamonas funiformis]	gene_101724	[Megamonas rupellensis]
gene_101725	[Megamonas funiformis]	gene_101725	[Megamonas funiformis]	gene_101725	[Megamonas rupellensis]
gene_101726	-	gene_101726	[Megamonas funiformis]	gene_101726	[Megamonas rupellensis]
gene_101727	-	gene_101727	[Megamonas funiformis]	gene_101727	[Megamonas rupellensis]
gene_101728	-	gene_101728	[Megamonas funiformis]	gene_101728	[Megamonas rupellensis]
gene_101729	-	gene_101729	[Megamonas funiformis]	gene_101729	[Megamonas rupellensis]
gene_10173	-	gene_10173	[-]	gene_10173	-
gene_101730	-	gene_101730	[Megamonas funiformis]	gene_101730	[Megamonas rupellensis]
gene_101731	-	gene_101731	[Megamonas funiformis]	gene_101731	[Megamonas rupellensis]
gene_101732	-	gene_101732	[Megamonas funiformis]	gene_101732	[Megamonas rupellensis]
gene_101733	-	gene_101733	[Megamonas funiformis]	gene_101733	[Megamonas rupellensis]
gene_101734	-	gene_101734	[Megamonas funiformis]	gene_101734	[Megamonas funiformis]
gene_101735	-	gene_101735	[Megamonas funiformis]	gene_101735	[Megamonas funiformis]
gene_101736	-	gene_101736	[Megamonas funiformis]	gene_101736	[Megamonas rupellensis]
gene_101737	-	gene_101737	[Megamonas funiformis]	gene_101737	[Megamonas rupellensis]
gene_101738	-	gene_101738	[Megamonas funiformis]	gene_101738	[Megamonas funiformis]
gene_101739	[Megamonas rupellensis]	gene_101739	[Megamonas funiformis]	gene_101739	[Megamonas funiformis]
gene_10174	-	gene_10174	[-]	gene_10174	[Coprobacter fastidiosus]
gene_101740	[Megamonas rupellensis]	gene_101740	[Megamonas funiformis]	gene_101740	[Megamonas rupellensis]
gene_101741	-	gene_101741	[Megamonas funiformis]	gene_101741	[Megamonas rupellensis]
gene_101742	-	gene_101742	[Megamonas funiformis]	gene_101742	[Megamonas rupellensis]
gene_101743	-	gene_101743	[Megamonas funiformis]	gene_101743	[Megamonas rupellensis]
gene_101744	-	gene_101744	[Megamonas funiformis]	gene_101744	[Megamonas rupellensis]
gene_101745	-	gene_101745	[Megamonas funiformis]	gene_101745	[Megamonas rupellensis]
gene_101746	-	gene_101746	[Megamonas funiformis]	gene_101746	[Megamonas rupellensis]
gene_101747	-	gene_101747	[Megamonas funiformis]	gene_101747	[Megamonas funiformis]
gene_101748	-	gene_101748	[Megamonas funiformis]	gene_101748	[Megamonas rupellensis]
gene_101749	-	gene_101749	[Megamonas funiformis]	gene_101749	[Megamonas funiformis]
gene_10175	-	gene_10175	[Faecalibacterium prausnitzii]	gene_10175	-
gene_101750	[Megamonas funiformis]	gene_101750	[Megamonas funiformis]	gene_101750	[Megamonas rupellensis]
gene_101751	[Megamonas sp. Calf98-2]	gene_101751	[Megamonas funiformis]	gene_101751	[Megamonas rupellensis]
gene_101752	-	gene_101752	[Megamonas funiformis]	gene_101752	[Megamonas rupellensis]
gene_101753	[Megamonas funiformis]	gene_101753	[Megamonas funiformis]	gene_101753	[Megamonas funiformis]
gene_101754	-	gene_101754	[Megamonas funiformis]	gene_101754	[Megamonas rupellensis]
gene_101755	[Megamonas funiformis]	gene_101755	[Megamonas funiformis]	gene_101755	[Megamonas rupellensis]
gene_101756	-	gene_101756	[Megamonas funiformis]	gene_101756	[Megamonas rupellensis]
gene_101757	[Megamonas hypermegale]	gene_101757	[Megamonas funiformis]	gene_101757	[Megamonas rupellensis]
gene_101758	[Megamonas funiformis]	gene_101758	[Megamonas funiformis]	gene_101758	[Megamonas funiformis]
gene_101759	-	gene_101759	[Megamonas funiformis]	gene_101759	[Megamonas funiformis]
gene_10176	-	gene_10176	[-]	gene_10176	[uncultured Faecalibacterium]
gene_101760	-	gene_101760	[Megamonas funiformis]	gene_101760	[Megamonas rupellensis]
gene_101761	[Megamonas funiformis]	gene_101761	[Megamonas funiformis]	gene_101761	[Megamonas rupellensis]
gene_101762	[Megamonas funiformis]	gene_101762	[Megamonas funiformis]	gene_101762	[Megamonas funiformis]
gene_101763	-	gene_101763	[Megamonas funiformis]	gene_101763	-
gene_101764	-	gene_101764	[Megamonas funiformis]	gene_101764	-
gene_101765	-	gene_101765	[Megamonas funiformis]	gene_101765	[Megamonas funiformis]
gene_101766	[Megamonas funiformis]	gene_101766	[Megamonas funiformis]	gene_101766	-
gene_101767	[Megamonas funiformis]	gene_101767	[Megamonas funiformis]	gene_101767	-
gene_101768	-	gene_101768	[Megamonas funiformis]	gene_101768	-
gene_101769	-	gene_101769	[Megamonas funiformis]	gene_101769	-
gene_10177	-	gene_10177	[-]	gene_10177	[uncultured Faecalibacterium]
gene_101770	[Megamonas rupellensis]	gene_101770	[Megamonas funiformis]	gene_101770	-
gene_101771	[Megamonas funiformis]	gene_101771	[Megamonas funiformis]	gene_101771	-
gene_101772	-	gene_101772	[Megamonas funiformis]	gene_101772	-
gene_101773	-	gene_101773	[Megamonas funiformis]	gene_101773	-
gene_101774	-	gene_101774	[Megamonas funiformis]	gene_101774	-
gene_101775	[Megamonas funiformis]	gene_101775	[Megamonas funiformis]	gene_101775	-
gene_101776	-	gene_101776	[Megamonas funiformis]	gene_101776	-
gene_101777	-	gene_101777	[Megamonas funiformis]	gene_101777	[Megamonas rupellensis]
gene_101778	-	gene_101778	[Megamonas funiformis]	gene_101778	[Megamonas rupellensis]
gene_101779	[Megamonas funiformis]	gene_101779	[Megamonas funiformis]	gene_101779	[Megamonas rupellensis]
gene_10178	-	gene_10178	[-]	gene_10178	[Anaerotruncus colihominis]
gene_101780	[Megamonas funiformis]	gene_101780	[Megamonas funiformis]	gene_101780	[Megamonas rupellensis]
gene_101781	-	gene_101781	[Megamonas funiformis]	gene_101781	[Megamonas rupellensis]
gene_101782	[Megamonas funiformis]	gene_101782	[Megamonas funiformis]	gene_101782	[Megamonas rupellensis]
gene_101783	[Megamonas hypermegale]	gene_101783	[Megamonas funiformis]	gene_101783	[Megamonas funiformis]
gene_101784	-	gene_101784	[Megamonas funiformis]	gene_101784	[Megamonas funiformis]
gene_101785	[Megamonas funiformis]	gene_101785	[Megamonas funiformis]	gene_101785	[Megamonas rupellensis]
gene_101786	-	gene_101786	[Megamonas funiformis]	gene_101786	[Megamonas rupellensis]
gene_101787	[Megamonas funiformis]	gene_101787	[Megamonas funiformis]	gene_101787	[Megamonas rupellensis]
gene_101788	[Megamonas funiformis]	gene_101788	[Megamonas funiformis]	gene_101788	[Megamonas rupellensis]
gene_101789	-	gene_101789	[Megamonas funiformis]	gene_101789	[Megamonas rupellensis]
gene_10179	-	gene_10179	[-]	gene_10179	-
gene_101790	[Megamonas funiformis]	gene_101790	[Megamonas funiformis]	gene_101790	[Megamonas rupellensis]
gene_101791	-	gene_101791	[Megamonas funiformis]	gene_101791	[Megamonas rupellensis]
gene_101792	[Megamonas funiformis]	gene_101792	[Megamonas funiformis]	gene_101792	[Megamonas rupellensis]
gene_101793	-	gene_101793	[Megamonas funiformis]	gene_101793	[Megamonas rupellensis]
gene_101794	[Megamonas funiformis]	gene_101794	[Megamonas funiformis]	gene_101794	[Megamonas rupellensis]
gene_101795	-	gene_101795	[Megamonas funiformis]	gene_101795	[Megamonas rupellensis]
[truncated: 466,098+ more rows]

## Sheet: Kraken
MD1		MD2		MD3
GeneID	Annotation	GeneID	Annotation	GeneID	Annotation
gene_1	-	gene_1	[-]	gene_1	-
gene_10	[Longibaculum sp. KGMB06250]	gene_10	[Longibaculum sp. KGMB06250]	gene_10	[Faecalibacillus intestinalis]
gene_100	-	gene_100	[-]	gene_100	-
gene_1000	-	gene_1000	[-]	gene_1000	-
gene_10000	-	gene_10000	[-]	gene_10000	[Bacteroides fragilis]
gene_100000	-	gene_100000	[-]	gene_100000	[[Eubacterium] eligens]
gene_100001	-	gene_100001	[-]	gene_100001	[Anaerobutyricum hallii]
gene_100002	-	gene_100002	[-]	gene_100002	-
gene_100003	-	gene_100003	[-]	gene_100003	-
gene_100004	-	gene_100004	[-]	gene_100004	-
gene_100005	-	gene_100005	[-]	gene_100005	-
gene_100006	-	gene_100006	[-]	gene_100006	-
gene_100007	-	gene_100007	[-]	gene_100007	-
gene_100008	-	gene_100008	[-]	gene_100008	-
gene_100009	-	gene_100009	[-]	gene_100009	-
gene_10001	-	gene_10001	[-]	gene_10001	-
gene_100010	-	gene_100010	[-]	gene_100010	-
gene_100011	[Bacteroides thetaiotaomicron]	gene_100011	[Bacteroides thetaiotaomicron]	gene_100011	[Bacteroides caecimuris]
gene_100012	-	gene_100012	[Streptococcus oralis]	gene_100012	-
gene_100013	-	gene_100013	[-]	gene_100013	-
gene_100014	-	gene_100014	[-]	gene_100014	-
gene_100015	-	gene_100015	[-]	gene_100015	-
gene_100016	[Bacteroides caccae]	gene_100016	[Bacteroides caccae]	gene_100016	-
gene_100017	-	gene_100017	[-]	gene_100017	[Bifidobacterium pseudocatenulatum]
gene_100018	-	gene_100018	[-]	gene_100018	[Bifidobacterium pseudocatenulatum]
gene_100019	-	gene_100019	[-]	gene_100019	-
gene_10002	-	gene_10002	[-]	gene_10002	-
gene_100020	-	gene_100020	[-]	gene_100020	-
gene_100021	-	gene_100021	[-]	gene_100021	-
gene_100022	-	gene_100022	[-]	gene_100022	-
gene_100023	-	gene_100023	[-]	gene_100023	-
gene_100024	-	gene_100024	[-]	gene_100024	-
gene_100025	-	gene_100025	[-]	gene_100025	-
gene_100026	-	gene_100026	[-]	gene_100026	-
gene_100027	-	gene_100027	[-]	gene_100027	-
gene_100028	-	gene_100028	[-]	gene_100028	-
gene_100029	-	gene_100029	[-]	gene_100029	-
gene_10003	-	gene_10003	[-]	gene_10003	-
gene_100030	-	gene_100030	[-]	gene_100030	-
gene_100031	-	gene_100031	[-]	gene_100031	-
gene_100032	-	gene_100032	[-]	gene_100032	-
gene_100033	[Sutterella faecalis]	gene_100033	[Sutterella faecalis]	gene_100033	[Sutterella faecalis]
gene_100034	-	gene_100034	[-]	gene_100034	-
gene_100035	-	gene_100035	[-]	gene_100035	-
gene_100036	[Flavonifractor plautii]	gene_100036	[Flavonifractor plautii]	gene_100036	[Flavonifractor plautii]
gene_100037	-	gene_100037	[-]	gene_100037	[Anaerobutyricum hallii]
gene_100038	[Flavonifractor plautii]	gene_100038	[Flavonifractor plautii]	gene_100038	[Flavonifractor plautii]
gene_100039	[Bacteroides fragilis]	gene_100039	[Bacteroides fragilis]	gene_100039	[Bacteroides fragilis]
gene_10004	[Bacteroides sp. HF-5287]	gene_10004	[Bacteroides sp. HF-5287]	gene_10004	-
gene_100040	[Bacteroides fragilis]	gene_100040	[Bacteroides fragilis]	gene_100040	[Bacteroides fragilis]
gene_100041	[Bacteroides fragilis]	gene_100041	[Bacteroides fragilis]	gene_100041	[Bacteroides fragilis]
gene_100042	[Bacteroides fragilis]	gene_100042	[Bacteroides fragilis]	gene_100042	[Bacteroides fragilis]
gene_100043	[Bacteroides fragilis]	gene_100043	[Bacteroides fragilis]	gene_100043	[Bacteroides fragilis]
gene_100044	[Bacteroides fragilis]	gene_100044	[Bacteroides fragilis]	gene_100044	[Bacteroides fragilis]
gene_100045	[Bacteroides fragilis]	gene_100045	[Bacteroides fragilis]	gene_100045	[Bacteroides fragilis]
gene_100046	[Bacteroides fragilis]	gene_100046	[Bacteroides fragilis]	gene_100046	[Bacteroides fragilis]
gene_100047	[Bacteroides fragilis]	gene_100047	[Bacteroides fragilis]	gene_100047	[Bacteroides fragilis]
gene_100048	[Bacteroides fragilis]	gene_100048	[Bacteroides fragilis]	gene_100048	[Bacteroides fragilis]
gene_100049	[Bacteroides fragilis]	gene_100049	[Bacteroides fragilis]	gene_100049	[Bacteroides fragilis]
gene_10005	-	gene_10005	[-]	gene_10005	-
gene_100050	[Bacteroides fragilis]	gene_100050	[Bacteroides fragilis]	gene_100050	[Bacteroides fragilis]
gene_100051	-	gene_100051	[-]	gene_100051	-
gene_100052	-	gene_100052	[-]	gene_100052	[Butyricimonas faecalis]
gene_100053	-	gene_100053	[-]	gene_100053	-
gene_100054	-	gene_100054	[-]	gene_100054	-
gene_100055	-	gene_100055	[-]	gene_100055	-
gene_100056	-	gene_100056	[-]	gene_100056	-
gene_100057	-	gene_100057	[-]	gene_100057	-
gene_100058	-	gene_100058	[-]	gene_100058	-
gene_100059	-	gene_100059	[-]	gene_100059	[Dysosmobacter welbionis]
gene_10006	[Butyricimonas faecalis]	gene_10006	[-]	gene_10006	-
gene_100060	-	gene_100060	[-]	gene_100060	[Dysosmobacter welbionis]
gene_100061	-	gene_100061	[-]	gene_100061	[Dysosmobacter welbionis]
gene_100062	-	gene_100062	[-]	gene_100062	[Dysosmobacter welbionis]
gene_100063	-	gene_100063	[-]	gene_100063	[Dysosmobacter welbionis]
gene_100064	-	gene_100064	[-]	gene_100064	[Dysosmobacter welbionis]
gene_100065	-	gene_100065	[-]	gene_100065	-
gene_100066	-	gene_100066	[-]	gene_100066	-
gene_100067	-	gene_100067	[-]	gene_100067	-
gene_100068	-	gene_100068	[-]	gene_100068	-
gene_100069	[Ruthenibacterium lactatiformans]	gene_100069	[Ruthenibacterium lactatiformans]	gene_100069	[Ruthenibacterium lactatiformans]
gene_10007	-	gene_10007	[-]	gene_10007	-
gene_100070	-	gene_100070	[-]	gene_100070	[Klebsiella pneumoniae]
gene_100071	[Bacteroides thetaiotaomicron]	gene_100071	[Bacteroides thetaiotaomicron]	gene_100071	[Bacteroides thetaiotaomicron]
gene_100072	[Bacteroides thetaiotaomicron]	gene_100072	[Bacteroides thetaiotaomicron]	gene_100072	[Bacteroides thetaiotaomicron]
gene_100073	-	gene_100073	[-]	gene_100073	-
gene_100074	-	gene_100074	[-]	gene_100074	-
gene_100075	-	gene_100075	[-]	gene_100075	-
gene_100076	-	gene_100076	[-]	gene_100076	-
gene_100077	-	gene_100077	[-]	gene_100077	-
gene_100078	-	gene_100078	[-]	gene_100078	-
gene_100079	[Butyricimonas faecalis]	gene_100079	[Butyricimonas faecalis]	gene_100079	[Butyricimonas faecalis]
gene_10008	-	gene_10008	[-]	gene_10008	-
gene_100080	-	gene_100080	[-]	gene_100080	-
gene_100081	-	gene_100081	[-]	gene_100081	-
gene_100082	[Intestinimonas butyriciproducens]	gene_100082	[Intestinimonas butyriciproducens]	gene_100082	[Intestinimonas butyriciproducens]
gene_100083	-	gene_100083	[-]	gene_100083	-
gene_100084	-	gene_100084	[-]	gene_100084	-
gene_100085	-	gene_100085	[-]	gene_100085	-
gene_100086	-	gene_100086	[-]	gene_100086	-
gene_100087	-	gene_100087	[-]	gene_100087	-
gene_100088	-	gene_100088	[-]	gene_100088	-
gene_100089	-	gene_100089	[-]	gene_100089	-
gene_10009	-	gene_10009	[-]	gene_10009	-
gene_100090	-	gene_100090	[-]	gene_100090	-
gene_100091	-	gene_100091	[-]	gene_100091	[Alistipes communis]
gene_100092	-	gene_100092	[-]	gene_100092	-
gene_100093	-	gene_100093	[-]	gene_100093	[Alistipes indistinctus]
gene_100094	-	gene_100094	[-]	gene_100094	[Alistipes dispar]
gene_100095	-	gene_100095	[-]	gene_100095	[Alistipes shahii]
gene_100096	-	gene_100096	[-]	gene_100096	-
gene_100097	-	gene_100097	[-]	gene_100097	[Alistipes communis]
gene_100098	-	gene_100098	[-]	gene_100098	-
gene_100099	[Ruminococcus bicirculans]	gene_100099	[Ruminococcus bicirculans]	gene_100099	[Ruminococcus bicirculans]
gene_1001	[Bacteroides ovatus]	gene_1001	[-]	gene_1001	-
gene_10010	-	gene_10010	[-]	gene_10010	-
gene_100100	-	gene_100100	[Ruminococcus bicirculans]	gene_100100	-
gene_100101	[Parabacteroides distasonis]	gene_100101	[Parabacteroides distasonis]	gene_100101	[Parabacteroides distasonis]
gene_100102	-	gene_100102	[-]	gene_100102	-
gene_100103	-	gene_100103	[-]	gene_100103	-
gene_100104	-	gene_100104	[-]	gene_100104	-
gene_100105	-	gene_100105	[-]	gene_100105	-
gene_100106	[Parabacteroides distasonis]	gene_100106	[-]	gene_100106	-
gene_100107	[Streptococcus sp. LPB0220]	gene_100107	[Streptococcus sp. HSISM1]	gene_100107	[Streptococcus parasanguinis]
gene_100108	-	gene_100108	[-]	gene_100108	-
gene_100109	-	gene_100109	[-]	gene_100109	-
gene_10011	-	gene_10011	[-]	gene_10011	-
gene_100110	[Anaerostipes hadrus]	gene_100110	[Anaerostipes hadrus]	gene_100110	[Anaerostipes hadrus]
gene_100111	[Anaerostipes hadrus]	gene_100111	[Anaerostipes hadrus]	gene_100111	[Anaerostipes hadrus]
gene_100112	-	gene_100112	[-]	gene_100112	-
gene_100113	-	gene_100113	[-]	gene_100113	-
gene_100114	-	gene_100114	[-]	gene_100114	-
gene_100115	-	gene_100115	[-]	gene_100115	-
gene_100116	-	gene_100116	[-]	gene_100116	-
gene_100117	-	gene_100117	[-]	gene_100117	[Flavonifractor plautii]
gene_100118	[Bacteroides sp. HF-5287]	gene_100118	[Bacteroides sp. HF-5287]	gene_100118	[Bacteroides xylanisolvens]
gene_100119	[Bacteroides sp. HF-5287]	gene_100119	[Bacteroides sp. HF-5287]	gene_100119	-
gene_10012	[Faecalibacterium prausnitzii]	gene_10012	[Faecalibacterium prausnitzii]	gene_10012	[Faecalibacterium prausnitzii]
gene_100120	-	gene_100120	[-]	gene_100120	-
gene_100121	-	gene_100121	[-]	gene_100121	-
gene_100122	-	gene_100122	[-]	gene_100122	[Roseburia intestinalis]
gene_100123	-	gene_100123	[-]	gene_100123	-
gene_100124	-	gene_100124	[-]	gene_100124	-
gene_100125	-	gene_100125	[-]	gene_100125	[Roseburia intestinalis]
gene_100126	-	gene_100126	[-]	gene_100126	[Roseburia intestinalis]
gene_100127	-	gene_100127	[-]	gene_100127	-
gene_100128	-	gene_100128	[-]	gene_100128	-
gene_100129	-	gene_100129	[-]	gene_100129	-
gene_10013	[Gordonibacter pamelaeae]	gene_10013	[Gordonibacter pamelaeae]	gene_10013	[Gordonibacter pamelaeae]
gene_100130	-	gene_100130	[-]	gene_100130	-
gene_100131	-	gene_100131	[-]	gene_100131	-
gene_100132	-	gene_100132	[-]	gene_100132	-
gene_100133	-	gene_100133	[-]	gene_100133	-
gene_100134	-	gene_100134	[-]	gene_100134	-
gene_100135	-	gene_100135	[-]	gene_100135	-
gene_100136	-	gene_100136	[-]	gene_100136	-
gene_100137	-	gene_100137	[-]	gene_100137	-
gene_100138	-	gene_100138	[-]	gene_100138	-
gene_100139	-	gene_100139	[-]	gene_100139	-
gene_10014	-	gene_10014	[-]	gene_10014	-
gene_100140	-	gene_100140	[Bacteroides uniformis]	gene_100140	[Bacteroides uniformis]
gene_100141	[Bacteroides uniformis]	gene_100141	[Bacteroides uniformis]	gene_100141	[Bacteroides uniformis]
gene_100142	[Bacteroides uniformis]	gene_100142	[Bacteroides uniformis]	gene_100142	[Bacteroides uniformis]
gene_100143	[Bacteroides uniformis]	gene_100143	[Bacteroides uniformis]	gene_100143	[Bacteroides uniformis]
gene_100144	[Bacteroides uniformis]	gene_100144	[Bacteroides uniformis]	gene_100144	[Bacteroides uniformis]
gene_100145	-	gene_100145	[-]	gene_100145	-
gene_100146	[Alistipes onderdonkii]	gene_100146	[Alistipes onderdonkii]	gene_100146	[Alistipes onderdonkii]
gene_100147	-	gene_100147	[-]	gene_100147	[Faecalitalea cylindroides]
gene_100148	[Enterocloster bolteae]	gene_100148	[-]	gene_100148	[Faecalitalea cylindroides]
gene_100149	[Roseburia intestinalis]	gene_100149	[Roseburia intestinalis]	gene_100149	[Roseburia intestinalis]
gene_10015	-	gene_10015	[-]	gene_10015	[Klebsiella pneumoniae]
gene_100150	-	gene_100150	[-]	gene_100150	-
gene_100151	-	gene_100151	[-]	gene_100151	-
gene_100152	-	gene_100152	[-]	gene_100152	-
gene_100153	-	gene_100153	[-]	gene_100153	-
gene_100154	-	gene_100154	[-]	gene_100154	-
gene_100155	-	gene_100155	[-]	gene_100155	[Streptococcus salivarius]
gene_100156	[Streptococcus thermophilus]	gene_100156	[-]	gene_100156	-
gene_100157	-	gene_100157	[-]	gene_100157	-
gene_100158	[[Clostridium] saccharolyticum]	gene_100158	[[Clostridium] saccharolyticum]	gene_100158	[[Clostridium] saccharolyticum]
gene_100159	-	gene_100159	[[Clostridium] saccharolyticum]	gene_100159	[[Clostridium] saccharolyticum]
gene_10016	-	gene_10016	[-]	gene_10016	[Escherichia coli]
gene_100160	-	gene_100160	[-]	gene_100160	-
gene_100161	-	gene_100161	[-]	gene_100161	[Bacteroides uniformis]
gene_100162	-	gene_100162	[-]	gene_100162	[Bacteroides uniformis]
gene_100163	-	gene_100163	[-]	gene_100163	[Phocaeicola vulgatus]
gene_100164	-	gene_100164	[-]	gene_100164	[Phocaeicola vulgatus]
gene_100165	-	gene_100165	[-]	gene_100165	[Parabacteroides distasonis]
gene_100166	-	gene_100166	[-]	gene_100166	-
gene_100167	[Bacteroides caccae]	gene_100167	[Bacteroides caccae]	gene_100167	[Bacteroides xylanisolvens]
gene_100168	[Bacteroides caccae]	gene_100168	[Bacteroides caccae]	gene_100168	-
gene_100169	[Bacteroides caccae]	gene_100169	[Bacteroides caccae]	gene_100169	-
gene_10017	-	gene_10017	[-]	gene_10017	-
gene_100170	-	gene_100170	[-]	gene_100170	[Faecalitalea cylindroides]
gene_100171	[Faecalibacterium prausnitzii]	gene_100171	[Faecalibacterium prausnitzii]	gene_100171	-
gene_100172	-	gene_100172	[-]	gene_100172	-
gene_100173	-	gene_100173	[-]	gene_100173	-
gene_100174	-	gene_100174	[-]	gene_100174	-
gene_100175	-	gene_100175	[-]	gene_100175	-
gene_100176	-	gene_100176	[-]	gene_100176	-
gene_100177	-	gene_100177	[-]	gene_100177	[Dysosmobacter welbionis]
gene_100178	-	gene_100178	[-]	gene_100178	-
gene_100179	-	gene_100179	[-]	gene_100179	-
gene_10018	-	gene_10018	[-]	gene_10018	-
gene_100180	-	gene_100180	[-]	gene_100180	-
gene_100181	-	gene_100181	[-]	gene_100181	-
gene_100182	-	gene_100182	[-]	gene_100182	[Flavonifractor plautii]
gene_100183	-	gene_100183	[-]	gene_100183	-
gene_100184	-	gene_100184	[-]	gene_100184	[Clostridioides difficile]
gene_100185	-	gene_100185	[-]	gene_100185	-
gene_100186	-	gene_100186	[-]	gene_100186	-
gene_100187	-	gene_100187	[-]	gene_100187	-
gene_100188	-	gene_100188	[-]	gene_100188	-
gene_100189	-	gene_100189	[-]	gene_100189	-
gene_10019	-	gene_10019	[-]	gene_10019	-
gene_100190	-	gene_100190	[-]	gene_100190	-
gene_100191	-	gene_100191	[-]	gene_100191	[[Ruminococcus] gnavus]
gene_100192	-	gene_100192	[-]	gene_100192	[Anaerostipes hadrus]
gene_100193	[Blautia argi]	gene_100193	[-]	gene_100193	[[Ruminococcus] gnavus]
gene_100194	[Rothia mucilaginosa]	gene_100194	[Rothia mucilaginosa]	gene_100194	[Rothia mucilaginosa]
gene_100195	[Roseburia intestinalis]	gene_100195	[-]	gene_100195	[Roseburia intestinalis]
gene_100196	-	gene_100196	[-]	gene_100196	-
gene_100197	[Bacteroides caccae]	gene_100197	[Bacteroides caccae]	gene_100197	[Bacteroides xylanisolvens]
gene_100198	-	gene_100198	[-]	gene_100198	[Streptococcus salivarius]
gene_100199	-	gene_100199	[-]	gene_100199	-
gene_1002	-	gene_1002	[-]	gene_1002	-
gene_10020	-	gene_10020	[-]	gene_10020	-
gene_100200	-	gene_100200	[-]	gene_100200	-
gene_100201	-	gene_100201	[-]	gene_100201	-
gene_100202	[Faecalibacterium prausnitzii]	gene_100202	[Faecalibacterium prausnitzii]	gene_100202	-
gene_100203	-	gene_100203	[-]	gene_100203	[Roseburia intestinalis]
gene_100204	-	gene_100204	[-]	gene_100204	-
gene_100205	-	gene_100205	[-]	gene_100205	-
gene_100206	-	gene_100206	[Faecalibacterium prausnitzii]	gene_100206	-
gene_100207	[Bacteroides sp. HF-5287]	gene_100207	[Bacteroides sp. HF-5287]	gene_100207	[Bacteroides xylanisolvens]
gene_100208	[Bacteroides sp. HF-5287]	gene_100208	[Bacteroides sp. HF-5287]	gene_100208	-
gene_100209	[Bacteroides sp. HF-5287]	gene_100209	[Bacteroides sp. HF-5287]	gene_100209	-
gene_10021	-	gene_10021	[-]	gene_10021	-
gene_100210	[Blautia producta]	gene_100210	[-]	gene_100210	[Blautia producta]
gene_100211	-	gene_100211	[-]	gene_100211	[[Eubacterium] eligens]
gene_100212	[Streptococcus salivarius]	gene_100212	[Streptococcus salivarius]	gene_100212	[Streptococcus salivarius]
gene_100213	[Bacteroides caccae]	gene_100213	[Bacteroides caccae]	gene_100213	-
gene_100214	-	gene_100214	[-]	gene_100214	-
gene_100215	-	gene_100215	[-]	gene_100215	-
gene_100216	-	gene_100216	[-]	gene_100216	-
gene_100217	-	gene_100217	[-]	gene_100217	-
gene_100218	-	gene_100218	[-]	gene_100218	-
gene_100219	-	gene_100219	[-]	gene_100219	[Amedibacterium intestinale]
gene_10022	-	gene_10022	[-]	gene_10022	-
gene_100220	[Bifidobacterium pseudocatenulatum]	gene_100220	[Bifidobacterium pseudocatenulatum]	gene_100220	[Bifidobacterium pseudocatenulatum]
gene_100221	-	gene_100221	[-]	gene_100221	[Butyricimonas faecalis]
gene_100222	-	gene_100222	[-]	gene_100222	-
gene_100223	[Faecalibacterium prausnitzii]	gene_100223	[Faecalibacterium prausnitzii]	gene_100223	[Faecalibacterium prausnitzii]
gene_100224	[Faecalibacterium prausnitzii]	gene_100224	[Faecalibacterium prausnitzii]	gene_100224	[Faecalibacterium prausnitzii]
gene_100225	[Faecalibacterium prausnitzii]	gene_100225	[Faecalibacterium prausnitzii]	gene_100225	[Faecalibacterium prausnitzii]
gene_100226	[Faecalibacterium prausnitzii]	gene_100226	[Faecalibacterium prausnitzii]	gene_100226	[Faecalibacterium prausnitzii]
gene_100227	[Anaerobutyricum hallii]	gene_100227	[Anaerobutyricum hallii]	gene_100227	-
gene_100228	-	gene_100228	[-]	gene_100228	[Dysosmobacter welbionis]
gene_100229	-	gene_100229	[-]	gene_100229	[Dysosmobacter welbionis]
gene_10023	-	gene_10023	[-]	gene_10023	[Bacteroides xylanisolvens]
gene_100230	-	gene_100230	[-]	gene_100230	-
gene_100231	-	gene_100231	[-]	gene_100231	-
gene_100232	-	gene_100232	[-]	gene_100232	-
gene_100233	-	gene_100233	[-]	gene_100233	-
gene_100234	-	gene_100234	[-]	gene_100234	-
gene_100235	-	gene_100235	[-]	gene_100235	-
gene_100236	[Bacteroides sp. HF-5287]	gene_100236	[Bacteroides sp. HF-5287]	gene_100236	-
gene_100237	-	gene_100237	[-]	gene_100237	-
gene_100238	-	gene_100238	[-]	gene_100238	-
gene_100239	-	gene_100239	[-]	gene_100239	-
gene_10024	-	gene_10024	[-]	gene_10024	-
gene_100240	[Butyricimonas faecalis]	gene_100240	[Butyricimonas faecalis]	gene_100240	[Butyricimonas faecalis]
gene_100241	-	gene_100241	[-]	gene_100241	-
gene_100242	[Flavonifractor plautii]	gene_100242	[Flavonifractor plautii]	gene_100242	[Flavonifractor plautii]
gene_100243	-	gene_100243	[-]	gene_100243	-
gene_100244	-	gene_100244	[-]	gene_100244	-
gene_100245	-	gene_100245	[-]	gene_100245	-
gene_100246	[Phascolarctobacterium faecium]	gene_100246	[Phascolarctobacterium faecium]	gene_100246	[Phascolarctobacterium faecium]
gene_100247	[Faecalibacterium prausnitzii]	gene_100247	[Faecalibacterium prausnitzii]	gene_100247	[[Clostridium] saccharolyticum]
gene_100248	-	gene_100248	[-]	gene_100248	-
gene_100249	[Roseburia intestinalis]	gene_100249	[Roseburia intestinalis]	gene_100249	[Roseburia intestinalis]
gene_10025	-	gene_10025	[-]	gene_10025	-
gene_100250	-	gene_100250	[-]	gene_100250	-
gene_100251	-	gene_100251	[-]	gene_100251	-
gene_100252	-	gene_100252	[-]	gene_100252	-
gene_100253	[Parabacteroides distasonis]	gene_100253	[Parabacteroides distasonis]	gene_100253	[Parabacteroides distasonis]
gene_100254	-	gene_100254	[-]	gene_100254	-
gene_100255	-	gene_100255	[-]	gene_100255	-
gene_100256	-	gene_100256	[-]	gene_100256	-
gene_100257	-	gene_100257	[-]	gene_100257	-
gene_100258	-	gene_100258	[-]	gene_100258	-
gene_100259	-	gene_100259	[-]	gene_100259	-
gene_10026	[Phascolarctobacterium faecium]	gene_10026	[Phascolarctobacterium faecium]	gene_10026	[Phascolarctobacterium faecium]
gene_100260	-	gene_100260	[-]	gene_100260	-
gene_100261	-	gene_100261	[-]	gene_100261	-
gene_100262	-	gene_100262	[-]	gene_100262	-
gene_100263	-	gene_100263	[-]	gene_100263	-
gene_100264	-	gene_100264	[-]	gene_100264	-
gene_100265	-	gene_100265	[-]	gene_100265	-
gene_100266	-	gene_100266	[-]	gene_100266	-
gene_100267	[Ruthenibacterium lactatiformans]	gene_100267	[Ruthenibacterium lactatiformans]	gene_100267	-
gene_100268	[Ruthenibacterium lactatiformans]	gene_100268	[Ruthenibacterium lactatiformans]	gene_100268	-
gene_100269	[Ruthenibacterium lactatiformans]	gene_100269	[Ruthenibacterium lactatiformans]	gene_100269	[Ruthenibacterium lactatiformans]
gene_10027	[Phascolarctobacterium faecium]	gene_10027	[Phascolarctobacterium faecium]	gene_10027	[Phascolarctobacterium faecium]
gene_100270	[Ruthenibacterium lactatiformans]	gene_100270	[Ruthenibacterium lactatiformans]	gene_100270	[Ruthenibacterium lactatiformans]
gene_100271	[Ruthenibacterium lactatiformans]	gene_100271	[Ruthenibacterium lactatiformans]	gene_100271	[Ruthenibacterium lactatiformans]
gene_100272	[Gordonibacter pamelaeae]	gene_100272	[Gordonibacter pamelaeae]	gene_100272	[Gordonibacter pamelaeae]
gene_100273	-	gene_100273	[-]	gene_100273	-
gene_100274	-	gene_100274	[-]	gene_100274	-
gene_100275	-	gene_100275	[-]	gene_100275	-
gene_100276	-	gene_100276	[-]	gene_100276	-
gene_100277	[Dysosmobacter welbionis]	gene_100277	[Dysosmobacter welbionis]	gene_100277	[Dysosmobacter welbionis]
gene_100278	[Roseburia intestinalis]	gene_100278	[Roseburia intestinalis]	gene_100278	[Roseburia intestinalis]
gene_100279	[Roseburia intestinalis]	gene_100279	[Roseburia intestinalis]	gene_100279	[Roseburia intestinalis]
gene_10028	-	gene_10028	[-]	gene_10028	[Dysosmobacter welbionis]
gene_100280	-	gene_100280	[-]	gene_100280	-
gene_100281	-	gene_100281	[-]	gene_100281	-
gene_100282	-	gene_100282	[-]	gene_100282	-
gene_100283	-	gene_100283	[-]	gene_100283	-
gene_100284	-	gene_100284	[-]	gene_100284	-
gene_100285	-	gene_100285	[-]	gene_100285	-
gene_100286	[Roseburia intestinalis]	gene_100286	[Roseburia intestinalis]	gene_100286	[Roseburia intestinalis]
gene_100287	[Bacteroides ovatus]	gene_100287	[Bacteroides ovatus]	gene_100287	[Bacteroides ovatus]
gene_100288	-	gene_100288	[-]	gene_100288	[Streptococcus salivarius]
gene_100289	-	gene_100289	[-]	gene_100289	[Streptococcus salivarius]
gene_10029	-	gene_10029	[-]	gene_10029	-
gene_100290	-	gene_100290	[-]	gene_100290	-
gene_100291	-	gene_100291	[-]	gene_100291	-
gene_100292	-	gene_100292	[-]	gene_100292	-
gene_100293	-	gene_100293	[-]	gene_100293	-
gene_100294	[Bacteroides sp. A1C1]	gene_100294	[Bacteroides sp. A1C1]	gene_100294	-
gene_100295	[Faecalibacillus intestinalis]	gene_100295	[Faecalibacillus intestinalis]	gene_100295	[Faecalibacillus intestinalis]
gene_100296	-	gene_100296	[-]	gene_100296	-
gene_100297	[Bacteroides intestinalis]	gene_100297	[Bacteroides intestinalis]	gene_100297	[Bacteroides intestinalis]
gene_100298	[Bacteroides intestinalis]	gene_100298	[Bacteroides intestinalis]	gene_100298	[Bacteroides intestinalis]
gene_100299	-	gene_100299	[-]	gene_100299	-
gene_1003	-	gene_1003	[-]	gene_1003	[Bacteroides uniformis]
gene_10030	[Intestinimonas butyriciproducens]	gene_10030	[Intestinimonas butyriciproducens]	gene_10030	[Intestinimonas butyriciproducens]
gene_100300	-	gene_100300	[-]	gene_100300	-
gene_100301	-	gene_100301	[-]	gene_100301	-
gene_100302	-	gene_100302	[-]	gene_100302	-
gene_100303	-	gene_100303	[-]	gene_100303	-
gene_100304	-	gene_100304	[-]	gene_100304	-
gene_100305	-	gene_100305	[-]	gene_100305	-
gene_100306	-	gene_100306	[-]	gene_100306	-
gene_100307	[Faecalibacterium prausnitzii]	gene_100307	[Faecalibacterium prausnitzii]	gene_100307	[Faecalibacterium prausnitzii]
gene_100308	-	gene_100308	[-]	gene_100308	-
gene_100309	-	gene_100309	[-]	gene_100309	-
gene_10031	[Intestinimonas butyriciproducens]	gene_10031	[Intestinimonas butyriciproducens]	gene_10031	[Intestinimonas butyriciproducens]
gene_100310	-	gene_100310	[-]	gene_100310	-
gene_100311	-	gene_100311	[Anaerobutyricum hallii]	gene_100311	-
gene_100312	[Anaerobutyricum hallii]	gene_100312	[Anaerobutyricum hallii]	gene_100312	-
gene_100313	[Bifidobacterium pseudocatenulatum]	gene_100313	[Bifidobacterium pseudocatenulatum]	gene_100313	[Bifidobacterium pseudocatenulatum]
gene_100314	-	gene_100314	[-]	gene_100314	-
gene_100315	-	gene_100315	[-]	gene_100315	-
gene_100316	-	gene_100316	[-]	gene_100316	[Bacteroides fragilis]
gene_100317	-	gene_100317	[-]	gene_100317	[Bacteroides fragilis]
gene_100318	-	gene_100318	[-]	gene_100318	-
gene_100319	-	gene_100319	[-]	gene_100319	-
gene_10032	[Christensenella sp. Marseille-P3954]	gene_10032	[Christensenella sp. Marseille-P3954]	gene_10032	[Faecalitalea cylindroides]
gene_100320	-	gene_100320	[-]	gene_100320	-
gene_100321	[Bacteroides caccae]	gene_100321	[Bacteroides caccae]	gene_100321	-
gene_100322	-	gene_100322	[-]	gene_100322	-
gene_100323	-	gene_100323	[-]	gene_100323	-
gene_100324	-	gene_100324	[-]	gene_100324	-
gene_100325	-	gene_100325	[-]	gene_100325	-
gene_100326	-	gene_100326	[-]	gene_100326	-
gene_100327	[Alistipes sp. dk3624]	gene_100327	[Alistipes sp. dk3624]	gene_100327	-
gene_100328	[Alistipes sp. dk3624]	gene_100328	[Alistipes sp. dk3624]	gene_100328	-
gene_100329	[Alistipes sp. dk3624]	gene_100329	[Alistipes sp. dk3624]	gene_100329	-
gene_10033	-	gene_10033	[Christensenella sp. Marseille-P3954]	gene_10033	[Faecalitalea cylindroides]
gene_100330	[Alistipes sp. dk3624]	gene_100330	[Alistipes sp. dk3624]	gene_100330	-
gene_100331	[Alistipes sp. dk3624]	gene_100331	[Alistipes sp. dk3624]	gene_100331	-
gene_100332	[Alistipes sp. dk3624]	gene_100332	[Alistipes sp. dk3624]	gene_100332	-
gene_100333	[Alistipes sp. dk3624]	gene_100333	[Alistipes sp. dk3624]	gene_100333	-
gene_100334	[Alistipes sp. dk3624]	gene_100334	[Alistipes sp. dk3624]	gene_100334	-
gene_100335	[Alistipes sp. dk3624]	gene_100335	[Alistipes sp. dk3624]	gene_100335	-
gene_100336	[Alistipes sp. dk3624]	gene_100336	[Alistipes sp. dk3624]	gene_100336	-
gene_100337	[Alistipes sp. dk3624]	gene_100337	[Alistipes sp. dk3624]	gene_100337	-
gene_100338	[Alistipes sp. dk3624]	gene_100338	[Alistipes sp. dk3624]	gene_100338	-
gene_100339	[Alistipes sp. dk3624]	gene_100339	[Alistipes sp. dk3624]	gene_100339	-
gene_10034	[Parabacteroides distasonis]	gene_10034	[Parabacteroides distasonis]	gene_10034	[Parabacteroides distasonis]
gene_100340	[Alistipes sp. dk3624]	gene_100340	[Alistipes sp. dk3624]	gene_100340	-
gene_100341	[Alistipes sp. dk3624]	gene_100341	[Alistipes sp. dk3624]	gene_100341	-
gene_100342	[Alistipes sp. dk3624]	gene_100342	[Alistipes sp. dk3624]	gene_100342	[Bacteroides cellulosilyticus]
gene_100343	[Alistipes sp. dk3624]	gene_100343	[Alistipes sp. dk3624]	gene_100343	-
gene_100344	[Alistipes sp. dk3624]	gene_100344	[Alistipes sp. dk3624]	gene_100344	-
gene_100345	[Alistipes sp. dk3624]	gene_100345	[Alistipes sp. dk3624]	gene_100345	-
gene_100346	[Alistipes sp. dk3624]	gene_100346	[Alistipes sp. dk3624]	gene_100346	-
gene_100347	[Alistipes sp. dk3624]	gene_100347	[Alistipes sp. dk3624]	gene_100347	-
gene_100348	[Alistipes sp. dk3624]	gene_100348	[Alistipes sp. dk3624]	gene_100348	[Alistipes finegoldii]
gene_100349	[Alistipes sp. dk3624]	gene_100349	[Alistipes sp. dk3624]	gene_100349	-
gene_10035	[Parabacteroides distasonis]	gene_10035	[Parabacteroides distasonis]	gene_10035	[Parabacteroides distasonis]
gene_100350	[Alistipes sp. dk3624]	gene_100350	[Alistipes sp. dk3624]	gene_100350	-
gene_100351	[Alistipes sp. dk3624]	gene_100351	[Alistipes sp. dk3624]	gene_100351	-
gene_100352	[Alistipes sp. dk3624]	gene_100352	[Alistipes sp. dk3624]	gene_100352	[Alistipes communis]
gene_100353	[Alistipes sp. dk3624]	gene_100353	[Alistipes sp. dk3624]	gene_100353	-
gene_100354	[Alistipes sp. dk3624]	gene_100354	[Alistipes sp. dk3624]	gene_100354	-
gene_100355	[Alistipes sp. dk3624]	gene_100355	[Alistipes sp. dk3624]	gene_100355	-
gene_100356	[Alistipes sp. dk3624]	gene_100356	[Alistipes sp. dk3624]	gene_100356	-
gene_100357	[Alistipes sp. dk3624]	gene_100357	[Alistipes sp. dk3624]	gene_100357	-
gene_100358	[Alistipes sp. dk3624]	gene_100358	[Alistipes sp. dk3624]	gene_100358	-
gene_100359	[Alistipes sp. dk3624]	gene_100359	[Alistipes sp. dk3624]	gene_100359	-
gene_10036	-	gene_10036	[-]	gene_10036	-
gene_100360	[Alistipes sp. dk3624]	gene_100360	[Alistipes sp. dk3624]	gene_100360	-
gene_100361	[Alistipes sp. dk3624]	gene_100361	[Alistipes sp. dk3624]	gene_100361	[Alistipes indistinctus]
gene_100362	[Alistipes sp. dk3624]	gene_100362	[Alistipes sp. dk3624]	gene_100362	-
gene_100363	[Alistipes sp. dk3624]	gene_100363	[Alistipes sp. dk3624]	gene_100363	-
gene_100364	[Alistipes sp. dk3624]	gene_100364	[Alistipes sp. dk3624]	gene_100364	-
gene_100365	[Alistipes sp. dk3624]	gene_100365	[Alistipes sp. dk3624]	gene_100365	-
gene_100366	[Alistipes sp. dk3624]	gene_100366	[Alistipes sp. dk3624]	gene_100366	-
gene_100367	[Alistipes sp. dk3624]	gene_100367	[Alistipes sp. dk3624]	gene_100367	-
gene_100368	[Alistipes sp. dk3624]	gene_100368	[Alistipes sp. dk3624]	gene_100368	-
gene_100369	[Alistipes sp. dk3624]	gene_100369	[Alistipes sp. dk3624]	gene_100369	-
gene_10037	-	gene_10037	[-]	gene_10037	-
gene_100370	[Alistipes sp. dk3624]	gene_100370	[Alistipes sp. dk3624]	gene_100370	-
gene_100371	[Alistipes sp. dk3624]	gene_100371	[Alistipes sp. dk3624]	gene_100371	[Alistipes indistinctus]
gene_100372	[Alistipes sp. dk3624]	gene_100372	[Alistipes sp. dk3624]	gene_100372	-
gene_100373	[Alistipes sp. dk3624]	gene_100373	[Alistipes sp. dk3624]	gene_100373	[Alistipes indistinctus]
gene_100374	[Alistipes sp. dk3624]	gene_100374	[Alistipes sp. dk3624]	gene_100374	-
gene_100375	[Alistipes sp. dk3624]	gene_100375	[Alistipes sp. dk3624]	gene_100375	-
gene_100376	[Alistipes sp. dk3624]	gene_100376	[Alistipes sp. dk3624]	gene_100376	-
gene_100377	[Alistipes sp. dk3624]	gene_100377	[Alistipes sp. dk3624]	gene_100377	-
gene_100378	[Alistipes sp. dk3624]	gene_100378	[Alistipes sp. dk3624]	gene_100378	-
gene_100379	[Alistipes sp. dk3624]	gene_100379	[Alistipes sp. dk3624]	gene_100379	-
gene_10038	[Terrabacteria group]	gene_10038	[-]	gene_10038	-
gene_100380	[Alistipes sp. dk3624]	gene_100380	[Alistipes sp. dk3624]	gene_100380	[Alistipes indistinctus]
gene_100381	[Alistipes sp. dk3624]	gene_100381	[Alistipes sp. dk3624]	gene_100381	-
gene_100382	[Alistipes sp. dk3624]	gene_100382	[Alistipes sp. dk3624]	gene_100382	-
gene_100383	[Alistipes sp. dk3624]	gene_100383	[Alistipes sp. dk3624]	gene_100383	-
gene_100384	[Alistipes sp. dk3624]	gene_100384	[Alistipes sp. dk3624]	gene_100384	-
gene_100385	[Alistipes sp. dk3624]	gene_100385	[Alistipes sp. dk3624]	gene_100385	-
gene_100386	[Alistipes sp. dk3624]	gene_100386	[Alistipes sp. dk3624]	gene_100386	-
gene_100387	[Alistipes sp. dk3624]	gene_100387	[Alistipes sp. dk3624]	gene_100387	-
gene_100388	[Alistipes sp. dk3624]	gene_100388	[Alistipes sp. dk3624]	gene_100388	-
gene_100389	[Alistipes sp. dk3624]	gene_100389	[Alistipes sp. dk3624]	gene_100389	-
gene_10039	-	gene_10039	[-]	gene_10039	-
gene_100390	[Alistipes sp. dk3624]	gene_100390	[Alistipes sp. dk3624]	gene_100390	-
gene_100391	[Alistipes sp. dk3624]	gene_100391	[Alistipes sp. dk3624]	gene_100391	[Alistipes dispar]
gene_100392	[Alistipes sp. dk3624]	gene_100392	[Alistipes sp. dk3624]	gene_100392	[Alistipes indistinctus]
gene_100393	[Alistipes sp. dk3624]	gene_100393	[Alistipes sp. dk3624]	gene_100393	-
gene_100394	[Alistipes sp. dk3624]	gene_100394	[Alistipes sp. dk3624]	gene_100394	-
gene_100395	[Alistipes sp. dk3624]	gene_100395	[Alistipes sp. dk3624]	gene_100395	-
gene_100396	[Alistipes sp. dk3624]	gene_100396	[Alistipes sp. dk3624]	gene_100396	-
gene_100397	[Alistipes sp. dk3624]	gene_100397	[Alistipes sp. dk3624]	gene_100397	-
gene_100398	[Alistipes sp. dk3624]	gene_100398	[Alistipes sp. dk3624]	gene_100398	-
gene_100399	[Alistipes sp. dk3624]	gene_100399	[Alistipes sp. dk3624]	gene_100399	[Alistipes communis]
gene_1004	-	gene_1004	[-]	gene_1004	[Bacteroides uniformis]
gene_10040	-	gene_10040	[-]	gene_10040	-
gene_100400	[Alistipes sp. dk3624]	gene_100400	[Alistipes sp. dk3624]	gene_100400	-
gene_100401	[Alistipes sp. dk3624]	gene_100401	[Alistipes sp. dk3624]	gene_100401	-
gene_100402	[Alistipes sp. dk3624]	gene_100402	[Alistipes sp. dk3624]	gene_100402	-
gene_100403	[Alistipes sp. dk3624]	gene_100403	[Alistipes sp. dk3624]	gene_100403	-
gene_100404	[Alistipes sp. dk3624]	gene_100404	[Alistipes sp. dk3624]	gene_100404	-
gene_100405	[Alistipes sp. dk3624]	gene_100405	[Alistipes sp. dk3624]	gene_100405	-
gene_100406	[Alistipes sp. dk3624]	gene_100406	[Alistipes sp. dk3624]	gene_100406	-
gene_100407	[Alistipes sp. dk3624]	gene_100407	[Alistipes sp. dk3624]	gene_100407	-
gene_100408	[Alistipes sp. dk3624]	gene_100408	[Alistipes sp. dk3624]	gene_100408	-
gene_100409	[Alistipes sp. dk3624]	gene_100409	[Alistipes sp. dk3624]	gene_100409	-
gene_10041	-	gene_10041	[-]	gene_10041	-
gene_100410	[Alistipes sp. dk3624]	gene_100410	[Alistipes sp. dk3624]	gene_100410	-
gene_100411	[Alistipes sp. dk3624]	gene_100411	[Alistipes sp. dk3624]	gene_100411	-
gene_100412	[Alistipes sp. dk3624]	gene_100412	[Alistipes sp. dk3624]	gene_100412	-
gene_100413	[Alistipes sp. dk3624]	gene_100413	[Alistipes sp. dk3624]	gene_100413	-
gene_100414	[Alistipes sp. dk3624]	gene_100414	[Alistipes sp. dk3624]	gene_100414	-
gene_100415	[Alistipes sp. dk3624]	gene_100415	[Alistipes sp. dk3624]	gene_100415	[Bacteroides fragilis]
gene_100416	[Alistipes sp. dk3624]	gene_100416	[Alistipes sp. dk3624]	gene_100416	-
gene_100417	[Alistipes sp. dk3624]	gene_100417	[Alistipes sp. dk3624]	gene_100417	-
gene_100418	[Alistipes sp. dk3624]	gene_100418	[Alistipes sp. dk3624]	gene_100418	-
gene_100419	[Alistipes sp. dk3624]	gene_100419	[Alistipes sp. dk3624]	gene_100419	-
gene_10042	-	gene_10042	[-]	gene_10042	-
gene_100420	[Alistipes sp. dk3624]	gene_100420	[Alistipes sp. dk3624]	gene_100420	[Alistipes indistinctus]
gene_100421	[Alistipes sp. dk3624]	gene_100421	[Alistipes sp. dk3624]	gene_100421	-
gene_100422	[Alistipes sp. dk3624]	gene_100422	[Alistipes sp. dk3624]	gene_100422	[Alistipes dispar]
gene_100423	[Alistipes sp. dk3624]	gene_100423	[Alistipes sp. dk3624]	gene_100423	-
gene_100424	[Alistipes sp. dk3624]	gene_100424	[Alistipes sp. dk3624]	gene_100424	-
gene_100425	[Alistipes sp. dk3624]	gene_100425	[Alistipes sp. dk3624]	gene_100425	-
gene_100426	[Alistipes sp. dk3624]	gene_100426	[Alistipes sp. dk3624]	gene_100426	-
gene_100427	[Alistipes sp. dk3624]	gene_100427	[Alistipes sp. dk3624]	gene_100427	-
gene_100428	[Alistipes sp. dk3624]	gene_100428	[Alistipes sp. dk3624]	gene_100428	[Alistipes indistinctus]
gene_100429	[Alistipes sp. dk3624]	gene_100429	[Alistipes sp. dk3624]	gene_100429	-
gene_10043	[Alistipes onderdonkii]	gene_10043	[Alistipes onderdonkii]	gene_10043	[Alistipes onderdonkii]
gene_100430	[Alistipes sp. dk3624]	gene_100430	[Alistipes sp. dk3624]	gene_100430	[Alistipes onderdonkii]
gene_100431	-	gene_100431	[Alistipes sp. dk3624]	gene_100431	-
gene_100432	-	gene_100432	[Alistipes sp. dk3624]	gene_100432	-
gene_100433	[Alistipes sp. dk3624]	gene_100433	[Alistipes sp. dk3624]	gene_100433	-
gene_100434	[Alistipes sp. dk3624]	gene_100434	[Alistipes sp. dk3624]	gene_100434	[Alistipes indistinctus]
gene_100435	[Alistipes sp. dk3624]	gene_100435	[Alistipes sp. dk3624]	gene_100435	[Alistipes indistinctus]
gene_100436	[Alistipes sp. dk3624]	gene_100436	[Alistipes sp. dk3624]	gene_100436	-
gene_100437	[Alistipes sp. dk3624]	gene_100437	[Alistipes sp. dk3624]	gene_100437	-
gene_100438	[Alistipes sp. dk3624]	gene_100438	[Alistipes sp. dk3624]	gene_100438	-
gene_100439	[Alistipes sp. dk3624]	gene_100439	[Alistipes sp. dk3624]	gene_100439	[Alistipes indistinctus]
gene_10044	[Bacteroides thetaiotaomicron]	gene_10044	[Bacteroides thetaiotaomicron]	gene_10044	[Bacteroides thetaiotaomicron]
gene_100440	[Alistipes sp. dk3624]	gene_100440	[Alistipes sp. dk3624]	gene_100440	[Alistipes shahii]
gene_100441	[Alistipes sp. dk3624]	gene_100441	[Alistipes sp. dk3624]	gene_100441	-
gene_100442	[Alistipes sp. dk3624]	gene_100442	[Alistipes sp. dk3624]	gene_100442	-
gene_100443	[Alistipes sp. dk3624]	gene_100443	[Alistipes sp. dk3624]	gene_100443	-
gene_100444	[Alistipes sp. dk3624]	gene_100444	[Alistipes sp. dk3624]	gene_100444	[Alistipes communis]
gene_100445	[Alistipes sp. dk3624]	gene_100445	[Alistipes sp. dk3624]	gene_100445	-
gene_100446	[Alistipes sp. dk3624]	gene_100446	[Alistipes sp. dk3624]	gene_100446	[Alistipes shahii]
gene_100447	[Alistipes sp. dk3624]	gene_100447	[Alistipes sp. dk3624]	gene_100447	-
gene_100448	[Alistipes sp. dk3624]	gene_100448	[Alistipes sp. dk3624]	gene_100448	-
gene_100449	[Alistipes sp. dk3624]	gene_100449	[Alistipes sp. dk3624]	gene_100449	-
gene_10045	-	gene_10045	[-]	gene_10045	-
gene_100450	[Alistipes sp. dk3624]	gene_100450	[Alistipes sp. dk3624]	gene_100450	[Alistipes indistinctus]
gene_100451	[Alistipes sp. dk3624]	gene_100451	[Alistipes sp. dk3624]	gene_100451	[Alistipes indistinctus]
gene_100452	[Alistipes sp. dk3624]	gene_100452	[Alistipes sp. dk3624]	gene_100452	-
gene_100453	[Alistipes sp. dk3624]	gene_100453	[Alistipes sp. dk3624]	gene_100453	[Alistipes indistinctus]
gene_100454	[Alistipes sp. dk3624]	gene_100454	[Alistipes sp. dk3624]	gene_100454	-
gene_100455	[Alistipes sp. dk3624]	gene_100455	[Alistipes sp. dk3624]	gene_100455	-
gene_100456	[Alistipes sp. dk3624]	gene_100456	[Alistipes sp. dk3624]	gene_100456	-
gene_100457	[Alistipes sp. dk3624]	gene_100457	[Alistipes sp. dk3624]	gene_100457	-
gene_100458	[Alistipes sp. dk3624]	gene_100458	[Alistipes sp. dk3624]	gene_100458	-
gene_100459	[Alistipes sp. dk3624]	gene_100459	[Alistipes sp. dk3624]	gene_100459	-
gene_10046	-	gene_10046	[-]	gene_10046	-
gene_100460	[Alistipes sp. dk3624]	gene_100460	[Alistipes sp. dk3624]	gene_100460	-
gene_100461	[Alistipes sp. dk3624]	gene_100461	[Alistipes sp. dk3624]	gene_100461	-
gene_100462	[Alistipes sp. dk3624]	gene_100462	[Alistipes sp. dk3624]	gene_100462	-
gene_100463	[Alistipes sp. dk3624]	gene_100463	[Alistipes sp. dk3624]	gene_100463	-
gene_100464	[Intestinimonas butyriciproducens]	gene_100464	[Intestinimonas butyriciproducens]	gene_100464	[Intestinimonas butyriciproducens]
gene_100465	[Intestinimonas butyriciproducens]	gene_100465	[Intestinimonas butyriciproducens]	gene_100465	[Intestinimonas butyriciproducens]
gene_100466	-	gene_100466	[-]	gene_100466	-
gene_100467	-	gene_100467	[-]	gene_100467	-
gene_100468	-	gene_100468	[-]	gene_100468	-
gene_100469	-	gene_100469	[-]	gene_100469	-
gene_10047	-	gene_10047	[-]	gene_10047	-
gene_100470	-	gene_100470	[-]	gene_100470	-
gene_100471	-	gene_100471	[-]	gene_100471	-
gene_100472	-	gene_100472	[-]	gene_100472	-
gene_100473	-	gene_100473	[-]	gene_100473	[[Eubacterium] eligens]
gene_100474	-	gene_100474	[-]	gene_100474	-
gene_100475	-	gene_100475	[-]	gene_100475	-
gene_100476	-	gene_100476	[-]	gene_100476	-
gene_100477	[Sutterella faecalis]	gene_100477	[Sutterella faecalis]	gene_100477	[Sutterella faecalis]
gene_100478	[Intestinimonas butyriciproducens]	gene_100478	[Intestinimonas butyriciproducens]	gene_100478	[Intestinimonas butyriciproducens]
gene_100479	-	gene_100479	[-]	gene_100479	-
gene_10048	[Bacteroides caccae]	gene_10048	[Bacteroides caccae]	gene_10048	-
gene_100480	-	gene_100480	[-]	gene_100480	-
gene_100481	-	gene_100481	[-]	gene_100481	-
gene_100482	-	gene_100482	[Bacteroides fragilis]	gene_100482	-
gene_100483	-	gene_100483	[Bacteroides fragilis]	gene_100483	-
gene_100484	[Bacteroides thetaiotaomicron]	gene_100484	[Bacteroides fragilis]	gene_100484	-
gene_100485	[Bacteroides thetaiotaomicron]	gene_100485	[Bacteroides fragilis]	gene_100485	-
gene_100486	[Bacteroides fragilis]	gene_100486	[Bacteroides fragilis]	gene_100486	[Bacteroides intestinalis]
gene_100487	[Bacteroides fragilis]	gene_100487	[Bacteroides fragilis]	gene_100487	[Bacteroides fragilis]
gene_100488	[Bacteroides fragilis]	gene_100488	[Bacteroides fragilis]	gene_100488	[Bacteroides fragilis]
gene_100489	[Bacteroides fragilis]	gene_100489	[Bacteroides fragilis]	gene_100489	[Bacteroides fragilis]
gene_10049	[Bacteroides caccae]	gene_10049	[Bacteroides caccae]	gene_10049	-
gene_100490	-	gene_100490	[Bacteroides fragilis]	gene_100490	-
gene_100491	-	gene_100491	[Bacteroides fragilis]	gene_100491	-
gene_100492	-	gene_100492	[-]	gene_100492	-
gene_100493	-	gene_100493	[-]	gene_100493	-
gene_100494	-	gene_100494	[-]	gene_100494	-
gene_100495	-	gene_100495	[-]	gene_100495	-
gene_100496	-	gene_100496	[-]	gene_100496	-
gene_100497	-	gene_100497	[-]	gene_100497	-
gene_100498	[Faecalibacterium prausnitzii]	gene_100498	[-]	gene_100498	[Faecalibacterium prausnitzii]
gene_100499	-	gene_100499	[-]	gene_100499	-
gene_1005	-	gene_1005	[-]	gene_1005	[Bacteroides uniformis]
gene_10050	-	gene_10050	[-]	gene_10050	-
gene_100500	[Bacteroides cellulosilyticus]	gene_100500	[Bacteroides cellulosilyticus]	gene_100500	[Bacteroides cellulosilyticus]
gene_100501	[Bacteroides cellulosilyticus]	gene_100501	[Bacteroides cellulosilyticus]	gene_100501	[Bacteroides cellulosilyticus]
gene_100502	[Bacteroides cellulosilyticus]	gene_100502	[Bacteroides cellulosilyticus]	gene_100502	[Bacteroides cellulosilyticus]
gene_100503	[Bacteroides cellulosilyticus]	gene_100503	[Bacteroides cellulosilyticus]	gene_100503	[Bacteroides cellulosilyticus]
gene_100504	[Bacteroides cellulosilyticus]	gene_100504	[Bacteroides cellulosilyticus]	gene_100504	[Bacteroides cellulosilyticus]
gene_100505	[Bacteroides cellulosilyticus]	gene_100505	[Bacteroides cellulosilyticus]	gene_100505	[Bacteroides cellulosilyticus]
gene_100506	[Bacteroides cellulosilyticus]	gene_100506	[Bacteroides cellulosilyticus]	gene_100506	[Bacteroides cellulosilyticus]
gene_100507	[Bacteroides cellulosilyticus]	gene_100507	[Bacteroides cellulosilyticus]	gene_100507	[Bacteroides cellulosilyticus]
gene_100508	[Bacteroides cellulosilyticus]	gene_100508	[Bacteroides cellulosilyticus]	gene_100508	[Bacteroides cellulosilyticus]
gene_100509	[Bacteroides cellulosilyticus]	gene_100509	[Bacteroides cellulosilyticus]	gene_100509	[Bacteroides cellulosilyticus]
gene_10051	-	gene_10051	[-]	gene_10051	-
gene_100510	[Bacteroides cellulosilyticus]	gene_100510	[Bacteroides cellulosilyticus]	gene_100510	[Bacteroides cellulosilyticus]
gene_100511	[Bacteroides cellulosilyticus]	gene_100511	[Bacteroides cellulosilyticus]	gene_100511	[Bacteroides cellulosilyticus]
gene_100512	[Bacteroides cellulosilyticus]	gene_100512	[Bacteroides cellulosilyticus]	gene_100512	[Bacteroides cellulosilyticus]
gene_100513	[Bacteroides cellulosilyticus]	gene_100513	[Bacteroides cellulosilyticus]	gene_100513	[Bacteroides cellulosilyticus]
gene_100514	[Bacteroides cellulosilyticus]	gene_100514	[Bacteroides cellulosilyticus]	gene_100514	[Bacteroides cellulosilyticus]
gene_100515	[Bacteroides cellulosilyticus]	gene_100515	[Bacteroides cellulosilyticus]	gene_100515	[Bacteroides cellulosilyticus]
gene_100516	[Bacteroides cellulosilyticus]	gene_100516	[Bacteroides cellulosilyticus]	gene_100516	[Bacteroides cellulosilyticus]
gene_100517	[Bacteroides cellulosilyticus]	gene_100517	[Bacteroides cellulosilyticus]	gene_100517	[Bacteroides cellulosilyticus]
gene_100518	[Bacteroides cellulosilyticus]	gene_100518	[Bacteroides cellulosilyticus]	gene_100518	[Bacteroides cellulosilyticus]
gene_100519	[Bacteroides cellulosilyticus]	gene_100519	[Bacteroides cellulosilyticus]	gene_100519	[Bacteroides cellulosilyticus]
gene_10052	-	gene_10052	[-]	gene_10052	-
gene_100520	[Bacteroides cellulosilyticus]	gene_100520	[Bacteroides cellulosilyticus]	gene_100520	[Bacteroides cellulosilyticus]
gene_100521	[Bacteroides cellulosilyticus]	gene_100521	[Bacteroides cellulosilyticus]	gene_100521	[Bacteroides cellulosilyticus]
gene_100522	[Bacteroides cellulosilyticus]	gene_100522	[Bacteroides cellulosilyticus]	gene_100522	[Bacteroides cellulosilyticus]
gene_100523	[Bacteroides cellulosilyticus]	gene_100523	[Bacteroides cellulosilyticus]	gene_100523	[Bacteroides cellulosilyticus]
gene_100524	-	gene_100524	[-]	gene_100524	-
gene_100525	[Bacteroides caccae]	gene_100525	[Bacteroides caccae]	gene_100525	[Bacteroides thetaiotaomicron]
gene_100526	-	gene_100526	[-]	gene_100526	-
gene_100527	-	gene_100527	[-]	gene_100527	-
gene_100528	[Ruminococcus bicirculans]	gene_100528	[Ruminococcus bicirculans]	gene_100528	[Ruminococcus bicirculans]
gene_100529	[Bacteroides ovatus]	gene_100529	[Bacteroides ovatus]	gene_100529	[Bacteroides xylanisolvens]
gene_10053	-	gene_10053	[-]	gene_10053	-
gene_100530	-	gene_100530	[-]	gene_100530	[Klebsiella pneumoniae]
gene_100531	-	gene_100531	[-]	gene_100531	[Escherichia coli]
gene_100532	-	gene_100532	[-]	gene_100532	[Escherichia coli]
gene_100533	-	gene_100533	[-]	gene_100533	[Escherichia coli]
gene_100534	-	gene_100534	[-]	gene_100534	[Escherichia coli]
gene_100535	-	gene_100535	[-]	gene_100535	[Escherichia coli]
gene_100536	-	gene_100536	[-]	gene_100536	[Escherichia coli]
gene_100537	-	gene_100537	[-]	gene_100537	[Escherichia coli]
gene_100538	-	gene_100538	[-]	gene_100538	[Escherichia coli]
gene_100539	-	gene_100539	[-]	gene_100539	[Escherichia coli]
gene_10054	-	gene_10054	[-]	gene_10054	-
gene_100540	-	gene_100540	[-]	gene_100540	[Escherichia coli]
gene_100541	-	gene_100541	[-]	gene_100541	[Escherichia coli]
gene_100542	-	gene_100542	[-]	gene_100542	[Escherichia coli]
gene_100543	-	gene_100543	[-]	gene_100543	[Escherichia coli]
gene_100544	-	gene_100544	[-]	gene_100544	[Escherichia coli]
gene_100545	-	gene_100545	[-]	gene_100545	[Escherichia coli]
gene_100546	-	gene_100546	[-]	gene_100546	[Escherichia coli]
gene_100547	-	gene_100547	[-]	gene_100547	[Escherichia coli]
gene_100548	-	gene_100548	[-]	gene_100548	[Escherichia coli]
gene_100549	-	gene_100549	[-]	gene_100549	[Escherichia coli]
gene_10055	-	gene_10055	[-]	gene_10055	-
gene_100550	-	gene_100550	[-]	gene_100550	[Escherichia coli]
gene_100551	-	gene_100551	[-]	gene_100551	[Escherichia coli]
gene_100552	-	gene_100552	[-]	gene_100552	[Escherichia coli]
gene_100553	-	gene_100553	[-]	gene_100553	[Escherichia coli]
gene_100554	-	gene_100554	[-]	gene_100554	[Escherichia coli]
gene_100555	-	gene_100555	[-]	gene_100555	[Escherichia coli]
gene_100556	-	gene_100556	[-]	gene_100556	[Escherichia coli]
gene_100557	-	gene_100557	[-]	gene_100557	[Escherichia coli]
gene_100558	-	gene_100558	[-]	gene_100558	[Escherichia coli]
gene_100559	-	gene_100559	[-]	gene_100559	[Escherichia coli]
gene_10056	-	gene_10056	[-]	gene_10056	-
gene_100560	-	gene_100560	[-]	gene_100560	[Escherichia coli]
gene_100561	-	gene_100561	[-]	gene_100561	[Escherichia coli]
gene_100562	-	gene_100562	[-]	gene_100562	[Escherichia coli]
gene_100563	-	gene_100563	[-]	gene_100563	[Klebsiella pneumoniae]
gene_100564	-	gene_100564	[-]	gene_100564	[Escherichia coli]
gene_100565	-	gene_100565	[-]	gene_100565	[Escherichia coli]
gene_100566	-	gene_100566	[-]	gene_100566	[Escherichia coli]
gene_100567	-	gene_100567	[-]	gene_100567	[Escherichia coli]
gene_100568	-	gene_100568	[-]	gene_100568	[Escherichia coli]
gene_100569	-	gene_100569	[-]	gene_100569	[Escherichia coli]
gene_10057	[Roseburia hominis]	gene_10057	[Roseburia hominis]	gene_10057	[Faecalitalea cylindroides]
gene_100570	-	gene_100570	[-]	gene_100570	[Escherichia coli]
gene_100571	-	gene_100571	[-]	gene_100571	[Escherichia coli]
gene_100572	-	gene_100572	[-]	gene_100572	[Escherichia coli]
gene_100573	-	gene_100573	[-]	gene_100573	[Escherichia coli]
gene_100574	-	gene_100574	[-]	gene_100574	[Escherichia coli]
gene_100575	-	gene_100575	[-]	gene_100575	[Klebsiella pneumoniae]
gene_100576	-	gene_100576	[-]	gene_100576	[Escherichia coli]
gene_100577	-	gene_100577	[-]	gene_100577	[Escherichia coli]
gene_100578	-	gene_100578	[-]	gene_100578	[Escherichia coli]
gene_100579	-	gene_100579	[-]	gene_100579	-
gene_10058	[Roseburia hominis]	gene_10058	[Roseburia hominis]	gene_10058	[Roseburia intestinalis]
gene_100580	-	gene_100580	[-]	gene_100580	[Escherichia coli]
gene_100581	-	gene_100581	[-]	gene_100581	[Escherichia coli]
gene_100582	-	gene_100582	[-]	gene_100582	[Escherichia coli]
gene_100583	-	gene_100583	[-]	gene_100583	[Escherichia coli]
gene_100584	-	gene_100584	[-]	gene_100584	[Escherichia coli]
gene_100585	-	gene_100585	[-]	gene_100585	-
gene_100586	-	gene_100586	[-]	gene_100586	-
gene_100587	[Parabacteroides distasonis]	gene_100587	[Parabacteroides distasonis]	gene_100587	[Parabacteroides distasonis]
gene_100588	-	gene_100588	[-]	gene_100588	-
gene_100589	-	gene_100589	[-]	gene_100589	-
gene_10059	[Gordonibacter pamelaeae]	gene_10059	[Gordonibacter pamelaeae]	gene_10059	[Gordonibacter pamelaeae]
gene_100590	-	gene_100590	[-]	gene_100590	-
gene_100591	-	gene_100591	[-]	gene_100591	-
gene_100592	-	gene_100592	[-]	gene_100592	-
gene_100593	-	gene_100593	[-]	gene_100593	-
gene_100594	-	gene_100594	[-]	gene_100594	-
gene_100595	-	gene_100595	[-]	gene_100595	-
gene_100596	-	gene_100596	[Clostridioides difficile]	gene_100596	[[Ruminococcus] gnavus]
gene_100597	[Clostridioides difficile]	gene_100597	[Clostridioides difficile]	gene_100597	[[Ruminococcus] gnavus]
gene_100598	[Faecalibacterium prausnitzii]	gene_100598	[Clostridioides difficile]	gene_100598	[Faecalibacterium prausnitzii]
gene_100599	[Clostridioides difficile]	gene_100599	[Clostridioides difficile]	gene_100599	-
gene_1006	-	gene_1006	[-]	gene_1006	[Bacteroides uniformis]
gene_10060	[Gordonibacter pamelaeae]	gene_10060	[Gordonibacter pamelaeae]	gene_10060	[Gordonibacter urolithinfaciens]
gene_100600	-	gene_100600	[Clostridioides difficile]	gene_100600	[Bifidobacterium longum]
gene_100601	[Bacteroides ovatus]	gene_100601	[Bacteroides ovatus]	gene_100601	[Bacteroides ovatus]
gene_100602	[Bacteroides ovatus]	gene_100602	[Bacteroides ovatus]	gene_100602	[Bacteroides ovatus]
gene_100603	[Gordonibacter pamelaeae]	gene_100603	[Gordonibacter pamelaeae]	gene_100603	[Gordonibacter pamelaeae]
gene_100604	-	gene_100604	[-]	gene_100604	[Bacteroides uniformis]
gene_100605	[Bacteroides sp. A1C1]	gene_100605	[-]	gene_100605	[Bacteroides uniformis]
gene_100606	-	gene_100606	[-]	gene_100606	[Bacteroides uniformis]
gene_100607	-	gene_100607	[-]	gene_100607	[Bacteroides uniformis]
gene_100608	-	gene_100608	[-]	gene_100608	[Bacteroides uniformis]
gene_100609	[Bacteroides sp. HF-162]	gene_100609	[-]	gene_100609	[Bacteroides uniformis]
gene_10061	[Escherichia coli]	gene_10061	[Escherichia coli]	gene_10061	[Escherichia coli]
gene_100610	-	gene_100610	[-]	gene_100610	[Bacteroides uniformis]
gene_100611	-	gene_100611	[-]	gene_100611	-
gene_100612	-	gene_100612	[-]	gene_100612	-
gene_100613	[Parabacteroides distasonis]	gene_100613	[Parabacteroides distasonis]	gene_100613	[Parabacteroides distasonis]
gene_100614	[Flavonifractor plautii]	gene_100614	[Flavonifractor plautii]	gene_100614	[Flavonifractor plautii]
gene_100615	-	gene_100615	[-]	gene_100615	-
gene_100616	-	gene_100616	[-]	gene_100616	-
gene_100617	-	gene_100617	[-]	gene_100617	-
gene_100618	-	gene_100618	[-]	gene_100618	-
gene_100619	-	gene_100619	[-]	gene_100619	-
gene_10062	[Escherichia coli]	gene_10062	[Escherichia coli]	gene_10062	-
gene_100620	[Bacteroides cellulosilyticus]	gene_100620	[Bacteroides cellulosilyticus]	gene_100620	[Bacteroides cellulosilyticus]
gene_100621	[Bacteroides cellulosilyticus]	gene_100621	[Bacteroides cellulosilyticus]	gene_100621	[Bacteroides cellulosilyticus]
gene_100622	[Bacteroides cellulosilyticus]	gene_100622	[Bacteroides cellulosilyticus]	gene_100622	[Bacteroides cellulosilyticus]
gene_100623	[Bacteroides cellulosilyticus]	gene_100623	[Bacteroides cellulosilyticus]	gene_100623	[Bacteroides cellulosilyticus]
gene_100624	[Bacteroides cellulosilyticus]	gene_100624	[Bacteroides cellulosilyticus]	gene_100624	[Bacteroides cellulosilyticus]
gene_100625	[Bacteroides cellulosilyticus]	gene_100625	[Bacteroides cellulosilyticus]	gene_100625	[Bacteroides cellulosilyticus]
gene_100626	[Bacteroides cellulosilyticus]	gene_100626	[Bacteroides cellulosilyticus]	gene_100626	[Bacteroides cellulosilyticus]
gene_100627	-	gene_100627	[-]	gene_100627	-
gene_100628	-	gene_100628	[-]	gene_100628	-
gene_100629	-	gene_100629	[-]	gene_100629	-
gene_10063	-	gene_10063	[-]	gene_10063	-
gene_100630	-	gene_100630	[-]	gene_100630	-
gene_100631	[Alistipes shahii]	gene_100631	[Alistipes shahii]	gene_100631	[Alistipes shahii]
gene_100632	[Alistipes shahii]	gene_100632	[Alistipes shahii]	gene_100632	[Alistipes shahii]
gene_100633	[Alistipes shahii]	gene_100633	[Alistipes shahii]	gene_100633	[Alistipes shahii]
gene_100634	[Alistipes shahii]	gene_100634	[Alistipes shahii]	gene_100634	[Alistipes shahii]
gene_100635	[Alistipes shahii]	gene_100635	[Alistipes shahii]	gene_100635	[Alistipes shahii]
gene_100636	[Alistipes shahii]	gene_100636	[Alistipes shahii]	gene_100636	[Alistipes shahii]
gene_100637	[Alistipes shahii]	gene_100637	[Alistipes shahii]	gene_100637	[Alistipes shahii]
gene_100638	[Alistipes shahii]	gene_100638	[Alistipes shahii]	gene_100638	[Alistipes shahii]
gene_100639	[Alistipes shahii]	gene_100639	[Alistipes shahii]	gene_100639	[Alistipes shahii]
gene_10064	-	gene_10064	[-]	gene_10064	-
gene_100640	[Alistipes shahii]	gene_100640	[Alistipes shahii]	gene_100640	[Alistipes shahii]
gene_100641	[Alistipes shahii]	gene_100641	[Alistipes shahii]	gene_100641	[Alistipes shahii]
gene_100642	[Alistipes shahii]	gene_100642	[Alistipes shahii]	gene_100642	[Alistipes shahii]
gene_100643	[Alistipes shahii]	gene_100643	[Alistipes shahii]	gene_100643	[Alistipes shahii]
gene_100644	[Alistipes shahii]	gene_100644	[Alistipes shahii]	gene_100644	[Alistipes shahii]
gene_100645	[Alistipes shahii]	gene_100645	[Alistipes shahii]	gene_100645	[Alistipes shahii]
gene_100646	[Alistipes shahii]	gene_100646	[Alistipes shahii]	gene_100646	[Alistipes shahii]
gene_100647	[Alistipes shahii]	gene_100647	[Alistipes shahii]	gene_100647	[Alistipes shahii]
gene_100648	[Alistipes shahii]	gene_100648	[Alistipes shahii]	gene_100648	[Alistipes shahii]
gene_100649	[Alistipes shahii]	gene_100649	[Alistipes shahii]	gene_100649	[Alistipes shahii]
gene_10065	-	gene_10065	[-]	gene_10065	-
gene_100650	[Alistipes shahii]	gene_100650	[Alistipes shahii]	gene_100650	[Alistipes shahii]
gene_100651	[Alistipes shahii]	gene_100651	[Alistipes shahii]	gene_100651	[Alistipes shahii]
gene_100652	[Alistipes shahii]	gene_100652	[Alistipes shahii]	gene_100652	[Alistipes shahii]
gene_100653	[Alistipes shahii]	gene_100653	[Alistipes shahii]	gene_100653	[Alistipes shahii]
gene_100654	[Alistipes shahii]	gene_100654	[Alistipes shahii]	gene_100654	[Alistipes shahii]
gene_100655	[Alistipes shahii]	gene_100655	[Alistipes shahii]	gene_100655	[Alistipes shahii]
gene_100656	[Alistipes shahii]	gene_100656	[Alistipes shahii]	gene_100656	[Alistipes shahii]
gene_100657	[Alistipes shahii]	gene_100657	[Alistipes shahii]	gene_100657	[Alistipes shahii]
gene_100658	[Alistipes shahii]	gene_100658	[Alistipes shahii]	gene_100658	[Alistipes shahii]
gene_100659	[Alistipes shahii]	gene_100659	[Alistipes shahii]	gene_100659	[Alistipes shahii]
gene_10066	-	gene_10066	[-]	gene_10066	-
gene_100660	[Alistipes shahii]	gene_100660	[Alistipes shahii]	gene_100660	[Alistipes shahii]
gene_100661	[Alistipes shahii]	gene_100661	[Alistipes shahii]	gene_100661	[Alistipes shahii]
gene_100662	[Alistipes shahii]	gene_100662	[Alistipes shahii]	gene_100662	[Alistipes shahii]
gene_100663	[Alistipes shahii]	gene_100663	[Alistipes shahii]	gene_100663	[Alistipes shahii]
gene_100664	[Alistipes shahii]	gene_100664	[Alistipes shahii]	gene_100664	[Alistipes shahii]
gene_100665	[Alistipes shahii]	gene_100665	[Alistipes shahii]	gene_100665	[Alistipes shahii]
gene_100666	[Alistipes shahii]	gene_100666	[Alistipes shahii]	gene_100666	[Alistipes shahii]
gene_100667	[Alistipes shahii]	gene_100667	[Alistipes shahii]	gene_100667	[Alistipes shahii]
gene_100668	[Alistipes shahii]	gene_100668	[Alistipes shahii]	gene_100668	[Alistipes shahii]
gene_100669	-	gene_100669	[Alistipes shahii]	gene_100669	-
gene_10067	-	gene_10067	[-]	gene_10067	-
gene_100670	-	gene_100670	[Alistipes shahii]	gene_100670	[Alistipes onderdonkii]
gene_100671	-	gene_100671	[Alistipes shahii]	gene_100671	[Alistipes onderdonkii]
gene_100672	-	gene_100672	[Alistipes shahii]	gene_100672	[Alistipes onderdonkii]
gene_100673	-	gene_100673	[Alistipes shahii]	gene_100673	[Alistipes onderdonkii]
gene_100674	-	gene_100674	[Alistipes shahii]	gene_100674	[Alistipes onderdonkii]
gene_100675	-	gene_100675	[Alistipes shahii]	gene_100675	-
gene_100676	-	gene_100676	[Alistipes shahii]	gene_100676	[Alistipes finegoldii]
gene_100677	-	gene_100677	[Alistipes shahii]	gene_100677	[Alistipes shahii]
gene_100678	-	gene_100678	[Alistipes shahii]	gene_100678	[Alistipes shahii]
gene_100679	[Alistipes shahii]	gene_100679	[Alistipes shahii]	gene_100679	[Alistipes shahii]
gene_10068	-	gene_10068	[-]	gene_10068	-
gene_100680	[Alistipes shahii]	gene_100680	[Alistipes shahii]	gene_100680	[Alistipes shahii]
gene_100681	[Alistipes shahii]	gene_100681	[Alistipes shahii]	gene_100681	[Alistipes shahii]
gene_100682	-	gene_100682	[-]	gene_100682	-
gene_100683	-	gene_100683	[-]	gene_100683	-
gene_100684	-	gene_100684	[-]	gene_100684	-
gene_100685	[Faecalibacterium prausnitzii]	gene_100685	[Faecalibacterium prausnitzii]	gene_100685	-
gene_100686	-	gene_100686	[-]	gene_100686	-
gene_100687	[Bacteroides thetaiotaomicron]	gene_100687	[Bacteroides thetaiotaomicron]	gene_100687	[Bacteroides thetaiotaomicron]
gene_100688	-	gene_100688	[Bacteroides thetaiotaomicron]	gene_100688	[Bacteroides caecimuris]
gene_100689	-	gene_100689	[-]	gene_100689	-
gene_10069	[Gordonibacter pamelaeae]	gene_10069	[Gordonibacter pamelaeae]	gene_10069	[Gordonibacter pamelaeae]
gene_100690	-	gene_100690	[-]	gene_100690	-
gene_100691	-	gene_100691	[-]	gene_100691	-
gene_100692	-	gene_100692	[-]	gene_100692	-
gene_100693	-	gene_100693	[-]	gene_100693	-
gene_100694	-	gene_100694	[-]	gene_100694	-
gene_100695	-	gene_100695	[-]	gene_100695	[Flavonifractor plautii]
gene_100696	-	gene_100696	[-]	gene_100696	-
gene_100697	-	gene_100697	[-]	gene_100697	-
gene_100698	-	gene_100698	[-]	gene_100698	-
gene_100699	-	gene_100699	[-]	gene_100699	-
gene_1007	-	gene_1007	[-]	gene_1007	-
gene_10070	-	gene_10070	[-]	gene_10070	-
gene_100700	-	gene_100700	[-]	gene_100700	-
gene_100701	-	gene_100701	[-]	gene_100701	-
gene_100702	-	gene_100702	[-]	gene_100702	-
gene_100703	-	gene_100703	[-]	gene_100703	-
gene_100704	-	gene_100704	[-]	gene_100704	-
gene_100705	-	gene_100705	[-]	gene_100705	-
gene_100706	-	gene_100706	[-]	gene_100706	-
gene_100707	-	gene_100707	[-]	gene_100707	-
gene_100708	-	gene_100708	[-]	gene_100708	-
gene_100709	-	gene_100709	[-]	gene_100709	-
gene_10071	-	gene_10071	[-]	gene_10071	-
gene_100710	-	gene_100710	[-]	gene_100710	-
gene_100711	-	gene_100711	[-]	gene_100711	-
gene_100712	-	gene_100712	[-]	gene_100712	-
gene_100713	-	gene_100713	[-]	gene_100713	-
gene_100714	-	gene_100714	[-]	gene_100714	-
gene_100715	-	gene_100715	[-]	gene_100715	-
gene_100716	-	gene_100716	[-]	gene_100716	-
gene_100717	-	gene_100717	[-]	gene_100717	-
gene_100718	-	gene_100718	[-]	gene_100718	-
gene_100719	-	gene_100719	[Streptococcus salivarius]	gene_100719	[Streptococcus salivarius]
gene_10072	-	gene_10072	[-]	gene_10072	-
gene_100720	-	gene_100720	[-]	gene_100720	-
gene_100721	-	gene_100721	[-]	gene_100721	[[Ruminococcus] gnavus]
gene_100722	-	gene_100722	[-]	gene_100722	-
gene_100723	[Faecalibacterium prausnitzii]	gene_100723	[Faecalibacterium prausnitzii]	gene_100723	[Faecalibacterium prausnitzii]
gene_100724	[Faecalibacterium prausnitzii]	gene_100724	[Faecalibacterium prausnitzii]	gene_100724	[Faecalibacterium prausnitzii]
gene_100725	-	gene_100725	[-]	gene_100725	[Bacteroides fragilis]
gene_100726	-	gene_100726	[-]	gene_100726	[Alistipes shahii]
gene_100727	-	gene_100727	[-]	gene_100727	-
gene_100728	[Faecalibacterium prausnitzii]	gene_100728	[Faecalibacterium prausnitzii]	gene_100728	[Eubacterium maltosivorans]
gene_100729	[Faecalibacterium prausnitzii]	gene_100729	[Faecalibacterium prausnitzii]	gene_100729	[Blautia argi]
gene_10073	[Intestinimonas butyriciproducens]	gene_10073	[Intestinimonas butyriciproducens]	gene_10073	[Intestinimonas butyriciproducens]
gene_100730	[Faecalibacterium prausnitzii]	gene_100730	[Faecalibacterium prausnitzii]	gene_100730	[Eubacterium maltosivorans]
gene_100731	-	gene_100731	[-]	gene_100731	-
gene_100732	-	gene_100732	[-]	gene_100732	-
gene_100733	-	gene_100733	[-]	gene_100733	-
gene_100734	-	gene_100734	[-]	gene_100734	-
gene_100735	-	gene_100735	[-]	gene_100735	-
gene_100736	-	gene_100736	[-]	gene_100736	-
gene_100737	-	gene_100737	[-]	gene_100737	-
gene_100738	-	gene_100738	[-]	gene_100738	-
gene_100739	-	gene_100739	[-]	gene_100739	-
gene_10074	[Parabacteroides distasonis]	gene_10074	[Parabacteroides distasonis]	gene_10074	[Parabacteroides distasonis]
gene_100740	-	gene_100740	[-]	gene_100740	-
gene_100741	-	gene_100741	[-]	gene_100741	-
gene_100742	-	gene_100742	[-]	gene_100742	-
gene_100743	-	gene_100743	[-]	gene_100743	-
gene_100744	[Bacteroides caccae]	gene_100744	[Bacteroides caccae]	gene_100744	[Bacteroides ovatus]
gene_100745	-	gene_100745	[-]	gene_100745	-
gene_100746	-	gene_100746	[-]	gene_100746	-
gene_100747	-	gene_100747	[-]	gene_100747	-
gene_100748	-	gene_100748	[-]	gene_100748	-
gene_100749	-	gene_100749	[-]	gene_100749	-
gene_10075	[Parabacteroides distasonis]	gene_10075	[Parabacteroides distasonis]	gene_10075	[Parabacteroides distasonis]
gene_100750	-	gene_100750	[-]	gene_100750	-
gene_100751	-	gene_100751	[-]	gene_100751	-
gene_100752	-	gene_100752	[-]	gene_100752	-
gene_100753	[Parabacteroides distasonis]	gene_100753	[Parabacteroides distasonis]	gene_100753	[Parabacteroides distasonis]
gene_100754	[Parabacteroides distasonis]	gene_100754	[Parabacteroides distasonis]	gene_100754	-
gene_100755	-	gene_100755	[-]	gene_100755	-
gene_100756	-	gene_100756	[-]	gene_100756	-
gene_100757	-	gene_100757	[-]	gene_100757	-
gene_100758	-	gene_100758	[-]	gene_100758	-
gene_100759	-	gene_100759	[-]	gene_100759	-
gene_10076	-	gene_10076	[-]	gene_10076	-
gene_100760	-	gene_100760	[-]	gene_100760	-
gene_100761	[Faecalibacterium prausnitzii]	gene_100761	[Faecalibacterium prausnitzii]	gene_100761	[Faecalibacterium prausnitzii]
gene_100762	[Bacteroides sp. HF-5141]	gene_100762	[Bacteroides sp. HF-5141]	gene_100762	-
gene_100763	[Bacteroides sp. HF-5141]	gene_100763	[Bacteroides sp. HF-5141]	gene_100763	-
gene_100764	-	gene_100764	[-]	gene_100764	[Parabacteroides distasonis]
gene_100765	[Faecalibacterium prausnitzii]	gene_100765	[Faecalibacterium prausnitzii]	gene_100765	[Faecalibacterium prausnitzii]
gene_100766	[Faecalibacterium prausnitzii]	gene_100766	[Faecalibacterium prausnitzii]	gene_100766	[Faecalibacterium prausnitzii]
gene_100767	-	gene_100767	[Faecalibacterium prausnitzii]	gene_100767	-
gene_100768	-	gene_100768	[-]	gene_100768	-
gene_100769	-	gene_100769	[-]	gene_100769	-
gene_10077	-	gene_10077	[-]	gene_10077	-
gene_100770	-	gene_100770	[-]	gene_100770	-
gene_100771	-	gene_100771	[-]	gene_100771	-
gene_100772	-	gene_100772	[-]	gene_100772	-
gene_100773	-	gene_100773	[-]	gene_100773	-
gene_100774	-	gene_100774	[-]	gene_100774	-
gene_100775	-	gene_100775	[-]	gene_100775	-
gene_100776	-	gene_100776	[-]	gene_100776	[Anaerobutyricum hallii]
gene_100777	-	gene_100777	[-]	gene_100777	-
gene_100778	-	gene_100778	[-]	gene_100778	-
gene_100779	-	gene_100779	[-]	gene_100779	-
gene_10078	-	gene_10078	[-]	gene_10078	-
gene_100780	-	gene_100780	[-]	gene_100780	-
gene_100781	-	gene_100781	[-]	gene_100781	-
gene_100782	[Faecalibacterium prausnitzii]	gene_100782	[Faecalibacterium prausnitzii]	gene_100782	-
gene_100783	[Streptococcus salivarius]	gene_100783	[Streptococcus salivarius]	gene_100783	[Streptococcus salivarius]
gene_100784	[Bacteroides thetaiotaomicron]	gene_100784	[Bacteroides thetaiotaomicron]	gene_100784	[Bacteroides thetaiotaomicron]
gene_100785	[Bacteroides thetaiotaomicron]	gene_100785	[Bacteroides thetaiotaomicron]	gene_100785	[Bacteroides thetaiotaomicron]
gene_100786	-	gene_100786	[-]	gene_100786	-
gene_100787	-	gene_100787	[-]	gene_100787	[Anaerobutyricum hallii]
gene_100788	-	gene_100788	[-]	gene_100788	[Anaerobutyricum hallii]
gene_100789	[Escherichia coli]	gene_100789	[Escherichia coli]	gene_100789	-
gene_10079	-	gene_10079	[-]	gene_10079	-
gene_100790	[Escherichia coli]	gene_100790	[Escherichia coli]	gene_100790	-
gene_100791	[Escherichia coli]	gene_100791	[Escherichia coli]	gene_100791	-
gene_100792	[Escherichia coli]	gene_100792	[Escherichia coli]	gene_100792	-
gene_100793	[Escherichia coli]	gene_100793	[Escherichia coli]	gene_100793	-
gene_100794	[Escherichia coli]	gene_100794	[Escherichia coli]	gene_100794	-
gene_100795	[Escherichia coli]	gene_100795	[Escherichia coli]	gene_100795	-
gene_100796	-	gene_100796	[-]	gene_100796	-
gene_100797	-	gene_100797	[-]	gene_100797	-
gene_100798	-	gene_100798	[-]	gene_100798	-
gene_100799	-	gene_100799	[-]	gene_100799	-
gene_1008	-	gene_1008	[-]	gene_1008	-
gene_10080	[Rothia mucilaginosa]	gene_10080	[Rothia mucilaginosa]	gene_10080	[Rothia mucilaginosa]
gene_100800	-	gene_100800	[-]	gene_100800	-
gene_100801	-	gene_100801	[-]	gene_100801	-
gene_100802	-	gene_100802	[-]	gene_100802	-
gene_100803	-	gene_100803	[-]	gene_100803	-
gene_100804	-	gene_100804	[-]	gene_100804	-
gene_100805	-	gene_100805	[-]	gene_100805	-
gene_100806	-	gene_100806	[-]	gene_100806	-
gene_100807	-	gene_100807	[-]	gene_100807	-
gene_100808	-	gene_100808	[-]	gene_100808	-
gene_100809	-	gene_100809	[-]	gene_100809	-
gene_10081	-	gene_10081	[-]	gene_10081	-
gene_100810	-	gene_100810	[-]	gene_100810	-
gene_100811	-	gene_100811	[-]	gene_100811	-
gene_100812	-	gene_100812	[-]	gene_100812	-
gene_100813	-	gene_100813	[-]	gene_100813	-
gene_100814	-	gene_100814	[-]	gene_100814	-
gene_100815	-	gene_100815	[-]	gene_100815	-
gene_100816	-	gene_100816	[-]	gene_100816	[Acutalibacter muris]
gene_100817	-	gene_100817	[-]	gene_100817	[Faecalibacterium prausnitzii]
gene_100818	-	gene_100818	[-]	gene_100818	-
gene_100819	-	gene_100819	[-]	gene_100819	-
gene_10082	-	gene_10082	[-]	gene_10082	-
gene_100820	-	gene_100820	[-]	gene_100820	-
gene_100821	-	gene_100821	[-]	gene_100821	-
gene_100822	-	gene_100822	[-]	gene_100822	-
gene_100823	-	gene_100823	[-]	gene_100823	-
gene_100824	-	gene_100824	[-]	gene_100824	-
gene_100825	-	gene_100825	[-]	gene_100825	-
gene_100826	-	gene_100826	[-]	gene_100826	-
gene_100827	-	gene_100827	[-]	gene_100827	[Gordonibacter urolithinfaciens]
gene_100828	-	gene_100828	[-]	gene_100828	-
gene_100829	-	gene_100829	[-]	gene_100829	-
gene_10083	-	gene_10083	[-]	gene_10083	-
gene_100830	-	gene_100830	[-]	gene_100830	-
gene_100831	-	gene_100831	[-]	gene_100831	-
gene_100832	-	gene_100832	[-]	gene_100832	-
gene_100833	-	gene_100833	[-]	gene_100833	-
gene_100834	-	gene_100834	[-]	gene_100834	-
gene_100835	-	gene_100835	[-]	gene_100835	-
gene_100836	-	gene_100836	[-]	gene_100836	-
gene_100837	-	gene_100837	[-]	gene_100837	-
gene_100838	-	gene_100838	[-]	gene_100838	-
gene_100839	-	gene_100839	[-]	gene_100839	[Acutalibacter muris]
gene_10084	-	gene_10084	[-]	gene_10084	-
gene_100840	-	gene_100840	[-]	gene_100840	[Ruthenibacterium lactatiformans]
gene_100841	-	gene_100841	[-]	gene_100841	-
gene_100842	-	gene_100842	[-]	gene_100842	-
gene_100843	-	gene_100843	[-]	gene_100843	-
gene_100844	-	gene_100844	[-]	gene_100844	-
gene_100845	-	gene_100845	[-]	gene_100845	-
gene_100846	-	gene_100846	[-]	gene_100846	-
gene_100847	-	gene_100847	[-]	gene_100847	-
gene_100848	-	gene_100848	[-]	gene_100848	-
gene_100849	-	gene_100849	[-]	gene_100849	-
gene_10085	[Intestinimonas butyriciproducens]	gene_10085	[Intestinimonas butyriciproducens]	gene_10085	[Intestinimonas butyriciproducens]
gene_100850	-	gene_100850	[-]	gene_100850	-
gene_100851	-	gene_100851	[-]	gene_100851	-
gene_100852	-	gene_100852	[-]	gene_100852	-
gene_100853	-	gene_100853	[-]	gene_100853	-
gene_100854	-	gene_100854	[-]	gene_100854	-
gene_100855	-	gene_100855	[-]	gene_100855	-
gene_100856	-	gene_100856	[-]	gene_100856	-
gene_100857	-	gene_100857	[-]	gene_100857	-
gene_100858	-	gene_100858	[-]	gene_100858	-
gene_100859	-	gene_100859	[-]	gene_100859	-
gene_10086	-	gene_10086	[-]	gene_10086	-
gene_100860	-	gene_100860	[-]	gene_100860	-
gene_100861	-	gene_100861	[-]	gene_100861	-
gene_100862	-	gene_100862	[-]	gene_100862	-
gene_100863	-	gene_100863	[-]	gene_100863	-
gene_100864	-	gene_100864	[-]	gene_100864	-
gene_100865	-	gene_100865	[-]	gene_100865	-
gene_100866	-	gene_100866	[-]	gene_100866	-
gene_100867	-	gene_100867	[-]	gene_100867	-
gene_100868	-	gene_100868	[-]	gene_100868	-
gene_100869	-	gene_100869	[-]	gene_100869	-
gene_10087	-	gene_10087	[-]	gene_10087	-
gene_100870	-	gene_100870	[-]	gene_100870	-
gene_100871	-	gene_100871	[-]	gene_100871	-
gene_100872	-	gene_100872	[-]	gene_100872	-
gene_100873	-	gene_100873	[-]	gene_100873	-
gene_100874	-	gene_100874	[-]	gene_100874	-
gene_100875	-	gene_100875	[-]	gene_100875	-
gene_100876	-	gene_100876	[-]	gene_100876	-
gene_100877	-	gene_100877	[-]	gene_100877	-
gene_100878	-	gene_100878	[-]	gene_100878	-
gene_100879	-	gene_100879	[-]	gene_100879	-
gene_10088	-	gene_10088	[-]	gene_10088	-
gene_100880	-	gene_100880	[-]	gene_100880	-
gene_100881	-	gene_100881	[-]	gene_100881	-
gene_100882	-	gene_100882	[-]	gene_100882	-
gene_100883	-	gene_100883	[-]	gene_100883	-
gene_100884	-	gene_100884	[-]	gene_100884	[Adlercreutzia equolifaciens]
gene_100885	-	gene_100885	[-]	gene_100885	-
gene_100886	-	gene_100886	[-]	gene_100886	-
gene_100887	-	gene_100887	[-]	gene_100887	-
gene_100888	-	gene_100888	[-]	gene_100888	-
gene_100889	-	gene_100889	[-]	gene_100889	-
gene_10089	-	gene_10089	[-]	gene_10089	-
gene_100890	-	gene_100890	[-]	gene_100890	-
gene_100891	-	gene_100891	[-]	gene_100891	-
gene_100892	-	gene_100892	[-]	gene_100892	-
gene_100893	-	gene_100893	[-]	gene_100893	-
gene_100894	-	gene_100894	[-]	gene_100894	-
gene_100895	-	gene_100895	[-]	gene_100895	-
gene_100896	-	gene_100896	[-]	gene_100896	-
gene_100897	-	gene_100897	[-]	gene_100897	[Acutalibacter muris]
gene_100898	-	gene_100898	[-]	gene_100898	-
gene_100899	-	gene_100899	[-]	gene_100899	-
gene_1009	-	gene_1009	[-]	gene_1009	[Bacteroides intestinalis]
gene_10090	-	gene_10090	[-]	gene_10090	-
gene_100900	-	gene_100900	[-]	gene_100900	-
gene_100901	-	gene_100901	[-]	gene_100901	-
gene_100902	-	gene_100902	[-]	gene_100902	[Ruminococcus champanellensis]
gene_100903	-	gene_100903	[-]	gene_100903	-
gene_100904	-	gene_100904	[-]	gene_100904	-
gene_100905	-	gene_100905	[-]	gene_100905	-
gene_100906	-	gene_100906	[-]	gene_100906	-
gene_100907	-	gene_100907	[-]	gene_100907	-
gene_100908	-	gene_100908	[-]	gene_100908	-
gene_100909	-	gene_100909	[-]	gene_100909	-
gene_10091	-	gene_10091	[-]	gene_10091	-
gene_100910	-	gene_100910	[-]	gene_100910	-
gene_100911	-	gene_100911	[-]	gene_100911	-
gene_100912	-	gene_100912	[-]	gene_100912	-
gene_100913	-	gene_100913	[-]	gene_100913	-
gene_100914	-	gene_100914	[-]	gene_100914	-
gene_100915	-	gene_100915	[-]	gene_100915	-
gene_100916	-	gene_100916	[-]	gene_100916	[Faecalibacterium prausnitzii]
gene_100917	-	gene_100917	[-]	gene_100917	-
gene_100918	-	gene_100918	[-]	gene_100918	-
gene_100919	-	gene_100919	[-]	gene_100919	-
gene_10092	-	gene_10092	[-]	gene_10092	-
gene_100920	-	gene_100920	[-]	gene_100920	-
gene_100921	[Terrabacteria group]	gene_100921	[-]	gene_100921	-
gene_100922	[Alistipes finegoldii]	gene_100922	[Alistipes finegoldii]	gene_100922	[Alistipes finegoldii]
gene_100923	[Alistipes finegoldii]	gene_100923	[Alistipes finegoldii]	gene_100923	[Alistipes finegoldii]
gene_100924	[Alistipes finegoldii]	gene_100924	[Alistipes finegoldii]	gene_100924	[Alistipes finegoldii]
gene_100925	[Alistipes finegoldii]	gene_100925	[Alistipes finegoldii]	gene_100925	[Alistipes finegoldii]
gene_100926	[Alistipes finegoldii]	gene_100926	[Alistipes finegoldii]	gene_100926	[Alistipes finegoldii]
gene_100927	[Alistipes finegoldii]	gene_100927	[Alistipes finegoldii]	gene_100927	[Alistipes finegoldii]
gene_100928	[Alistipes finegoldii]	gene_100928	[Alistipes finegoldii]	gene_100928	[Alistipes finegoldii]
gene_100929	[Alistipes finegoldii]	gene_100929	[Alistipes finegoldii]	gene_100929	[Alistipes finegoldii]
gene_10093	-	gene_10093	[-]	gene_10093	-
gene_100930	[Alistipes finegoldii]	gene_100930	[Alistipes finegoldii]	gene_100930	[Alistipes finegoldii]
gene_100931	[Alistipes finegoldii]	gene_100931	[Alistipes finegoldii]	gene_100931	[Alistipes finegoldii]
gene_100932	[Alistipes finegoldii]	gene_100932	[Alistipes finegoldii]	gene_100932	[Alistipes finegoldii]
gene_100933	[Alistipes finegoldii]	gene_100933	[Alistipes finegoldii]	gene_100933	[Alistipes finegoldii]
gene_100934	[Alistipes finegoldii]	gene_100934	[Alistipes finegoldii]	gene_100934	[Alistipes finegoldii]
gene_100935	[Alistipes finegoldii]	gene_100935	[Alistipes finegoldii]	gene_100935	[Alistipes finegoldii]
gene_100936	[Alistipes finegoldii]	gene_100936	[Alistipes finegoldii]	gene_100936	[Alistipes finegoldii]
gene_100937	[Alistipes finegoldii]	gene_100937	[Alistipes finegoldii]	gene_100937	[Alistipes finegoldii]
gene_100938	[Alistipes finegoldii]	gene_100938	[Alistipes finegoldii]	gene_100938	[Alistipes finegoldii]
gene_100939	[Alistipes finegoldii]	gene_100939	[Alistipes finegoldii]	gene_100939	[Alistipes finegoldii]
gene_10094	-	gene_10094	[-]	gene_10094	-
gene_100940	[Alistipes finegoldii]	gene_100940	[Alistipes finegoldii]	gene_100940	[Alistipes finegoldii]
gene_100941	[Alistipes finegoldii]	gene_100941	[Alistipes finegoldii]	gene_100941	[Alistipes finegoldii]
gene_100942	[Alistipes finegoldii]	gene_100942	[Alistipes finegoldii]	gene_100942	[Alistipes finegoldii]
gene_100943	[Alistipes finegoldii]	gene_100943	[Alistipes finegoldii]	gene_100943	[Alistipes finegoldii]
gene_100944	[Alistipes finegoldii]	gene_100944	[Alistipes finegoldii]	gene_100944	[Alistipes finegoldii]
gene_100945	[Alistipes finegoldii]	gene_100945	[Alistipes finegoldii]	gene_100945	[Alistipes finegoldii]
gene_100946	[Alistipes finegoldii]	gene_100946	[Alistipes finegoldii]	gene_100946	[Alistipes finegoldii]
gene_100947	[Alistipes finegoldii]	gene_100947	[Alistipes finegoldii]	gene_100947	[Alistipes finegoldii]
gene_100948	[Alistipes finegoldii]	gene_100948	[Alistipes finegoldii]	gene_100948	[Alistipes finegoldii]
gene_100949	[Alistipes finegoldii]	gene_100949	[Alistipes finegoldii]	gene_100949	[Alistipes finegoldii]
gene_10095	-	gene_10095	[-]	gene_10095	-
gene_100950	[Alistipes finegoldii]	gene_100950	[Alistipes finegoldii]	gene_100950	[Alistipes finegoldii]
gene_100951	[Alistipes finegoldii]	gene_100951	[Alistipes finegoldii]	gene_100951	[Alistipes finegoldii]
gene_100952	[Alistipes finegoldii]	gene_100952	[Alistipes finegoldii]	gene_100952	[Alistipes finegoldii]
gene_100953	-	gene_100953	[Alistipes finegoldii]	gene_100953	-
gene_100954	[Alistipes finegoldii]	gene_100954	[Alistipes finegoldii]	gene_100954	[Alistipes finegoldii]
gene_100955	[Alistipes finegoldii]	gene_100955	[Alistipes finegoldii]	gene_100955	[Alistipes finegoldii]
gene_100956	[Alistipes finegoldii]	gene_100956	[Alistipes finegoldii]	gene_100956	[Alistipes finegoldii]
gene_100957	[Alistipes finegoldii]	gene_100957	[Alistipes finegoldii]	gene_100957	[Alistipes finegoldii]
gene_100958	[Alistipes finegoldii]	gene_100958	[Alistipes finegoldii]	gene_100958	[Alistipes finegoldii]
gene_100959	[Alistipes finegoldii]	gene_100959	[Alistipes finegoldii]	gene_100959	[Alistipes finegoldii]
gene_10096	-	gene_10096	[-]	gene_10096	-
gene_100960	[Alistipes finegoldii]	gene_100960	[Alistipes finegoldii]	gene_100960	[Alistipes finegoldii]
gene_100961	[Alistipes finegoldii]	gene_100961	[Alistipes finegoldii]	gene_100961	[Alistipes finegoldii]
gene_100962	[Alistipes finegoldii]	gene_100962	[Alistipes finegoldii]	gene_100962	[Alistipes finegoldii]
gene_100963	[Alistipes finegoldii]	gene_100963	[Alistipes finegoldii]	gene_100963	[Alistipes finegoldii]
gene_100964	[Alistipes finegoldii]	gene_100964	[Alistipes finegoldii]	gene_100964	[Alistipes finegoldii]
gene_100965	[Alistipes finegoldii]	gene_100965	[Alistipes finegoldii]	gene_100965	[Alistipes finegoldii]
gene_100966	[Alistipes finegoldii]	gene_100966	[Alistipes finegoldii]	gene_100966	[Alistipes finegoldii]
gene_100967	[Alistipes finegoldii]	gene_100967	[Alistipes finegoldii]	gene_100967	[Alistipes finegoldii]
gene_100968	[Alistipes finegoldii]	gene_100968	[Alistipes finegoldii]	gene_100968	[Alistipes finegoldii]
gene_100969	[Alistipes finegoldii]	gene_100969	[Alistipes finegoldii]	gene_100969	[Alistipes finegoldii]
gene_10097	-	gene_10097	[-]	gene_10097	-
gene_100970	[Alistipes finegoldii]	gene_100970	[Alistipes finegoldii]	gene_100970	[Alistipes finegoldii]
gene_100971	[Alistipes finegoldii]	gene_100971	[Alistipes finegoldii]	gene_100971	[Alistipes finegoldii]
gene_100972	[Alistipes finegoldii]	gene_100972	[Alistipes finegoldii]	gene_100972	[Alistipes finegoldii]
gene_100973	[Alistipes finegoldii]	gene_100973	[Alistipes finegoldii]	gene_100973	[Alistipes finegoldii]
gene_100974	[Alistipes finegoldii]	gene_100974	[Alistipes finegoldii]	gene_100974	[Alistipes finegoldii]
gene_100975	[Bacteroides sp. HF-5287]	gene_100975	[Bacteroides sp. HF-5287]	gene_100975	[Bacteroides caecimuris]
gene_100976	-	gene_100976	[-]	gene_100976	-
gene_100977	-	gene_100977	[-]	gene_100977	-
gene_100978	-	gene_100978	[-]	gene_100978	-
gene_100979	-	gene_100979	[-]	gene_100979	-
gene_10098	-	gene_10098	[-]	gene_10098	-
gene_100980	-	gene_100980	[-]	gene_100980	-
gene_100981	-	gene_100981	[Anaerobutyricum hallii]	gene_100981	[Anaerobutyricum hallii]
gene_100982	[Anaerobutyricum hallii]	gene_100982	[Anaerobutyricum hallii]	gene_100982	[Anaerobutyricum hallii]
gene_100983	[Anaerobutyricum hallii]	gene_100983	[Anaerobutyricum hallii]	gene_100983	[Anaerobutyricum hallii]
gene_100984	[Enterocloster clostridioformis]	gene_100984	[Enterocloster clostridioformis]	gene_100984	[Amedibacterium intestinale]
gene_100985	[Ruminococcus bicirculans]	gene_100985	[Ruminococcus bicirculans]	gene_100985	[Ruminococcus bicirculans]
gene_100986	-	gene_100986	[Ruminococcus bicirculans]	gene_100986	-
gene_100987	-	gene_100987	[Ruminococcus bicirculans]	gene_100987	-
gene_100988	-	gene_100988	[Ruminococcus bicirculans]	gene_100988	-
gene_100989	-	gene_100989	[Ruminococcus bicirculans]	gene_100989	-
gene_10099	-	gene_10099	[-]	gene_10099	-
gene_100990	[Paraprevotella xylaniphila]	gene_100990	[Paraprevotella xylaniphila]	gene_100990	[Paraprevotella xylaniphila]
gene_100991	[Paraprevotella xylaniphila]	gene_100991	[Paraprevotella xylaniphila]	gene_100991	[Paraprevotella xylaniphila]
gene_100992	[Paraprevotella xylaniphila]	gene_100992	[Paraprevotella xylaniphila]	gene_100992	[Paraprevotella xylaniphila]
gene_100993	[Paraprevotella xylaniphila]	gene_100993	[Paraprevotella xylaniphila]	gene_100993	[Paraprevotella xylaniphila]
gene_100994	[Paraprevotella xylaniphila]	gene_100994	[Paraprevotella xylaniphila]	gene_100994	[Paraprevotella xylaniphila]
gene_100995	[Paraprevotella xylaniphila]	gene_100995	[Paraprevotella xylaniphila]	gene_100995	[Paraprevotella xylaniphila]
gene_100996	[Paraprevotella xylaniphila]	gene_100996	[Paraprevotella xylaniphila]	gene_100996	[Paraprevotella xylaniphila]
gene_100997	[Paraprevotella xylaniphila]	gene_100997	[Paraprevotella xylaniphila]	gene_100997	[Paraprevotella xylaniphila]
gene_100998	[Paraprevotella xylaniphila]	gene_100998	[Paraprevotella xylaniphila]	gene_100998	[Paraprevotella xylaniphila]
gene_100999	-	gene_100999	[Paraprevotella xylaniphila]	gene_100999	-
gene_101	-	gene_101	[-]	gene_101	-
gene_1010	-	gene_1010	[-]	gene_1010	[Bacteroides uniformis]
gene_10100	-	gene_10100	[-]	gene_10100	-
gene_101000	-	gene_101000	[Paraprevotella xylaniphila]	gene_101000	-
gene_101001	-	gene_101001	[Paraprevotella xylaniphila]	gene_101001	-
gene_101002	-	gene_101002	[Paraprevotella xylaniphila]	gene_101002	-
gene_101003	-	gene_101003	[Paraprevotella xylaniphila]	gene_101003	-
gene_101004	[Paraprevotella xylaniphila]	gene_101004	[Paraprevotella xylaniphila]	gene_101004	[Paraprevotella xylaniphila]
gene_101005	-	gene_101005	[-]	gene_101005	-
gene_101006	-	gene_101006	[-]	gene_101006	-
gene_101007	-	gene_101007	[-]	gene_101007	-
gene_101008	-	gene_101008	[-]	gene_101008	-
gene_101009	-	gene_101009	[-]	gene_101009	-
gene_10101	-	gene_10101	[-]	gene_10101	-
gene_101010	-	gene_101010	[-]	gene_101010	-
gene_101011	-	gene_101011	[-]	gene_101011	-
gene_101012	-	gene_101012	[-]	gene_101012	-
gene_101013	[Bifidobacterium pseudocatenulatum]	gene_101013	[Bifidobacterium pseudocatenulatum]	gene_101013	[Bifidobacterium pseudocatenulatum]
gene_101014	[Bifidobacterium pseudocatenulatum]	gene_101014	[Bifidobacterium pseudocatenulatum]	gene_101014	[Bifidobacterium pseudocatenulatum]
gene_101015	-	gene_101015	[-]	gene_101015	-
gene_101016	[Faecalibacterium prausnitzii]	gene_101016	[Faecalibacterium prausnitzii]	gene_101016	[Faecalibacterium prausnitzii]
gene_101017	[Bifidobacterium pseudocatenulatum]	gene_101017	[Bifidobacterium pseudocatenulatum]	gene_101017	[Bifidobacterium pseudocatenulatum]
gene_101018	[Roseburia hominis]	gene_101018	[Roseburia hominis]	gene_101018	[Massilistercora timonensis]
gene_101019	[Roseburia hominis]	gene_101019	[Roseburia hominis]	gene_101019	[Massilistercora timonensis]
gene_10102	-	gene_10102	[-]	gene_10102	-
gene_101020	-	gene_101020	[-]	gene_101020	-
gene_101021	-	gene_101021	[-]	gene_101021	-
gene_101022	-	gene_101022	[-]	gene_101022	-
gene_101023	-	gene_101023	[-]	gene_101023	-
gene_101024	[Streptococcus salivarius]	gene_101024	[Streptococcus salivarius]	gene_101024	[Streptococcus salivarius]
gene_101025	-	gene_101025	[-]	gene_101025	[Faecalibacterium prausnitzii]
gene_101026	-	gene_101026	[-]	gene_101026	-
gene_101027	-	gene_101027	[-]	gene_101027	-
gene_101028	-	gene_101028	[-]	gene_101028	-
gene_101029	-	gene_101029	[-]	gene_101029	-
gene_10103	-	gene_10103	[-]	gene_10103	-
gene_101030	-	gene_101030	[-]	gene_101030	-
gene_101031	-	gene_101031	[-]	gene_101031	-
gene_101032	-	gene_101032	[-]	gene_101032	-
gene_101033	-	gene_101033	[-]	gene_101033	-
gene_101034	-	gene_101034	[-]	gene_101034	-
gene_101035	-	gene_101035	[-]	gene_101035	-
gene_101036	-	gene_101036	[-]	gene_101036	[Ruthenibacterium lactatiformans]
gene_101037	-	gene_101037	[-]	gene_101037	-
gene_101038	-	gene_101038	[-]	gene_101038	-
gene_101039	-	gene_101039	[-]	gene_101039	-
gene_10104	-	gene_10104	[-]	gene_10104	-
gene_101040	-	gene_101040	[-]	gene_101040	-
gene_101041	-	gene_101041	[-]	gene_101041	-
gene_101042	-	gene_101042	[-]	gene_101042	-
gene_101043	-	gene_101043	[-]	gene_101043	-
gene_101044	-	gene_101044	[-]	gene_101044	-
gene_101045	-	gene_101045	[-]	gene_101045	-
gene_101046	-	gene_101046	[-]	gene_101046	-
gene_101047	-	gene_101047	[-]	gene_101047	-
gene_101048	-	gene_101048	[-]	gene_101048	-
gene_101049	-	gene_101049	[-]	gene_101049	-
gene_10105	-	gene_10105	[-]	gene_10105	-
gene_101050	-	gene_101050	[-]	gene_101050	-
gene_101051	-	gene_101051	[-]	gene_101051	-
gene_101052	-	gene_101052	[-]	gene_101052	-
gene_101053	-	gene_101053	[-]	gene_101053	-
gene_101054	-	gene_101054	[-]	gene_101054	-
gene_101055	-	gene_101055	[-]	gene_101055	-
gene_101056	-	gene_101056	[-]	gene_101056	-
gene_101057	-	gene_101057	[-]	gene_101057	-
gene_101058	-	gene_101058	[-]	gene_101058	-
gene_101059	-	gene_101059	[-]	gene_101059	-
gene_10106	-	gene_10106	[-]	gene_10106	-
gene_101060	-	gene_101060	[-]	gene_101060	-
gene_101061	-	gene_101061	[-]	gene_101061	-
gene_101062	-	gene_101062	[-]	gene_101062	-
gene_101063	-	gene_101063	[-]	gene_101063	-
gene_101064	-	gene_101064	[-]	gene_101064	-
gene_101065	[Bacteroides cellulosilyticus]	gene_101065	[Bacteroides cellulosilyticus]	gene_101065	[Bacteroides intestinalis]
gene_101066	[Bacteroides cellulosilyticus]	gene_101066	[Bacteroides cellulosilyticus]	gene_101066	[Bacteroides cellulosilyticus]
gene_101067	[Bacteroides cellulosilyticus]	gene_101067	[Bacteroides cellulosilyticus]	gene_101067	[Bacteroides cellulosilyticus]
gene_101068	[Bacteroides cellulosilyticus]	gene_101068	[Bacteroides cellulosilyticus]	gene_101068	[Bacteroides cellulosilyticus]
gene_101069	[Bacteroides cellulosilyticus]	gene_101069	[Bacteroides cellulosilyticus]	gene_101069	[Bacteroides cellulosilyticus]
gene_10107	-	gene_10107	[-]	gene_10107	-
gene_101070	[Bacteroides cellulosilyticus]	gene_101070	[Bacteroides cellulosilyticus]	gene_101070	[Bacteroides cellulosilyticus]
gene_101071	[Bacteroides cellulosilyticus]	gene_101071	[Bacteroides cellulosilyticus]	gene_101071	[Bacteroides cellulosilyticus]
gene_101072	[Bacteroides cellulosilyticus]	gene_101072	[Bacteroides cellulosilyticus]	gene_101072	[Bacteroides cellulosilyticus]
gene_101073	[Bacteroides cellulosilyticus]	gene_101073	[Bacteroides cellulosilyticus]	gene_101073	[Bacteroides cellulosilyticus]
gene_101074	[Bacteroides cellulosilyticus]	gene_101074	[Bacteroides cellulosilyticus]	gene_101074	[Bacteroides cellulosilyticus]
gene_101075	[Bacteroides cellulosilyticus]	gene_101075	[Bacteroides cellulosilyticus]	gene_101075	[Bacteroides cellulosilyticus]
gene_101076	[Bacteroides cellulosilyticus]	gene_101076	[Bacteroides cellulosilyticus]	gene_101076	[Bacteroides cellulosilyticus]
gene_101077	[Bacteroides cellulosilyticus]	gene_101077	[Bacteroides cellulosilyticus]	gene_101077	[Bacteroides cellulosilyticus]
gene_101078	[Bacteroides cellulosilyticus]	gene_101078	[Bacteroides cellulosilyticus]	gene_101078	[Bacteroides cellulosilyticus]
gene_101079	[Bacteroides cellulosilyticus]	gene_101079	[Bacteroides cellulosilyticus]	gene_101079	[Bacteroides cellulosilyticus]
gene_10108	-	gene_10108	[-]	gene_10108	-
gene_101080	-	gene_101080	[-]	gene_101080	-
gene_101081	[Faecalibacterium prausnitzii]	gene_101081	[Faecalibacterium prausnitzii]	gene_101081	-
gene_101082	-	gene_101082	[-]	gene_101082	-
gene_101083	-	gene_101083	[-]	gene_101083	-
gene_101084	-	gene_101084	[-]	gene_101084	[Bacteroides xylanisolvens]
gene_101085	-	gene_101085	[-]	gene_101085	[Bacteroides uniformis]
gene_101086	-	gene_101086	[-]	gene_101086	-
gene_101087	-	gene_101087	[-]	gene_101087	-
gene_101088	-	gene_101088	[-]	gene_101088	-
gene_101089	-	gene_101089	[-]	gene_101089	[Bacteroides helcogenes]
gene_10109	-	gene_10109	[-]	gene_10109	-
gene_101090	-	gene_101090	[-]	gene_101090	-
gene_101091	-	gene_101091	[-]	gene_101091	-
gene_101092	[Faecalibacterium prausnitzii]	gene_101092	[Faecalibacterium prausnitzii]	gene_101092	-
gene_101093	-	gene_101093	[Faecalibacterium prausnitzii]	gene_101093	-
gene_101094	[Butyricimonas faecalis]	gene_101094	[Butyricimonas faecalis]	gene_101094	[Butyricimonas faecalis]
gene_101095	[Butyricimonas faecalis]	gene_101095	[Butyricimonas faecalis]	gene_101095	[Butyricimonas faecalis]
gene_101096	[Sutterella faecalis]	gene_101096	[Sutterella faecalis]	gene_101096	[Sutterella faecalis]
gene_101097	[Sutterella faecalis]	gene_101097	[Sutterella faecalis]	gene_101097	[Sutterella faecalis]
gene_101098	[Faecalibacterium prausnitzii]	gene_101098	[Faecalibacterium prausnitzii]	gene_101098	[Faecalibacterium prausnitzii]
gene_101099	-	gene_101099	[-]	gene_101099	-
gene_1011	-	gene_1011	[-]	gene_1011	-
gene_10110	-	gene_10110	[-]	gene_10110	-
gene_101100	-	gene_101100	[-]	gene_101100	-
gene_101101	-	gene_101101	[-]	gene_101101	-
gene_101102	[[Clostridium] innocuum]	gene_101102	[[Clostridium] innocuum]	gene_101102	-
gene_101103	[[Clostridium] innocuum]	gene_101103	[[Clostridium] innocuum]	gene_101103	-
gene_101104	-	gene_101104	[-]	gene_101104	-
gene_101105	-	gene_101105	[-]	gene_101105	-
gene_101106	-	gene_101106	[-]	gene_101106	-
gene_101107	-	gene_101107	[-]	gene_101107	-
gene_101108	-	gene_101108	[-]	gene_101108	-
gene_101109	[Alistipes onderdonkii]	gene_101109	[-]	gene_101109	[Alistipes onderdonkii]
gene_10111	-	gene_10111	[-]	gene_10111	-
gene_101110	[Alistipes onderdonkii]	gene_101110	[-]	gene_101110	[Alistipes onderdonkii]
gene_101111	-	gene_101111	[-]	gene_101111	[Alistipes shahii]
gene_101112	-	gene_101112	[-]	gene_101112	[Alistipes onderdonkii]
gene_101113	[Alistipes onderdonkii]	gene_101113	[-]	gene_101113	[Alistipes onderdonkii]
gene_101114	[Alistipes onderdonkii]	gene_101114	[-]	gene_101114	[Alistipes onderdonkii]
gene_101115	[Alistipes communis]	gene_101115	[-]	gene_101115	[Alistipes onderdonkii]
gene_101116	-	gene_101116	[-]	gene_101116	[Alistipes onderdonkii]
gene_101117	[Alistipes onderdonkii]	gene_101117	[-]	gene_101117	[Alistipes onderdonkii]
gene_101118	-	gene_101118	[-]	gene_101118	[Alistipes onderdonkii]
gene_101119	-	gene_101119	[-]	gene_101119	-
gene_10112	-	gene_10112	[-]	gene_10112	-
gene_101120	[Faecalibacterium prausnitzii]	gene_101120	[Faecalibacterium prausnitzii]	gene_101120	[Faecalibacterium prausnitzii]
gene_101121	[Faecalibacterium prausnitzii]	gene_101121	[Faecalibacterium prausnitzii]	gene_101121	[Roseburia hominis]
gene_101122	-	gene_101122	[-]	gene_101122	[Blautia hansenii]
gene_101123	-	gene_101123	[-]	gene_101123	-
gene_101124	-	gene_101124	[-]	gene_101124	-
gene_101125	-	gene_101125	[-]	gene_101125	-
gene_101126	[Rothia mucilaginosa]	gene_101126	[Rothia mucilaginosa]	gene_101126	[Rothia mucilaginosa]
gene_101127	-	gene_101127	[-]	gene_101127	-
gene_101128	-	gene_101128	[-]	gene_101128	-
gene_101129	-	gene_101129	[-]	gene_101129	-
gene_10113	-	gene_10113	[-]	gene_10113	-
gene_101130	-	gene_101130	[-]	gene_101130	-
gene_101131	-	gene_101131	[-]	gene_101131	[Bacteroides uniformis]
gene_101132	-	gene_101132	[-]	gene_101132	-
gene_101133	-	gene_101133	[-]	gene_101133	-
gene_101134	-	gene_101134	[-]	gene_101134	-
gene_101135	-	gene_101135	[-]	gene_101135	-
gene_101136	-	gene_101136	[-]	gene_101136	-
gene_101137	-	gene_101137	[-]	gene_101137	[Butyricimonas faecalis]
gene_101138	-	gene_101138	[-]	gene_101138	-
gene_101139	-	gene_101139	[-]	gene_101139	-
gene_10114	-	gene_10114	[-]	gene_10114	-
gene_101140	-	gene_101140	[-]	gene_101140	-
gene_101141	-	gene_101141	[-]	gene_101141	-
gene_101142	-	gene_101142	[-]	gene_101142	[Blautia producta]
gene_101143	-	gene_101143	[-]	gene_101143	-
gene_101144	-	gene_101144	[-]	gene_101144	-
gene_101145	[Lachnoclostridium sp. YL32]	gene_101145	[-]	gene_101145	[Enterocloster clostridioformis]
gene_101146	[Enterocloster bolteae]	gene_101146	[-]	gene_101146	[Faecalitalea cylindroides]
gene_101147	-	gene_101147	[-]	gene_101147	[Faecalitalea cylindroides]
gene_101148	-	gene_101148	[-]	gene_101148	[Faecalitalea cylindroides]
gene_101149	-	gene_101149	[-]	gene_101149	-
gene_10115	-	gene_10115	[-]	gene_10115	-
gene_101150	[Faecalibacterium prausnitzii]	gene_101150	[-]	gene_101150	-
gene_101151	-	gene_101151	[-]	gene_101151	-
gene_101152	-	gene_101152	[-]	gene_101152	-
gene_101153	-	gene_101153	[-]	gene_101153	-
gene_101154	-	gene_101154	[-]	gene_101154	-
gene_101155	-	gene_101155	[-]	gene_101155	-
gene_101156	-	gene_101156	[-]	gene_101156	-
gene_101157	-	gene_101157	[-]	gene_101157	-
gene_101158	-	gene_101158	[-]	gene_101158	-
gene_101159	[Sutterella faecalis]	gene_101159	[Sutterella faecalis]	gene_101159	[Sutterella faecalis]
gene_10116	-	gene_10116	[-]	gene_10116	-
gene_101160	-	gene_101160	[-]	gene_101160	-
gene_101161	-	gene_101161	[-]	gene_101161	-
gene_101162	-	gene_101162	[-]	gene_101162	-
gene_101163	-	gene_101163	[-]	gene_101163	[Intestinimonas butyriciproducens]
gene_101164	-	gene_101164	[-]	gene_101164	-
gene_101165	-	gene_101165	[-]	gene_101165	-
gene_101166	[Bifidobacterium pseudocatenulatum]	gene_101166	[Bifidobacterium pseudocatenulatum]	gene_101166	[Bifidobacterium pseudocatenulatum]
gene_101167	[Megamonas funiformis]	gene_101167	[Megamonas funiformis]	gene_101167	[Megamonas funiformis]
gene_101168	-	gene_101168	[-]	gene_101168	-
gene_101169	-	gene_101169	[-]	gene_101169	-
gene_10117	-	gene_10117	[-]	gene_10117	-
gene_101170	-	gene_101170	[-]	gene_101170	-
gene_101171	-	gene_101171	[-]	gene_101171	-
gene_101172	-	gene_101172	[-]	gene_101172	-
gene_101173	-	gene_101173	[-]	gene_101173	-
gene_101174	-	gene_101174	[-]	gene_101174	-
gene_101175	-	gene_101175	[-]	gene_101175	-
gene_101176	[Bacteroides caccae]	gene_101176	[Bacteroides caccae]	gene_101176	[Bacteroides caecimuris]
gene_101177	[Bacteroides thetaiotaomicron]	gene_101177	[Bacteroides thetaiotaomicron]	gene_101177	[Phocaeicola vulgatus]
gene_101178	-	gene_101178	[-]	gene_101178	-
gene_101179	-	gene_101179	[-]	gene_101179	-
gene_10118	-	gene_10118	[-]	gene_10118	-
gene_101180	[Bacteroides sp. HF-5287]	gene_101180	[Bacteroides sp. HF-5287]	gene_101180	-
gene_101181	-	gene_101181	[-]	gene_101181	-
gene_101182	-	gene_101182	[-]	gene_101182	[Intestinimonas butyriciproducens]
gene_101183	-	gene_101183	[-]	gene_101183	[Massilistercora timonensis]
gene_101184	-	gene_101184	[-]	gene_101184	-
gene_101185	-	gene_101185	[-]	gene_101185	-
gene_101186	-	gene_101186	[-]	gene_101186	-
gene_101187	-	gene_101187	[-]	gene_101187	-
gene_101188	[Sutterella faecalis]	gene_101188	[Sutterella faecalis]	gene_101188	[Sutterella faecalis]
gene_101189	[Sutterella faecalis]	gene_101189	[Sutterella faecalis]	gene_101189	[Sutterella faecalis]
gene_10119	-	gene_10119	[-]	gene_10119	-
gene_101190	[Sutterella faecalis]	gene_101190	[Sutterella faecalis]	gene_101190	[Sutterella faecalis]
gene_101191	-	gene_101191	[-]	gene_101191	-
gene_101192	-	gene_101192	[-]	gene_101192	-
gene_101193	-	gene_101193	[-]	gene_101193	-
gene_101194	-	gene_101194	[-]	gene_101194	-
gene_101195	-	gene_101195	[-]	gene_101195	-
gene_101196	-	gene_101196	[-]	gene_101196	[[Eubacterium] eligens]
gene_101197	-	gene_101197	[-]	gene_101197	-
gene_101198	[Bacteroides caccae]	gene_101198	[Bacteroides caccae]	gene_101198	[Bacteroides caecimuris]
gene_101199	[Klebsiella pneumoniae]	gene_101199	[-]	gene_101199	[Klebsiella pneumoniae]
gene_1012	-	gene_1012	[-]	gene_1012	-
gene_10120	-	gene_10120	[-]	gene_10120	-
gene_101200	-	gene_101200	[-]	gene_101200	-
gene_101201	-	gene_101201	[-]	gene_101201	-
gene_101202	-	gene_101202	[-]	gene_101202	-
gene_101203	-	gene_101203	[-]	gene_101203	-
gene_101204	-	gene_101204	[-]	gene_101204	-
gene_101205	-	gene_101205	[-]	gene_101205	-
gene_101206	-	gene_101206	[-]	gene_101206	-
gene_101207	-	gene_101207	[-]	gene_101207	-
gene_101208	[Blautia sp. SC05B48]	gene_101208	[Blautia sp. SC05B48]	gene_101208	[Blautia hansenii]
gene_101209	[Blautia sp. SC05B48]	gene_101209	[Blautia sp. SC05B48]	gene_101209	-
gene_10121	-	gene_10121	[-]	gene_10121	-
gene_101210	[Blautia sp. SC05B48]	gene_101210	[Blautia sp. SC05B48]	gene_101210	-
gene_101211	[Blautia sp. SC05B48]	gene_101211	[Blautia sp. SC05B48]	gene_101211	[Blautia hansenii]
gene_101212	[Blautia sp. SC05B48]	gene_101212	[Blautia sp. SC05B48]	gene_101212	-
gene_101213	[Blautia sp. SC05B48]	gene_101213	[Blautia sp. SC05B48]	gene_101213	-
gene_101214	[Blautia sp. SC05B48]	gene_101214	[Blautia sp. SC05B48]	gene_101214	-
gene_101215	[Blautia sp. SC05B48]	gene_101215	[Blautia sp. SC05B48]	gene_101215	-
gene_101216	[Blautia sp. SC05B48]	gene_101216	[Blautia sp. SC05B48]	gene_101216	[Blautia producta]
gene_101217	[Blautia sp. SC05B48]	gene_101217	[Blautia sp. SC05B48]	gene_101217	-
gene_101218	[Blautia sp. SC05B48]	gene_101218	[Blautia sp. SC05B48]	gene_101218	-
gene_101219	[Blautia sp. SC05B48]	gene_101219	[Blautia sp. SC05B48]	gene_101219	[[Ruminococcus] gnavus]
gene_10122	-	gene_10122	[-]	gene_10122	-
gene_101220	[Blautia sp. SC05B48]	gene_101220	[Blautia sp. SC05B48]	gene_101220	-
gene_101221	[Blautia sp. SC05B48]	gene_101221	[Blautia sp. SC05B48]	gene_101221	-
gene_101222	[Blautia sp. SC05B48]	gene_101222	[Blautia sp. SC05B48]	gene_101222	-
gene_101223	[Blautia sp. SC05B48]	gene_101223	[Blautia sp. SC05B48]	gene_101223	[Prevotella copri]
gene_101224	[Blautia sp. SC05B48]	gene_101224	[Blautia sp. SC05B48]	gene_101224	-
gene_101225	[Blautia sp. SC05B48]	gene_101225	[Blautia sp. SC05B48]	gene_101225	-
gene_101226	[Blautia sp. SC05B48]	gene_101226	[Blautia sp. SC05B48]	gene_101226	-
gene_101227	[Blautia sp. SC05B48]	gene_101227	[Blautia sp. SC05B48]	gene_101227	[Massilistercora timonensis]
gene_101228	[Blautia sp. SC05B48]	gene_101228	[Blautia sp. SC05B48]	gene_101228	-
gene_101229	[Blautia sp. SC05B48]	gene_101229	[Blautia sp. SC05B48]	gene_101229	-
gene_10123	-	gene_10123	[-]	gene_10123	-
gene_101230	[Blautia sp. SC05B48]	gene_101230	[Blautia sp. SC05B48]	gene_101230	-
gene_101231	[Blautia sp. SC05B48]	gene_101231	[Blautia sp. SC05B48]	gene_101231	-
gene_101232	[Blautia sp. SC05B48]	gene_101232	[Blautia sp. SC05B48]	gene_101232	-
gene_101233	[Blautia sp. SC05B48]	gene_101233	[Blautia sp. SC05B48]	gene_101233	[[Ruminococcus] gnavus]
gene_101234	[Blautia sp. SC05B48]	gene_101234	[Blautia sp. SC05B48]	gene_101234	-
gene_101235	[Blautia sp. SC05B48]	gene_101235	[Blautia sp. SC05B48]	gene_101235	-
gene_101236	[Blautia sp. SC05B48]	gene_101236	[Blautia sp. SC05B48]	gene_101236	[Blautia producta]
gene_101237	[Blautia sp. SC05B48]	gene_101237	[Blautia sp. SC05B48]	gene_101237	-
gene_101238	[Blautia sp. SC05B48]	gene_101238	[Blautia sp. SC05B48]	gene_101238	-
gene_101239	[Blautia sp. SC05B48]	gene_101239	[Blautia sp. SC05B48]	gene_101239	-
gene_10124	[Phascolarctobacterium faecium]	gene_10124	[Phascolarctobacterium faecium]	gene_10124	[Phascolarctobacterium faecium]
gene_101240	[Blautia sp. SC05B48]	gene_101240	[Blautia sp. SC05B48]	gene_101240	-
gene_101241	[Blautia sp. SC05B48]	gene_101241	[Blautia sp. SC05B48]	gene_101241	-
gene_101242	[Blautia sp. SC05B48]	gene_101242	[Blautia sp. SC05B48]	gene_101242	-
gene_101243	[Blautia sp. SC05B48]	gene_101243	[Blautia sp. SC05B48]	gene_101243	-
gene_101244	[Blautia sp. SC05B48]	gene_101244	[Blautia sp. SC05B48]	gene_101244	-
gene_101245	[Blautia sp. SC05B48]	gene_101245	[Blautia sp. SC05B48]	gene_101245	-
gene_101246	[Blautia sp. SC05B48]	gene_101246	[Blautia sp. SC05B48]	gene_101246	-
gene_101247	[Blautia sp. SC05B48]	gene_101247	[Blautia sp. SC05B48]	gene_101247	-
gene_101248	[Blautia sp. SC05B48]	gene_101248	[Blautia sp. SC05B48]	gene_101248	-
gene_101249	[Blautia sp. SC05B48]	gene_101249	[Blautia sp. SC05B48]	gene_101249	-
gene_10125	-	gene_10125	[-]	gene_10125	-
gene_101250	[Blautia sp. SC05B48]	gene_101250	[Blautia sp. SC05B48]	gene_101250	-
gene_101251	[Blautia sp. SC05B48]	gene_101251	[Blautia sp. SC05B48]	gene_101251	-
gene_101252	[Blautia sp. SC05B48]	gene_101252	[Blautia sp. SC05B48]	gene_101252	-
gene_101253	[Blautia sp. SC05B48]	gene_101253	[Blautia sp. SC05B48]	gene_101253	-
gene_101254	[Blautia sp. SC05B48]	gene_101254	[Blautia sp. SC05B48]	gene_101254	-
gene_101255	[Blautia sp. SC05B48]	gene_101255	[Blautia sp. SC05B48]	gene_101255	[Anaerostipes hadrus]
gene_101256	[Blautia sp. SC05B48]	gene_101256	[Blautia sp. SC05B48]	gene_101256	-
gene_101257	-	gene_101257	[Blautia sp. SC05B48]	gene_101257	-
gene_101258	[Blautia sp. SC05B48]	gene_101258	[Blautia sp. SC05B48]	gene_101258	[Massilistercora timonensis]
gene_101259	[Blautia sp. SC05B48]	gene_101259	[Blautia sp. SC05B48]	gene_101259	-
gene_10126	[Bifidobacterium pseudocatenulatum]	gene_10126	[Bifidobacterium pseudocatenulatum]	gene_10126	[Bifidobacterium pseudocatenulatum]
gene_101260	-	gene_101260	[-]	gene_101260	-
gene_101261	[Flavonifractor plautii]	gene_101261	[-]	gene_101261	-
gene_101262	-	gene_101262	[-]	gene_101262	-
gene_101263	-	gene_101263	[-]	gene_101263	-
gene_101264	-	gene_101264	[-]	gene_101264	-
gene_101265	-	gene_101265	[-]	gene_101265	-
gene_101266	-	gene_101266	[-]	gene_101266	-
gene_101267	-	gene_101267	[-]	gene_101267	-
gene_101268	-	gene_101268	[-]	gene_101268	-
gene_101269	-	gene_101269	[-]	gene_101269	-
gene_10127	-	gene_10127	[-]	gene_10127	-
gene_101270	-	gene_101270	[-]	gene_101270	-
gene_101271	-	gene_101271	[-]	gene_101271	-
gene_101272	-	gene_101272	[-]	gene_101272	-
gene_101273	-	gene_101273	[-]	gene_101273	-
gene_101274	[Faecalibacterium prausnitzii]	gene_101274	[Faecalibacterium prausnitzii]	gene_101274	-
gene_101275	-	gene_101275	[-]	gene_101275	[Bacteroides dorei]
gene_101276	-	gene_101276	[-]	gene_101276	-
gene_101277	-	gene_101277	[-]	gene_101277	-
gene_101278	[Bacteroides caccae]	gene_101278	[Bacteroides caccae]	gene_101278	-
gene_101279	-	gene_101279	[-]	gene_101279	-
gene_10128	-	gene_10128	[-]	gene_10128	-
gene_101280	-	gene_101280	[-]	gene_101280	-
gene_101281	[Faecalibacterium prausnitzii]	gene_101281	[Faecalibacterium prausnitzii]	gene_101281	[Faecalibacterium prausnitzii]
gene_101282	[Parabacteroides distasonis]	gene_101282	[Parabacteroides distasonis]	gene_101282	[Parabacteroides distasonis]
gene_101283	-	gene_101283	[Parabacteroides distasonis]	gene_101283	[Parabacteroides distasonis]
gene_101284	[Parabacteroides distasonis]	gene_101284	[Parabacteroides distasonis]	gene_101284	[Parabacteroides distasonis]
gene_101285	[Bacteroides intestinalis]	gene_101285	[Bacteroides intestinalis]	gene_101285	[Bacteroides intestinalis]
gene_101286	[Bacteroides intestinalis]	gene_101286	[Bacteroides intestinalis]	gene_101286	[Bacteroides intestinalis]
gene_101287	-	gene_101287	[-]	gene_101287	-
gene_101288	-	gene_101288	[-]	gene_101288	-
gene_101289	-	gene_101289	[-]	gene_101289	-
gene_10129	[Bacteroides caccae]	gene_10129	[Bacteroides caccae]	gene_10129	-
gene_101290	-	gene_101290	[-]	gene_101290	-
gene_101291	-	gene_101291	[-]	gene_101291	-
gene_101292	-	gene_101292	[-]	gene_101292	[Butyricimonas faecalis]
gene_101293	-	gene_101293	[-]	gene_101293	-
gene_101294	-	gene_101294	[-]	gene_101294	-
gene_101295	-	gene_101295	[-]	gene_101295	[Escherichia coli]
gene_101296	-	gene_101296	[-]	gene_101296	-
gene_101297	-	gene_101297	[-]	gene_101297	-
gene_101298	-	gene_101298	[-]	gene_101298	-
gene_101299	-	gene_101299	[-]	gene_101299	-
gene_1013	[Sutterella faecalis]	gene_1013	[Sutterella faecalis]	gene_1013	[Sutterella faecalis]
gene_10130	-	gene_10130	[-]	gene_10130	[Faecalibacillus intestinalis]
gene_101300	-	gene_101300	[-]	gene_101300	-
gene_101301	[Bacteroides caccae]	gene_101301	[Bacteroides caccae]	gene_101301	[Phocaeicola salanitronis]
gene_101302	[Faecalibacterium prausnitzii]	gene_101302	[Faecalibacterium prausnitzii]	gene_101302	[Faecalibacterium prausnitzii]
gene_101303	-	gene_101303	[-]	gene_101303	-
gene_101304	-	gene_101304	[Bacteroides fragilis]	gene_101304	-
gene_101305	[Bacteroides fragilis]	gene_101305	[Bacteroides fragilis]	gene_101305	-
gene_101306	[Alistipes finegoldii]	gene_101306	[Alistipes finegoldii]	gene_101306	[Alistipes finegoldii]
gene_101307	[Alistipes finegoldii]	gene_101307	[Alistipes finegoldii]	gene_101307	[Alistipes onderdonkii]
gene_101308	-	gene_101308	[-]	gene_101308	-
gene_101309	[Ruthenibacterium lactatiformans]	gene_101309	[Ruthenibacterium lactatiformans]	gene_101309	-
gene_10131	-	gene_10131	[-]	gene_10131	-
gene_101310	-	gene_101310	[-]	gene_101310	-
gene_101311	-	gene_101311	[-]	gene_101311	-
gene_101312	-	gene_101312	[-]	gene_101312	-
gene_101313	-	gene_101313	[-]	gene_101313	-
gene_101314	-	gene_101314	[-]	gene_101314	-
gene_101315	-	gene_101315	[-]	gene_101315	-
gene_101316	-	gene_101316	[-]	gene_101316	-
gene_101317	-	gene_101317	[-]	gene_101317	-
gene_101318	-	gene_101318	[-]	gene_101318	[Roseburia hominis]
gene_101319	-	gene_101319	[-]	gene_101319	[Roseburia intestinalis]
gene_10132	-	gene_10132	[-]	gene_10132	-
gene_101320	-	gene_101320	[-]	gene_101320	-
gene_101321	-	gene_101321	[-]	gene_101321	-
gene_101322	-	gene_101322	[-]	gene_101322	-
gene_101323	-	gene_101323	[-]	gene_101323	-
gene_101324	-	gene_101324	[-]	gene_101324	-
gene_101325	-	gene_101325	[-]	gene_101325	-
gene_101326	-	gene_101326	[-]	gene_101326	-
gene_101327	-	gene_101327	[-]	gene_101327	-
gene_101328	-	gene_101328	[-]	gene_101328	-
gene_101329	-	gene_101329	[-]	gene_101329	-
gene_10133	-	gene_10133	[-]	gene_10133	[Flavonifractor plautii]
gene_101330	[Sutterella faecalis]	gene_101330	[Sutterella faecalis]	gene_101330	[Sutterella faecalis]
gene_101331	-	gene_101331	[-]	gene_101331	-
gene_101332	-	gene_101332	[-]	gene_101332	-
gene_101333	-	gene_101333	[-]	gene_101333	-
gene_101334	-	gene_101334	[-]	gene_101334	-
gene_101335	[Bacteroides ovatus]	gene_101335	[Bacteroides ovatus]	gene_101335	[Bacteroides ovatus]
gene_101336	-	gene_101336	[-]	gene_101336	-
gene_101337	-	gene_101337	[-]	gene_101337	-
gene_101338	-	gene_101338	[-]	gene_101338	-
gene_101339	-	gene_101339	[-]	gene_101339	-
gene_10134	[Flavonifractor plautii]	gene_10134	[Flavonifractor plautii]	gene_10134	[Flavonifractor plautii]
gene_101340	-	gene_101340	[-]	gene_101340	-
gene_101341	-	gene_101341	[-]	gene_101341	-
gene_101342	-	gene_101342	[-]	gene_101342	-
gene_101343	-	gene_101343	[-]	gene_101343	[Faecalibacterium prausnitzii]
gene_101344	-	gene_101344	[-]	gene_101344	[Faecalibacterium prausnitzii]
gene_101345	-	gene_101345	[-]	gene_101345	[Faecalibacterium prausnitzii]
gene_101346	-	gene_101346	[-]	gene_101346	-
gene_101347	-	gene_101347	[-]	gene_101347	-
gene_101348	-	gene_101348	[-]	gene_101348	-
gene_101349	-	gene_101349	[-]	gene_101349	[[Eubacterium] eligens]
gene_10135	-	gene_10135	[-]	gene_10135	-
gene_101350	-	gene_101350	[-]	gene_101350	-
gene_101351	-	gene_101351	[-]	gene_101351	-
gene_101352	-	gene_101352	[-]	gene_101352	-
gene_101353	-	gene_101353	[-]	gene_101353	-
gene_101354	-	gene_101354	[-]	gene_101354	-
gene_101355	-	gene_101355	[-]	gene_101355	-
gene_101356	-	gene_101356	[-]	gene_101356	-
gene_101357	-	gene_101357	[-]	gene_101357	-
gene_101358	-	gene_101358	[-]	gene_101358	-
gene_101359	-	gene_101359	[-]	gene_101359	-
gene_10136	-	gene_10136	[-]	gene_10136	-
gene_101360	-	gene_101360	[-]	gene_101360	-
gene_101361	-	gene_101361	[-]	gene_101361	-
gene_101362	-	gene_101362	[-]	gene_101362	[[Ruminococcus] gnavus]
gene_101363	-	gene_101363	[-]	gene_101363	-
gene_101364	-	gene_101364	[-]	gene_101364	-
gene_101365	-	gene_101365	[-]	gene_101365	-
gene_101366	-	gene_101366	[-]	gene_101366	-
gene_101367	-	gene_101367	[-]	gene_101367	-
gene_101368	-	gene_101368	[-]	gene_101368	-
gene_101369	-	gene_101369	[-]	gene_101369	-
gene_10137	-	gene_10137	[Gordonibacter pamelaeae]	gene_10137	[Gordonibacter pamelaeae]
gene_101370	[Roseburia intestinalis]	gene_101370	[Roseburia intestinalis]	gene_101370	[Roseburia intestinalis]
gene_101371	-	gene_101371	[-]	gene_101371	[Faecalibacterium prausnitzii]
gene_101372	-	gene_101372	[-]	gene_101372	[Faecalibacterium prausnitzii]
gene_101373	-	gene_101373	[-]	gene_101373	-
gene_101374	-	gene_101374	[-]	gene_101374	-
gene_101375	[Faecalibacterium prausnitzii]	gene_101375	[Faecalibacterium prausnitzii]	gene_101375	[Faecalibacterium prausnitzii]
gene_101376	-	gene_101376	[Faecalibacterium prausnitzii]	gene_101376	-
gene_101377	-	gene_101377	[-]	gene_101377	[Faecalibacterium prausnitzii]
gene_101378	[Roseburia intestinalis]	gene_101378	[Roseburia intestinalis]	gene_101378	[Roseburia intestinalis]
gene_101379	[Bacteroides cellulosilyticus]	gene_101379	[Bacteroides cellulosilyticus]	gene_101379	[Bacteroides cellulosilyticus]
gene_10138	-	gene_10138	[-]	gene_10138	-
gene_101380	[Bacteroides cellulosilyticus]	gene_101380	[Bacteroides cellulosilyticus]	gene_101380	[Bacteroides cellulosilyticus]
gene_101381	[Bacteroides intestinalis]	gene_101381	[Bacteroides cellulosilyticus]	gene_101381	[Bacteroides intestinalis]
gene_101382	[Ruminococcus bicirculans]	gene_101382	[Ruminococcus bicirculans]	gene_101382	-
gene_101383	-	gene_101383	[-]	gene_101383	[Bacteroides uniformis]
gene_101384	-	gene_101384	[-]	gene_101384	-
gene_101385	-	gene_101385	[-]	gene_101385	-
gene_101386	-	gene_101386	[-]	gene_101386	-
gene_101387	-	gene_101387	[-]	gene_101387	-
gene_101388	-	gene_101388	[-]	gene_101388	-
gene_101389	-	gene_101389	[-]	gene_101389	-
gene_10139	-	gene_10139	[-]	gene_10139	-
gene_101390	-	gene_101390	[-]	gene_101390	-
gene_101391	-	gene_101391	[-]	gene_101391	-
gene_101392	-	gene_101392	[-]	gene_101392	-
gene_101393	-	gene_101393	[-]	gene_101393	-
gene_101394	-	gene_101394	[-]	gene_101394	-
gene_101395	-	gene_101395	[-]	gene_101395	-
gene_101396	-	gene_101396	[-]	gene_101396	-
gene_101397	-	gene_101397	[-]	gene_101397	-
gene_101398	-	gene_101398	[-]	gene_101398	-
gene_101399	-	gene_101399	[-]	gene_101399	-
gene_1014	[Sutterella faecalis]	gene_1014	[Sutterella faecalis]	gene_1014	[Sutterella faecalis]
gene_10140	-	gene_10140	[-]	gene_10140	-
gene_101400	-	gene_101400	[-]	gene_101400	-
gene_101401	-	gene_101401	[-]	gene_101401	-
gene_101402	-	gene_101402	[-]	gene_101402	-
gene_101403	-	gene_101403	[-]	gene_101403	-
gene_101404	-	gene_101404	[-]	gene_101404	-
gene_101405	-	gene_101405	[-]	gene_101405	-
gene_101406	-	gene_101406	[-]	gene_101406	-
gene_101407	-	gene_101407	[-]	gene_101407	-
gene_101408	-	gene_101408	[-]	gene_101408	-
gene_101409	-	gene_101409	[-]	gene_101409	[Faecalibacterium prausnitzii]
gene_10141	-	gene_10141	[-]	gene_10141	-
gene_101410	-	gene_101410	[-]	gene_101410	-
gene_101411	[Bacteroides intestinalis]	gene_101411	[Bacteroides intestinalis]	gene_101411	[Bacteroides intestinalis]
gene_101412	[Bacteroides intestinalis]	gene_101412	[Bacteroides intestinalis]	gene_101412	[Bacteroides intestinalis]
gene_101413	[Faecalibacterium prausnitzii]	gene_101413	[Faecalibacterium prausnitzii]	gene_101413	[Faecalibacterium prausnitzii]
gene_101414	[Faecalibacterium prausnitzii]	gene_101414	[Faecalibacterium prausnitzii]	gene_101414	[Faecalibacterium prausnitzii]
gene_101415	[Faecalibacterium prausnitzii]	gene_101415	[Faecalibacterium prausnitzii]	gene_101415	[Faecalibacterium prausnitzii]
gene_101416	[Faecalibacterium prausnitzii]	gene_101416	[Faecalibacterium prausnitzii]	gene_101416	[Faecalibacterium prausnitzii]
gene_101417	-	gene_101417	[-]	gene_101417	[Bacteroides ovatus]
gene_101418	[Bacteroides thetaiotaomicron]	gene_101418	[Bacteroides thetaiotaomicron]	gene_101418	[Bacteroides thetaiotaomicron]
gene_101419	[Bacteroides thetaiotaomicron]	gene_101419	[Bacteroides thetaiotaomicron]	gene_101419	[Bacteroides thetaiotaomicron]
gene_10142	-	gene_10142	[-]	gene_10142	-
gene_101420	[Bacteroides thetaiotaomicron]	gene_101420	[Bacteroides thetaiotaomicron]	gene_101420	[Bacteroides thetaiotaomicron]
gene_101421	[Bacteroides thetaiotaomicron]	gene_101421	[Bacteroides thetaiotaomicron]	gene_101421	[Bacteroides thetaiotaomicron]
gene_101422	[Roseburia intestinalis]	gene_101422	[Roseburia intestinalis]	gene_101422	[Roseburia intestinalis]
gene_101423	-	gene_101423	[-]	gene_101423	-
gene_101424	-	gene_101424	[-]	gene_101424	-
gene_101425	-	gene_101425	[-]	gene_101425	-
gene_101426	[Klebsiella pneumoniae]	gene_101426	[Klebsiella pneumoniae]	gene_101426	[Klebsiella pneumoniae]
gene_101427	-	gene_101427	[-]	gene_101427	-
gene_101428	[Anaerobutyricum hallii]	gene_101428	[-]	gene_101428	[Anaerobutyricum hallii]
gene_101429	[Bacteroides intestinalis]	gene_101429	[Bacteroides intestinalis]	gene_101429	[Bacteroides intestinalis]
gene_10143	-	gene_10143	[Faecalibacterium prausnitzii]	gene_10143	[Faecalibacterium prausnitzii]
gene_101430	[Bacteroides intestinalis]	gene_101430	[Bacteroides intestinalis]	gene_101430	[Bacteroides intestinalis]
gene_101431	[Bacteroides intestinalis]	gene_101431	[Bacteroides intestinalis]	gene_101431	[Bacteroides intestinalis]
gene_101432	-	gene_101432	[-]	gene_101432	-
gene_101433	-	gene_101433	[-]	gene_101433	-
gene_101434	-	gene_101434	[-]	gene_101434	-
gene_101435	-	gene_101435	[-]	gene_101435	-
gene_101436	-	gene_101436	[-]	gene_101436	-
gene_101437	-	gene_101437	[-]	gene_101437	-
gene_101438	-	gene_101438	[-]	gene_101438	-
gene_101439	-	gene_101439	[-]	gene_101439	-
gene_10144	[Faecalibacterium prausnitzii]	gene_10144	[Faecalibacterium prausnitzii]	gene_10144	[Faecalibacterium prausnitzii]
gene_101440	-	gene_101440	[-]	gene_101440	-
gene_101441	-	gene_101441	[-]	gene_101441	-
gene_101442	-	gene_101442	[-]	gene_101442	-
gene_101443	-	gene_101443	[-]	gene_101443	-
gene_101444	-	gene_101444	[-]	gene_101444	-
gene_101445	-	gene_101445	[-]	gene_101445	-
gene_101446	-	gene_101446	[-]	gene_101446	-
gene_101447	-	gene_101447	[-]	gene_101447	-
gene_101448	-	gene_101448	[-]	gene_101448	[Faecalibacterium prausnitzii]
gene_101449	-	gene_101449	[-]	gene_101449	-
gene_10145	[Bacteroides thetaiotaomicron]	gene_10145	[Bacteroides thetaiotaomicron]	gene_10145	[Bacteroides thetaiotaomicron]
[truncated: 466,481+ more rows]
