# Supplementary material for: Contigs directed gene annotation (ConDiGA) for accurate protein sequence database construction in metaproteomics
Source: Microbiome. 2024 Mar 19;12:58. doi: 10.1186/s40168-024-01775-3 (PMC10949615; doi:10.1186/s40168-024-01775-3)
Supplement: Supplementary file 6 — Additional file 5. Supplementary Data 4. Identification result of protein groups and peptides from the stool sample using different databases. [file 40168_2024_1775_MOESM5_ESM.xlsx]

## Sheet: MG_allgenes
Accession	Peptide
gene_187674	VAADIENATTTLN(+.98)GGTLGSTK
gene_128538	EDLC(+57.02)ADC(+57.02)DLVVEAAFEDMK
gene_95493	GGITSC(+57.02)GNSQNC(+57.02)VEAC(+57.02)PK
gene_84555	TC(+57.02)DVDGN(+.98)GVLDVIDATMLQK
gene_150657	HMGMTAENVC(+57.02)TNETYQK
gene_367334	DC(+57.02)FYGTENAPVIVGGR
gene_455679	LVDGTLGVLFSGNTTWGDVK
gene_321038	HNDDWADAALHN(+.98)GMR
gene_91663	TGDDAGDGTTTATVLAQSIVGVGLK
gene_315930	TYEEGVFHFLPTPEDNTK
gene_107947	DILNNADHNLLGQNQTFTAK
gene_395695	TQSAFSEGGLAVGAGLEDLGK
gene_162922	DFAEC(+57.02)GLC(+57.02)GTAAVISPVGK
gene_391691	YSISNTAEYGDYITGPK
gene_444714	AVNAGGVLVSGLEMSQNSER
gene_253002	ADIGLTDDDLAGQYQYTK
gene_30476	YETSATSDALLQEIELQK
gene_145816	YEYADSVEAGENSITVN(+.98)GK
gene_162923	YTAQDWEGFQELVSK
gene_391374	TDMC(+57.02)MTANPLETESHYDTTQK
gene_151212	GGVAQTDVTSTPGFENFTAK
gene_212573	HLFTTAAEAIADNEHVC(+57.02)K
gene_356186	GEPIVSGDSMDELEYAGNMNAK
gene_203499	TVLEALNTDLVC(+57.02)DAINTAMR
gene_122113	TQSAFSEGGLIIGAGLEDLGK
gene_177461	LDYEMNLSTDENNDGVVVDR
gene_85726	ELLSFYDFDGDNTPIIR
gene_168138	VDYIGGDGQTEANITNR
gene_57128	TFGAMTATGQPESAIQK
gene_156924	TEGDTGSPEVQVAVLTAR
gene_448948	YVVMSAPSKDDTPMFVC(+57.02)GVNEK
gene_162717	ASEALEGLKGDNEDETTGIEIIK
gene_4736	AQAHEESDHADVLAQYVMK
gene_137388	SLGLTDEDLSGMYQYTK
gene_33960	NPAVFLLDEPLSNLDAK
gene_163548	LETPLWNTEVLSNNISDINTK
gene_101607	ELQAQSVEQLQAQLVDAK
gene_372819	EFGGSDTFATSQILAAAVNK
gene_179541	VPIDAASGYSYQFQNVGK
gene_266309	EVLGSDDPETVQAALADWDK
gene_2703	AVITGATGGIGGATAEALGR
gene_239175	VAADIEN(+.98)ATTTLN(+.98)GGTLGSTK
gene_71770	LIEVIAGC(+57.02)NTPAETVEK
gene_187823	AFAQVEGNTVALC(+57.02)DIK
gene_309081	FGDQMNNVAVTDGDKVEAEQR
gene_353919	YTGDMSFTSYAVN(+.98)GGDR
gene_323725	DISGLTHGIGWC(+57.02)APQQGAC(+57.02)K
gene_180745	MVGSAAAIYNLATGTVK
gene_117914	ADPTATANLQNAVLANYK
gene_44712	GFIDEAATAYNSGTYTSVDDAVK
gene_289376	LDGAVEDVEQQALVNATQYDGITVDSK
gene_85727	SLDFAEAGDNIGALLR
gene_462471	MGELSSDYFTTNPEVLEAIGGK
gene_67029	FGGTLANVPAAELGSIVIK
gene_403686	SGAHGSSDQVTFTAN(+.98)SYGTAYDTGMASK
gene_252325	VVVDYVPASNIISAPAALVNPK
gene_212027	NEITDLSGVSDSGAPVANTDIK
gene_104419	LIDQAEIIESGNMVAGPDGEK
gene_291881	YEGDMTITSYAVN(+.98)GDDR
gene_385795	EIIDASQLELVDQVVDIK
gene_139362	GTEVTAFNSDASGVSISGTAEK
gene_117299	TYGTADEAIAAGVNYAVK
gene_206470	SAAEDGYDISGAQIVDPATSEK
gene_19669	MDGYEETGAGNAGLNVGR
gene_197734	GN(+.98)GTYEGTPELASESININAK
gene_184081	INVNTEC(+57.02)QLSFADATR
gene_405460	ASNIGEVC(+57.02)QFAAAGK
gene_100144	AAGQEWLDTFAVGATN(+.98)GAATDK
gene_134624	GAAPSGASTGEFEALELR
gene_177495	SVDPLITENYAMFNANSK
gene_54466	GSPEEAPANVMTDN(+.98)GDGTYTK
gene_431101	SSLWDSQWASDQGPTGK
gene_122306	MWNETGSGYDASNPYAGR
gene_408566	LNQADSMIFSTENQLK
gene_459607	GIILQLGGNAENPEGYQLK
gene_363676	APELDAQLVAENVAQQLEK
gene_252345	GTAYVVN(+.98)GASGAQYDITVSADGK
gene_41189	LETSPEDIVGMQVSQGILTVR
gene_108487	VYAVNYDGSLVDPDGK
gene_460617	TPVFTAQGLLFDDR
gene_86233	SQTAFSEDGLPIGAGLDDLGK
gene_263488	NADC(+57.02)DGSNEVGANDAVVLLK
gene_289375	ALASHALSIFGDHSDVMAC(+57.02)R
gene_299137	VLDLIAHMASVNC(+57.02)
gene_199915	ALEGAAAGVQVINTSGQPGENAK
gene_85735	NIENDEQVTVLALQVSK
gene_363680	AAANATGYDVVLGTSSK
gene_323702	EVSYPSSDATYDFTIDTK
gene_21156	AIATEAAQNTLATVNK
gene_231780	EYAMQSEYADASEYMK
gene_167185	VPTPTGSTTILNAVVAK
gene_138658	GTQFVSNASC(+57.02)TTNC(+57.02)LAPIAK
gene_216587	TGAGPQIFAC(+57.02)DEAVK
gene_417450	AMAAAYGYDISEPATTAK
gene_189779	LVDAGETGTADLWSDDWK
gene_291047	DNHVDFAGGIHNAVSR
gene_66816	STLIADGTSNANISAASVSK
gene_286783	LLDGSLGGSQGTTEYGAK
gene_224179	LNQIGTVTETLDAIELATK
gene_78382	GANPADAGSWGMYAGYR
gene_255012	LLPVLIENMGGAYPELNVQK
gene_176827	VDEYYEC(+57.02)VAGATYAK
gene_261597	FIEAFSNDGPQDPAELDR
gene_425759	M(+15.99)VGSAAAIYNLATGTVK
gene_406433	EAC(+57.02)NSVYNALPAVVEK
gene_177442	TILEALNTDLVC(+57.02)DAINTAMR
gene_66818	TLLEALNTDLVC(+57.02)DAINTAMR
gene_359332	LEVVTPEENMGDVIGDLNK
gene_169338	NPAIILADGVIGQMMEK
gene_91664	FVYVDAVGNPEDFAAAGDELK
gene_111098	SQSAFSEDGLVVGAGLEDLGK
gene_227007	TDLIDDGTFDGYVAAFQK
gene_79248	VSYGTSGSDNIDASLWR
gene_408554	VADAFDQTNAPAQIK
gene_239704	AAIDSLGASDDAAAEDTDAK
gene_382946	GELYGVDLGGDVIPLPK
gene_163549	SSLWDSQWAADQGPTGK
gene_72519	EAPTIFNIGSTADC(+57.02)AEYDK
gene_157648	QLGSGYANEGGYYGITQDIK
gene_156749	VGGGDSFGGGLIYSLLTGK
gene_203498	HYAHVDC(+57.02)PGHADYVK
gene_415460	TGDDAGDGTTTATVLAQAIVAEGLK
gene_231781	LIFNNYVDGGDDPTAPQYTK
gene_35054	VGYGQTSNQAVDPYK
gene_231776	GSHEN(+.98)GDVFFQHR
gene_213139	EAPATTPTASTAIYPGEAGAK
gene_4519	AAASESFGYNEDPIVSSDVIGMR
gene_236630	DC(+57.02)ADGQFETGASAYEK
gene_81448	TPVQVEEAAGFVVNR
gene_262803	IC(+57.02)ESGGIVDLFSYC(+57.02)PVK
gene_249580	SLAIATFGDNTDPGNK
gene_363202	TWLYGADASDMSFLNK
gene_90377	EDLC(+57.02)ADC(+57.02)DLIVEAAFEDMK
gene_382818	TC(+57.02)DVDGNGVLDVIDATMLQK
gene_239533	DAEGTDVTTDFSYTNFIFK
gene_72966	GILTAEGAEIINEENWGLK
gene_130878	GFGGQFSAIWDANYTK
gene_370366	APQWTGGGVVFAPVPR
gene_231777	HTVSADDEAGTITVDGK
gene_88620	TDVYENLHAAGVVDPAK
gene_233002	SFQSTYWDAAQEGMK
gene_5771	AGAEDAQTDSTGATQYR
gene_338035	VAEAEAAGADFVGSDELVAK
gene_336599	AAANATGYDVVLGTGSK
gene_370710	YSISNTAEYGDYVTGPK
gene_373073	IIADGADEQAAVDGLIK
gene_90388	SFYVGEGVTQEDIHAK
gene_457734	MFSDMGLNSTGGLSNN(+.98)SN(+.98)GMPK
gene_291009	INSNASDLGLYAIDSK
gene_210863	VVAMC(+57.02)DSN(+.98)GYIYDPEGIK
gene_410392	APFVLNYTDDSC(+57.02)QEAMDAC(+57.02)K
gene_91665	LIADETDPSNADFFK
gene_126041	TLHPDNVAAGPASYGLTDSLGR
gene_35391	IGENLHTVEADDENNTITVDGK
gene_210858	AAGGSNYMYDINDAELNK
gene_333288	FSEEAIGHNALAAGFQGQR
gene_84556	VVVAEQNLGQFAGYLR
gene_19167	DAEADDMNWQTNTWMK
gene_162730	SQTAFSEN(+.98)GLPVGAGLDDLGK
gene_97042	NTNVPIMDGAQNSNSQSSR
gene_129426	VPTPTGSTTILTAVVEGNVTK
gene_295135	NTTYSSDVGNSTGSMPDAK
gene_179756	IGQAGEFDYSGSQALK
gene_37495	DAQQAVDLGAEGIGLC(+57.02)R
gene_168139	DITENEDGSYTIAGLTEGPNVVK
gene_363678	AIMIPDGANDTESIETGYVGER
gene_89146	SALGTGVDASGAVDSTPAGTNVDGK
gene_216054	SVDPLITENYAMFN(+.98)ANSK
gene_164631	AAAN(+.98)ATGYDVVLGTSSK
gene_134995	SGIMC(+57.02)TIHAYTGDQMTLDGPQR
gene_382817	ELSPLAPLHNPAGILGIEAAR
gene_371302	LLESAIANAENNYPEK
gene_48932	LSVFGDDYDTPDGSC(+57.02)IR
gene_377084	QPLLEFSGAC(+57.02)AGC(+57.02)GETPYAK
gene_266990	NVISALQSGGNTIHGVLK
gene_69926	NVISALQSGGNTLHGVLK
gene_20487	NVLSALQSGGNTIHGVLK
gene_109026	ALNLDAIHDTVHEMAK
gene_178072	FFEVYGFVGPQLSVAK
gene_210594	SLEFAQAGDNIGALLR
gene_360620	APAGTQYSSTYSTTK
gene_4581	ININTEC(+57.02)QLVFAEATR
gene_176841	YSGSSSLTLAEGDEVGR
gene_348512	TVSSHALNIFGDHSDVYAC(+57.02)R
gene_106206	VINTGQVC(+57.02)NC(+57.02)C(+57.02)ER
gene_200970	GAAAAAAEAAGADIVGDDELIAR
gene_173123	LPGFPIVLHGSSSVPQEEVETINK
gene_415515	NPDAMTDYLMAIVGAR
gene_292384	YTLTQSDNNASNLMFK
gene_444715	ISVYDQGLNETFQAK
gene_324419	NLEVGQEVITAGGIYGK
gene_166953	SLDFAEAGDNVGALLR
gene_158160	HTVEATEDSIIVDGK
gene_251641	DLGITDADLANQYQYTK
gene_58699	GADGDGDVDDIDEGTSAFYR
gene_434478	GESSDTDAGLSPGIEPR
gene_142398	IAGGFTDTSLTNPYGDGK
gene_347802	FFPAFVNESN(+.98)GAVNTEEGVR
gene_377120	MLDSAVAGDNIGALLR
gene_63858	LPIIVEDLGFLTPSVK
gene_276796	VVVTDTVGGGNTPVVPR
gene_4707	AVALTQTGSYFANVGEMTIK
gene_142348	ELLNEYDFDGDNTPIIR
gene_342232	FLQGVGALAAVYQLGTSTAK
gene_260834	SPVQVNEAAGFVVNR
gene_176382	ATGANAAGEALGNLYIK
gene_345267	AEAAQAAAETAQAGAEAAQK
gene_411147	NSSLIYSNDIGATIADMGFK
gene_53377	ASGSPTAGAYYYSN(+.98)GGSWR
gene_121484	MGYHVDYC(+57.02)PASELMEYHK
gene_100163	WDAIGAEYVVESTGLFLTK
gene_150306	VDSTDMFYNMYYQAR
gene_402083	LVDGTLGVLFSGN(+.98)TTWGDVK
gene_363675	SDYTYSSADYEGAAK
gene_367749	LLIESGYGDNEEQC(+57.02)K
gene_341775	ASFTEEQLSDNFQTLIGAINK
gene_167918	MGGALSNTPAADLGAIVIK
gene_58117	DMTSGC(+57.02)TAQAC(+57.02)NLR
gene_189551	C(+57.02)GMGGGTGTGAAPVVAK
gene_255581	ILELMQAVDDYIPTPTR
gene_131806	VPTLDVSVVDLTVNLAK
gene_222905	LMGEFLTNAQGEDVVAGVR
gene_269154	LEEEGKQPATGTPIILGITK
gene_127348	TPVQVNEAAGFVVNR
gene_391382	VDVPASWSNPEADPAPK
gene_162213	TDYVAGANIAGFEK
gene_149690	MFSDMGLN(+.98)STGGLSNNSN(+.98)GMPK
gene_63774	MAEQSC(+57.02)QMYGYEPSPK
gene_71532	IQQAGDISPTVVAGGMK
gene_12226	IIATDGVFSMDGNVAPLDK
gene_139360	LFDEGTFVELDQFVK
gene_438594	SPQWTGGGVVFAPTPR
gene_460629	MASDTETLGEVVVTAMGIK
gene_159363	FFDDPSTITEEEILR
gene_98700	ANVGDTTTLQGAVYGTGGNAIPK
gene_13357	TYGVEGQSIYVAPGK
gene_58663	VMELMDAVDTWIPLPPR
gene_130982	TESYHEGTIPLQTLR
gene_6503	TC(+57.02)LVSGSGNVAQYTVEK
gene_103710	SWYDNENSYTSQMVR
gene_266407	INPLIGNAGVSAVPDSAR
gene_397256	TMC(+57.02)EAN(+.98)GVDYNNPQETDWVK
gene_44140	VVC(+57.02)NC(+57.02)GNEFVTGSTK
gene_425483	NQLGTDFPSDPVEQLK
gene_64023	YIGADTDVPAGDIGTGAR
gene_82035	DAQLVAENIAQQLENR
gene_204657	LSEVFGTGTAAVISPVGHLK
gene_304916	DMYDALHGDIAYVASDLK
gene_190958	AAVEN(+.98)GWLAQDYQVGQTGK
gene_106870	SLEHVNIGTIGHVDHGK
gene_111031	TILEALNTDLVC(+57.02)DAINVAMR
gene_258899	YVTHDQTEAMTLGTR
gene_256981	VGDAMEIVGIKPDR
gene_180954	NDFGMNIIPALLR
gene_409677	STADEILAGTGVNPDIR
gene_234466	AEAPAATGAADAELVANITK
gene_261660	VVSWYDNEIGYSNK
gene_70781	ENYDSC(+57.02)GEISDVC(+57.02)IK
gene_255393	VSITGFTATGATDLQTAK
gene_189446	GSALGALN(+.98)GVAQWEDK
gene_373067	GDNEDETTGIEIIK
gene_31349	EDKVTLNDVQVLAHSR
gene_28675	SAQILANYLTGEEC(+57.02)QR
gene_93010	SDAPTLFQVN(+.98)GPVGLANWK
gene_302119	TAENTDYEATGIISYR
gene_47197	GIEDGTWEQGTAQYEK
gene_384717	AYVEGPLFGATVTAGR
gene_106402	EVALAQN(+.98)GTNMAIMQTGNDIQR
gene_21707	MAEESC(+57.02)ENYGYTPDPELHK
gene_450479	NTMAEYVSESVDEN(+.98)GNK
gene_93700	AGDGSYQEFLNNEAR
gene_214480	QLDEAQAGDNIGALLR
gene_271631	VNQIGSLTETLDAIEMAQR
gene_43111	GMNVTMEEANAYVQSK
gene_288814	SAGN(+.98)GPTSQTGSFATGYAPIK
gene_61986	IEQVAAVSANNDPTIGK
gene_336600	VNVN(+.98)GGAIALGHPVGASGAR
gene_460632	VNVN(+.98)GGAIAIGHPVGASGAR
gene_4724	EQVEEEANVLNIVSR
gene_874	MVDVSDDSLYTAWVGSNFK
gene_189785	VEVTMPEEYMGDVIGDINSR
gene_168168	VEVTMPEEYMGDVIGDLNSR
gene_229491	IIADGADEQAAVDGLVK
gene_429808	DC(+57.02)FYGAENAPVIVGGR
gene_166442	GEC(+57.02)WC(+57.02)EYVGAYR
gene_262139	WLTESSNFAYDQGGVPVLK
gene_425479	SIGNHNFDVLLGHENYSYK
gene_129423	IDMSNAGPYDQGLNESFQNAFK
gene_91235	MFSDMGLNSTGGLSNNSN(+.98)GMPK
gene_250470	LHQIMTGIHDGSAEVAER
gene_162188	VPTPTGSLTDFVAVLK
gene_395315	N(+.98)GVQVVAEGANMPSTPEAIDK
gene_52227	DVEAPTYDDAVNAQIEEVAAK
gene_16891	GWDSNWYGGNDYGDALLEDSK
gene_98707	TAESGVVVDAGTWENNER
gene_208651	N(+.98)GEPSAFSEYTGGSDSEMK
gene_143436	GVAAFVPEWNAENC(+57.02)IQC(+57.02)NK
gene_145632	FSTGIGYQYQDGAFGGPVK
gene_224530	DMTLQTQHNVNISGGTDR
gene_129424	YYDSDC(+57.02)NLGVLDGK
gene_90712	GIIDAILSGAINEAPTK
gene_45590	SADVDVSGDSTAADAPVFNTNIK
gene_111736	DAMEHPEKPEYANFTIR
gene_127315	IGIASQALGLGEGAVEEAIK
gene_54971	DGC(+57.02)SEGAC(+57.02)GAC(+57.02)TVIIDGK
gene_78964	EGHDAFGGDQTTMK
gene_410630	VNPLIGSAGVSAVPMAAR
gene_115494	TQADLDNHATQEGAQIGDC(+57.02)LYK
gene_58566	INVNTEC(+57.02)QLAFADATR
gene_363679	LLGPDTGFDSIGEFTTAK
gene_151108	LIGPDTGFDSIGEFTTAK
gene_71176	VGELSYEGLELINAK
gene_285898	VGELSYEGLELLNAK
gene_345474	ALESTSTDPNAPEYK
gene_373061	GSHEN(+.98)GDIFFQHR
gene_260838	TSC(+57.02)ADTLSVTGIHK
gene_256951	NIEFSNAESGAPTGLFTPR
gene_355212	VPAANLVGGEAGLGK
gene_159119	LDVELTAEDLHELAEQFK
gene_390384	ITVVGPEVDDMELGSK
gene_348432	AVVVLAGTVMEYQENDFAK
gene_360628	ALAAAPAIILADEPTGNLDSK
gene_119022	LGTNYDLFNYYGAPDADR
gene_241443	TGNTYVTEHVVGIGK
gene_22598	SEAPTLFQVN(+.98)GPVGLANWK
gene_35886	VSAGTAVLVDAGSGPVAAAEDK
gene_125000	MEGVSDIAGIDAAMK
gene_222085	QLEISDVDNLAYYIAR
gene_310727	TEENDGYEAVQVGFGDIR
gene_443183	AIAAGEADC(+57.02)GAC(+57.02)PVGGASVAAK
gene_213153	TPNDTGSPEVQIAILSAR
gene_209161	AYFADGSELDAENMK
gene_354678	SVYLEDMC(+57.02)TEGATGYVAQR
gene_444946	LINDGTATVEVLDTTSK
gene_208430	NIC(+57.02)VQNSTNYGDITAK
gene_4189	NDYEGNDSEINNIIDAYNK
gene_412079	DSGC(+57.02)HVIIGLYEGSK
gene_106417	IVDQPLVEVPQGTEGSK
gene_113780	APVVENEATLQQDLK
gene_379254	VTGVVTQQASGAPGEN(+.98)AR
gene_100143	AGDAAAALKPGEVLLLENLR
gene_353920	LTPGDNC(+57.02)SEEYYASDAFK
gene_292556	YTFEGTELEAAAAGK
gene_358832	DLVAC(+57.02)YEEFTDLVNTAK
gene_237343	DILNNADHNLLGQN(+.98)QTFTAK
gene_205530	LVAEQLSTNAQEPSEGPIK
gene_337574	ALEAPNDPEDPAYAC(+57.02)IK
gene_166408	IGAFGLTEPGAGTDAQGC(+57.02)QTK
gene_454987	LGAFGLTEPGAGTDAQGC(+57.02)QTK
gene_90389	ENLLEC(+57.02)EVLDSSILGGK
gene_246803	NTTYSSDVGN(+.98)STGSMPDAK
gene_302738	YSWGPEGGAPTIEEIPDSEK
gene_173630	VALAMQDYNNAAVYAGK
gene_151286	TLDYAEAGDNVGVLLR
gene_208680	GGITSC(+57.02)GN(+.98)SQNC(+57.02)VEAC(+57.02)PK
gene_322703	LIDPEC(+57.02)FTQEWSTYVSK
gene_24632	SENYFGNNTSFDAYDWSR
gene_455569	LNVN(+.98)GGAIALGHPVGASGAR
gene_287833	FYYYNN(+.98)GTTLGQFTIR
gene_310740	VYAHTYAVAGDPDYK
gene_314289	MEGVSDIAGIDTAMK
gene_14691	TDHMNQLYGDAANVN(+.98)GR
gene_71777	VVDTSMGMTPLAGLMMGTR
gene_332860	MVFVAGGVGTAPVYPQVK
gene_42668	LAAEFAEELDNLGVR
gene_33035	IVAALEDTDNLSQDTAEK
gene_124436	SFYVGNAITQDDIK
gene_236631	LAGSAAAIYNLATANVK
gene_373068	LTLDVYTN(+.98)GTLDPDEAVSLAAK
gene_76321	DVAYMAGLQIGQQVGGR
gene_129425	SVEGLGQADPIGNNDTAEGR
gene_258391	HVPVYVTEDMVGHK
gene_164468	FVTC(+57.02)GMGGGTGTGAAPVVAK
gene_142346	NTVYYVTDVVQQGQYIK
gene_102402	ASIGSQGNDNIGDFLYTDR
gene_62489	AEEQGFEVFTAAEAAK
gene_291991	SQFEASGDFDSVDC(+57.02)QIAGLGR
gene_208682	MGLSAPFDTFTGDYESK
gene_50432	AN(+.98)GLESLDAC(+57.02)NEMLLAK
gene_260067	AYNNLGELAFAAGDAAK
gene_45607	DC(+57.02)AGC(+57.02)GNC(+57.02)ADIC(+57.02)PAPK
gene_452331	AAGATVVSVTHAAGSALTK
gene_77842	SLIHNMVVGVSEGYTK
gene_70388	TALNVQADGTEPVPAEK
gene_424497	ADIGLTDADLAGQYQYTK
gene_377116	FYEEGVLTHEVGR
gene_400376	ELAADLNTEVTAVLLGSNVK
gene_412511	AEIEGEMGDSHVGLQAR
gene_236244	IMELMDTVDSYIPDPQR
gene_327605	SDTEMLDDVVVVAYGTAK
gene_348532	DLLSQTANAEEMTDSQVADIK
gene_71028	EHSMVAPDAPVVLK
gene_208650	YFEVGSC(+57.02)SNLGDAQAR
gene_289476	LIAEAGEDNTDNTNFTAEQQK
gene_377082	VGAVDAVPQEWASPLDVFEHVYK
gene_434829	TLHPDNMAAGPASYGMTDTMGR
gene_55228	TEITGADWGTNNFSTFK
gene_200488	YLN(+.98)GEGVTGEDIFDDQVGLK
gene_224188	VSVEGQTVGSDDC(+57.02)TLK
gene_278519	VFYQEDC(+57.02)DLSLLYGK
gene_123403	TLIHNMIIGVTEGYEK
gene_260071	EAC(+57.02)NPAYEALPAVVEK
gene_74532	AQLENTDDVAAAAYLGTVIGK
gene_168994	ELLSEYDFPGDDTPIIR
gene_459281	TQSAFSDDGLAVGAGLEDLGK
gene_362748	IETSPEDLAGMAVAEGILTAR
gene_84454	SVVSYGGVQAGYLEK
gene_258385	IYSGGLGILAGDYLK
gene_276880	ASNAGGVATSALEMSQNSQR
gene_295145	NPLEQGYVTGYGEHPTK
gene_175953	TNDVAGDGTTTATVLAESIYR
gene_239209	QYSVTNNN(+.98)GDFSVVETYR
gene_158303	GNLIADITDVLSMTVPGESK
gene_84474	ASSASIGMTQGDGK
gene_123480	AAVQEGVVAGGGTAPINAIPAVR
gene_426067	AGVDPSTLTSPDAIQK
gene_71014	VTWGDDYSIC(+57.02)C(+57.02)C(+57.02)VSATQTGK
gene_15654	DDSFYSQLSNSDLR
gene_382798	GAPIVIAGGYGMGSK
gene_214062	AVNAGGVGVSALEMAQNSER
gene_208678	ESLDTYYDELGTTLGEALIAPTK
gene_45608	FAELLGDC(+57.02)VWDTK
gene_30287	TGNAITWTASGTGTAGATK
gene_142322	TVYSNDGGSWNTIASTEK
gene_267932	TVLEALNTDLVC(+57.02)DAIN(+.98)TAMR
gene_316494	VVYGDTVDDLENPVIDAVK
gene_109766	YN(+.98)GGTYN(+.98)GGTVSYTDVSK
gene_91666	SFVAGADIGSMSTMTK
gene_307786	MSYATSDENIIEAMR
gene_213142	TATTEQAQEVC(+57.02)AGIR
gene_41193	ELGVFGNDYDTPDGTGVR
gene_19169	LTANQQAAVMAAAADTQK
gene_151172	QISC(+57.02)YGNDSYGGMSGR
gene_227943	AMDDSTFGVGTSLYR
gene_382961	HGIGIIDIVENR
gene_319122	VQETC(+57.02)ANEFINAAPK
gene_122146	LETPLWNTEVLSN(+.98)NISDINTK
gene_230312	VMIHQPMGGAQGQASDIEITAR
gene_101820	NDYNSNVVQAYFDQK
gene_244044	APEGTGIIAGGPAR
gene_244065	ITGQDSDSPTLTFNTINR
gene_465543	GTN(+.98)GHIAIGC(+57.02)NNVDR
gene_266219	AAVAESKPIGITGALNF
gene_28332	NAGVVGMGGAGFPTHVK
gene_295148	AEAQGFEVYTAAEAAK
gene_137217	DLLAQTANAEMTDAQIADIK
gene_69562	ATTTSGSTTTEQAGTGLLK
gene_229245	YIADNNIQLYTINAIDK
gene_32354	YGAGAVLLKPAAPGTGMIAGGPVR
gene_445712	FADTDAYNVGDLVK
gene_376411	YAGEAASEQDLSNWPDADK
gene_32619	MFSDMGLNSTGGLSN(+.98)NSN(+.98)GMPK
gene_263903	LLDEAQPGDNIGALLR
gene_55231	YLVDSVGETNMAIMEGIK
gene_453405	YAVGQFNINNLEWTK
gene_347197	DVLGANAC(+57.02)PVVIPIGAEESFK
gene_337043	IFVDNVLGTMFSGNWGGDDGVK
gene_33976	ELLSEYDFPGDDIPVIQGSALK
gene_401679	YANTDEIGDAQVAEIK
gene_43269	GYANEGHDSAHPDYADIGK
gene_343317	TSVDWC(+57.02)FSTMPSEEWK
gene_114703	LFIYQIPDKELNANSEITDKNE
gene_45528	FDDEIVPVPVK
gene_420734	YMEETLYNEVIPTLSLSK
gene_401278	GTLIDGTQFDSSYDR
gene_145137	MGAQAFENLGDTSNDFVR
gene_206485	YGSLFDATQTMVAK
gene_26249	SGETEDATIADIAVATNSGQIK
gene_458064	AFAQVDGYEVALC(+57.02)DIK
gene_159872	AASQGVEGSGWGILGVDPISK
gene_382791	LQEATDALEGFGTIYK
gene_142436	AANLDAIHDTVHEMAR
gene_329098	YIGADVDVPAGDIGTGAR
gene_414809	YTEGSYAENELAILQER
gene_86506	ANVDASGFDNALQVENR
gene_209249	DSTNPLITIANQYVADGK
gene_165279	VTSQSSEDTYQSLSK
gene_96527	KAELGVDGAFTSAGMDGSSDWR
gene_355975	ELNEALGNLYVAQGQYDR
gene_425760	N(+.98)GDGSPVEC(+57.02)VIADSTIGR
gene_442839	SHAVESMEEALK
gene_461323	YEYADSVEAGEN(+.98)SITVN(+.98)GK
gene_350369	VLGIGDASGMLPIDPATK
gene_69249	SSLEIGDQVTTIGGVIGR
gene_425481	KGTAYVVN(+.98)GASGAQYDITVSADGK
gene_215512	GMGTC(+57.02)C(+57.02)VSGC(+57.02)GNDNEVK
gene_326761	VAADIENATTTLNGGTLGSTK
gene_313858	YFGEQETQDVSNAALAK
gene_350472	SGAHGSSDQVTFTANSYGTAYDTGMASK
gene_308825	NYTPYEGDESFLAGPTDSTK
gene_18284	VTGVVTQQASGAPGENAR
gene_13241	IGIASQALGLAEGALER
gene_127625	IGIASQALGIAEGALER
gene_62798	SC(+57.02)GAGIDGSWNTVADK
gene_35997	VC(+57.02)NLDTC(+57.02)PVGVATQNPELR
gene_377086	NIAAESGGYSIFTGVGER
gene_118784	MAVADTGIGISEANMSK
gene_132462	EEC(+57.02)FDQIGLKPSIK
gene_360618	SAGTYALTTETADGLVASAYDVK
gene_205195	IALEEGADAIC(+57.02)HGATGK
gene_307183	SVDPLITENYAMFNAN(+.98)SK
gene_246968	ELGLTDAELTTLTANLSK
gene_94347	TC(+57.02)FAGATTGQQLLYALDEQVR
gene_33682	LIEVIAGLNTPDEMVEK
gene_200968	APSMEDYQAFLDGEVR
gene_321096	TSNYDTDVFQPILK
gene_415472	TSNYDTDVFQPIIK
gene_444334	TSNYDTDVFQPLIK
gene_14726	SLVESTDAENMTDAQVDEIK
gene_48939	SPQWTGGGVVFAPVPR
gene_72252	TEESEANYTELTTTYSTAK
gene_447167	HC(+57.02)QAYFSYDSK
gene_91718	SGAENKPAELEAYAVVK
gene_124718	YESDDFTYQDLIDEVHAK
gene_206472	HIGADTDVPAGDIGTGAR
gene_248435	TALDENDEVC(+57.02)GYQFVK
gene_39026	IGC(+57.02)GEGHC(+57.02)GAC(+57.02)NVIMN(+.98)GK
gene_21155	EVIN(+.98)GGSNVQYGEGQVTGR
gene_45972	ADHSHDDEVC(+57.02)GWIADK
gene_364858	DSNHWPNDTAYIADK
gene_21881	VPGNTVENFEDIDKAPEER
gene_164812	SWYDN(+.98)ENSYTSQMVR
gene_185829	DC(+57.02)TMEMLQEAK
gene_160054	LTTDDSGEAVNPVLAER
gene_129421	DFGAVETEGYTSYDDEK
gene_37361	TC(+57.02)EETQPIC(+57.02)FENAK
gene_125123	DGSEVTSETAANYAAAVLNR
gene_52218	GSALGALN(+.98)GVPQWEDK
gene_71533	VPWVDDN(+.98)GQVQVNR
gene_52493	TFATGIAGFSHVVDSLSAIK
gene_48889	GITVSGVC(+57.02)C(+57.02)TSNEVAMR
gene_45537	INVNTEC(+57.02)QLVFAEATR
gene_52229	MDILGANFYGAVEQIK
gene_290522	GPVASIC(+57.02)YQGLMR
gene_131708	LDYAASGGIHAPEGVVK
gene_210288	NIFDLYITDSTC(+57.02)APTDLANK
gene_396688	YSWGPEGGAPTIEEIPDSEKEK
gene_181131	VDGTDDTNALSAIDAIK
gene_307780	LNQADSMIFTTENQLK
gene_327572	YGMEGNYVAGANIAGFEK
gene_244067	LYTEGEGC(+57.02)PSLIC(+57.02)VEQDYTGK
gene_292368	GVNPDEVVAVGAAVQGAVLTDEIK
gene_333292	DYLYGQGFTEIHTPK
gene_45666	EDTSTENILQLEVLR
gene_87207	VHSVAEIVLVNHDK
gene_200422	HVVDIMC(+57.02)TIPEAIK
gene_354447	GEGAMDAANILKPALAR
gene_437512	DQMPEVYDQFVEIATR
gene_91985	VGTSSLNTSLNYADIR
gene_210795	TATAEQAQEIHAFIR
gene_14693	TNDVAGDGTTTATVLAQAMINEGMK
gene_346593	APTDNDMGAGLQNR
gene_26248	VPTPTGSTTILN(+.98)AVVAK
gene_190585	INSVLNSYGIASIEEAEK
gene_355665	VPLAEMFGYVTALR
gene_55251	EVC(+57.02)LLNQEDIMDGK
gene_444197	HLVEVPMDENSSVPHDFIGK
gene_304398	AFIDEASTAYNSGTYK
gene_24055	NLVDAENSLEEGTAPSGFAVTGK
gene_434691	VEGSETIESDSSAPDGK
gene_57966	FLEQQVVDKQEFMEENDR
gene_209560	TPVAWNFSTMPSENWK
gene_376992	GITEPTPTFSAC(+57.02)FGQAFLELHPTK
gene_429428	NADFVALTQAILDAAVANR
gene_300583	EALGEENVGVAALPTINIGGK
gene_73596	AADVETLGDLVQFNK
gene_355974	SNTDTGSAEAQIALFSYR
gene_24468	AC(+57.02)GIESGSGVPNK
gene_235628	AGTPLSDGAITPADILAIK
gene_435942	TVLLELFGAGSSVENLK
gene_40995	YMDGHGAAVGGAIVDSGK
gene_72644	AHSIAAQGGINAAK
gene_21669	NC(+57.02)VIIDDIVDTAGSLC(+57.02)EGAK
gene_3917	DSTYQTQIESQVATADLVK
gene_454461	EMC(+57.02)NMEAVEEFR
gene_331394	VVTMSDSDGYIYDPDGIDR
gene_178496	SLIRPELADELYDR
gene_178071	SIAQFQNTQFELAEMK
gene_83982	DDEVIDNMQQALDR
gene_251979	LETPLWNTEVLSNNISDIN(+.98)TK
gene_60529	TGAYYDGC(+57.02)VYAYNSK
gene_212240	AYIDGQQPGITSELVSTNK
gene_37905	AVVVLAGTVMEYQEN(+.98)DFAK
gene_302120	LAAVLEEIADLEAQTAK
gene_438642	SFYVGEDVQQEDIK
gene_266308	DVLGTDDPDKVQEALSTWDK
gene_44380	DFIEQGGVSTDLIC(+57.02)WK
gene_377112	EGSEVIKNDYEGNDSEINNIIDAYNK
gene_407303	AAANESFGYNEDEIVSSDIVGMR
gene_417038	DIGLTDSDLAGQYQYTK
gene_71179	IYAFPDANNC(+57.02)PWGELK
gene_180958	ISGGTVAFGSDEFK
gene_301803	VIQASQALYNNASDDEK
gene_61514	NDEGADLTQDPMAMQR
gene_354227	ALNLDAIHDTVHEM(+15.99)AK
gene_210865	NIPVMPGIVTPSELAQAVK
gene_328894	GLTAAIEAADQMC(+57.02)K
gene_372814	IAETQC(+57.02)VNC(+57.02)GQC(+57.02)R
gene_262796	IYYQSDC(+57.02)NLSLLDGK
gene_75043	TVADEIQAHASDLGVK
gene_74069	DATGTTGYANLIFSEINSDPSK
gene_84660	NFMDENFLLQTETAQK
gene_71012	LEQATLEMLGTC(+57.02)DK
gene_208679	GGSLEQAEGGEGGSTYGK
gene_339016	N(+.98)GPDGNYYGATEDATYSYGR
gene_92145	IAELAVGDAC(+57.02)TGSNPR
gene_299128	HFDGTTGSVYASPGR
gene_363681	LVYYGDVTGDDMQAVSSTK
gene_164824	HTVESTEDSIIVDGK
gene_235729	TDEDDPSNELYPEGIR
gene_48940	IVHAYVPLAEMFGYSTDLR
gene_59040	AEMGLHDEDISKEEILK
gene_78367	ISANASN(+.98)GVLTIDLPK
gene_69721	AEAMLQDGAAYAYDSTNPLK
gene_200962	AVTLSGPDGYIYDPDGVVTEEK
gene_390387	VSYGTQGN(+.98)SGIGDYNHR
gene_443189	EAGADYVGLDEYIEK
gene_339011	VGSTSATSYDVTGLTVGTK
gene_382211	LGAFGLTEPGAGTDAQGQQTK
gene_83052	IGAFGLTEPGAGTDAQGQQTK
gene_178600	LDYEM(+15.99)NLSTDENNDGVVVDR
gene_398510	TIIDASQLELNDNVVSIK
gene_86739	TLHPDNVAAGPASYGLTDSMGR
gene_406306	LIDQAEIIESGN(+.98)MVAGPDGEK
gene_436943	TDYGQEEAIAVFGHDPR
gene_269196	LYLITDFGAVSEGDPVQNTK
gene_88641	DWDSVLAAIGHGGLK
gene_21926	VSYTDPDTGATSFQDGAR
gene_102404	VVLALTHIQDGVVK
gene_356289	GGMTSHAAVVAR
gene_300556	GPEYFVEAAALVLK
gene_300554	AEAEALEASGHPLK
gene_425478	LSYFLTDIDTESK
gene_124434	IYDEEGNTVYDFGDGTYSTR
gene_125661	EVAPIDILVNNAGIIK
gene_260389	EATDYLMAN(+.98)GVTFMPGK
gene_3163	VLNIWC(+57.02)WNDEFQSR
gene_16560	FGTLYNAAGGILPVSK
gene_9120	EYQTC(+57.02)NQYITGAELK
gene_367237	NAVTQANDYLTN(+.98)GTTGLEEK
gene_268988	TEGDTGSPEVQVALLTAR
gene_390030	TEGDTGSPEVQVAILTAR
gene_466025	TSLWSDQWAADQGPAGK
gene_243854	EIAWDDADPAASSVGFIK
gene_133984	ANC(+57.02)GC(+57.02)GVMTNDVIQLR
gene_150307	SISDDYAESVAVLN(+.98)GMGVFK
gene_83482	ANC(+57.02)GDGNMFDDVIR
gene_155936	AAVAAMNN(+.98)GDVVLLQNTR
gene_196217	VVVDSGDSQNLQPGQIVTAR
gene_197723	YSEDDHSVDYK
gene_201369	SWYDNENSYTSQM(+15.99)VR
gene_366717	AIAEMAGTTYGQDNQK
gene_222084	HTIN(+.98)GDFNLVSVDEVEALAGGDASGR
gene_252286	AGMQDSEC(+57.02)IIAVNK
gene_20442	IAQLEQANNQLYLR
gene_227191	GTHWDDKAETVTVYNSK
gene_96035	VALIGC(+57.02)GSIADNTYLPR
gene_162290	DGHVDEC(+57.02)PQDQELHVIR
gene_73572	EANLSGAGYLGAYPTVK
gene_169464	VPWVDDNGQVQVNR
gene_41469	GAIAPSIFGNISDHR
gene_38142	TPLEEHLVEGALYAAGR
gene_390386	QAIAESWPNSLDDTC(+57.02)AR
gene_84551	TDVGAIYC(+57.02)SGQGGDQGTR
gene_391687	TGNEAQISIDSNSKPDYR
gene_35980	MGMTAENVC(+57.02)TNETYQK
gene_386402	VQDVQVLNQTTNTYEPIDPAK
gene_327584	YEGMTGSASVTIPALK
gene_445953	DGNPVASFTVDSYNTIVSPK
gene_238653	GGTNFDGSGSPLILVDGQVR
gene_376960	ADLIVLVSHSGIDGDPEK
gene_305601	LVYSPLN(+.98)GSGLVPVTQVLK
gene_397432	TLIHNMVVGVTDGYEK
gene_130839	DDTQQLGEVVVTALGLK
gene_187017	YYDVILKPVVTEK
gene_432776	DGIVTAGNSSAINDGAAALVIMSEEK
gene_26969	YADVTVNEAVADVDGN(+.98)GK
gene_40398	IVAPFGGDKNDTTANFWYAGGK
gene_322872	KLTDSEVFGFAQINSEHC(+57.02)R
gene_390398	DVDEAMMAYQTGVIQLHSK
gene_20310	LALYGDDDMGFGNK
gene_120369	DGGDAMSTINPDDIAQITLLK
gene_300386	ITQVTDGETTEVAVDSSK
gene_242799	ILVNTPSSQGGIGDLYNFK
gene_382797	VWSDADIATYEEHK
gene_432744	AGTSNTLAADSSSGAGSVDANTIK
gene_62182	VPVSEVYEQILSDIDK
gene_329043	GAGTMLQGDDVAAQLAGILAK
gene_159049	NNSGTYEFTLNDVEGAAK
gene_19932	QFNTNVITLVSNSFQK
gene_244056	LQTAGVIAQAAYADDISK
gene_367235	DYIHVVDLAVGHVK
gene_6711	AAC(+57.02)NEWLETYGC(+57.02)GATN(+.98)GTATDK
gene_194428	ASFTEEQLADNFQTLIDAINK
gene_151146	ISQFQNTQFQLADMHTR
gene_432487	LSQFQNTQFQLADMHTR
gene_31766	SWYDNEN(+.98)SYTSQMVR
gene_302139	AHC(+57.02)STVGVTDHIK
gene_284439	VMYQNSGAEANEAMIK
gene_111916	LDYAASGGIHSPEGVVK
gene_410956	TEFDVELTEVGPNK
gene_161595	AGDTGSPEVQIAILTER
gene_394924	IISDFEYQSAVDQLLSAK
gene_225305	TDMENLVDEIAAEVKE
gene_178599	NLDTLLHPQFDAK
gene_359331	AEC(+57.02)VIINAVEC(+57.02)EPYLTADHR
gene_42670	YC(+57.02)VQWALDNC(+57.02)YDDVK
gene_265954	ADEAEAAGADFVGGEELIPK
gene_205247	ATGGTVGTATYGEQVK
gene_91986	ELAVQSAN(+.98)GTYQDDTDR
gene_425480	LLDQGEAGDNVGLLLR
gene_337194	VAVFGAGTMGSGIAQVFAAK
gene_277721	ILEPIYDVEVFVPSDK
gene_87050	AEIGDHDENISYEQSIAHLEK
gene_349358	LTEAEAQELIDHFTMK
gene_143984	FAGALDTYTIEGLMQDGK
gene_432760	SDMNWDSMDTNVLEHWQK
gene_308786	AAEAAGAQEVGDDDLIAK
gene_64022	AETHNFPTTVEPFN(+.98)GASTGTGGEIR
gene_388862	GTEEVDYETTPLTAGAYK
gene_307268	DNWEEMGLNYGSSTPATNLAIK
gene_282360	YAVEHLPEQYSEAEYGR
gene_210852	IDNSAAHTTNIGQSYSTR
gene_349012	ADQVDDPELLELVEMEVR
gene_86896	IYPVYNNAQAEYDMK
gene_162286	ELFANPDVDGGLIGGAALK
gene_268985	FGYGFVQGVDAAAAAK
gene_35053	GYEDGSFKPEGNITR
gene_382952	SC(+57.02)TIVGDDPFAQTITDYQNAGK
gene_382775	IPFGFNYIDADLDVTHDNDK
gene_374716	ILLC(+57.02)EDDENLGMLLR
gene_178537	TC(+57.02)LISGSGNVAQYTAEK
gene_117976	IAQLEQANNQLFIR
gene_19898	YGAGSTMYGDGLTSNK
gene_260390	IAVGDSDFYVSDPATGK
gene_44381	LALMEGPDFPVALGVIR
gene_250215	NYTDASC(+57.02)QEAMDAC(+57.02)DALNK
gene_167128	NNQLDTDVVIQDSTSQQK
gene_420844	FGAGEVLMKPAAPGTGVIAGGPVR
gene_267600	ADSQALSPIYLIQAGQLFEK
gene_50403	EVELADAFQNTGAQLVK
gene_146882	NSEVQSGVTSVAGYEK
gene_286493	GTDTTIGVVEGMQFDR
gene_251643	ETLLDAQAHPENYK
gene_455565	VAGVEISGSDGGLFGGTK
gene_265636	LAEVSNAIIDQC(+57.02)VAQGVPFAR
gene_342219	GAPLDIEVANVVASVMK
gene_233163	VGEHELAIPAAK
gene_438611	LDDMTEQAFDDQC(+57.02)TGANPR
gene_238598	YAIWDTQSQPWVTDDGSK
gene_312093	GSSENQFSGMEN(+.98)GYPQGK
gene_340990	EAAAQLAELALADEANIVADK
gene_307077	TFGSIENPLLVSVR
gene_418583	TLASYADC(+57.02)YINDAFGTAHR
gene_45538	GEYEGLDQGDYSKPAAEQPTGSLSK
gene_141876	NLGDGFAMFDGAELIK
gene_179433	GHVTVDEINAAMK
gene_60635	IVVETADAEIAAANADIK
gene_127593	FFDGNPQDNYPDQLEK
gene_273414	SDITDMGDILLGNASGR
gene_278488	YGLYYQGLAVSVAENHK
gene_133892	YKGEEDLTISETVK
gene_251317	AYNDFSQFVAQNTTMDK
gene_455671	TESLHGAGSPQAQR
gene_302733	LIVDLIYQSGFAGMR
gene_45589	VGSGC(+57.02)TATVVDLGNR
gene_284304	ADIDYGFAEANTTYGK
gene_449182	EDKVTLN(+.98)DVQVLAHSR
gene_63504	VDGADDTNALNAIDTIK
gene_421317	ILELMHTIDEYVPDPER
gene_21922	IASVANC(+57.02)YEC(+57.02)YGIIYNK
gene_13242	SDEELAELFKPVLK
gene_104246	YVNFGEEDQVTADDEAGTITVK
gene_270007	ADIDYC(+57.02)HAEALTK
gene_100039	DLPLEEVEIETPITMAK
gene_445857	FFENNLNVSETSR
gene_76144	VNANSSDLGLYTIDAK
gene_169330	SSLWDSTWAADQGPSGK
gene_137173	SVGVESFQDEAGNIIYR
gene_208677	ALLHNVEMAEVFAK
gene_134433	LHDIAANAILDAC(+57.02)TGSNPR
gene_108208	SSVGDIYAGNDIMSEYSK
gene_384918	IADC(+57.02)DDVLANQTSVETK
gene_33036	EQVEEEATVQGILDK
gene_44388	NVIALAAGMADGLGYGDNTK
gene_70494	LATTFIYVTHDQTEAMTMGDR
gene_354295	DNTYVTEHVVGIAK
gene_429807	IAMGDC(+57.02)AVNIDYTDTIDK
gene_165426	ESVQALIDC(+57.02)MQEFEK
gene_40882	ELVEGENADPDYFGR
gene_242779	SYN(+.98)GTDYTYYGPADC(+57.02)EIK
gene_258293	DDQPAGVIAIDSIYTPVER
gene_319072	TVSNYSTSDSGNSSSYSN(+.98)LTR
gene_136366	TFESHPIDQAGADHGIK
gene_40883	HSSDEEPFSALAFK
gene_151134	HVNTDINANVNQK
gene_237342	EEYGIEPAAAAVAVAAGPAAGAAAAEEK
gene_46058	ALFDVLDTNVPGLPQAER
gene_22671	VTIEYVYGTGAPDDAK
gene_336611	SFYVGEGITQEDIK
gene_74065	TSQDILAATGINPDTR
gene_286789	AAKPAGAGAAATAAEIK
gene_59467	EDVQC(+57.02)SITGNSTNPVR
gene_133127	ENC(+57.02)DELSPGVNQLVR
gene_177191	NYDGETDNTPVEVSANK
gene_144465	ELLNEYDFPGDDTPIIQGSALK
gene_289385	STGAQ(+.98)YVILGHSER
gene_18294	DFLLDMSDAGAQVHFK
gene_263510	IMELMDTIDSYIPDPQR
gene_28680	EIEAMEADGTFDVLPK
gene_168996	EGGHTVGSGVVSK
gene_300149	DLGDAQAEVVHSLAK
gene_343685	AAGVQILNTSGAPGEGAK
gene_260072	AQELVTQHEIMQK
gene_395916	SQEAVQQAVNVTQAR
gene_217187	TDALDSLGNTTAATGK
gene_236636	FIGGASSGFDAGTIILR
gene_159076	YFATGIAGMSVVADSLSAIK
gene_273409	LAVDANDEVIGYQFVK
gene_282297	FSAMLDQLGIDQPAWK
gene_268981	EAADEAMDSATC(+57.02)IGC(+57.02)GAC(+57.02)VAAC(+57.02)K
gene_297417	GIELAEQLAAALGGGVVGASR
gene_30802	IAMGDC(+57.02)AVNIDYTDTVDK
gene_450668	STQEAVEFAVAASALK
gene_196002	VIYSTQYDMIQGEDK
gene_364473	YSDGVVYLDANPSYFDGAPK
gene_50407	FDDNAC(+57.02)VLLNNAGEIR
gene_36842	FDDNAC(+57.02)VLLNNAGELR
gene_55026	AYWDDGAQVLAPHDK
gene_204659	YYADFGAALIHSAK
gene_10596	DFGAEESEGYVTYNDEINEK
gene_66794	GN(+.98)NETSESAHAALK
gene_228418	LEHTINNLDTNAENTQAAESR
gene_113801	DHTTTYTGAPAPEN(+.98)GR
gene_442670	AESELTGGAMHYAER
gene_177969	LVGPVGEC(+57.02)EIEC(+57.02)GVIAAK
gene_171621	VLN(+.98)GEMTMEEYPIQK
gene_465542	LGDSGALVVTTTGEVGNVTK
gene_314298	DGAFKDEIVPVVIK
gene_342065	TDQVDDPELLELVEMEIR
gene_302660	VIVSGSGNVAQYC(+57.02)AQK
gene_228651	TDGSAGHDATFADTDYFLLR
gene_251020	MGADFFGSC(+57.02)NQLITK
gene_319217	YIGADMDVPAGDIGVGGR
gene_13467	YLTGFEVLNPELVIC(+57.02)HLDSK
gene_322484	LDEALLNQDSAADDSK
gene_178596	LLDEGQAGDNIGALLR
gene_311128	AIINNMYGGTFTDAAHTK
gene_251831	GTSDQMGGIVSAVYGAK
gene_106442	VIGAEGAIGGTYGVMPELYLK
gene_435875	FVGAEAGEAWPAGTELSLK
gene_168845	ENVDISITGNSTNPTR
gene_464689	DDTQLLGEVVVTALGLK
gene_120733	ALMSMEGVDFSPLFDSLK
gene_180681	VMGGGFGGC(+57.02)TINLVK
gene_141518	YTLGYDAEQAAALANK
gene_305774	IVAALLENNQTPEGIR
gene_155923	AFDEFSLEEIPAATVVTK
gene_57489	LEGDEATGAQIVYR
gene_438684	IAPGTANDDTLLYGVEVK
gene_299718	MDELGFGNC(+57.02)TNTGAC(+57.02)AAQC(+57.02)PK
gene_405907	KPLLEFSGAC(+57.02)AGC(+57.02)GETPYAK
gene_358916	SLIRPELADELYDK
gene_74699	TDFNSSVVVVQPIEK
gene_21218	ATGSASFNQTLSEK
gene_87498	SELVDTMVNDALWDATGFNK
gene_279720	SNFSEIQNLADFSN(+.98)GK
gene_410959	TFSN(+.98)NVSAPWVNDNK
gene_145140	GAWLEYETDANDIFYVK
gene_97043	FGDDSSVMTIPENK
gene_83600	VPTPTGSTTILTAVVK
gene_187566	FYAC(+57.02)DATNEEQVNETFAK
gene_175307	SMVEAVGSLVKPETVK
gene_218566	WTINANENNNYQNK
gene_245687	C(+57.02)PDC(+57.02)YGTGYISSK
gene_200971	ELVDDLPN(+.98)GLTLTDFGGAK
gene_465087	GANPADAGSWGM(+15.99)YAGYR
gene_196055	NEAGTTTVAAN(+.98)SQYLGIR
gene_395905	DAQNAVDMGAEGIGLC(+57.02)R
gene_102654	NNVESISNSEYSVDYIR
gene_71760	AIGQFQNTQFQLADMATK
gene_415461	FASYELVPTDVQEK
gene_180176	IGGATYQVPIEVR
gene_204660	HIETPDDGDYASDYWK
gene_149691	AQLAGIAASHAGASGK
gene_287167	YMN(+.98)GAATNPEFDVVAR
gene_195120	TLFVGTDEAAGTVSVAK
gene_127603	TAGLDDSIIPMLPIK
gene_177416	MAQQAASTYGYEVNEK
gene_18036	LTNVGN(+.98)GIC(+57.02)NLGYEMQGNVGQLGK
gene_461711	DMIGPAPVLGSMLGTDAPK
gene_84560	GLVEGLGVSAAHAAGNK
gene_349871	GQMLTGWVGGEWDAADNSYDYK
gene_240213	NNQMETDVDIQGSTSQQK
gene_238597	ELGLNSETATVFNLK
gene_118851	QMFGAEGFEIVAINDLTSPK
gene_19158	ADLPDLELADFPTADK
gene_36934	IYESDPFQHLDQIGVGK
gene_252639	IMELMDAVDSWIPDPQR
gene_234465	AIHDFINDEPDDVK
gene_17476	MVSLQGAEIGSIPLNEVAGK
gene_373463	NPQVFLLDEPLSNLDAK
gene_142349	STGPYSLVTQQPLGGK
gene_169467	SNRPTDEAN(+.98)GC(+57.02)GYEVNEVLR
gene_324928	FHDQEC(+57.02)QYTLQLR
gene_465095	MVGSAAAIYN(+.98)LATGTVK
gene_377115	AAEAAYTGTQAPVEEMR
gene_344128	SALSDSGLQISQIDK
gene_314295	EFEPDWIVAMGGGSPIDAAK
gene_30176	AEAAYEPTGVEVNQVGYYPN(+.98)GK
gene_123394	IIVVGVGGAGNNAVNR
gene_66821	AAEVSGDFAALMDLC(+57.02)NK
gene_122119	AADPEIAGYSSNADVQR
gene_182014	SYAVSFLLQDESATLNDK
gene_372680	LNVNEPVEIVGLSEEK
gene_12979	LADYAITEAGFGADLGAEK
gene_290520	GAFTSAGMDSSSDWR
gene_425060	NTVGVLFDGAYKPGDLGSAWLTGVK
gene_341341	DILN(+.98)NADHNLLGQNQTFTAK
gene_363641	MANC(+57.02)FVAGDAYSDLSK
gene_275233	VVLANNNYTEVASAVLAAVGGK
gene_328826	GYC(+57.02)GQGVAQGGIVDTPDGK
gene_297416	LLHVGINTGNEEEAMK
gene_376847	SGETEDSTIADIAVATNSGQIK
gene_263776	LLDYAEAGDNIGALLR
gene_23707	ILDYAEAGDNIGALLR
gene_230311	AEDGTNVTYQELAWK
gene_452499	ITC(+57.02)LETTVDDVYMLNK
gene_278490	SGGYSGWEPNVDSPILK
gene_326762	DTAAQGGEILFVGTK
gene_218542	YNPFVGVADDAIVGTDGK
gene_121396	ALEGAAAGVQVINTSGQPGEN(+.98)AK
gene_164386	YIGPDVDVPAGDMGVGGR
gene_22386	TFSSGNSDYGYTTAVGLFK
gene_323838	SPGVFFGQSVHAN(+.98)GTK
gene_147122	VHPSEDAVGDEDLALPVK
gene_53960	YYEYYQEQAIEQK
gene_179861	VNLYGGGFTGQSQALR
gene_434692	DMDATNIYNISFR
gene_22599	SYIFSASNTPAATAAAR
gene_54679	EAADEMLDYQGSGQSVMEMSHR
gene_402003	ADFTSGEHSVQVEK
gene_105521	C(+57.02)TGC(+57.02)GAC(+57.02)ANIC(+57.02)PK
gene_103041	DAHEAVHNAVVLEEVAK
gene_5387	DFYETGVQTDNSLAISGGK
gene_5401	MGIRPEDIDDEPEFMAK
gene_303120	EMC(+57.02)EAGALGFIQSAPVPLR
gene_434819	TPDIQTVYGDGPYVGR
gene_218376	DIDC(+57.02)C(+57.02)YAGDIAAVVGLK
gene_138660	HEFNAENIKPR
gene_191922	VFTNVQPASGLTLK
gene_340361	FMDENYNPMNDYK
gene_422413	GVAGIPSYSSATQLGTYSGK
gene_183168	IQEGINALAGYAEIFQR
gene_14716	ELDQTINYLSSNEIK
gene_465080	LAGHESFAAAEGAIK
gene_6633	AAASESFGYNTDPIVSSDVIGMR
gene_106772	ATIDSGWLSADHQVGQTGK
gene_425496	SSALTAAGYKPEEVASK
gene_244048	SLTEAGNEEANAEPFYIQK
gene_210137	TALSHDHNITVSGAVK
gene_101208	LGGEN(+.98)GIGIVDIVENR
gene_340987	GVYVN(+.98)GSSGEC(+57.02)IYQSVEDR
gene_237341	DVLGTDDPTEVQAALSDWDK
gene_60506	TLGLASVVYTLGTTSAK
gene_58764	LIVDLIYQSGFEGMR
gene_86534	C(+57.02)DSEVEILNPEQHIATLGEDAK
gene_71790	VLDVVLEGGEVEPATAK
gene_44986	VDYIGGDGQTESNITNR
gene_174593	QFNTNVITLVSN(+.98)SFQK
gene_425350	YSISN(+.98)TAEYGDYITGPK
gene_127931	LITC(+57.02)HLGN(+.98)GSSIAAVDQGK
gene_226929	SLIEAN(+.98)GTIDSIDEWGK
gene_390886	VNVDENNNLTIC(+57.02)MEK
gene_382207	SSGC(+57.02)NVVDVDDKTPWQEAC(+57.02)AK
gene_384920	C(+57.02)EGDTGSPEVQVAVLTAR
gene_162943	VISC(+57.02)VSDC(+57.02)VC(+57.02)PYIDGK
gene_331376	VEETAIQASEETGQAVEVK
gene_229246	SAYALGGLGSGIC(+57.02)PDEEAFIK
gene_193804	DQYGDDISATLNVEC(+57.02)LSTDVSGK
gene_407919	GFSASGSGAPSDAFGDLEYTSDDK
gene_3951	VPVPTGSTTILTAVVK
gene_151194	LVNSAAANAENNFNMDR
gene_258388	SLGTFHLDGIAPAPR
gene_280984	AWWDPTGEASVPSSSYAK
gene_322755	VLGGADTWATSTTIAGALR
gene_210790	VLGGADTWATSTTLAGALR
gene_394132	IGEIPEADLVAVC(+57.02)DIIPER
gene_297788	TPDIIGTDGSDQTEQFNAAK
gene_155834	AC(+57.02)DEVGLEGIKPVLEGTTALATSDSEYAAAAR
gene_229586	VTLVYAEVNPLDTIVGQTATHFK
gene_34838	VLNLIQHMVEVDNK
gene_81675	TFSTNIVTLIGNK
gene_126725	SLEEGQAVTYDLTEGAR
gene_209920	LTGGVLESDGTTVTSDPNSK
gene_51913	VEGTDMTYAEYVAAHSK
gene_74032	GADMVFVTC(+57.02)GMGGGTGTGAAPVVAK
gene_118138	EMLLLDDEGNELLLPK
gene_268984	TTSTGNLYDVVLLDNASIESLK
gene_308676	LNDNEFLC(+57.02)TPTGVSK
gene_35058	INSVLNSYGISSIEEAEK
gene_455603	EDVQC(+57.02)SITGN(+.98)STNPVR
gene_443305	GSPEYWVAVVKPGR
gene_24466	MVAQQSANWDQTEGQSK
gene_401492	DAGYAHMGVGSAK
gene_266313	ALQSGTSHNFGDGFPK
gene_171851	ELLDSQDFDGDNTPIIR
gene_219389	FGDLENPLLVSVR
gene_93011	FGDIENPLLVSVR
gene_353367	VHLVEDMNEMR
gene_203226	NGPDGNYYGATEDATYSYGR
gene_461161	LGVVLDEMAAIAGDSVK
gene_400789	NDYEGNDSEIN(+.98)NIIDAYNK
gene_14721	SDAEVLDEVVVTAVGIK
gene_206469	AMDGQAGDLLLFAADR
gene_19143	HIGQFVDC(+57.02)PAGDIGVGGR
gene_119418	VIIESDYQALSQWAANYVASK
gene_58755	GVC(+57.02)GC(+57.02)DAHGIVGR
gene_160557	AYGGTHTLGMVNEDVANAYISR
gene_209531	DLVSTGEAISGEYGIPIVNK
gene_394917	TWAAEHVVGVAK
gene_376229	TADEEGFHELAQR
gene_81968	NLIAAN(+.98)GTIDSVDDWGK
gene_122671	C(+57.02)AEESFDC(+57.02)IGC(+57.02)GIC(+57.02)ASR
gene_188102	AVLPNPQDLGENYEGETSIGC(+57.02)R
gene_14568	HDGFVSPVGDGTAIMEFSGK
gene_37901	TNDVAAAAHVGTVIAK
gene_251289	AGVAAIVAANAEEAAEK
gene_324878	LNEAMESIGDNSYVK
gene_453119	VYDNADASDNTASSTIER
gene_210864	EVAAEGGDILFVGTK
gene_442357	LAIEGGC(+57.02)N(+.98)AVASTFGVLGAVAR
gene_36441	AMLEDLSTAITDISAMGADEIAK
gene_72474	AEGYSEGTVPLHTLR
gene_142618	TFVYAIPEHTPLK
gene_261327	LQMGGSDQWGNITTGAELIR
gene_48309	NVISALQSGGN(+.98)TIHGVLK
gene_73924	NVISALQSGGN(+.98)TLHGVLK
gene_207870	NVLSALQSGGN(+.98)TIHGVLK
gene_202642	FGDPEAQVVLPR
gene_418227	FASEWADIISFGK
gene_71675	GGFC(+57.02)DGQVMDAAGIK
gene_68837	KQLDEAQAGDNIGALLR
gene_109535	ADPTATANLQN(+.98)AVLANYK
gene_318976	IGSEELEVVDVPGHTK
gene_210289	GFIDEAATAYN(+.98)SGTYTSVDDAVK
gene_21929	ADIDYGFAEAATTYGR
gene_353373	AGVVEGTFYDAEGMK
gene_339024	TNVTAGEAGGITQAIGAYQVK
gene_14152	YC(+57.02)YEAIQMALHDR
gene_342526	VYSGTMNSGSYVLNATK
gene_271916	TYYSANSDTATHQSNEWITGK
gene_19206	SVVDGDKEIVFSK
gene_57952	TGTDKPNAMDAVEYLK
gene_465082	ELEAQGIDTEIVAVGSR
gene_114587	ASYGLVGNDQLLDSSGGLIR
gene_365668	MEGVSDIAGIDTAM(+15.99)K
gene_145776	EEQAGYLAGYAAVYDGYK
gene_90607	YEAALQAALGFFEK
gene_231156	ETDTGYEVDIDLPGFK
gene_24666	ASNAGGVATSGLEMSQNSER
gene_343565	EYYLDNDDVTVNIR
gene_374515	SVGGAGGDVLSYVMAVEELSK
gene_125945	QGAAAVEQSALTGGDVK
gene_142435	YAYIADFLGLGGNTTEEK
gene_50404	LGGAN(+.98)GIGLLDIVENR
gene_421568	IGGAN(+.98)GIGILDIVENR
gene_179866	DISQYHLAFDSSK
gene_210648	TLHPDNMAAGPASYGMTDTLGR
gene_231155	LLDEAQAGDNIGALLR
gene_267972	DLAQYFPSTILQYVVK
gene_66708	EDLITDDC(+57.02)LPGTPTMLK
gene_394931	FITTSPIAQMPDAEFIR
gene_268405	AAQEVLANESATDATIGK
gene_399444	ALVEAAAENDETLMEK
gene_4909	LYEALEGNPVTIR
gene_94348	TVGATVTSTN(+.98)GQVGIGDNVSMEK
gene_427215	LLADPSLASDELIC(+57.02)R
gene_350704	TSLWSDAWAADQGPDGK
gene_318522	IGADDYITKPFSMEELTFR
gene_244454	IFYQNSGTEANEAMIK
gene_49301	SSSDYNPNTPAVVPLAEK
gene_312391	ELLTAAGYTQDDIK
gene_73945	KITEDTQDYTNTTSGMNEIASSNFK
gene_87546	LVSTVDSHDAGYIDK
gene_390269	ENVDVSITGNSTNPTR
gene_10394	VAEIAANAVGDAC(+57.02)TGSNPR
gene_457369	AILLHTIDDAWK
gene_162921	LAEMYLTQAEALAR
gene_91996	VYSGTMN(+.98)SGSYVLNATK
gene_327580	AFDDSYDTPIAAGK
gene_180314	YEYPDTTFEDMC(+57.02)K
gene_301147	LTELPELTSQDLASSINK
gene_323855	YLSGSQGGDQQIAAR
gene_374196	ADIPAGDITYNQIIK
gene_354309	LAASAIADVC(+57.02)TPGNPR
gene_251295	HMIAVTSETSPLAK
gene_121058	HMLAVTSETSPLAK
gene_216333	AHGYVC(+57.02)DVTDEDAVNAMVAK
gene_353912	NYQSTALDNEIMQLVSK
gene_87642	SVFIANDASNPVNTK
gene_149706	NVITGSVVETSYNPTAK
gene_184568	LC(+57.02)ATENYDAGSSSDR
gene_186666	ANVAPEQVDHVYMGC(+57.02)VIQAGLGQNVAR
gene_154754	EAQELIDHMVMK
gene_189265	GIIDAILN(+.98)GDILNAPTK
gene_48317	NMFSPEAQQSHDDFGLK
gene_308088	LYIAPGNAGTSNVGENVAIK
gene_225032	AMGVEGVENMTQEEYR
gene_208681	IIIPSELQNLGGVVPSIK
gene_112362	AAQYPGIEVVPLQVK
gene_279146	AYGADGYTASHTASPYR
gene_28677	TNDVAGDGTTTATLLAQALIR
gene_218374	TNDVAGDGTTTATLLAQAIIR
gene_367792	TESPTLNAGILTAFR
gene_377963	QLEALGFGNC(+57.02)PIC(+57.02)VAK
gene_22068	FDSGEEIYTDLFAR
gene_134882	TSVGDIYAGNEVMSEYSK
gene_105846	TILEALNTDLVC(+57.02)DAINTAM(+15.99)R
gene_58715	TLLEALNTDLVC(+57.02)DAINTAM(+15.99)R
gene_107433	WEC(+57.02)QFWGEGNTGNANAK
gene_368377	YDAEPANTAVDDELAALK
gene_70489	KGSVEAQLNN(+.98)GFNNTESYR
gene_289540	ALAMESLAAHEAEQK
gene_236817	VTGTVISEEDGLPVVGASILVK
gene_84462	QINDEIMGQIMEAIDK
gene_126238	TGPGIATSLIDLGDR
gene_280113	ISGLPENQILGSGTMLDSAR
gene_367232	VYYSHSDYVGGLK
gene_68781	SQSAFSEDGLAVGAGLEDLGK
gene_110689	APVYAGDYIEAYGEIEK
gene_138707	QIETFASIAPTYDDIIGAGYK
gene_345628	ALYYMNTQDAN(+.98)GNYDR
gene_173465	AHALNPEHPAAR
gene_111737	TQEDLDNHATQEGAQIGDC(+57.02)LYK
gene_91897	ALDHAQLELRPGK
gene_75411	VADLGVDMLAAGIGNIHGK
gene_367333	LQEVAAATMVGGATLTK
gene_46793	YNMEGNYVAGANIAGFEK
gene_88525	TVYQDENEFGESAGVEK
gene_45723	TALTQQASGMALDPTK
gene_455962	FDASDNNFC(+57.02)DNGLISPDR
gene_319073	DIPLIAATGGPGVVTAVLSSGK
gene_133519	GYDLEDLAHSIIK
gene_30292	ITDTVGQSSVTTTGR
gene_22543	GQNILGYNHYADDVVEYFVQK
gene_386065	TEVDSNTALQGMNNPDPSGAIAK
gene_353347	MSAESGSEGWLTGYQIQR
gene_32731	LFVNSPNALDGNNESK
gene_96259	N(+.98)GVGTALTQYAAGTGSWDDVK
gene_151096	ASGADGFNEANAALNIAK
gene_164213	ALAQLPDSC(+57.02)AASATC(+57.02)LQQQR
gene_336575	IYSGGLGVLAGDYLK
gene_55225	IYSGGLGVLAGDYIK
gene_189621	GADPELDTNLTYGAYPNTK
gene_305776	YVDAVTGDVQNVTN(+.98)GTLTVSDIGK
gene_406310	YVSGNIYSYDIDAK
gene_265943	IAVADTNFYISDPETGK
gene_199754	AVVSFNEDVDGLYGTC(+57.02)NK
gene_259266	TYDEAMADYKK
gene_202595	TEMEDLVDEIAAEVKE
gene_363746	HMEMNVGSAPQTR
gene_163512	GTLHLNDELEILGVK
gene_336554	LVEVIAGGNTPAELVEK
gene_142543	EDNFWEHGAGPC(+57.02)GPC(+57.02)SEIYYDR
gene_231271	FGSLFDATQTMVSK
gene_348569	VAVIVPDEYLGDVIGDLNAR
gene_286806	FSGDFELVNPVDNR
gene_179734	YNIQC(+57.02)N(+.98)GIGPGYIATPQTAPLR
gene_382026	GTNYIC(+57.02)C(+57.02)VVETPESAK
gene_256983	AGVVEGSVYDAAGIQELSK
gene_90838	NLTSSEIVQQIILLR
gene_143353	VEATDMFYNMYYQAR
gene_343347	WAGEDNSFSEDGTK
gene_150658	LQEATDALEAFGQIYLK
gene_367740	LLDFAEAGDNVGVLLR
gene_39027	GTQFVSNASC(+57.02)TTN(+.98)C(+57.02)LAPIAK
gene_153526	TGEMYFVAAEALYR
gene_66796	ITLLGSTGSIGTQSLDVIR
gene_153168	EYLDTFDC(+57.02)GATN(+.98)GTATEK
gene_47264	TVLEALNTDLVC(+57.02)DAINTAM(+15.99)R
gene_70705	MGVRPEDIDDEPEFMAK
gene_53954	YTSSSVQMSC(+57.02)TDK
gene_460637	ELVTGEEASPEYFGR
gene_111779	VADGQTWQPYGISEK
gene_162148	AEAQGFEVFTAAEAAK
gene_13982	AMSDAGLSNSDIDEVILVGGSSR
gene_244045	LNELGGAN(+.98)GIGLADLVENR
gene_127082	IGGATYQVPIEVKPDR
gene_109137	AEVQAIIEEGTNPLLMQTPFR
gene_438681	EGFEDNTTDYYYYTTGK
gene_227751	AATEQASTIC(+57.02)DYAQEK
gene_45722	ATSSLAYLSNAQAYENR
gene_103228	NEAGTTTVAANSQYLGIR
gene_123895	LVGPEAPVVALPSWLNR
gene_152040	GTWGFAEETTVSTLEGTFTK
gene_449126	SDVTNITGANSPMAWK
gene_66820	DAILLSQTSTLSAIVNPQDADATK
gene_410735	TTAETYNEIVEGMQFDR
gene_445380	LRPLIESFGGVEK
gene_84557	EDQFENQVAAGVVEAER
gene_4735	HYENVSYETSK
gene_369290	LHEDPTATTVFDGYK
gene_372822	TGC(+57.02)DKEITEAAMPTHK
gene_75062	DVLGTDDPAEVQTYLSDWDK
gene_72731	EGVLSDTQLEAGMTEK
gene_263433	HATVDVPASNVK
gene_315433	HITFLDTPGHEAFTAMR
gene_172335	AAIQHGLAYVTEDR
gene_141180	DILNN(+.98)ADHNLLGQNQTFTAK
gene_447151	QATLQQTYNIAADNAAK
gene_379511	LAPIAQQLGITELLQK
gene_311709	LFEGIESDPSVETVMK
gene_364790	DYVEFGLNEEDAPK
gene_313873	DLGGVEEAYAEMMNR
gene_237823	HDSILGNAPANK
gene_91704	VGSSVNSVGTSMDAFGK
gene_398512	AQEAQAAAEAAQAAAEAAK
gene_284276	MNIYTVGAATQGLSNYLNK
gene_19894	YLGEHGGIASTSYGDQYGSVPSSAK
gene_417524	ITWTYQASDASNATAFTPTK
gene_159510	DLNAASLEAAMSMIAGTAR
gene_223803	DLNAASIEAAMSMIAGTAR
gene_185288	AAYLQGLVDGLGIDDTTK
gene_196216	DFVGNYTVQGAYAGSK
gene_331754	DVMYLDPGQEITTR
gene_69923	LIDAATITSVATVEMSDVVASK
gene_88133	C(+57.02)VEC(+57.02)GC(+57.02)C(+57.02)IAGC(+57.02)GTVR
gene_455553	LIVNDVEC(+57.02)IEPKPLPK
gene_96487	TEATGYGLLYLTQELLK
gene_85287	SIGQFQNTQFQLADMATK
gene_285945	VFHGEGIVAGGEAAPNK
gene_44141	YIGPDIDVPAGDMGVGGR
gene_346744	GLMADTTGHTIELPIK
gene_100916	LMTTQGAYQTDVIPR
gene_112663	GSALGALNGVPQWEDK
gene_463840	EADPELQIVAFK
gene_79247	FDQDTDAWTVGVR
gene_235630	AANAGGVATSALEMSQNSER
gene_24673	AGFTEYDENASYNAGDK
gene_20211	FKEYFDGTVDKDTALK
gene_127620	LALDANDEVIGYQFVK
gene_35390	NADFVALTQAILDAAVANK
gene_270996	AYIDEQNSEQIAAQK
gene_282766	AYSNYTSPLGAAMLMNR
gene_252532	GLPLVLEMDPQGKPSR
gene_143553	TILEALNTDLVC(+57.02)DAIN(+.98)TAMR
gene_314367	TLLEALNTDLVC(+57.02)DAIN(+.98)TAMR
gene_194652	DLEIQALELGIPVK
gene_390367	VKPHDLDTEESYAR
gene_347196	VVVPEGYTGDVMGELNK
gene_4720	FAELLGEVLTDSTK
gene_377080	FAELLGEVITDSTK
gene_193165	GSGEITFADTVTNLTGSNAK
gene_367234	IVELNSQSVSDIIQR
gene_176078	AAADGC(+57.02)PTAPQVLAK
gene_146915	AKVEDVVAN(+.98)GTNEDVK
gene_353901	TTADGHYVVVDGLSAK
gene_160515	YVDMVGAGILDPVK
gene_274143	LTAVEAQVIALENYK
gene_204826	GLFGEFLTNAQGEDVVAGVR
gene_189778	DTDKPFLMPVEDVFSITGR
gene_343694	IVILGAGESGAGAAVLAK
gene_45031	NTAEGYNVATDKYEDLLSAGVVDPTK
gene_316592	ANSAIQLAQPSDFDWDK
gene_35169	DLVDFFNPDGLGAIVNSSR
gene_101747	AFVPLAEMFGYATDLR
gene_308367	VYNFSAGPAVLPEEVLK
gene_103040	VVSDQETMSYTYYQK
gene_71175	GKDVQTALGILTYNPR
gene_71205	QVALQQAYDAAAANAAK
gene_12040	VDVDANN(+.98)GLAATYGVR
gene_151644	VAGTHDGITAIQMDIK
gene_68229	ALIAALEAC(+57.02)GC(+57.02)DESK
gene_97503	SLVDSTDAENMTDSQVDEIK
gene_256878	STFSEEN(+.98)GYELIFDDAQQK
gene_216053	FWGLGADGTVGANK
gene_40692	EEMGTTAVGMEVAIPHAK
gene_266963	HNVENVAFVGC(+57.02)GASK
gene_41579	EGVTLLENNQDENLEK
gene_316457	VHC(+57.02)SVLAEQAVK
gene_15110	EIELEDGFENMGAQIIK
gene_102962	ITEAEAQELIDHFVMK
gene_133553	ALVDGSDPENMTDAQVDEIK
gene_109211	N(+.98)GEFSGADWALHVAQTAQQAGVLK
gene_444960	TEEYIDNFATPYQAAMR
gene_174568	EFAENEVKPLAK
gene_153436	AIEGTEILSNVVSLNK
gene_210869	EAGQFIYTM(+15.99)TADADAMQK
gene_90323	YEGSTDGMVQVSTHAAR
gene_215739	AVNAGGVGVSAMEMSQNSER
gene_447844	TLDEVVVIGYGTVK
gene_218026	TKEPGSLGEPLYLDVATTLR
gene_300565	VLADLAMNHPEAFK
gene_231773	NFVVQFEQQVEPETVR
gene_418440	VLSNFTDISNLADFK
gene_212051	NASAEYNAEHGIASVVAK
gene_36783	ALSDAGITASELGQVLLVGGSTR
gene_217560	IAPAATDGC(+57.02)IYLQSATATGSSGDPK
gene_465609	IVTNAGMEAPALYSGSEDAWK
gene_37900	FGVSAAAPVAVAAAPAAGAAAAEEK
gene_210859	GDGAVYNTEYMSFEK
gene_174045	MIYTQEVENMC(+57.02)PVAQGVHHGAAPVPTEGK
gene_171360	TTDHADVNVQTGTNNIFGNPTVK
gene_63769	AVTLSGPDGYIYDPEGVVTEEK
gene_106484	AANLPQQMIENIAK
gene_210666	TGSQVSGPVPLPTK
gene_154931	IYAFPDAN(+.98)NC(+57.02)PWGELK
gene_258300	VTSTDLYDTMLYIALK
gene_268989	HFAPNFLEDQSNEK
gene_302365	TFGAM(+15.99)TATGQPESAIQK
gene_1579	QAIDGDTAQVGPQIAEK
gene_131697	TFIVTNEDGSETPR
gene_81802	AQITGDFDAESATALANK
gene_425345	TATADQAEEVC(+57.02)GQIR
gene_161519	TVSNYSTSDSGN(+.98)SSSYSNLTR
gene_160896	SFYVGDELKQEDIK
gene_255127	MIADLGIDFLAAGIGNIHGK
gene_78940	SPGVFFGQSTHAN(+.98)GTK
gene_266330	EANALGVLDGVTTNPSLMAK
gene_428035	STGMNDQAAWLEANK
gene_252287	FLYQDAVFLGQAYGR
gene_268804	EAC(+57.02)N(+.98)SVYNALPAVVEK
gene_170653	MTEGIYDHAEFEK
gene_6595	YGTEPDGYINYVK
gene_225008	TQSAFSEDGLAVGAGLEDLGK
gene_333007	ALQSGTSHNFGDGFAK
gene_421283	TIADLGVDMLAAGIGNIHGK
gene_300564	YSSGFDGNIIDADADVK
gene_368901	LVLDALQDAEHGVIK
gene_196670	VAIVGASGAVGQEFLR
gene_204070	EALEDMIAAQQAAEVK
gene_124989	VTNIKPGLVETNFSVVR
gene_300593	LADVMPIEDAVNFMK
gene_432745	LTGPEAPVVALPAWLNR
gene_185299	TDNSYVTEHVVGIAK
gene_355558	LQDMGENVYVQSK
gene_75041	VYENPYVGDGTAGPGR
gene_217451	EAGIDTGMVSPQLLPDYAGK
gene_196749	EIPVLTEEDIPAISLER
gene_347804	FLQVQDVENEQEAAEGIMK
gene_108131	KGELYGVDLGGDVIPLPK
gene_408160	GTEEEVLQGNEDVR
gene_94730	ALPMGN(+.98)GTVQDAVTDR
gene_153165	AVNYGAAHGALAMTTPGDTTMASLK
gene_203277	FEGGLTSETSYQQAQVEYAR
gene_75040	YVC(+57.02)ELGSVGDYVDAFGHK
gene_425280	EFIANPYDDENLPEK
gene_360076	IGGIGPVTGAAAIYGQAVK
gene_406896	VFLLDEPLSNLDAK
gene_377973	AIMENTEWC(+57.02)MADN(+.98)GYFR
gene_150636	SYGISGAVAFPDATAK
gene_160719	LTGEMPLVLHGGTGIPADMIK
gene_425343	YGYGYVQGADAAAK
gene_25605	LGGEN(+.98)GIGIIDIVENR
gene_453054	LGGEN(+.98)GIGLLDIVENR
gene_189045	GLYAIGEANFSDHGANR
gene_372041	IGLLTSGGDC(+57.02)QALNATMR
gene_29741	TVDAATQDQKPAAPMISSVK
gene_190980	DDAGVWHYYDSDDNQVTDEWKK
gene_14562	VEEQLQQNDAQAEQLR
gene_96545	STQDAVEFAVAASALK
gene_156573	DMYLLHHEEIESLAK
gene_133682	GLMADTSGHTIELPIK
gene_199396	LDYEMNLSTDEN(+.98)NDGVVVDR
gene_62335	SDIEIAQEC(+57.02)EMLPITQIAEK
gene_259098	IIATDFEAGQIFTGK
gene_158596	DLLNEYGFPGDETPIIK
gene_116930	VDEAQAAGADFVGGEELIPK
gene_159048	AEDTFYIIGSAVGPHPYPK
gene_357369	KDSNHWPNDTAYIADK
gene_45288	YAYIADFLGLGGDTTEAK
gene_154540	DTSTNYQEGVLELYK
gene_87657	ASYGSQGNDNIGNYR
gene_159115	VVALSDSN(+.98)GYIYDPN(+.98)GIK
gene_75859	GVIDC(+57.02)PDLPLNVSR
gene_146335	IDGELQADAALVPHIGASK
gene_159509	N(+.98)GDQYAIDLGGDTIPLPK
gene_460635	GILGYTEDAVVSSDFLGDTR
gene_192022	ASFTEEQLSDNFQTLIGAIVK
gene_66793	LVEVIAGVNTPAETVEAIK
gene_343196	VMEEYQPDWIVAIGGGSPIDAAK
gene_367694	SGYLDGAVIDMDTITALSK
gene_432771	FESTVVGGAIPK
gene_250208	EGFLVWHEVTSGTGTSATK
gene_55005	GILTAEGAEIVNEENWGLK
gene_253704	MGIIYGSSTGTC(+57.02)ESIAQTIAEK
gene_99891	YLEMAEGYVTGIALDK
gene_4738	DMALSILPHLLTTSAK
gene_67711	MMMTSDPIADMLTR
gene_50449	RAPEGTGVIAGGPAR
gene_52217	EYLDELEFLAETAGATVVK
gene_205196	VQVGPAYKPVTSDVLEYDEVVAK
gene_436848	VFLFDEPLSNLDAK
gene_278508	WGITDGLMTTVHSTTATQK
gene_190384	AFAEQLVNLTVK
gene_427371	IAAEQLPC(+57.02)VFDVSAR
gene_427372	EYNEGVTGLQIAESISSR
gene_388863	FEDGAEVTAESLLASGAISK
gene_415462	IILAYEPVWAIGTGK
gene_345161	IIIAYEPVWAIGTGK
gene_288912	LIIAYEPVWAIGTGK
gene_163538	MTYSHEVEHMC(+57.02)VVK
gene_44081	GTNIHVGAENVHFEK
gene_339017	TIAYSSGTSSEDILTK
gene_262088	IHTGIGTSDSHIK
gene_305612	VFFGNSGAEANEGAIK
gene_45116	AQLEETTSDFDKEK
gene_151089	AQIEETTSDFDKEK
gene_289377	ELMDAVDDYIPTPDR
gene_318284	AYELYGEELIHER
gene_54552	EEAQTFMQTQMDAVK
gene_101778	GEAPVGQC(+57.02)PVGGDPVAAK
gene_371366	NISSYDQGLNEEFQK
gene_198542	C(+57.02)VDTSMGLTPLEGLIMGTR
gene_374195	LFEGIESDPSVDTVMK
gene_197975	YGDDFDVLFGPAYK
gene_255531	AHPHDGAGQGLIK
gene_31171	AAATESYGYNEEPIVSSDVIGMK
gene_248370	GSHENGDVFFQHR
gene_363424	AEKPTVITPDMYDITSAMDGK
gene_47729	N(+.98)GMDWMYANC(+57.02)STTAQR
gene_55322	EVDLGSVSVPAGGTQVSR
gene_4737	TVAKDDVSVYVDGVSSK
gene_235737	DVYHC(+57.02)NEGHAALC(+57.02)NVQR
gene_31105	DNEVFTPIDLINAK
gene_376627	GKDVTVEGINAAMK
gene_382018	N(+.98)GETDPVFTTTGDLSSLTLK
gene_273269	SGEC(+57.02)VLQELAHR
gene_246485	LYEALEGC(+57.02)PVTIR
gene_100095	YNIQC(+57.02)N(+.98)GIGPGYIETPQTAPLR
gene_163552	APQDGVVATVDVAK
gene_56971	IFYQEDC(+57.02)NLGLLDGK
gene_348560	SYDKDLTGVSPVIVDK
gene_21890	QADIDAYC(+57.02)ADGGALGTAGDITMGK
gene_86742	AIADLGVTMLAAGIGNIHGK
gene_210792	YADELAAPETYPNTASAEK
gene_168049	ATDC(+57.02)AVDAIAHMSEK
gene_123396	TEIATLLTNEVVSESVK
gene_68780	C(+57.02)YDKELLELAAK
gene_76337	GVDEHPTNPYWGPAK
gene_410394	M(+15.99)GELSSDYFTVTPQVLEAVGGK
gene_60518	DPTMAAATLAGAQADAMK
gene_226268	NLVADVSSC(+57.02)FLSEPVDVSK
gene_144164	HELASSAYNK
gene_381645	YLTQDQLDSLVDK
gene_34571	VLIGDDSAEYGITC(+57.02)ANELR
gene_283794	DDITQSLANQSQDAELLPR
gene_157002	SYELVEN(+.98)GNFNDIR
gene_99710	SQTAFSEGGLPIGAGLEDLGK
gene_147121	VDGDDAMSGQLVNEGAGAGK
gene_348531	VKEDANFYLSEDAR
gene_169320	LIC(+57.02)TTDDPVDSLEWHK
gene_138101	VILQAHMDMVPQK
gene_157625	EAANSGILAGFPVLGLR
gene_96050	FFSELAGVEEPEKK
gene_263778	EEANSSDYSIIFNTLQK
gene_99588	YLQEAGALNLLGGEVAR
gene_197661	AIAEATDLPVVLYNVPGR
gene_53016	SYNDTSDMESQMYTPAAGIEK
gene_61915	GTAHVGDQMEIVGIK
gene_300012	GTAHVGDQMEIVGLK
gene_100897	FSGSAITTEEMNK
gene_74037	LDQN(+.98)GILVLTDYAESEATFTK
gene_182555	GTTN(+.98)GTITGLDGDFSLSNVK
gene_177436	GTTN(+.98)GTITGIDGDFSLSNVK
gene_83071	YVDMVSEGILDPAK
gene_314187	EQVEEEATASGIVDMVK
gene_38141	SWQSGLPDFATENADVR
gene_159887	HPVLISGTDGVGTK
gene_52294	GNNETSESAHAALK
gene_272123	GLNTGGMGSVSPVPFADK
gene_314369	NNVLYGGQDITQDVLTK
gene_96270	VSAVESSISSLQAAQGSLESAIAAAK
gene_390275	DLESLDYTIIQLSK
gene_167422	VDANDQVVLGSGMPK
gene_328759	YAFIADFLHLGGNTQDEK
gene_182321	MSPDAIGLGEVSVIASIIK
gene_105073	GIC(+57.02)GC(+57.02)DVHGIVGR
gene_131824	ANLQEAMLHTVANTLK
gene_433723	DGIVTAGNSSAINDGAAALVVMSEEK
gene_333856	GGMAASHLGPSR
gene_144182	LSDGTIILADEISPDTC(+57.02)R
gene_389402	VC(+57.02)PQESQC(+57.02)EGQC(+57.02)IR
gene_441137	GDVGAVQAATDAGAAAGSR
gene_176369	ALDALEGLQGDNADETTGIDIIK
gene_200979	SLGGTPQDAIVYGSK
gene_169371	LMAEGYGFGAEGDWK
gene_117706	EVLGTDDPAEVQTYLSDWDK
gene_70123	NVVFGIRPEDIYDSAEHLDK
gene_355130	VGAGNVVDAEGFR
gene_215320	FTQAGSEVSALLGR
gene_24054	FTQAGSEVSALIGR
gene_280768	DAVAATAESNTEMYSVAEGVATK
gene_161218	ILDPLIVGQEHYDVAQR
gene_280771	WTINANENN(+.98)NYQNK
gene_343820	GTTLGADDGMGVAAIMAIMEDK
gene_87669	NSINMDDVESINVLK
gene_60221	TASPDGWGGNAGQNMR
gene_450748	LYSQLTNQDFALK
gene_368531	YVTLNMDLEQLSDVK
gene_271050	LGTNYGLFNYYGAPDAER
gene_382789	VAGGGVTGQAGAIR
gene_199747	ALTETDGDMEAAVDVLR
gene_91586	IQSMLEAHQVQLLK
gene_244066	KISGAGMMDC(+57.02)K
gene_407606	DVLVLDPMLATGGSAIDAITQIK
gene_20300	ADTEFDATNATVEGTWENK
gene_112238	LKPEIAGVGGNIYSTR
gene_107949	IPVIAGTGSNDTSTAVMLSK
gene_24312	AYLAGTYSENATGWGK
gene_83256	IEDISGYTHGVGWC(+57.02)APQQGTC(+57.02)K
gene_147123	VC(+57.02)LVSGSGNVAQYTIEK
gene_350884	FQNATNQLDNTSR
gene_289077	LIDQAEIIESGNM(+15.99)VAGPDGEK
gene_343521	QTANAAEQSAVEVNTAK
gene_75167	LQSYDAQLIDAAAEK
gene_271146	VVSEAPLPTTDAPAAFDPTLLK
gene_228060	GGSDTSAVAIAAALHADR
gene_115688	GGSDTSAVALAAALHADR
gene_30001	MFIAAAEETQDNLC(+57.02)QGR
gene_256340	TVESDGYQAVQLGFGEVSAK
gene_210362	STVDFSNEALQAAEK
gene_118222	GVYLAYGSSNSAN(+.98)GLTK
gene_281450	YPSMEEAMPEIYK
gene_248914	TFDTAEHVEIFQNPDR
gene_250240	TDYMVTDTALDFTGLVGK
gene_137970	LVTIDLDN(+.98)GDVTEIAATSEK
gene_190981	LDYEMNLSTDENN(+.98)DGVVVDR
gene_238288	EILLGTNQYPNFNEK
gene_252515	AELLTTHPAGSYELVK
gene_130821	VVEGTILMVDLANSIVK
gene_268714	EDDSIEIINIHGK
gene_124123	ENMEGYNAASAINR
gene_28974	DDNPGYEQIAYDSIK
gene_159727	AIQDEIDQLTTEIDR
gene_22954	AFAGADTLATSYAIATAIR
gene_317838	AFAGADTLATSYALATAIR
gene_278484	IMPTGGINTANLEEFLSC(+57.02)DK
gene_369413	AILLTAQELNSPVILGVSEGAGK
gene_256932	AYIAALEESIC(+57.02)DGC(+57.02)DC(+57.02)DAC(+57.02)K
gene_75787	YSNAPLADGVSPR
gene_74054	LLDAMEHPEKPEYANFTIR
gene_326463	LIDAMEHPEKPEYANFTIR
gene_92114	SFNN(+.98)GAQNTADKPIFK
gene_36858	TATSDQAEEVC(+57.02)AQIR
gene_462066	VEVPASWSNPAADPAPK
gene_85326	LNEYIGN(+.98)GQPWDLDR
gene_257029	INPFYTSTDVDMDDGTGER
gene_49446	TAIKDEIDQLNSELDR
gene_131614	LAIEGGC(+57.02)NAVASTFGVLGAVAR
gene_178059	HNFNAGPSILPR
gene_159871	DYVSVSEFEGKPILK
gene_202112	SNSDTGSAEAQIALFSYR
gene_346035	ANVVGTPGSGFGPSGEGYFR
gene_247402	NTNVPIMDGAQN(+.98)SNSQSSR
gene_177628	FYLNSDVPIVVNASQEVK
gene_109134	SGVESTAMFTIPENEPETK
gene_378522	SDFLGGQNHIALFVETAPK
gene_273627	ATTDPGEYIYDYEGTR
gene_227951	MVAMLYSDTLNTPITGGIFK
gene_177597	WVEDDAAVNPESMFAIK
gene_286480	LAAEIMDAANNTGNAVK
gene_30501	KYTFLVHPEANK
gene_50049	C(+57.02)DM(+15.99)VDDEEMLELVEMEMR
gene_358834	ALLGITGTTLGTDLQMDER
gene_212116	HPFDQFIC(+57.02)AK
gene_227767	NSEPTTSILTITSNVVYGK
gene_344976	TYESQVGIQGR
gene_438093	LHASIGGEYADGNER
gene_286421	AGLEPIGTYSLAALQNER
gene_351395	NVVNVDGTAYTGTDTVLLTDAK
gene_423858	GAVVGASYVPAENILATIQYFDGEETK
gene_90339	NGAQ(+.98)LGGANTYNYDEEYC(+57.02)K
gene_455662	DLGTDVTAVLLGSNVK
gene_345243	EALAAFVDATQETVTGTVK
gene_405442	GTTWQATPGLFAYR
gene_247609	ENIVTTNQSTDMEAASR
gene_455577	FRPVGGDYNTYSVGAAADIPVMR
gene_35612	SGAWDYTQQIDFTDFTTEGK
gene_211189	VAQDEMNVVQTNNNYK
gene_269233	EQAIEMIEEMAASDK
gene_459280	AFEPDWIVAMGGGSPIDAAK
gene_23704	FTILPVAPTFAEAIAR
gene_60530	MNEILAENTGKPLEVIER
gene_339497	IAEELGTLTILEAADLVK
gene_456462	NSPGVWEVELQSGAIK
gene_210797	VSQAVIDKENTILVGGAGTSEAIQER
gene_388858	NYGDDTHAYAVYK
gene_328765	GQYTASESYVTGGDMSYIR
gene_182153	VYEITYHNVPEFDNYQVK
gene_66819	NEDGTYGSTNDGNPIAWLDSK
gene_281083	TVSNYSTSDSGNSSSYSNLTR
gene_295144	AAAGASGAELANIVNEAALR
gene_438653	NGATVTEDGSINATQLTFAGDK
gene_271484	TDMENLVDEIAAEVK
gene_411567	SDFGDTLVEDYNVR
gene_208641	C(+57.02)DMVDDEEMLELVEMEMR
gene_22685	GIIDAILSGDILNAPTK
gene_8864	YGALGTMAMGEGGPELVK
gene_285720	VGGGDSFASGLVYGLMTFEDAEK
gene_157700	MEEALFNSDSSLTGAEIVK
gene_180746	DFSSNDIETIQILK
gene_139364	TGAPVIGLVDC(+57.02)AGIR
gene_110944	ETDSGYEVDIDLPGFK
gene_87659	EGYN(+.98)GDLTSAEAGSVGGNMVK
gene_455648	GNPENVETNVNLNVR
gene_288204	APSAQEAADLVK
gene_46078	THVVIDGIKF
gene_329463	ERPIDENLGSYEDVDEAVK
gene_15622	DFIEQGGVDTSLIC(+57.02)WK
gene_251015	GAVVSPC(+57.02)SDSVDAQLAK
gene_465381	LQQQGLSVEQYFQYTGMTADK
gene_196251	LMGNSLLDVIVFGR
gene_122465	AMGTANTDWQDLIYR
gene_390161	YIDGVTTAMDYLMGR
gene_168926	GELSWAAEHVVGVGK
gene_151287	TPVVVNEAPGFVVNK
gene_76355	LVDLMNLGVDETDGEQEALSQR
gene_34840	LVVEVAQHLGDDTVR
gene_280638	DTEGGAGHGC(+57.02)LVVFGAEDVSDAR
gene_84476	EMSPDEFSGILTVGGTILGTK
gene_92650	VATDINEHVDDINK
gene_162817	VVETLIDGTC(+57.02)C(+57.02)DGGSGDFR
gene_414495	ENSEIYASLPEGVAR
gene_197719	ITDSALVAAATLSHR
gene_6660	YQDALDEENKPGFTVGEEIK
gene_127589	VEIESMGGGIDIQGTLK
gene_85389	LIAEAGEDNTDNSLFTAEQQK
gene_181484	AVQIETLGNPNSEVVDIER
gene_417437	ITYEIKPANAADLK
gene_362237	VVEGVIDSMVSVMC(+57.02)DGC(+57.02)DIC(+57.02)K
gene_320807	LLEWC(+57.02)ATEAEAVVNDLDER
gene_301698	EAIYC(+57.02)SPTGTSSAAGTK
gene_19151	LEEMPAEEGFPAYLPSR
gene_146252	FENLDEELANPTDLR
gene_382776	TYDEMVAEGLATK
gene_200956	LLGVPMLLEPESTTSDFNQAR
gene_258377	NNADSMVFQVENALK
gene_455585	YVSFDTQSDENSGATPSTPK
gene_258343	FNFSHGDYAEHEER
gene_377373	IDLSNLSAYDQGC(+57.02)NEEFQHAMK
gene_323856	AQAVYDALVAEGVK
gene_409153	AADEC(+57.02)GLELVSQPK
gene_84983	YVHSDTDVPGTDATDSLTMAAGNQSGNR
gene_26881	MVADLDNAAILITDKK
gene_21916	GMYLDSSVIAHPDQR
gene_382985	QTPDPIWGAETDANHTAAIDR
gene_279963	VDVNDATYLQMIIAEYSGMK
gene_180739	FEQSENTDAAC(+57.02)EFIDER
gene_174976	AGLAAAQAAGAVK
gene_14712	DLDGGTNEALSNSTLSAK
gene_323860	YVDTAVVGYLMQK
gene_239220	GAVIDVGPNAPLSTTGR
gene_131613	DNQLMC(+57.02)GTDYIDVK
gene_354241	YDSN(+.98)GYADLVVVR
gene_356729	ANVLVFPDLDAGNIGYK
gene_80356	ANVLVFPDIDAGNIGYK
gene_36838	YMLVEM(+15.99)GTATELNATDSK
gene_151288	ATLGEISDAC(+57.02)ETIVGR
gene_175824	SLASEDYLILENWVK
gene_192472	QLITDLYGENSDAYR
gene_209503	EQQDAYWADVDQAADK
gene_95654	GATTEIDGALSNPAGLAFLPK
gene_75887	GAPEGFVAPVTPGR
gene_454632	IMELMDAVDTWIPNPER
gene_262075	TIDFMTAESAEIPYAVLNK
gene_154751	DIDSEVTGMSTGHPIR
gene_336770	GTTSVMFSEVANAPAK
gene_30196	AELGVDGAFTSAGM(+15.99)DASSDWR
gene_231755	AGSAYVSTQLTLDEVKK
gene_124484	DVSEAAEN(+.98)GTVMEGDVMEANK
gene_116412	ILTEVEASNQVNALDR
gene_396105	TMPGVTGENLLGLLER
gene_455631	IGDMPLVLHGGTGIPADMIQK
gene_28681	INNDLDEAC(+57.02)ILLSGIK
gene_125662	GIC(+57.02)GTNADHLLTSVVER
gene_323461	YDNAAALGDQTTFTTTDGK
gene_180744	SFVYAIPEHTPLK
gene_239055	ADVFAAGDKVDVAGVSK
gene_181196	VLGGLGVAIISTNQGVITDK
gene_24075	LEIGDFPINAMPGQEQK
gene_312206	ATGTGIYQEVFDTVDYDNK
gene_203525	DMLDYFDSAYPEIGR
gene_290843	GC(+57.02)LETYC(+57.02)SATGVAR
gene_233820	AC(+57.02)NVSGAAIHQR
gene_182175	NGSQ(+.98)VSGPVPLPTK
gene_214479	NSNLYSLVDGQTYNDVNK
gene_222055	TGC(+57.02)DSLAIAIGTSHGAYK
gene_439605	VTFTLDDGVIPVSK
gene_343689	DVTADLTFAYATPK
gene_164817	AFVDYIFDVTNEK
gene_391376	QVAQAMDDLAAQNDDLQK
gene_231461	TNNVEAAAAVGTVVAK
gene_146971	ALEVTPGYISNVEN(+.98)GR
gene_197746	FMTDEEMDALVAAMDGK
gene_8020	TNSAAQAQILAK
gene_85804	VQIDPMGNILGYMGTGK
gene_258378	SQVFSTAADNQPAVDIR
gene_314297	ISGLPENQILGSGTILDSAR
gene_19598	ALESAAALLNESPYC(+57.02)K
gene_12977	VAGNTATDFENIDKAPEER
gene_69995	VGTSVTGANNSMEAFTR
gene_58513	MLQEAVDSLFDNSR
gene_124435	AEAAAELGTISQTDLDATVNK
gene_200121	LQSTC(+57.02)DGILMPELPTEK
gene_271577	YVC(+57.02)C(+57.02)NADEGDPGAFMDR
gene_151123	APTDNDC(+57.02)GNLMQMR
gene_298914	GPAGSADLDGQDEGESGFYR
gene_63825	EC(+57.02)NVSGAAIHQR
gene_197167	YDSSIAQGGSNVSGGQK
gene_264007	VGDAM(+15.99)EIVGIKPDR
gene_434820	AIAEASTVTYTPAFGYVTDK
gene_252183	TQSAFSEEGLPVGAGLEDLGK
gene_235870	LGVFGDDYDTPDGTGVR
gene_184757	DAASTSLYGSSAGN(+.98)GVILITTK
gene_86900	FVDADLLTAYQN(+.98)GTNPGTDWVK
gene_390160	VVVISGTYVETTEGTK
gene_260464	YDYQEVMC(+57.02)PPIGNK
gene_71036	NHAQITLDVLR
gene_244055	TKEPGSLGEPLFLDVATTLR
gene_282768	VYTTSDPESGTHPSAAR
gene_142668	YEHADEVSASDDSITVC(+57.02)GK
gene_221556	ASNAGGVATSALEMSQNSER
gene_14686	VSYGTQGNSGIGDYNHR
gene_130876	GDIPLGETTTC(+57.02)GDFNYATDLVK
gene_377114	ALASGVTSQNENVLADMGLR
gene_387998	HSSDDEPFSALAFK
gene_445320	YETMLITSAALDEEATAALVGK
gene_108899	HIGPDVDIPAGDLGVGAR
gene_327581	FWGLGGDGTVGANK
gene_62713	GGAANPSPPVGPALGSK
gene_74538	IEAGIIHVGDEVEILGLGEDKK
gene_93073	AFDEAGLIGEGTHER
gene_382792	SGVAASDVVLWAESHDTYEGESGAGGISNTAK
gene_149807	TTLTEALVYFSGAAER
gene_63440	TAHDIVLKPVITENSMAGIADK
gene_164186	YALADTVTSDEDSITVDGK
gene_184776	AELGVDGAFTSAGMDASSDWR
gene_358628	EELNIPIATLLDTK
gene_127580	LHEIQAPSYNC(+57.02)NEAPIMDVNR
gene_239396	TMDFMDLLNEPVQK
gene_18534	NPDQDVPIPAR
gene_16380	TFESQVYVLTK
gene_378047	APFSEC(+57.02)VQQILEDLK
gene_185292	NYNIEPSISTSYEVGTEFR
gene_46796	TLEC(+57.02)C(+57.02)SGDLADLK
gene_140802	TIEC(+57.02)C(+57.02)SGDLADLK
gene_163493	STDEIAAVGHR
gene_459662	STFEGIGKPEPLK
gene_12646	ENSDPGDIIILLGGR
gene_234455	VTPSVGAEQEYFIVDR
gene_268294	VEKEDVMSC(+57.02)IEC(+57.02)GSC(+57.02)QFTC(+57.02)PSHR
gene_115793	RVQDVQVLNQTTNTYEPIDPAK
gene_56972	VDLYMHNYAEAITLAK
gene_374043	EMWHGENAPAYPTK
gene_411027	EEDKANC(+57.02)GDGNMFDDVIR
gene_20900	TLSDFSSWGVTPDLK
gene_200632	DVLLVDAGDHVQGTAYGSMDEGASIIK
gene_266329	IGDTHEGTATMDWMEQEQER
gene_284563	TNEYATQDTVDTAAGALK
gene_260022	ALAMENLEASENEQK
gene_205345	ESELLGLLC(+57.02)AHANEILQR
gene_249801	TNTDLIEN(+.98)GNAFTPDEIEK
gene_153080	TNDAAGDGTTTATVLAQAMVTEGMK
gene_48851	SGWDFEC(+57.02)AYDTESYETSEGNK
gene_467322	AAGSEQTVAELLQEK
gene_43344	YALADTVTAGEDSITVDGK
gene_225022	FSNSEWNEYPLFADK
gene_76745	TLASHALC(+57.02)IFGDHQDVMSC(+57.02)R
gene_123277	VAIAGILVDEGFIEK
gene_231521	VDAQGNVIQANPGFKPSSEIK
gene_200022	SENYFGN(+.98)NTSFDAYDWSR
gene_43819	ALGFGTNAEILDIFGEEPK
gene_232300	ALGFGTNAEIIDIFGEEPK
gene_124714	DIASQGIYPAVDPLDSTSR
gene_36925	AYDHELVDSSAK
gene_305599	VAAGAEYFQTQAVFEPEK
gene_165744	TPVSWNFTTMPSEDWK
gene_401676	SLNPDEC(+57.02)VALGASVQGGK
gene_19934	LAEVLETMQNDMLEK
gene_396697	EALEQTDNVDAAAYVGK
gene_174099	YGTDILEDTC(+57.02)GIGHR
gene_294022	QLTPHPWDALDANLQVGDK
gene_234146	VVTMSDSN(+.98)GYVYDPN(+.98)GIDLAYVK
gene_242782	AMAAN(+.98)GATIVFNDIK
gene_240203	AMAAN(+.98)GATIVFNDLK
gene_77511	SSLWDSQWAADQGPSGK
gene_177807	AMDTDDQYIPSPQTVDGSSK
gene_109531	LFAESGAIQPVLGIADSLEGDNK
gene_199756	MTHISTGGGASLEYLEGK
gene_169328	WTC(+57.02)DGSPEFTIENVEK
gene_70698	GTHWDDKAETVTVYN(+.98)SK
gene_167924	VMYQN(+.98)SGAEANEAMIK
gene_113556	IGVEGDTLTLSAVHK
gene_268876	LQEQYVNEIAPALNK
gene_425660	ILILDDSTSAVDTATDAK
gene_34453	NAEGELEGESANYR
gene_180740	VLLSSLEGC(+57.02)AVTSIK
gene_86730	INPLIGN(+.98)AGVSAVPDSAR
gene_264431	VLC(+57.02)ALSGGVDSSVLAAMLAK
gene_95209	IVDAAPDSEFFC(+57.02)NK
gene_162942	NKPTYTPFLDC(+57.02)GDNVIVINAEK
gene_230687	TKVEETGGANFLFVTK
gene_111733	TKVEETGGANFIFVTK
gene_45536	SSQIGTDVVIQDSTSQQK
gene_76173	IMC(+57.02)ELIGGWVEN(+.98)GEYPADEK
gene_449207	FAEMLGEDLEPNMK
gene_19391	LENGVDTDSGELGNDGR
gene_408565	DDIASFLPVYLEK
gene_246940	SFYVGDGISEDDIHGK
gene_268388	ADQVDDPELLELVEMDVR
gene_359472	MGLPVGETPTLGPWR
gene_289846	N(+.98)GTSGIVAVSTIK
gene_337480	DDDFVNNSTVMDGLADGTIMGK
gene_149214	LASAFIEAFC(+57.02)EMSEK
gene_364688	SLVNAAQGNYNDAAK
gene_295048	GWTEALTMMPVGSK
gene_340608	GAASLILNNDTHPSVEIDK
gene_246800	YEYADSVEAGENSITVNGK
gene_86897	LSIEN(+.98)GNAPVAVPDFTR
gene_390237	VIGVDSDQAPIINK
gene_404814	AMEEAIAAEGTPAEYK
gene_126216	TEEEAVAMIDPR
gene_387396	QITMDTQDYTNNEK
gene_175588	NSTVATPLPMTETLGENSTDINTTR
gene_203524	FYDELPAVVEK
gene_239874	AANLDAIHDTVHEMAK
gene_382147	N(+.98)GATVTEDGSINATQLTFAGDK
gene_83250	FATEHIDIMSDQFK
gene_6704	SINSNFDITGGYSWQK
gene_293431	FDNAAEYTVGQEIK
gene_87096	YDLANTNTVYVDGVK
gene_143735	TGAQVSGPVPLPTK
gene_138654	AQDLALAYGLGIGGAR
gene_342658	KAELGVDGAFTSAGM(+15.99)DASSDWR
gene_224181	YDFGLATNSITQLTER
gene_449507	GYEFVNAIVGGAIPK
gene_1749	LYTNLDTVMEAIAK
gene_20241	ATSGFENLGDFTGALGADGK
gene_30151	YSLSQIVDAVSEK
gene_251303	GTYMDMMYMPDALR
gene_374197	VESYHEGTIPLQTLR
gene_118710	TVLQEYTQWGQTNVNLK
gene_262133	GDNIGNIISDNHYTMAK
gene_205821	AGMGYC(+57.02)GAANIEQLHDAK
gene_88139	GSDEWMGGWTDQATFQAIK
gene_165927	GNIGVTTENIFPIIK
gene_109473	VDEN(+.98)GTVTGVSAGETTIK
gene_345827	FGGSSLASAEQFK
gene_158103	SC(+57.02)YGDTIVVTGETYEN(+.98)SQDSQK
gene_25540	GIAHIGIGNATGDDK
gene_426248	NDDKVNVVATYPK
gene_228315	SFQDFLQLDTPPEK
gene_176069	NSAHVIYTDDGEATGNK
gene_167641	TAAGEGEEVANIEGIK
gene_53022	FTAEALGGNVVWNDAMHR
gene_210238	GHTVDNYGMYSADDK
gene_75129	VVEEAINHLVDFR
gene_23630	ATGAN(+.98)AAGEALGNLYIK
gene_71235	QYAGFSTAEESNAFYR
gene_251499	ESGC(+57.02)N(+.98)VIIGLYEGSK
gene_375988	VSATGTIFGSVSNIQIAEELEK
gene_332505	AQAMPNQLSGGQQQR
gene_31355	AHDENNEC(+57.02)LIGDVVK
gene_62426	TGC(+57.02)DSLAISIGTSHGAYK
gene_109419	TFSNNVSAPWVNDNK
gene_190985	EGDGSYQDFLNNEAR
gene_402281	DAFC(+57.02)GVYGGPADPQAVR
gene_191923	ATGSASFN(+.98)QTLSEK
gene_230703	RGEVHALMGEN(+.98)GAGK
gene_27747	EFTHAYLSNTK
gene_269234	MTQEALGMVETR
gene_91677	GADRHELDPDGGYVVSPER
gene_282799	GADRHEIDPDGGYVVSPER
gene_53435	VLDPETWTQDDDTALNK
gene_234471	GQSENAEIVHSLAK
gene_364956	ELNEALGNLYVAQGQYDK
gene_36900	LYDTLTGIQMGK
gene_201275	KVLDAVAAGNAEEAK
gene_222751	IVVFGGGTGNPIFSTDTASALR
gene_34748	LAGEILDATNSTGGAFK
gene_202349	LFGDESLFVGYSEVR
gene_446865	LDEAIAATGSSDAANWTTDSK
gene_4855	APVFVAPAMDLDMFAHPSTR
gene_313501	LHVLGVELEQDKLDK
gene_53737	GGITSC(+57.02)GNSQN(+.98)C(+57.02)VEAC(+57.02)PK
gene_75765	NIIGEMELDHTLTSR
gene_298534	DLPAEGVITGYGTVDGR
gene_372828	STTQNLDEVVVTALGIK
gene_336569	FFESESLTEDEMR
gene_421537	N(+.98)GSQVSGPVPLPTK
gene_125934	IQEMNANSTTGSNLVMAK
gene_93364	YLGEHGGVASTDYGDIYGNVPGK
gene_460362	SFYVGDAVSEEDIHAK
gene_397804	SGIMC(+57.02)TIHAYTGDQM(+15.99)TLDGPQR
gene_382321	AKDFDDAVEQAVWLEHGNR
gene_93714	IALDITHASSDFNNYQAYAK
gene_164302	FVEGELNQEIFDQVFGK
gene_90393	TDAC(+57.02)VIGDALEVLK
gene_372823	NMEAEIADWNFEGVK
gene_120227	VVNALGQPIDGK
gene_350025	TATVNDWSAIC(+57.02)WADGEIYK
gene_18263	SIGQFNLTGIAPAR
gene_233675	ELLDEEADTPALTVAK
gene_197343	SYGGSHIVMSC(+57.02)K
gene_123125	SMNDQLDIPQAIK
gene_44192	ELQSFAQFGSDLDADTK
gene_336555	YYSAEYVN(+.98)GYLVAQR
gene_305602	MVC(+57.02)AAC(+57.02)DTYPVPGFQGVTPLEYK
gene_58952	TTVQDMQTLLNEGVSTLVVQTEK
gene_204592	EWAAEHVVGVAK
gene_280772	LC(+57.02)EEWGYEDQLIDR
gene_153087	SLIEEHTAATGSTK
gene_199527	AAVEEGIVAGGGTALIDAIPAVK
gene_30335	GETDDATAMSYGFIPGVSR
gene_215370	MINEAAATYPNFK
gene_36796	MEIGAVIAAAPR
gene_114032	GGLIVSC(+57.02)QALETEPLYTK
gene_246963	MDILGANFYGAVDQIR
gene_101462	EVFGGTGMNIFNPALITR
gene_98658	TELVAAMADQAGLSK
gene_80999	NNDQIVHSDFVPAK
gene_80359	YHDDDEMWNNAENALR
gene_410736	DSHDELDKGGFDTVTR
gene_360617	VNQMVEDIC(+57.02)YNNAK
gene_11563	TPAEFTHAYLSNTK
gene_160024	NSSILGATASYANAGVVDSK
gene_431100	TVFESVGTGGITATSIR
gene_184593	FLN(+.98)GGN(+.98)GVLNAGLR
gene_69258	SFYVGEDVTQEDIKGEYK
gene_209981	TANSDVVVITSGIPR
gene_382155	AVVVLAGTVMEYQ(+.98)ENDFAK
gene_144029	SPLWVGGGTVFGPSPR
gene_92938	VISENTSDQAELYQQLLDMK
gene_286672	FDENAAVIIKDDQTPK
gene_10395	FN(+.98)GQSVGIVANQPK
gene_90608	LVIESTAEEFEAGLNTAYNK
gene_90799	DSDTGAISTEPENHNLMC(+57.02)R
gene_62179	DTSTNYQEGILELYK
gene_143354	DTSTNYQEGLLELYK
gene_36265	IIDPTTGEINTAAETR
gene_294218	KVELASDDYTAIAK
gene_197121	DTVWWNTPEYPNDNHPMK
gene_237340	SLGHVAAEAAVLLR
gene_204500	AQLSDFYGNYATEAEDAATIK
gene_353935	VFGDGLFYAADIAGSDIER
gene_75764	GGPVTVTHPEIIR
gene_188071	TEATGYGLC(+57.02)YFTAEALK
gene_404357	SSFQIAYTEEEMSADHNK
gene_348530	DYTEFWGIESNPDISTLK
gene_219101	FVEQSGELVFADEHR
gene_60528	VC(+57.02)EDIENC(+57.02)TGDTAIALSR
gene_342438	TLVGGEVTDYADMLTEAR
gene_160654	EAIQAIGDIPYINK
gene_314294	TILWN(+.98)GPAGVFEFDNFTAGSR
gene_418260	MEGSEIVVSRPNDLK
gene_355101	VVLN(+.98)GTSGEAIVNPDAETEQK
gene_161	GDIALPSATQNELN(+.98)GDEAK
gene_320675	ALLHNVEMQEVFAK
gene_233990	YFEDNAVADVNDASK
gene_86390	HWVEVIGDFC(+57.02)K
gene_268735	AAGGTVGDSLLEMDYLDYANK
gene_33507	AC(+57.02)GGSDTLATGYILSK
gene_160055	TDGWHDAAFFNVAK
gene_281550	DSTNPLIAIANDYVAAGK
gene_337127	TQGGSQTVAISYDSR
gene_172724	NVAEAATLINFLLNEEK
gene_106869	ASLTGADGNDTDDTSPTYK
gene_168928	SLVDNHVMMNLK
gene_343545	DAHEAVHN(+.98)AVVLEEVAK
gene_91425	VFYDLTSKPPGTIEFE
gene_217605	SDSIMSAGSTTDVGASAK
gene_21870	NIGAHLQSLQAEADK
gene_440316	YVYEYMQQN(+.98)GC(+57.02)R
gene_84558	GLPASPGAATGQIVFFADDAAK
gene_132734	HDTVEIPSSNLK
gene_369823	EINEEIQGQINEYIGK
gene_317489	SYVNAGHDVYIEK
gene_203618	YDTQEELLEVWLK
gene_134499	MAQSAGNVFSTDADLSK
gene_382014	ATPAPPVGPALGQK
gene_142621	SHANIVEKPAEAEK
gene_178502	ISIDAPLLASTLTDMK
gene_436854	FLPSAVAGDQGLLNFAAVVR
gene_450430	NDDQGFNSVFMMLDSGAR
gene_325325	VSDGGEELHIYTK
gene_418584	MGAPC(+57.02)IGINDSGGAR
gene_358835	MGAPC(+57.02)IGLNDSGGAR
gene_84447	IAQPGDEVWVAPGVYR
gene_305547	QFSTNVITLVSNSFQK
gene_103861	AAGYLSDDLVAQNFDFYGK
gene_403156	NPNTWLDTGLDAFVAGC(+57.02)EK
gene_71775	ILEAEGEAQAILAVQK
gene_444959	LEEVFGTGTAAVVSPVK
gene_108021	TFHTGGIASAEDITQGLPR
gene_277272	LYTPQEISAMILQK
gene_239210	DTHVVSNNPTLLTR
gene_275214	LDFAADSFIFGTSAK
[truncated: 59,735 more rows]
