# Supplementary material for: Contigs directed gene annotation (ConDiGA) for accurate protein sequence database construction in metaproteomics
Source: Microbiome. 2024 Mar 19;12:58. doi: 10.1186/s40168-024-01775-3 (PMC10949615; doi:10.1186/s40168-024-01775-3)
Supplement: Supplementary file 7 — Additional file 6. Supplementary Data 5. The relative taxonomic abundance at the metaproteomic (MP) level and at the metagenomic (MG) level. [file 40168_2024_1775_MOESM6_ESM.xlsx]

## Sheet: MP_MG_relative_abudance
Superkingdom	Phylum	Class	Order	Family	Genus	Species	Gene Abundance	Protein Abundance	MG/MP ratio	log ratio
Bacteria	Bacillota	Clostridia	Eubacteriales	Oscillospiraceae	Anaerotruncus	Anaerotruncus colihominis	0.0171713	0.00109523	15.6782	3.97069
Bacteria	Bacillota	Unknown	Unknown	Unknown	Unknown	Bacillota bacterium	0.0191299	0.00367695	5.20266	2.37925
Bacteria	Bacteroidota	Bacteroidia	Bacteroidales	Bacteroidaceae	Bacteroides	Bacteroides finegoldii	0.0149951	0.00509915	2.9407	1.55616
Bacteria	Bacillota	Bacilli	Lactobacillales	Lactobacillaceae	Lactobacillus	Lactobacillus rogosae	0.00863128	0.0326806	0.26411	-1.92079
Bacteria	Bacillota	Clostridia	Eubacteriales	Lachnospiraceae	Anaerobutyricum	Anaerobutyricum hallii	0.0150091	0.00528082	2.84219	1.507
Bacteria	Bacillota	Clostridia	Eubacteriales	Lachnospiraceae	Blautia	Blautia obeum	0.0225452	0.0221334	1.01861	0.0265949
Bacteria	Bacillota	Clostridia	Eubacteriales	Oscillospiraceae	Subdoligranulum	Subdoligranulum variabile	0.015483	0.0255577	0.605803	-0.723079
Bacteria	Bacteroidota	Bacteroidia	Bacteroidales	Bacteroidaceae	Bacteroides	Bacteroides thetaiotaomicron	0.0211096	0.00344391	6.12955	2.61578
Bacteria	Bacillota	Clostridia	Eubacteriales	Lachnospiraceae	Mediterraneibacter	[Ruminococcus] torques	0.0145774	0.00220871	6.59993	2.72245
Bacteria	Bacillota	Clostridia	Eubacteriales	Lachnospiraceae	Coprococcus	Coprococcus eutactus	0.0146195	0.0158595	0.921814	-0.117452
Bacteria	Bacillota	Clostridia	Eubacteriales	Lachnospiraceae	Blautia	Blautia wexlerae	0.0147985	0.0309468	0.478192	-1.06434
Bacteria	Pseudomonadota	Betaproteobacteria	Burkholderiales	Sutterellaceae	Sutterella	Sutterella faecalis	0.0123906	0.00252563	4.90593	2.29453
Bacteria	Bacteroidota	Bacteroidia	Bacteroidales	Bacteroidaceae	Bacteroides	Bacteroides fragilis	0.0249461	0.00462337	5.39566	2.4318
Bacteria	Bacillota	Clostridia	Eubacteriales	Oscillospiraceae	Dysosmobacter	Dysosmobacter welbionis	0.0139104	0.0137867	1.00898	0.0128934
Bacteria	Bacillota	Clostridia	Eubacteriales	Oscillospiraceae	Ruthenibacterium	Ruthenibacterium lactatiformans	0.0128539	0.00400468	3.20972	1.68245
Bacteria	Bacteroidota	Bacteroidia	Bacteroidales	Tannerellaceae	Parabacteroides	Parabacteroides merdae	0.0171678	0.00161137	10.6542	3.41335
Bacteria	Bacillota	Bacilli	Lactobacillales	Streptococcaceae	Streptococcus	Streptococcus salivarius	0.0109865	0.00210881	5.20984	2.38124
Bacteria	Bacillota	Clostridia	Eubacteriales	Unknown	Intestinimonas	Intestinimonas butyriciproducens	0.0141175	0.0011436	12.3448	3.62583
Bacteria	Bacillota	Clostridia	Eubacteriales	Lachnospiraceae	Roseburia	Roseburia faecis	0.0167396	0.0116107	1.44173	0.527804
Bacteria	Bacteroidota	Bacteroidia	Bacteroidales	Rikenellaceae	Alistipes	Alistipes ihumii	0.00839962	0.00243507	3.44943	1.78636
Bacteria	Bacillota	Clostridia	Eubacteriales	Lachnospiraceae	Mediterraneibacter	[Ruminococcus] lactaris	0.0107408	0.00664312	1.61684	0.693173
Unknown	Unknown	Unknown	Unknown	Unknown	Unknown	Ruminococcus bicirculans	0.0127346	0.00495552	2.56977	1.36164
Bacteria	Bacteroidota	Bacteroidia	Bacteroidales	Bacteroidaceae	Bacteroides	Bacteroides eggerthii	0.00788363	0.0130271	0.605173	-0.724581
Bacteria	Bacteroidota	Bacteroidia	Bacteroidales	Tannerellaceae	Parabacteroides	Parabacteroides distasonis	0.0216642	0.00494848	4.37795	2.13025
Bacteria	Bacillota	Bacilli	Lactobacillales	Streptococcaceae	Streptococcus	Streptococcus parasanguinis	0.0116675	0.00151229	7.71513	2.94769
Bacteria	Bacillota	Clostridia	Eubacteriales	Lachnospiraceae	Blautia	Blautia luti	0.00381545	0.00518774	0.735475	-0.443251
Bacteria	Bacillota	Clostridia	Eubacteriales	Oscillospiraceae	Faecalibacterium	Faecalibacterium prausnitzii	0.0405203	0.0736634	0.550074	-0.862302
Bacteria	Bacillota	Clostridia	Eubacteriales	Eubacteriaceae	Eubacterium	Eubacterium ramulus	0.00171994	0.00269582	0.638002	-0.648368
Bacteria	Bacteroidota	Bacteroidia	Bacteroidales	Bacteroidaceae	Bacteroides	Bacteroides uniformis	0.0141912	0.0125573	1.13012	0.176477
Bacteria	Bacteroidota	Bacteroidia	Bacteroidales	Rikenellaceae	Alistipes	Alistipes onderdonkii	0.0101722	0.00142419	7.14245	2.83642
Bacteria	Bacillota	Clostridia	Eubacteriales	Lachnospiraceae	Roseburia	Roseburia intestinalis	0.0198565	0.0148134	1.34044	0.422709
Bacteria	Pseudomonadota	Gammaproteobacteria	Enterobacterales	Enterobacteriaceae	Escherichia	Escherichia coli	0.0214817	0.00192697	11.1479	3.4787
Bacteria	Bacillota	Clostridia	Eubacteriales	Lachnospiraceae	Roseburia	Roseburia inulinivorans	0.00311344	0.00115834	2.68786	1.42646
Bacteria	Bacteroidota	Bacteroidia	Bacteroidales	Bacteroidaceae	Phocaeicola	Phocaeicola vulgatus	0.0100458	0.0515445	0.194897	-2.35922
Bacteria	Bacteroidota	Bacteroidia	Bacteroidales	Barnesiellaceae	Coprobacter	Coprobacter fastidiosus	0.0133278	0.00282265	4.72173	2.23932
Unknown	Unknown	Unknown	Unknown	Unknown	Unknown	uncultured Faecalibacterium	0.0182313	0.0381288	0.478151	-1.06446
Bacteria	Bacillota	Clostridia	Eubacteriales	Oscillospiraceae	Pseudoflavonifractor	Pseudoflavonifractor capillosus	0.00284667	0.00164311	1.73249	0.792846
Bacteria	Bacillota	Clostridia	Eubacteriales	Lachnospiraceae	Anaerostipes	Anaerostipes hadrus	0.00968079	0.0138195	0.700515	-0.513512
Bacteria	Bacillota	Clostridia	Eubacteriales	Clostridiaceae	Unknown	Clostridiaceae bacterium	0.0046684	0.00457033	1.02146	0.0306316
Bacteria	Bacillota	Clostridia	Eubacteriales	Oscillospiraceae	Faecalibacterium	Faecalibacterium duncaniae	0.0181682	0.0452514	0.401494	-1.31655
Bacteria	Bacteroidota	Bacteroidia	Bacteroidales	Bacteroidaceae	Bacteroides	Bacteroides intestinalis	0.0169607	0.00318176	5.3306	2.4143
Bacteria	Bacillota	Clostridia	Eubacteriales	Oscillospiraceae	Ruminococcus	Ruminococcus callidus	0.00996862	0.0154659	0.644555	-0.633624
Bacteria	Bacillota	Clostridia	Eubacteriales	Lachnospiraceae	Unknown	[Eubacterium] rectale	0.0105513	0.0739323	0.142716	-2.80878
Bacteria	Bacteroidota	Bacteroidia	Bacteroidales	Rikenellaceae	Alistipes	Alistipes finegoldii	0.0103407	0.00516836	2.00077	1.00055
Bacteria	Bacteroidota	Bacteroidia	Bacteroidales	Rikenellaceae	Alistipes	Alistipes shahii	0.00978259	0.00375962	2.60202	1.37963
Bacteria	Verrucomicrobiota	Verrucomicrobiae	Verrucomicrobiales	Akkermansiaceae	Akkermansia	Akkermansia muciniphila	0.0061988	0.0134848	0.459687	-1.12128
Bacteria	Bacillota	Clostridia	Eubacteriales	Lachnospiraceae	Lachnospira	Lachnospira eligens	0.00513875	0.0137299	0.374274	-1.41784
Bacteria	Bacteroidota	Bacteroidia	Bacteroidales	Bacteroidaceae	Bacteroides	Bacteroides stercoris	0.0129943	0.0232926	0.557874	-0.84199
Bacteria	Bacteroidota	Bacteroidia	Bacteroidales	Bacteroidaceae	Bacteroides	Bacteroides cellulosilyticus	0.00994054	0.00409045	2.43018	1.28106
Bacteria	Bacillota	Clostridia	Eubacteriales	Lachnospiraceae	Roseburia	Roseburia hominis	0.00183226	0.00173361	1.05691	0.0798468
Bacteria	Bacillota	Clostridia	Eubacteriales	Unknown	Evtepia	Evtepia gabavorous	0.00831537	0.0060882	1.36582	0.449765
Bacteria	Bacillota	Clostridia	Eubacteriales	Lachnospiraceae	Blautia	Blautia glucerasea	0.0087436	0.0140833	0.62085	-0.687684
Bacteria	Bacteroidota	Bacteroidia	Bacteroidales	Bacteroidaceae	Bacteroides	Bacteroides timonensis	0.00755369	0.00516784	1.46167	0.547619
Bacteria	Bacillota	Clostridia	Eubacteriales	Lachnospiraceae	Blautia	Blautia faecis	0.00843472	0.00712017	1.18462	0.244428
Bacteria	Bacillota	Clostridia	Eubacteriales	Oscillospiraceae	Unknown	[Eubacterium] siraeum	0.00947019	0.00462871	2.04597	1.03278
Bacteria	Bacteroidota	Bacteroidia	Bacteroidales	Prevotellaceae	Paraprevotella	Paraprevotella xylaniphila	0.00350657	0.0053613	0.654052	-0.612523
Bacteria	Bacteroidota	Bacteroidia	Bacteroidales	Prevotellaceae	Paraprevotella	Paraprevotella clara	0.0078731	0.00858087	0.917518	-0.124191
Bacteria	Bacillota	Clostridia	Eubacteriales	Unknown	Gemmiger	Gemmiger formicilis	0.00253428	0.00171636	1.47654	0.562218
Bacteria	Bacillota	Erysipelotrichia	Erysipelotrichales	Coprobacillaceae	Catenibacterium	Catenibacterium mitsuokai	0.00216572	0.00152741	1.41791	0.503762
Bacteria	Bacillota	Clostridia	Eubacteriales	Lachnospiraceae	Fusicatenibacter	Fusicatenibacter saccharivorans	0.0123906	0.0164881	0.751485	-0.412184
Bacteria	Bacillota	Negativicutes	Selenomonadales	Selenomonadaceae	Megamonas	Megamonas funiformis	0.00290634	0.00322835	0.900256	-0.151592
Bacteria	Bacillota	Clostridia	Eubacteriales	Lachnospiraceae	Dorea	Dorea longicatena	0.00632516	0.00723048	0.874791	-0.19299
Unknown	Unknown	Unknown	Unknown	Unknown	Unknown	Blautia massiliensis	0.00965271	0.0129418	0.745854	-0.423036
Bacteria	Bacillota	Clostridia	Eubacteriales	Oscillospiraceae	Ruminococcus	Ruminococcus bromii	0.00256587	0.0150206	0.170823	-2.54942
Bacteria	Bacteroidota	Bacteroidia	Bacteroidales	Bacteroidaceae	Phocaeicola	Phocaeicola dorei	0.00554943	0.026534	0.209144	-2.25743
Bacteria	Bacteroidota	Bacteroidia	Bacteroidales	Bacteroidaceae	Bacteroides	Bacteroides clarus	0.00122151	0.00123241	0.991157	-0.0128145
Unknown	Unknown	Unknown	Unknown	Unknown	Unknown	uncultured Lachnospira	0.00116886	0.00191467	0.610473	-0.712
Bacteria	Bacillota	Clostridia	Eubacteriales	Lachnospiraceae	Simiaoa	Simiaoa sunii	0.0101757	0.010291	0.988793	-0.0162596
Bacteria	Bacillota	Negativicutes	Selenomonadales	Selenomonadaceae	Megamonas	Megamonas rupellensis	0.00490709	0.0127781	0.384022	-1.38074
Bacteria	Bacteroidota	Bacteroidia	Bacteroidales	Rikenellaceae	Alistipes	Alistipes putredinis	0.00628655	0.00456073	1.37841	0.463004
Bacteria	Bacillota	Clostridia	Eubacteriales	Lachnospiraceae	Lachnoclostridium	[Clostridium] symbiosum	0.00115482	0.0011484	1.00559	0.00803736
Bacteria	Bacteroidota	Bacteroidia	Bacteroidales	Bacteroidaceae	Phocaeicola	Phocaeicola massiliensis	0.0111059	0.0183414	0.60551	-0.723778
Unknown	Unknown	Unknown	Unknown	Unknown	Unknown	[Eubacterium] eligens	0.00468946	0.018324	0.255919	-1.96624
Bacteria	Bacteroidota	Bacteroidia	Bacteroidales	Barnesiellaceae	Barnesiella	Barnesiella intestinihominis	0.00852949	0.00491709	1.73466	0.794654
Bacteria	Bacillota	Clostridia	Eubacteriales	Lachnospiraceae	Coprococcus	Coprococcus comes	0.0099616	0.0134399	0.741195	-0.432075
Bacteria	Actinomycetota	Coriobacteriia	Eggerthellales	Eggerthellaceae	Adlercreutzia	Adlercreutzia equolifaciens	0.00556698	0.00121557	4.57973	2.19526
Bacteria	Bacteroidota	Bacteroidia	Bacteroidales	Odoribacteraceae	Odoribacter	Odoribacter splanchnicus	0.00987385	0.00286497	3.44641	1.78509
Bacteria	Bacillota	Clostridia	Eubacteriales	Oscillospiraceae	Unknown	[Clostridium] leptum	0.0100037	0.00555008	1.80245	0.849957
