# Supplementary material for: Contigs directed gene annotation (ConDiGA) for accurate protein sequence database construction in metaproteomics
Source: Microbiome. 2024 Mar 19;12:58. doi: 10.1186/s40168-024-01775-3 (PMC10949615; doi:10.1186/s40168-024-01775-3)
Supplement: Supplementary file 8 — Additional file 7. Supplementary Data 6. Annotation of the genes from the in-silico mixed data using different taxonomic classification tools and strategies. [file 40168_2024_1775_MOESM7_ESM.xlsx]

## Sheet: BLAST
MD1		MD2		MD3
GeneID	Annotation	GeneID	Annotation	GeneID	Annotation
gene_1	[Bacteroides caccae]	gene_1	[Bacteroides caccae]	gene_1	[Bacteroides caccae]
gene_10	[Bacteroides ovatus]	gene_10	[Bacteroides ovatus]	gene_10	[Bacteroides ovatus]
gene_100	-	gene_100	[-]	gene_100	-
gene_1000	[Bifidobacterium pseudocatenulatum]	gene_1000	[Bifidobacterium pseudocatenulatum]	gene_1000	[Bifidobacterium pseudocatenulatum]
gene_10000	-	gene_10000	[-]	gene_10000	-
gene_100000	-	gene_100000	[-]	gene_100000	-
gene_100001	-	gene_100001	[-]	gene_100001	-
gene_100002	-	gene_100002	[-]	gene_100002	-
gene_100003	-	gene_100003	[-]	gene_100003	-
gene_100004	-	gene_100004	[-]	gene_100004	-
gene_100005	-	gene_100005	[-]	gene_100005	-
gene_100006	-	gene_100006	[-]	gene_100006	-
gene_100007	[Odoribacteraceae bacterium]	gene_100007	[Odoribacteraceae bacterium]	gene_100007	-
gene_100008	[Klebsiella pneumoniae]	gene_100008	[Klebsiella pneumoniae]	gene_100008	[Klebsiella pneumoniae]
gene_100009	-	gene_100009	[Sutterella faecalis]	gene_100009	[Sutterella faecalis]
gene_10001	-	gene_10001	[-]	gene_10001	-
gene_100010	-	gene_100010	[Sutterella faecalis]	gene_100010	[Sutterella faecalis]
gene_100011	[Sutterella faecalis]	gene_100011	[Sutterella faecalis]	gene_100011	[Sutterella faecalis]
gene_100012	[Sutterella faecalis]	gene_100012	[Sutterella faecalis]	gene_100012	[Sutterella faecalis]
gene_100013	-	gene_100013	[Sutterella faecalis]	gene_100013	[Sutterella faecalis]
gene_100014	[Sutterella faecalis]	gene_100014	[Sutterella faecalis]	gene_100014	[Sutterella faecalis]
gene_100015	[Sutterella faecalis]	gene_100015	[Sutterella faecalis]	gene_100015	[Sutterella faecalis]
gene_100016	[Sutterella faecalis]	gene_100016	[Sutterella faecalis]	gene_100016	[Sutterella faecalis]
gene_100017	[Sutterella faecalis]	gene_100017	[Sutterella faecalis]	gene_100017	[Sutterella faecalis]
gene_100018	[Sutterella faecalis]	gene_100018	[Sutterella faecalis]	gene_100018	[Sutterella faecalis]
gene_100019	[Bacteroides stercoris]	gene_100019	[Bacteroides stercoris]	gene_100019	[Bacteroides stercoris]
gene_10002	-	gene_10002	[-]	gene_10002	-
gene_100020	-	gene_100020	[-]	gene_100020	-
gene_100021	-	gene_100021	[-]	gene_100021	-
gene_100022	-	gene_100022	[-]	gene_100022	-
gene_100023	-	gene_100023	[-]	gene_100023	-
gene_100024	-	gene_100024	[-]	gene_100024	[Ruthenibacterium lactatiformans]
gene_100025	-	gene_100025	[-]	gene_100025	[Ruthenibacterium lactatiformans]
gene_100026	-	gene_100026	[-]	gene_100026	[Ruthenibacterium lactatiformans]
gene_100027	-	gene_100027	[-]	gene_100027	[Ruthenibacterium lactatiformans]
gene_100028	-	gene_100028	[-]	gene_100028	[Ruthenibacterium lactatiformans]
gene_100029	[Coprococcus sp. ART55/1 draft genome]	gene_100029	[-]	gene_100029	-
gene_10003	-	gene_10003	[-]	gene_10003	-
gene_100030	[Enterococcus faecium]	gene_100030	[Enterococcus faecium]	gene_100030	[Enterococcus faecium]
gene_100031	-	gene_100031	[-]	gene_100031	[Lachnospira eligens]
gene_100032	-	gene_100032	[-]	gene_100032	-
gene_100033	-	gene_100033	[-]	gene_100033	-
gene_100034	-	gene_100034	[-]	gene_100034	-
gene_100035	-	gene_100035	[-]	gene_100035	[Intestinimonas butyriciproducens]
gene_100036	-	gene_100036	[-]	gene_100036	-
gene_100037	[Parabacteroides merdae]	gene_100037	[Parabacteroides merdae]	gene_100037	[Parabacteroides merdae]
gene_100038	-	gene_100038	[-]	gene_100038	-
gene_100039	-	gene_100039	[-]	gene_100039	-
gene_10004	-	gene_10004	[-]	gene_10004	-
gene_100040	-	gene_100040	[-]	gene_100040	[Paraprevotella clara]
gene_100041	[Paraprevotella clara]	gene_100041	[-]	gene_100041	[Paraprevotella clara]
gene_100042	-	gene_100042	[-]	gene_100042	[Paraprevotella clara]
gene_100043	-	gene_100043	[-]	gene_100043	[Paraprevotella clara]
gene_100044	-	gene_100044	[-]	gene_100044	[Paraprevotella clara]
gene_100045	-	gene_100045	[-]	gene_100045	[Paraprevotella clara]
gene_100046	-	gene_100046	[-]	gene_100046	[Paraprevotella clara]
gene_100047	-	gene_100047	[-]	gene_100047	[Paraprevotella clara]
gene_100048	-	gene_100048	[-]	gene_100048	[Paraprevotella clara]
gene_100049	-	gene_100049	[-]	gene_100049	[Paraprevotella clara]
gene_10005	-	gene_10005	[-]	gene_10005	-
gene_100050	-	gene_100050	[-]	gene_100050	[Paraprevotella clara]
gene_100051	-	gene_100051	[-]	gene_100051	[Paraprevotella clara]
gene_100052	-	gene_100052	[-]	gene_100052	[Paraprevotella clara]
gene_100053	-	gene_100053	[-]	gene_100053	-
gene_100054	[Odoribacteraceae bacterium]	gene_100054	[Odoribacteraceae bacterium]	gene_100054	-
gene_100055	-	gene_100055	[-]	gene_100055	[Alistipes finegoldii]
gene_100056	[Clostridiales bacterium]	gene_100056	[Clostridiales bacterium]	gene_100056	[Intestinimonas butyriciproducens]
gene_100057	-	gene_100057	[-]	gene_100057	-
gene_100058	-	gene_100058	[-]	gene_100058	[Anaerobutyricum hallii]
gene_100059	-	gene_100059	[-]	gene_100059	[Bacteroides cellulosilyticus]
gene_10006	-	gene_10006	[-]	gene_10006	-
gene_100060	[Bacteroides cellulosilyticus]	gene_100060	[-]	gene_100060	[Bacteroides cellulosilyticus]
gene_100061	-	gene_100061	[-]	gene_100061	[Bacteroides cellulosilyticus]
gene_100062	-	gene_100062	[-]	gene_100062	[Bacteroides cellulosilyticus]
gene_100063	-	gene_100063	[-]	gene_100063	[Bacteroides cellulosilyticus]
gene_100064	-	gene_100064	[-]	gene_100064	[Bacteroides cellulosilyticus]
gene_100065	-	gene_100065	[-]	gene_100065	[Klebsiella variicola]
gene_100066	[Klebsiella pneumoniae]	gene_100066	[-]	gene_100066	[Klebsiella variicola]
gene_100067	[Klebsiella pneumoniae]	gene_100067	[-]	gene_100067	[Klebsiella quasipneumoniae]
gene_100068	[Klebsiella pneumoniae]	gene_100068	[-]	gene_100068	[Klebsiella pneumoniae]
gene_100069	-	gene_100069	[-]	gene_100069	-
gene_10007	-	gene_10007	[-]	gene_10007	-
gene_100070	[Bacteroides thetaiotaomicron]	gene_100070	[Bacteroides thetaiotaomicron]	gene_100070	-
gene_100071	-	gene_100071	[-]	gene_100071	-
gene_100072	-	gene_100072	[-]	gene_100072	[Faecalibacterium duncaniae]
gene_100073	-	gene_100073	[-]	gene_100073	-
gene_100074	[Bacteroides ovatus]	gene_100074	[Bacteroides ovatus]	gene_100074	[Bacteroides xylanisolvens]
gene_100075	-	gene_100075	[-]	gene_100075	-
gene_100076	-	gene_100076	[-]	gene_100076	[Faecalibacterium prausnitzii]
gene_100077	[Bacteroides thetaiotaomicron]	gene_100077	[-]	gene_100077	[Bacteroides zhangwenhongii]
gene_100078	[Bacteroides thetaiotaomicron]	gene_100078	[-]	gene_100078	[Bacteroides zhangwenhongii]
gene_100079	[Bacteroides thetaiotaomicron]	gene_100079	[-]	gene_100079	[Bacteroides zhangwenhongii]
gene_10008	-	gene_10008	[-]	gene_10008	-
gene_100080	[Bacteroides thetaiotaomicron]	gene_100080	[-]	gene_100080	[Bacteroides zhangwenhongii]
gene_100081	[Bacteroides thetaiotaomicron]	gene_100081	[-]	gene_100081	[Bacteroides zhangwenhongii]
gene_100082	-	gene_100082	[-]	gene_100082	[Bacteroides zhangwenhongii]
gene_100083	[Bacteroides thetaiotaomicron]	gene_100083	[-]	gene_100083	[Bacteroides zhangwenhongii]
gene_100084	[Bacteroides thetaiotaomicron]	gene_100084	[-]	gene_100084	[Bacteroides zhangwenhongii]
gene_100085	-	gene_100085	[-]	gene_100085	[Bacteroides zhangwenhongii]
gene_100086	[Bacteroides thetaiotaomicron]	gene_100086	[-]	gene_100086	[Bacteroides zhangwenhongii]
gene_100087	-	gene_100087	[-]	gene_100087	[Bacteroides zhangwenhongii]
gene_100088	-	gene_100088	[-]	gene_100088	[Bacteroides zhangwenhongii]
gene_100089	-	gene_100089	[-]	gene_100089	[Bacteroides zhangwenhongii]
gene_10009	-	gene_10009	[-]	gene_10009	-
gene_100090	[Bacteroides humanifaecis]	gene_100090	[-]	gene_100090	[Bacteroides zhangwenhongii]
gene_100091	-	gene_100091	[-]	gene_100091	[Bacteroides zhangwenhongii]
gene_100092	-	gene_100092	[-]	gene_100092	[Bacteroides zhangwenhongii]
gene_100093	[Bacteroides humanifaecis]	gene_100093	[-]	gene_100093	[Bacteroides zhangwenhongii]
gene_100094	-	gene_100094	[-]	gene_100094	[Bacteroides zhangwenhongii]
gene_100095	-	gene_100095	[-]	gene_100095	[Bacteroides zhangwenhongii]
gene_100096	[Bacteroides thetaiotaomicron]	gene_100096	[-]	gene_100096	[Bacteroides zhangwenhongii]
gene_100097	-	gene_100097	[-]	gene_100097	-
gene_100098	-	gene_100098	[-]	gene_100098	[Intestinimonas butyriciproducens]
gene_100099	-	gene_100099	[-]	gene_100099	[MAG: Oscillospiraceae bacterium]
gene_1001	-	gene_1001	[-]	gene_1001	[Bacteroides ovatus]
gene_10010	[MAG: Clostridiales]	gene_10010	[-]	gene_10010	-
gene_100100	[Blautia sp. SC05B48]	gene_100100	[-]	gene_100100	[Ruminococcus obeum]
gene_100101	-	gene_100101	[-]	gene_100101	[Ruminococcus obeum]
gene_100102	[Blautia sp. KLE 1732 HM 1032]	gene_100102	[-]	gene_100102	[Ruminococcus obeum]
gene_100103	-	gene_100103	[-]	gene_100103	[Ruminococcus obeum]
gene_100104	-	gene_100104	[-]	gene_100104	-
gene_100105	-	gene_100105	[-]	gene_100105	-
gene_100106	-	gene_100106	[-]	gene_100106	[Clostridiaceae bacterium]
gene_100107	-	gene_100107	[-]	gene_100107	-
gene_100108	-	gene_100108	[-]	gene_100108	-
gene_100109	-	gene_100109	[-]	gene_100109	[Bacteroides zhangwenhongii]
gene_10011	[Rothia mucilaginosa]	gene_10011	[Rothia mucilaginosa]	gene_10011	-
gene_100110	-	gene_100110	[-]	gene_100110	-
gene_100111	-	gene_100111	[-]	gene_100111	[Faecalibacterium prausnitzii]
gene_100112	-	gene_100112	[-]	gene_100112	-
gene_100113	-	gene_100113	[-]	gene_100113	-
gene_100114	-	gene_100114	[-]	gene_100114	-
gene_100115	-	gene_100115	[-]	gene_100115	-
gene_100116	-	gene_100116	[-]	gene_100116	-
gene_100117	-	gene_100117	[-]	gene_100117	-
gene_100118	-	gene_100118	[-]	gene_100118	[Anaerotruncus colihominis]
gene_100119	[Anaerotruncus colihominis]	gene_100119	[-]	gene_100119	[Anaerotruncus colihominis]
gene_10012	-	gene_10012	[-]	gene_10012	-
gene_100120	-	gene_100120	[-]	gene_100120	-
gene_100121	-	gene_100121	[-]	gene_100121	-
gene_100122	-	gene_100122	[-]	gene_100122	-
gene_100123	-	gene_100123	[-]	gene_100123	-
gene_100124	-	gene_100124	[-]	gene_100124	-
gene_100125	-	gene_100125	[-]	gene_100125	-
gene_100126	-	gene_100126	[-]	gene_100126	-
gene_100127	-	gene_100127	[-]	gene_100127	-
gene_100128	[Shigella sonnei]	gene_100128	[Shigella sonnei]	gene_100128	[Escherichia coli]
gene_100129	-	gene_100129	[-]	gene_100129	-
gene_10013	-	gene_10013	[-]	gene_10013	-
gene_100130	[Klebsiella pneumoniae]	gene_100130	[Klebsiella pneumoniae]	gene_100130	[Klebsiella pneumoniae]
gene_100131	[Klebsiella pneumoniae]	gene_100131	[Klebsiella pneumoniae]	gene_100131	[Klebsiella pneumoniae]
gene_100132	[Klebsiella pneumoniae]	gene_100132	[Klebsiella pneumoniae]	gene_100132	[Klebsiella pneumoniae]
gene_100133	-	gene_100133	[-]	gene_100133	-
gene_100134	[Enterococcus faecalis]	gene_100134	[Enterococcus faecalis]	gene_100134	[Enterococcus faecalis]
gene_100135	[Enterococcus faecalis]	gene_100135	[Enterococcus faecalis]	gene_100135	[Enterococcus faecalis]
gene_100136	[Enterococcus faecalis]	gene_100136	[Enterococcus faecalis]	gene_100136	[Enterococcus faecalis]
gene_100137	[Enterococcus faecalis]	gene_100137	[Enterococcus faecalis]	gene_100137	[Enterococcus faecalis]
gene_100138	[Enterococcus faecalis]	gene_100138	[Enterococcus faecalis]	gene_100138	[Enterococcus faecalis]
gene_100139	[Enterococcus faecalis]	gene_100139	[Enterococcus faecalis]	gene_100139	[Enterococcus faecalis]
gene_10014	[Ruminococcus obeum]	gene_10014	[-]	gene_10014	[Ruminococcus obeum]
gene_100140	[Enterococcus faecalis]	gene_100140	[Enterococcus faecalis]	gene_100140	[Enterococcus faecalis]
gene_100141	[Enterococcus faecalis]	gene_100141	[Enterococcus faecalis]	gene_100141	[Enterococcus faecalis]
gene_100142	[Enterococcus faecalis]	gene_100142	[Enterococcus faecalis]	gene_100142	[Enterococcus faecalis]
gene_100143	[Enterococcus faecalis]	gene_100143	[Enterococcus faecalis]	gene_100143	[Enterococcus faecalis]
gene_100144	[Enterococcus faecalis]	gene_100144	[Enterococcus faecalis]	gene_100144	[Enterococcus faecalis]
gene_100145	[Enterococcus faecalis]	gene_100145	[Enterococcus faecalis]	gene_100145	[Enterococcus faecalis]
gene_100146	[Enterococcus faecalis]	gene_100146	[Enterococcus faecalis]	gene_100146	[Enterococcus faecalis]
gene_100147	[Enterococcus faecalis]	gene_100147	[Enterococcus faecalis]	gene_100147	[Enterococcus faecalis]
gene_100148	[Enterococcus faecalis]	gene_100148	[Enterococcus faecalis]	gene_100148	[Enterococcus faecalis]
gene_100149	[Enterococcus faecalis]	gene_100149	[Enterococcus faecalis]	gene_100149	[Enterococcus faecalis]
gene_10015	-	gene_10015	[-]	gene_10015	-
gene_100150	[Enterococcus faecalis]	gene_100150	[Enterococcus faecalis]	gene_100150	[Enterococcus faecalis]
gene_100151	[Enterococcus faecalis]	gene_100151	[Enterococcus faecalis]	gene_100151	[Enterococcus faecalis]
gene_100152	[Enterococcus faecalis]	gene_100152	[Enterococcus faecalis]	gene_100152	[Enterococcus faecalis]
gene_100153	[Enterococcus faecalis]	gene_100153	[Enterococcus faecalis]	gene_100153	[Enterococcus faecalis]
gene_100154	[Enterococcus faecalis]	gene_100154	[Enterococcus faecalis]	gene_100154	[Enterococcus faecalis]
gene_100155	[Enterococcus faecalis]	gene_100155	[Enterococcus faecalis]	gene_100155	[Enterococcus faecalis]
gene_100156	[Enterococcus faecalis]	gene_100156	[Enterococcus faecalis]	gene_100156	[Enterococcus faecalis]
gene_100157	[Enterococcus faecalis]	gene_100157	[Enterococcus faecalis]	gene_100157	[Enterococcus faecalis]
gene_100158	[Enterococcus faecalis]	gene_100158	[Enterococcus faecalis]	gene_100158	[Enterococcus faecalis]
gene_100159	[Enterococcus faecalis]	gene_100159	[Enterococcus faecalis]	gene_100159	[Enterococcus faecalis]
gene_10016	[Klebsiella pneumoniae]	gene_10016	[Klebsiella pneumoniae]	gene_10016	[Klebsiella quasipneumoniae]
gene_100160	[Enterococcus faecalis]	gene_100160	[Enterococcus faecalis]	gene_100160	[Enterococcus faecalis]
gene_100161	[Enterococcus faecalis]	gene_100161	[Enterococcus faecalis]	gene_100161	[Enterococcus faecalis]
gene_100162	[Enterococcus faecalis]	gene_100162	[Enterococcus faecalis]	gene_100162	[Enterococcus faecalis]
gene_100163	[Enterococcus faecalis]	gene_100163	[Enterococcus faecalis]	gene_100163	[Enterococcus faecalis]
gene_100164	[Enterococcus faecalis]	gene_100164	[Enterococcus faecalis]	gene_100164	[Enterococcus faecalis]
gene_100165	[Enterococcus faecalis]	gene_100165	[Enterococcus faecalis]	gene_100165	[Enterococcus faecalis]
gene_100166	[Enterococcus faecalis]	gene_100166	[Enterococcus faecalis]	gene_100166	[Enterococcus faecalis]
gene_100167	[Enterococcus faecalis]	gene_100167	[Enterococcus faecalis]	gene_100167	[Enterococcus faecalis]
gene_100168	[Enterococcus faecalis]	gene_100168	[Enterococcus faecalis]	gene_100168	[Enterococcus faecalis]
gene_100169	[Enterococcus faecalis]	gene_100169	[Enterococcus faecalis]	gene_100169	[Enterococcus faecalis]
gene_10017	[Klebsiella pneumoniae]	gene_10017	[Klebsiella pneumoniae]	gene_10017	[Klebsiella pneumoniae]
gene_100170	[Enterococcus faecalis]	gene_100170	[Enterococcus faecalis]	gene_100170	[Enterococcus faecalis]
gene_100171	[Enterococcus faecalis]	gene_100171	[Enterococcus faecalis]	gene_100171	[Enterococcus faecalis]
gene_100172	[Enterococcus faecalis]	gene_100172	[Enterococcus faecalis]	gene_100172	[Enterococcus faecalis]
gene_100173	[Enterococcus faecalis]	gene_100173	[Enterococcus faecalis]	gene_100173	[Enterococcus faecalis]
gene_100174	[Enterococcus faecalis]	gene_100174	[Enterococcus faecalis]	gene_100174	[Enterococcus faecalis]
gene_100175	[Enterococcus faecalis]	gene_100175	[Enterococcus faecalis]	gene_100175	[Enterococcus faecalis]
gene_100176	[Enterococcus faecalis]	gene_100176	[Enterococcus faecalis]	gene_100176	[Enterococcus faecalis]
gene_100177	[Enterococcus faecalis]	gene_100177	[Enterococcus faecalis]	gene_100177	[Enterococcus faecalis]
gene_100178	[Enterococcus faecalis]	gene_100178	[Enterococcus faecalis]	gene_100178	[Enterococcus faecalis]
gene_100179	[Enterococcus faecalis]	gene_100179	[Enterococcus faecalis]	gene_100179	[Enterococcus faecalis]
gene_10018	[Klebsiella pneumoniae]	gene_10018	[Klebsiella pneumoniae]	gene_10018	[Klebsiella variicola]
gene_100180	[Enterococcus faecalis]	gene_100180	[Enterococcus faecalis]	gene_100180	[Enterococcus faecalis]
gene_100181	[Enterococcus faecalis]	gene_100181	[Enterococcus faecalis]	gene_100181	[Enterococcus faecalis]
gene_100182	[Enterococcus faecalis]	gene_100182	[Enterococcus faecalis]	gene_100182	[Enterococcus faecalis]
gene_100183	[Enterococcus faecalis]	gene_100183	[Enterococcus faecalis]	gene_100183	[Enterococcus faecalis]
gene_100184	[Enterococcus faecalis]	gene_100184	[Enterococcus faecalis]	gene_100184	[Enterococcus faecalis]
gene_100185	[Enterococcus faecalis]	gene_100185	[Enterococcus faecalis]	gene_100185	[Enterococcus faecalis]
gene_100186	[Enterococcus faecalis]	gene_100186	[Enterococcus faecalis]	gene_100186	[Enterococcus faecalis]
gene_100187	[Enterococcus faecalis]	gene_100187	[Enterococcus faecalis]	gene_100187	[Enterococcus faecalis]
gene_100188	[Enterococcus faecalis]	gene_100188	[Enterococcus faecalis]	gene_100188	[Enterococcus faecalis]
gene_100189	[Enterococcus faecalis]	gene_100189	[Enterococcus faecalis]	gene_100189	[Enterococcus faecalis]
gene_10019	-	gene_10019	[-]	gene_10019	-
gene_100190	[Enterococcus faecalis]	gene_100190	[Enterococcus faecalis]	gene_100190	[Enterococcus faecalis]
gene_100191	[Enterococcus faecalis]	gene_100191	[Enterococcus faecalis]	gene_100191	[Enterococcus faecalis]
gene_100192	[Enterococcus faecalis]	gene_100192	[Enterococcus faecalis]	gene_100192	[Enterococcus faecalis]
gene_100193	[Enterococcus faecalis]	gene_100193	[Enterococcus faecalis]	gene_100193	[Enterococcus faecalis]
gene_100194	[Enterococcus faecalis]	gene_100194	[Enterococcus faecalis]	gene_100194	[Enterococcus faecalis]
gene_100195	[Enterococcus faecalis]	gene_100195	[Enterococcus faecalis]	gene_100195	[Enterococcus faecalis]
gene_100196	[Enterococcus faecalis]	gene_100196	[Enterococcus faecalis]	gene_100196	[Enterococcus faecalis]
gene_100197	[Enterococcus faecalis]	gene_100197	[Enterococcus faecalis]	gene_100197	[Enterococcus faecalis]
gene_100198	[Enterococcus faecalis]	gene_100198	[Enterococcus faecalis]	gene_100198	[Enterococcus faecalis]
gene_100199	[Enterococcus faecalis]	gene_100199	[Enterococcus faecalis]	gene_100199	[Enterococcus faecalis]
gene_1002	-	gene_1002	[-]	gene_1002	[Phocaeicola dorei]
gene_10020	-	gene_10020	[-]	gene_10020	[Dysosmobacter welbionis]
gene_100200	[Enterococcus faecalis]	gene_100200	[Enterococcus faecalis]	gene_100200	[Enterococcus faecalis]
gene_100201	[Enterococcus faecalis]	gene_100201	[Enterococcus faecalis]	gene_100201	[Enterococcus faecalis]
gene_100202	[Enterococcus faecalis]	gene_100202	[Enterococcus faecalis]	gene_100202	[Enterococcus faecalis]
gene_100203	[Enterococcus faecalis]	gene_100203	[Enterococcus faecalis]	gene_100203	[Enterococcus faecalis]
gene_100204	[Enterococcus faecalis]	gene_100204	[Enterococcus faecalis]	gene_100204	[Enterococcus faecalis]
gene_100205	[Enterococcus faecalis]	gene_100205	[Enterococcus faecalis]	gene_100205	[Enterococcus faecalis]
gene_100206	[Enterococcus faecalis]	gene_100206	[Enterococcus faecalis]	gene_100206	[Enterococcus faecalis]
gene_100207	[Enterococcus faecalis]	gene_100207	[Enterococcus faecalis]	gene_100207	[Enterococcus faecalis]
gene_100208	[Enterococcus faecalis]	gene_100208	[Enterococcus faecalis]	gene_100208	[Enterococcus faecalis]
gene_100209	[Enterococcus faecalis]	gene_100209	[Enterococcus faecalis]	gene_100209	[Enterococcus faecalis]
gene_10021	-	gene_10021	[-]	gene_10021	-
gene_100210	[Enterococcus faecalis]	gene_100210	[Enterococcus faecalis]	gene_100210	[Enterococcus faecalis]
gene_100211	[Enterococcus faecalis]	gene_100211	[Enterococcus faecalis]	gene_100211	[Enterococcus faecalis]
gene_100212	[Enterococcus faecalis]	gene_100212	[Enterococcus faecalis]	gene_100212	[Enterococcus faecalis]
gene_100213	[Enterococcus faecalis]	gene_100213	[Enterococcus faecalis]	gene_100213	[Enterococcus faecalis]
gene_100214	[Enterococcus faecalis]	gene_100214	[Enterococcus faecalis]	gene_100214	[Enterococcus faecalis]
gene_100215	[Enterococcus faecalis]	gene_100215	[Enterococcus faecalis]	gene_100215	[Enterococcus faecalis]
gene_100216	[Enterococcus faecalis]	gene_100216	[Enterococcus faecalis]	gene_100216	[Enterococcus faecalis]
gene_100217	[Enterococcus faecalis]	gene_100217	[Enterococcus faecalis]	gene_100217	[Enterococcus faecalis]
gene_100218	[Enterococcus faecalis]	gene_100218	[Enterococcus faecalis]	gene_100218	[Enterococcus faecalis]
gene_100219	[Enterococcus faecalis]	gene_100219	[Enterococcus faecalis]	gene_100219	[Enterococcus faecalis]
gene_10022	-	gene_10022	[-]	gene_10022	-
gene_100220	[Enterococcus faecalis]	gene_100220	[Enterococcus faecalis]	gene_100220	[Enterococcus faecalis]
gene_100221	[Enterococcus faecalis]	gene_100221	[Enterococcus faecalis]	gene_100221	[Enterococcus faecalis]
gene_100222	[Enterococcus faecalis]	gene_100222	[Enterococcus faecalis]	gene_100222	[Enterococcus faecalis]
gene_100223	[Enterococcus faecalis]	gene_100223	[Enterococcus faecalis]	gene_100223	[Enterococcus faecalis]
gene_100224	[Enterococcus faecalis]	gene_100224	[Enterococcus faecalis]	gene_100224	[Enterococcus faecalis]
gene_100225	[Enterococcus faecalis]	gene_100225	[Enterococcus faecalis]	gene_100225	[Enterococcus faecalis]
gene_100226	[Enterococcus faecalis]	gene_100226	[Enterococcus faecalis]	gene_100226	[Enterococcus faecalis]
gene_100227	[Enterococcus faecalis]	gene_100227	[Enterococcus faecalis]	gene_100227	[Enterococcus faecalis]
gene_100228	[Enterococcus faecalis]	gene_100228	[Enterococcus faecalis]	gene_100228	[Enterococcus faecalis]
gene_100229	[Enterococcus faecalis]	gene_100229	[Enterococcus faecalis]	gene_100229	[Enterococcus faecalis]
gene_10023	[Parabacteroides distasonis]	gene_10023	[Parabacteroides distasonis]	gene_10023	[Parabacteroides distasonis]
gene_100230	[Enterococcus faecalis]	gene_100230	[Enterococcus faecalis]	gene_100230	[Enterococcus faecalis]
gene_100231	[Enterococcus faecalis]	gene_100231	[Enterococcus faecalis]	gene_100231	[Enterococcus faecalis]
gene_100232	[Enterococcus faecalis]	gene_100232	[Enterococcus faecalis]	gene_100232	[Enterococcus faecalis]
gene_100233	[Enterococcus faecalis]	gene_100233	[Enterococcus faecalis]	gene_100233	[Enterococcus faecalis]
gene_100234	[Enterococcus faecalis]	gene_100234	[Enterococcus faecalis]	gene_100234	[Enterococcus faecalis]
gene_100235	[Enterococcus faecalis]	gene_100235	[Enterococcus faecalis]	gene_100235	[Enterococcus faecalis]
gene_100236	[Enterococcus faecalis]	gene_100236	[Enterococcus faecalis]	gene_100236	[Enterococcus faecalis]
gene_100237	[Enterococcus faecalis]	gene_100237	[Enterococcus faecalis]	gene_100237	[Enterococcus faecalis]
gene_100238	[Enterococcus faecalis]	gene_100238	[Enterococcus faecalis]	gene_100238	[Enterococcus faecalis]
gene_100239	[Enterococcus faecalis]	gene_100239	[Enterococcus faecalis]	gene_100239	[Enterococcus faecalis]
gene_10024	-	gene_10024	[-]	gene_10024	-
gene_100240	[Enterococcus faecalis]	gene_100240	[Enterococcus faecalis]	gene_100240	[Enterococcus faecalis]
gene_100241	[Enterococcus faecalis]	gene_100241	[Enterococcus faecalis]	gene_100241	[Enterococcus faecalis]
gene_100242	[Enterococcus faecalis]	gene_100242	[Enterococcus faecalis]	gene_100242	[Enterococcus faecalis]
gene_100243	[Enterococcus faecalis]	gene_100243	[Enterococcus faecalis]	gene_100243	[Enterococcus faecalis]
gene_100244	[Enterococcus faecalis]	gene_100244	[Enterococcus faecalis]	gene_100244	[Enterococcus faecalis]
gene_100245	[Enterococcus faecalis]	gene_100245	[Enterococcus faecalis]	gene_100245	[Enterococcus faecalis]
gene_100246	[Enterococcus faecalis]	gene_100246	[Enterococcus faecalis]	gene_100246	[Enterococcus faecalis]
gene_100247	[Enterococcus faecalis]	gene_100247	[Enterococcus faecalis]	gene_100247	[Enterococcus faecalis]
gene_100248	[Enterococcus faecalis]	gene_100248	[Enterococcus faecalis]	gene_100248	[Enterococcus faecalis]
gene_100249	[Enterococcus faecalis]	gene_100249	[Enterococcus faecalis]	gene_100249	[Enterococcus faecalis]
gene_10025	-	gene_10025	[-]	gene_10025	-
gene_100250	[Enterococcus faecalis]	gene_100250	[Enterococcus faecalis]	gene_100250	[Enterococcus faecalis]
gene_100251	[Enterococcus faecalis]	gene_100251	[Enterococcus faecalis]	gene_100251	[Enterococcus faecalis]
gene_100252	[Enterococcus faecalis]	gene_100252	[Enterococcus faecalis]	gene_100252	[Enterococcus faecalis]
gene_100253	[Enterococcus faecalis]	gene_100253	[Enterococcus faecalis]	gene_100253	[Enterococcus faecalis]
gene_100254	[Enterococcus faecalis]	gene_100254	[Enterococcus faecalis]	gene_100254	[Enterococcus faecalis]
gene_100255	[Enterococcus faecalis]	gene_100255	[Enterococcus faecalis]	gene_100255	[Enterococcus faecalis]
gene_100256	[Enterococcus faecalis]	gene_100256	[Enterococcus faecalis]	gene_100256	[Enterococcus faecalis]
gene_100257	[Enterococcus faecalis]	gene_100257	[Enterococcus faecalis]	gene_100257	[Enterococcus faecalis]
gene_100258	[Enterococcus faecalis]	gene_100258	[Enterococcus faecalis]	gene_100258	[Enterococcus faecalis]
gene_100259	[Enterococcus faecalis]	gene_100259	[Enterococcus faecalis]	gene_100259	[Enterococcus faecalis]
gene_10026	-	gene_10026	[-]	gene_10026	[Parabacteroides distasonis]
gene_100260	[Enterococcus faecalis]	gene_100260	[Enterococcus faecalis]	gene_100260	[Enterococcus faecalis]
gene_100261	[Enterococcus faecalis]	gene_100261	[Enterococcus faecalis]	gene_100261	[Enterococcus faecalis]
gene_100262	[Enterococcus faecalis]	gene_100262	[Enterococcus faecalis]	gene_100262	[Enterococcus faecalis]
gene_100263	[Enterococcus faecalis]	gene_100263	[Enterococcus faecalis]	gene_100263	[Enterococcus faecalis]
gene_100264	[Enterococcus faecalis]	gene_100264	[Enterococcus faecalis]	gene_100264	[Enterococcus faecalis]
gene_100265	[Enterococcus faecalis]	gene_100265	[Enterococcus faecalis]	gene_100265	[Enterococcus faecalis]
gene_100266	[Enterococcus faecalis]	gene_100266	[Enterococcus faecalis]	gene_100266	[Enterococcus faecalis]
gene_100267	[Enterococcus faecalis]	gene_100267	[Enterococcus faecalis]	gene_100267	[Enterococcus faecalis]
gene_100268	[Enterococcus faecalis]	gene_100268	[Enterococcus faecalis]	gene_100268	[Enterococcus faecalis]
gene_100269	[Enterococcus faecalis]	gene_100269	[Enterococcus faecalis]	gene_100269	[Enterococcus faecalis]
gene_10027	-	gene_10027	[-]	gene_10027	[Parabacteroides distasonis]
gene_100270	[Enterococcus faecalis]	gene_100270	[Enterococcus faecalis]	gene_100270	[Enterococcus faecalis]
gene_100271	[Enterococcus faecalis]	gene_100271	[Enterococcus faecalis]	gene_100271	[Enterococcus faecalis]
gene_100272	[Enterococcus faecalis]	gene_100272	[Enterococcus faecalis]	gene_100272	[Enterococcus faecalis]
gene_100273	[Enterococcus faecalis]	gene_100273	[Enterococcus faecalis]	gene_100273	[Enterococcus faecalis]
gene_100274	[Enterococcus faecalis]	gene_100274	[Enterococcus faecalis]	gene_100274	[Enterococcus faecalis]
gene_100275	[Enterococcus faecalis]	gene_100275	[Enterococcus faecalis]	gene_100275	[Enterococcus faecalis]
gene_100276	[Enterococcus faecalis]	gene_100276	[Enterococcus faecalis]	gene_100276	[Enterococcus faecalis]
gene_100277	[Enterococcus faecalis]	gene_100277	[Enterococcus faecalis]	gene_100277	[Enterococcus faecalis]
gene_100278	[Enterococcus faecalis]	gene_100278	[Enterococcus faecalis]	gene_100278	[Enterococcus faecalis]
gene_100279	[Enterococcus faecalis]	gene_100279	[Enterococcus faecalis]	gene_100279	[Enterococcus faecalis]
gene_10028	-	gene_10028	[-]	gene_10028	-
gene_100280	[Enterococcus faecalis]	gene_100280	[Enterococcus faecalis]	gene_100280	[Enterococcus faecalis]
gene_100281	[Enterococcus faecalis]	gene_100281	[Enterococcus faecalis]	gene_100281	[Enterococcus faecalis]
gene_100282	[Enterococcus faecalis]	gene_100282	[Enterococcus faecalis]	gene_100282	[Enterococcus faecalis]
gene_100283	[Enterococcus faecalis]	gene_100283	[Enterococcus faecalis]	gene_100283	[Enterococcus faecalis]
gene_100284	[Enterococcus faecalis]	gene_100284	[Enterococcus faecalis]	gene_100284	[Enterococcus faecalis]
gene_100285	[Enterococcus faecalis]	gene_100285	[Enterococcus faecalis]	gene_100285	[Enterococcus faecalis]
gene_100286	[Enterococcus faecalis]	gene_100286	[Enterococcus faecalis]	gene_100286	[Enterococcus faecalis]
gene_100287	[Enterococcus faecalis]	gene_100287	[Enterococcus faecalis]	gene_100287	[Enterococcus faecalis]
gene_100288	[Enterococcus faecalis]	gene_100288	[Enterococcus faecalis]	gene_100288	[Enterococcus faecalis]
gene_100289	[Enterococcus faecalis]	gene_100289	[Enterococcus faecalis]	gene_100289	[Enterococcus faecalis]
gene_10029	[Bacteroides thetaiotaomicron]	gene_10029	[Bacteroides thetaiotaomicron]	gene_10029	[Bacteroides thetaiotaomicron]
gene_100290	[Enterococcus faecalis]	gene_100290	[Enterococcus faecalis]	gene_100290	[Enterococcus faecalis]
gene_100291	[Enterococcus faecalis]	gene_100291	[Enterococcus faecalis]	gene_100291	[Enterococcus faecalis]
gene_100292	[Enterococcus faecalis]	gene_100292	[Enterococcus faecalis]	gene_100292	[Enterococcus faecalis]
gene_100293	[Enterococcus faecalis]	gene_100293	[Enterococcus faecalis]	gene_100293	[Enterococcus faecalis]
gene_100294	[Enterococcus faecalis]	gene_100294	[Enterococcus faecalis]	gene_100294	[Enterococcus faecalis]
gene_100295	[Enterococcus faecalis]	gene_100295	[Enterococcus faecalis]	gene_100295	[Enterococcus faecalis]
gene_100296	[Enterococcus faecalis]	gene_100296	[Enterococcus faecalis]	gene_100296	[Enterococcus faecalis]
gene_100297	[Enterococcus faecalis]	gene_100297	[Enterococcus faecalis]	gene_100297	[Enterococcus faecalis]
gene_100298	[Enterococcus faecalis]	gene_100298	[Enterococcus faecalis]	gene_100298	[Enterococcus faecalis]
gene_100299	[Enterococcus faecalis]	gene_100299	[Enterococcus faecalis]	gene_100299	[Enterococcus faecalis]
gene_1003	-	gene_1003	[-]	gene_1003	[Bacteroides zhangwenhongii]
gene_10030	[Sulfurivermis fontis]	gene_10030	[Sulfurivermis fontis]	gene_10030	-
gene_100300	[Enterococcus faecalis]	gene_100300	[Enterococcus faecalis]	gene_100300	[Enterococcus faecalis]
gene_100301	[Enterococcus faecalis]	gene_100301	[Enterococcus faecalis]	gene_100301	[Enterococcus faecalis]
gene_100302	[Enterococcus faecalis]	gene_100302	[Enterococcus faecalis]	gene_100302	[Enterococcus faecalis]
gene_100303	[Enterococcus faecalis]	gene_100303	[Enterococcus faecalis]	gene_100303	[Enterococcus faecalis]
gene_100304	[Enterococcus faecalis]	gene_100304	[Enterococcus faecalis]	gene_100304	[Enterococcus faecalis]
gene_100305	[Enterococcus faecalis]	gene_100305	[Enterococcus faecalis]	gene_100305	[Enterococcus faecalis]
gene_100306	[Enterococcus faecalis]	gene_100306	[Enterococcus faecalis]	gene_100306	[Enterococcus faecalis]
gene_100307	[Enterococcus faecalis]	gene_100307	[Enterococcus faecalis]	gene_100307	[Enterococcus faecalis]
gene_100308	[Enterococcus faecalis]	gene_100308	[Enterococcus faecalis]	gene_100308	[Enterococcus faecalis]
gene_100309	[Enterococcus faecalis]	gene_100309	[Enterococcus faecalis]	gene_100309	[Enterococcus faecalis]
gene_10031	-	gene_10031	[Sulfurivermis fontis]	gene_10031	-
gene_100310	[Enterococcus faecalis]	gene_100310	[Enterococcus faecalis]	gene_100310	[Enterococcus faecalis]
gene_100311	[Enterococcus faecalis]	gene_100311	[Enterococcus faecalis]	gene_100311	[Enterococcus faecalis]
gene_100312	[Enterococcus faecalis]	gene_100312	[Enterococcus faecalis]	gene_100312	[Enterococcus faecalis]
gene_100313	[Enterococcus faecalis]	gene_100313	[Enterococcus faecalis]	gene_100313	[Enterococcus faecalis]
gene_100314	[Enterococcus faecalis]	gene_100314	[Enterococcus faecalis]	gene_100314	[Enterococcus faecalis]
gene_100315	[Enterococcus faecalis]	gene_100315	[Enterococcus faecalis]	gene_100315	[Enterococcus faecalis]
gene_100316	[Enterococcus faecalis]	gene_100316	[Enterococcus faecalis]	gene_100316	[Enterococcus faecalis]
gene_100317	[Enterococcus faecalis]	gene_100317	[Enterococcus faecalis]	gene_100317	[Enterococcus faecalis]
gene_100318	[Enterococcus faecalis]	gene_100318	[Enterococcus faecalis]	gene_100318	[Enterococcus faecalis]
gene_100319	[Enterococcus faecalis]	gene_100319	[Enterococcus faecalis]	gene_100319	[Enterococcus faecalis]
gene_10032	-	gene_10032	[-]	gene_10032	[Faecalibacterium duncaniae]
gene_100320	[Enterococcus faecalis]	gene_100320	[Enterococcus faecalis]	gene_100320	[Enterococcus faecalis]
gene_100321	[Enterococcus faecalis]	gene_100321	[Enterococcus faecalis]	gene_100321	[Enterococcus faecalis]
gene_100322	[Enterococcus faecalis]	gene_100322	[Enterococcus faecalis]	gene_100322	[Enterococcus faecalis]
gene_100323	[Enterococcus faecalis]	gene_100323	[Enterococcus faecalis]	gene_100323	[Enterococcus faecalis]
gene_100324	[Enterococcus faecalis]	gene_100324	[Enterococcus faecalis]	gene_100324	[Enterococcus faecalis]
gene_100325	[Enterococcus faecalis]	gene_100325	[Enterococcus faecalis]	gene_100325	[Enterococcus faecalis]
gene_100326	[Enterococcus faecalis]	gene_100326	[Enterococcus faecalis]	gene_100326	[Enterococcus faecalis]
gene_100327	[Enterococcus faecalis]	gene_100327	[Enterococcus faecalis]	gene_100327	[Enterococcus faecalis]
gene_100328	[Enterococcus faecalis]	gene_100328	[Enterococcus faecalis]	gene_100328	[Enterococcus faecalis]
gene_100329	[Enterococcus faecalis]	gene_100329	[Enterococcus faecalis]	gene_100329	[Enterococcus faecalis]
gene_10033	-	gene_10033	[-]	gene_10033	[Faecalibacterium duncaniae]
gene_100330	[Enterococcus faecalis]	gene_100330	[Enterococcus faecalis]	gene_100330	[Enterococcus faecalis]
gene_100331	[Enterococcus faecalis]	gene_100331	[Enterococcus faecalis]	gene_100331	[Enterococcus faecalis]
gene_100332	[Enterococcus faecalis]	gene_100332	[Enterococcus faecalis]	gene_100332	[Enterococcus faecalis]
gene_100333	[Enterococcus faecalis]	gene_100333	[Enterococcus faecalis]	gene_100333	[Enterococcus faecalis]
gene_100334	[Enterococcus faecalis]	gene_100334	[Enterococcus faecalis]	gene_100334	[Enterococcus faecalis]
gene_100335	[Enterococcus faecalis]	gene_100335	[Enterococcus faecalis]	gene_100335	[Enterococcus faecalis]
gene_100336	[Enterococcus faecalis]	gene_100336	[Enterococcus faecalis]	gene_100336	[Enterococcus faecalis]
gene_100337	[Enterococcus faecalis]	gene_100337	[Enterococcus faecalis]	gene_100337	[Enterococcus faecalis]
gene_100338	[Enterococcus faecalis]	gene_100338	[Enterococcus faecalis]	gene_100338	[Enterococcus faecalis]
gene_100339	[Enterococcus faecalis]	gene_100339	[Enterococcus faecalis]	gene_100339	[Enterococcus faecalis]
gene_10034	-	gene_10034	[-]	gene_10034	-
gene_100340	[Enterococcus faecalis]	gene_100340	[Enterococcus faecalis]	gene_100340	[Enterococcus faecalis]
gene_100341	[Enterococcus faecalis]	gene_100341	[Enterococcus faecalis]	gene_100341	[Enterococcus faecalis]
gene_100342	[Enterococcus faecalis]	gene_100342	[Enterococcus faecalis]	gene_100342	[Enterococcus faecalis]
gene_100343	[Enterococcus faecalis]	gene_100343	[Enterococcus faecalis]	gene_100343	[Enterococcus faecalis]
gene_100344	[Enterococcus faecalis]	gene_100344	[Enterococcus faecalis]	gene_100344	[Enterococcus faecalis]
gene_100345	[Enterococcus faecalis]	gene_100345	[Enterococcus faecalis]	gene_100345	[Enterococcus faecalis]
gene_100346	[Enterococcus faecalis]	gene_100346	[Enterococcus faecalis]	gene_100346	[Enterococcus faecalis]
gene_100347	[Enterococcus faecalis]	gene_100347	[Enterococcus faecalis]	gene_100347	[Enterococcus faecalis]
gene_100348	[Enterococcus faecalis]	gene_100348	[Enterococcus faecalis]	gene_100348	[Enterococcus faecalis]
gene_100349	[Enterococcus faecalis]	gene_100349	[Enterococcus faecalis]	gene_100349	[Enterococcus faecalis]
gene_10035	-	gene_10035	[-]	gene_10035	-
gene_100350	[Enterococcus faecalis]	gene_100350	[Enterococcus faecalis]	gene_100350	[Enterococcus faecalis]
gene_100351	[Enterococcus faecalis]	gene_100351	[Enterococcus faecalis]	gene_100351	[Enterococcus faecalis]
gene_100352	[Enterococcus faecalis]	gene_100352	[Enterococcus faecalis]	gene_100352	[Enterococcus faecalis]
gene_100353	[Enterococcus faecalis]	gene_100353	[Enterococcus faecalis]	gene_100353	[Enterococcus faecalis]
gene_100354	[Enterococcus faecalis]	gene_100354	[Enterococcus faecalis]	gene_100354	[Enterococcus faecalis]
gene_100355	[Enterococcus faecalis]	gene_100355	[Enterococcus faecalis]	gene_100355	[Enterococcus faecalis]
gene_100356	[Enterococcus faecalis]	gene_100356	[Enterococcus faecalis]	gene_100356	[Enterococcus faecalis]
gene_100357	[Enterococcus faecalis]	gene_100357	[Enterococcus faecalis]	gene_100357	[Enterococcus faecalis]
gene_100358	[Enterococcus faecalis]	gene_100358	[Enterococcus faecalis]	gene_100358	[Enterococcus faecalis]
gene_100359	[Enterococcus faecalis]	gene_100359	[Enterococcus faecalis]	gene_100359	[Enterococcus faecalis]
gene_10036	-	gene_10036	[-]	gene_10036	-
gene_100360	[Enterococcus faecalis]	gene_100360	[Enterococcus faecalis]	gene_100360	[Enterococcus faecalis]
gene_100361	[Enterococcus faecalis]	gene_100361	[Enterococcus faecalis]	gene_100361	[Enterococcus faecalis]
gene_100362	[Enterococcus faecalis]	gene_100362	[Enterococcus faecalis]	gene_100362	[Enterococcus faecalis]
gene_100363	[Enterococcus faecalis]	gene_100363	[Enterococcus faecalis]	gene_100363	[Enterococcus faecalis]
gene_100364	[Enterococcus faecalis]	gene_100364	[Enterococcus faecalis]	gene_100364	[Enterococcus faecalis]
gene_100365	[Enterococcus faecalis]	gene_100365	[Enterococcus faecalis]	gene_100365	[Enterococcus faecalis]
gene_100366	[Enterococcus faecalis]	gene_100366	[Enterococcus faecalis]	gene_100366	[Enterococcus faecalis]
gene_100367	[Enterococcus faecalis]	gene_100367	[Enterococcus faecalis]	gene_100367	[Enterococcus faecalis]
gene_100368	[Enterococcus faecalis]	gene_100368	[Enterococcus faecalis]	gene_100368	[Enterococcus faecalis]
gene_100369	[Enterococcus faecalis]	gene_100369	[Enterococcus faecalis]	gene_100369	[Enterococcus faecalis]
gene_10037	-	gene_10037	[-]	gene_10037	-
gene_100370	[Enterococcus faecalis]	gene_100370	[Enterococcus faecalis]	gene_100370	[Enterococcus faecalis]
gene_100371	[Enterococcus faecalis]	gene_100371	[Enterococcus faecalis]	gene_100371	[Enterococcus faecalis]
gene_100372	[Enterococcus faecalis]	gene_100372	[Enterococcus faecalis]	gene_100372	[Enterococcus faecalis]
gene_100373	[Enterococcus faecalis]	gene_100373	[Enterococcus faecalis]	gene_100373	[Enterococcus faecalis]
gene_100374	[Enterococcus faecalis]	gene_100374	[Enterococcus faecalis]	gene_100374	[Enterococcus faecalis]
gene_100375	[Enterococcus faecalis]	gene_100375	[Enterococcus faecalis]	gene_100375	[Enterococcus faecalis]
gene_100376	[Enterococcus faecalis]	gene_100376	[Enterococcus faecalis]	gene_100376	[Enterococcus faecalis]
gene_100377	[Enterococcus faecalis]	gene_100377	[Enterococcus faecalis]	gene_100377	[Enterococcus faecalis]
gene_100378	[Enterococcus faecalis]	gene_100378	[Enterococcus faecalis]	gene_100378	[Enterococcus faecalis]
gene_100379	[Enterococcus faecalis]	gene_100379	[Enterococcus faecalis]	gene_100379	[Enterococcus faecalis]
gene_10038	-	gene_10038	[-]	gene_10038	[Parabacteroides distasonis]
gene_100380	[Enterococcus faecalis]	gene_100380	[Enterococcus faecalis]	gene_100380	[Enterococcus faecalis]
gene_100381	[Enterococcus faecalis]	gene_100381	[Enterococcus faecalis]	gene_100381	[Enterococcus faecalis]
gene_100382	[Enterococcus faecalis]	gene_100382	[Enterococcus faecalis]	gene_100382	[Enterococcus faecalis]
gene_100383	[Enterococcus faecalis]	gene_100383	[Enterococcus faecalis]	gene_100383	[Enterococcus faecalis]
gene_100384	[Enterococcus faecalis]	gene_100384	[Enterococcus faecalis]	gene_100384	[Enterococcus faecalis]
gene_100385	[Enterococcus faecalis]	gene_100385	[Enterococcus faecalis]	gene_100385	[Enterococcus faecalis]
gene_100386	[Enterococcus faecalis]	gene_100386	[Enterococcus faecalis]	gene_100386	[Enterococcus faecalis]
gene_100387	[Enterococcus faecalis]	gene_100387	[Enterococcus faecalis]	gene_100387	[Enterococcus faecalis]
gene_100388	[Enterococcus faecalis]	gene_100388	[Enterococcus faecalis]	gene_100388	[Enterococcus faecalis]
gene_100389	[Enterococcus faecalis]	gene_100389	[Enterococcus faecalis]	gene_100389	[Enterococcus faecalis]
gene_10039	-	gene_10039	[-]	gene_10039	-
gene_100390	[Enterococcus faecalis]	gene_100390	[Enterococcus faecalis]	gene_100390	[Enterococcus faecalis]
gene_100391	[Enterococcus faecalis]	gene_100391	[Enterococcus faecalis]	gene_100391	[Enterococcus faecalis]
gene_100392	[Enterococcus faecalis]	gene_100392	[Enterococcus faecalis]	gene_100392	[Enterococcus faecalis]
gene_100393	[Enterococcus faecalis]	gene_100393	[Enterococcus faecalis]	gene_100393	[Enterococcus faecalis]
gene_100394	[Enterococcus faecalis]	gene_100394	[Enterococcus faecalis]	gene_100394	[Enterococcus faecalis]
gene_100395	[Enterococcus faecalis]	gene_100395	[Enterococcus faecalis]	gene_100395	[Enterococcus faecalis]
gene_100396	[Enterococcus faecalis]	gene_100396	[Enterococcus faecalis]	gene_100396	[Enterococcus faecalis]
gene_100397	[Enterococcus faecalis]	gene_100397	[Enterococcus faecalis]	gene_100397	[Enterococcus faecalis]
gene_100398	[Enterococcus faecalis]	gene_100398	[Enterococcus faecalis]	gene_100398	[Enterococcus faecalis]
gene_100399	[Enterococcus faecalis]	gene_100399	[Enterococcus faecalis]	gene_100399	[Enterococcus faecalis]
gene_1004	[Coprococcus sp. ART55/1 draft genome]	gene_1004	[Coprococcus sp. ART55/1 draft genome]	gene_1004	-
gene_10040	-	gene_10040	[-]	gene_10040	-
gene_100400	[Enterococcus faecalis]	gene_100400	[Enterococcus faecalis]	gene_100400	[Enterococcus gallinarum]
gene_100401	[Roseibacterium elongatum]	gene_100401	[-]	gene_100401	-
gene_100402	-	gene_100402	[-]	gene_100402	-
gene_100403	-	gene_100403	[-]	gene_100403	-
gene_100404	-	gene_100404	[-]	gene_100404	-
gene_100405	-	gene_100405	[-]	gene_100405	-
gene_100406	-	gene_100406	[-]	gene_100406	-
gene_100407	-	gene_100407	[-]	gene_100407	-
gene_100408	[Bacteroides thetaiotaomicron]	gene_100408	[Bacteroides thetaiotaomicron]	gene_100408	-
gene_100409	[Neoasaia chiangmaiensis]	gene_100409	[Neoasaia chiangmaiensis]	gene_100409	-
gene_10041	-	gene_10041	[-]	gene_10041	-
gene_100410	-	gene_100410	[Neoasaia chiangmaiensis]	gene_100410	-
gene_100411	-	gene_100411	[Neoasaia chiangmaiensis]	gene_100411	-
gene_100412	-	gene_100412	[Neoasaia chiangmaiensis]	gene_100412	-
gene_100413	-	gene_100413	[Neoasaia chiangmaiensis]	gene_100413	-
gene_100414	-	gene_100414	[Neoasaia chiangmaiensis]	gene_100414	-
gene_100415	-	gene_100415	[Neoasaia chiangmaiensis]	gene_100415	-
gene_100416	-	gene_100416	[Neoasaia chiangmaiensis]	gene_100416	-
gene_100417	-	gene_100417	[Neoasaia chiangmaiensis]	gene_100417	-
gene_100418	-	gene_100418	[Neoasaia chiangmaiensis]	gene_100418	-
gene_100419	[PREDICTED: Bicyclus]	gene_100419	[-]	gene_100419	-
gene_10042	-	gene_10042	[-]	gene_10042	-
gene_100420	-	gene_100420	[-]	gene_100420	-
gene_100421	-	gene_100421	[-]	gene_100421	-
gene_100422	-	gene_100422	[-]	gene_100422	-
gene_100423	-	gene_100423	[-]	gene_100423	-
gene_100424	-	gene_100424	[-]	gene_100424	-
gene_100425	-	gene_100425	[-]	gene_100425	-
gene_100426	-	gene_100426	[-]	gene_100426	-
gene_100427	[Nymphula nitidulata]	gene_100427	[-]	gene_100427	-
gene_100428	-	gene_100428	[-]	gene_100428	-
gene_100429	-	gene_100429	[-]	gene_100429	-
gene_10043	[[Clostridium] innocuum]	gene_10043	[-]	gene_10043	-
gene_100430	-	gene_100430	[-]	gene_100430	-
gene_100431	-	gene_100431	[-]	gene_100431	-
gene_100432	-	gene_100432	[-]	gene_100432	-
gene_100433	-	gene_100433	[-]	gene_100433	[Eubacterium siraeum]
gene_100434	-	gene_100434	[-]	gene_100434	[Faecalibacterium duncaniae]
gene_100435	-	gene_100435	[-]	gene_100435	-
gene_100436	-	gene_100436	[-]	gene_100436	-
gene_100437	-	gene_100437	[-]	gene_100437	-
gene_100438	-	gene_100438	[-]	gene_100438	[Parabacteroides distasonis]
gene_100439	-	gene_100439	[-]	gene_100439	[Parabacteroides distasonis]
gene_10044	-	gene_10044	[-]	gene_10044	-
gene_100440	-	gene_100440	[-]	gene_100440	-
gene_100441	-	gene_100441	[-]	gene_100441	-
gene_100442	-	gene_100442	[-]	gene_100442	-
gene_100443	-	gene_100443	[-]	gene_100443	-
gene_100444	-	gene_100444	[-]	gene_100444	-
gene_100445	-	gene_100445	[[Ruminococcus] lactaris]	gene_100445	[Coprococcus comes]
gene_100446	-	gene_100446	[-]	gene_100446	[Clostridiaceae bacterium]
gene_100447	-	gene_100447	[-]	gene_100447	[Clostridiaceae bacterium]
gene_100448	-	gene_100448	[-]	gene_100448	[Clostridiaceae bacterium]
gene_100449	-	gene_100449	[-]	gene_100449	[Clostridiaceae bacterium]
gene_10045	-	gene_10045	[-]	gene_10045	-
gene_100450	-	gene_100450	[-]	gene_100450	[Clostridiaceae bacterium]
gene_100451	[Bifidobacterium pseudocatenulatum]	gene_100451	[Bifidobacterium pseudocatenulatum]	gene_100451	[Bifidobacterium pseudocatenulatum]
gene_100452	-	gene_100452	[-]	gene_100452	-
gene_100453	-	gene_100453	[-]	gene_100453	-
gene_100454	-	gene_100454	[-]	gene_100454	-
gene_100455	-	gene_100455	[-]	gene_100455	-
gene_100456	[Pseudomonas aeruginosa]	gene_100456	[Pseudomonas aeruginosa]	gene_100456	[Pseudomonas aeruginosa]
gene_100457	[Pseudomonas aeruginosa]	gene_100457	[Pseudomonas aeruginosa]	gene_100457	[Pseudomonas aeruginosa]
gene_100458	[Pseudomonas aeruginosa]	gene_100458	[Pseudomonas aeruginosa]	gene_100458	[Pseudomonas aeruginosa]
gene_100459	[Pseudomonas aeruginosa]	gene_100459	[Pseudomonas aeruginosa]	gene_100459	[Pseudomonas aeruginosa]
gene_10046	[PREDICTED: Eptesicus]	gene_10046	[-]	gene_10046	-
gene_100460	[Pseudomonas aeruginosa]	gene_100460	[Pseudomonas aeruginosa]	gene_100460	[Pseudomonas aeruginosa]
gene_100461	[Pseudomonas aeruginosa]	gene_100461	[Pseudomonas aeruginosa]	gene_100461	[Pseudomonas aeruginosa]
gene_100462	[Pseudomonas aeruginosa]	gene_100462	[Pseudomonas aeruginosa]	gene_100462	[Pseudomonas aeruginosa]
gene_100463	[Pseudomonas aeruginosa]	gene_100463	[Pseudomonas aeruginosa]	gene_100463	[Pseudomonas aeruginosa]
gene_100464	[Pseudomonas aeruginosa]	gene_100464	[Pseudomonas aeruginosa]	gene_100464	[Pseudomonas aeruginosa]
gene_100465	[Pseudomonas aeruginosa]	gene_100465	[Pseudomonas aeruginosa]	gene_100465	[Pseudomonas aeruginosa]
gene_100466	[Pseudomonas aeruginosa]	gene_100466	[Pseudomonas aeruginosa]	gene_100466	[Pseudomonas aeruginosa]
gene_100467	[Pseudomonas aeruginosa]	gene_100467	[Pseudomonas aeruginosa]	gene_100467	[Pseudomonas aeruginosa]
gene_100468	[Pseudomonas aeruginosa]	gene_100468	[Pseudomonas aeruginosa]	gene_100468	[Pseudomonas aeruginosa]
gene_100469	[Pseudomonas aeruginosa]	gene_100469	[Pseudomonas aeruginosa]	gene_100469	[Pseudomonas aeruginosa]
gene_10047	-	gene_10047	[-]	gene_10047	-
gene_100470	[Pseudomonas aeruginosa]	gene_100470	[Pseudomonas aeruginosa]	gene_100470	[Pseudomonas aeruginosa]
gene_100471	[Pseudomonas aeruginosa]	gene_100471	[Pseudomonas aeruginosa]	gene_100471	[Pseudomonas aeruginosa]
gene_100472	[Pseudomonas aeruginosa]	gene_100472	[Pseudomonas aeruginosa]	gene_100472	[Pseudomonas aeruginosa]
gene_100473	[Pseudomonas aeruginosa]	gene_100473	[Pseudomonas aeruginosa]	gene_100473	[Pseudomonas aeruginosa]
gene_100474	[Pseudomonas aeruginosa]	gene_100474	[Pseudomonas aeruginosa]	gene_100474	[Pseudomonas aeruginosa]
gene_100475	[Pseudomonas aeruginosa]	gene_100475	[Pseudomonas aeruginosa]	gene_100475	[Pseudomonas aeruginosa]
gene_100476	[Pseudomonas aeruginosa]	gene_100476	[Pseudomonas aeruginosa]	gene_100476	[Pseudomonas aeruginosa]
gene_100477	[Pseudomonas aeruginosa]	gene_100477	[Pseudomonas aeruginosa]	gene_100477	[Pseudomonas aeruginosa]
gene_100478	[Pseudomonas aeruginosa]	gene_100478	[Pseudomonas aeruginosa]	gene_100478	[Pseudomonas aeruginosa]
gene_100479	[Pseudomonas aeruginosa]	gene_100479	[Pseudomonas aeruginosa]	gene_100479	[Pseudomonas aeruginosa]
gene_10048	-	gene_10048	[-]	gene_10048	-
gene_100480	[Pseudomonas aeruginosa]	gene_100480	[Pseudomonas aeruginosa]	gene_100480	[Pseudomonas aeruginosa]
gene_100481	[Pseudomonas aeruginosa]	gene_100481	[Pseudomonas aeruginosa]	gene_100481	[Pseudomonas aeruginosa]
gene_100482	[Pseudomonas aeruginosa]	gene_100482	[Pseudomonas aeruginosa]	gene_100482	[Pseudomonas aeruginosa]
gene_100483	[Pseudomonas aeruginosa]	gene_100483	[Pseudomonas aeruginosa]	gene_100483	[Pseudomonas aeruginosa]
gene_100484	[Pseudomonas aeruginosa]	gene_100484	[Pseudomonas aeruginosa]	gene_100484	[Pseudomonas aeruginosa]
gene_100485	[Pseudomonas aeruginosa]	gene_100485	[Pseudomonas aeruginosa]	gene_100485	[Pseudomonas aeruginosa]
gene_100486	[Pseudomonas aeruginosa]	gene_100486	[Pseudomonas aeruginosa]	gene_100486	[Pseudomonas aeruginosa]
gene_100487	[Pseudomonas aeruginosa]	gene_100487	[Pseudomonas aeruginosa]	gene_100487	[Pseudomonas aeruginosa]
gene_100488	[Pseudomonas aeruginosa]	gene_100488	[Pseudomonas aeruginosa]	gene_100488	[Pseudomonas aeruginosa]
gene_100489	[Pseudomonas aeruginosa]	gene_100489	[Pseudomonas aeruginosa]	gene_100489	[Pseudomonas aeruginosa]
gene_10049	-	gene_10049	[-]	gene_10049	-
gene_100490	[Pseudomonas aeruginosa]	gene_100490	[Pseudomonas aeruginosa]	gene_100490	[Pseudomonas aeruginosa]
gene_100491	[Pseudomonas aeruginosa]	gene_100491	[Pseudomonas aeruginosa]	gene_100491	[Pseudomonas aeruginosa]
gene_100492	[Pseudomonas aeruginosa]	gene_100492	[Pseudomonas aeruginosa]	gene_100492	[Pseudomonas aeruginosa]
gene_100493	[Pseudomonas aeruginosa]	gene_100493	[Pseudomonas aeruginosa]	gene_100493	[Pseudomonas aeruginosa]
gene_100494	[Pseudomonas aeruginosa]	gene_100494	[Pseudomonas aeruginosa]	gene_100494	[Pseudomonas aeruginosa]
gene_100495	[Pseudomonas aeruginosa]	gene_100495	[Pseudomonas aeruginosa]	gene_100495	[Pseudomonas aeruginosa]
gene_100496	[Pseudomonas aeruginosa]	gene_100496	[Pseudomonas aeruginosa]	gene_100496	[Pseudomonas aeruginosa]
gene_100497	[Pseudomonas aeruginosa]	gene_100497	[Pseudomonas aeruginosa]	gene_100497	[Pseudomonas aeruginosa]
gene_100498	[Pseudomonas aeruginosa]	gene_100498	[Pseudomonas aeruginosa]	gene_100498	[Pseudomonas aeruginosa]
gene_100499	[Pseudomonas aeruginosa]	gene_100499	[Pseudomonas aeruginosa]	gene_100499	[Pseudomonas aeruginosa]
gene_1005	[Serratia marcescens]	gene_1005	[Serratia marcescens]	gene_1005	[Serratia marcescens]
gene_10050	-	gene_10050	[-]	gene_10050	-
gene_100500	[Pseudomonas aeruginosa]	gene_100500	[Pseudomonas aeruginosa]	gene_100500	[Pseudomonas aeruginosa]
gene_100501	[Pseudomonas aeruginosa]	gene_100501	[Pseudomonas aeruginosa]	gene_100501	[Pseudomonas aeruginosa]
gene_100502	[Pseudomonas aeruginosa]	gene_100502	[Pseudomonas aeruginosa]	gene_100502	[Pseudomonas aeruginosa]
gene_100503	[Pseudomonas aeruginosa]	gene_100503	[Pseudomonas aeruginosa]	gene_100503	[Pseudomonas aeruginosa]
gene_100504	[Pseudomonas aeruginosa]	gene_100504	[Pseudomonas aeruginosa]	gene_100504	[Pseudomonas aeruginosa]
gene_100505	[Pseudomonas aeruginosa]	gene_100505	[Pseudomonas aeruginosa]	gene_100505	[Pseudomonas aeruginosa]
gene_100506	[Pseudomonas aeruginosa]	gene_100506	[Pseudomonas aeruginosa]	gene_100506	[Pseudomonas aeruginosa]
gene_100507	[Pseudomonas aeruginosa]	gene_100507	[Pseudomonas aeruginosa]	gene_100507	[Pseudomonas aeruginosa]
gene_100508	[Pseudomonas aeruginosa]	gene_100508	[Pseudomonas aeruginosa]	gene_100508	[Pseudomonas aeruginosa]
gene_100509	[Pseudomonas aeruginosa]	gene_100509	[Pseudomonas aeruginosa]	gene_100509	[Pseudomonas aeruginosa]
gene_10051	-	gene_10051	[-]	gene_10051	-
gene_100510	[Pseudomonas aeruginosa]	gene_100510	[Pseudomonas aeruginosa]	gene_100510	[Pseudomonas aeruginosa]
gene_100511	[Pseudomonas aeruginosa]	gene_100511	[Pseudomonas aeruginosa]	gene_100511	[Pseudomonas aeruginosa]
gene_100512	[Pseudomonas aeruginosa]	gene_100512	[Pseudomonas aeruginosa]	gene_100512	[Pseudomonas aeruginosa]
gene_100513	[Pseudomonas aeruginosa]	gene_100513	[Pseudomonas aeruginosa]	gene_100513	[Pseudomonas aeruginosa]
gene_100514	[Pseudomonas aeruginosa]	gene_100514	[Pseudomonas aeruginosa]	gene_100514	[Pseudomonas aeruginosa]
gene_100515	[Pseudomonas aeruginosa]	gene_100515	[Pseudomonas aeruginosa]	gene_100515	[Pseudomonas aeruginosa]
gene_100516	[Pseudomonas aeruginosa]	gene_100516	[Pseudomonas aeruginosa]	gene_100516	[Pseudomonas aeruginosa]
gene_100517	[Pseudomonas aeruginosa]	gene_100517	[Pseudomonas aeruginosa]	gene_100517	[Pseudomonas aeruginosa]
gene_100518	[Pseudomonas aeruginosa]	gene_100518	[Pseudomonas aeruginosa]	gene_100518	[Pseudomonas aeruginosa]
gene_100519	[Pseudomonas aeruginosa]	gene_100519	[Pseudomonas aeruginosa]	gene_100519	[Pseudomonas aeruginosa]
gene_10052	-	gene_10052	[-]	gene_10052	-
gene_100520	[Pseudomonas aeruginosa]	gene_100520	[Pseudomonas aeruginosa]	gene_100520	[Pseudomonas aeruginosa]
gene_100521	[Pseudomonas aeruginosa]	gene_100521	[Pseudomonas aeruginosa]	gene_100521	[Pseudomonas aeruginosa]
gene_100522	[Pseudomonas aeruginosa]	gene_100522	[Pseudomonas aeruginosa]	gene_100522	[Pseudomonas aeruginosa]
gene_100523	[Pseudomonas aeruginosa]	gene_100523	[Pseudomonas aeruginosa]	gene_100523	[Pseudomonas aeruginosa]
gene_100524	[Pseudomonas aeruginosa]	gene_100524	[Pseudomonas aeruginosa]	gene_100524	[Pseudomonas aeruginosa]
gene_100525	[Pseudomonas aeruginosa]	gene_100525	[Pseudomonas aeruginosa]	gene_100525	[Pseudomonas aeruginosa]
gene_100526	[Pseudomonas aeruginosa]	gene_100526	[Pseudomonas aeruginosa]	gene_100526	[Pseudomonas aeruginosa]
gene_100527	[Pseudomonas aeruginosa]	gene_100527	[Pseudomonas aeruginosa]	gene_100527	[Pseudomonas aeruginosa]
gene_100528	[Pseudomonas aeruginosa]	gene_100528	[Pseudomonas aeruginosa]	gene_100528	[Pseudomonas aeruginosa]
gene_100529	[Pseudomonas aeruginosa]	gene_100529	[Pseudomonas aeruginosa]	gene_100529	[Pseudomonas aeruginosa]
gene_10053	-	gene_10053	[-]	gene_10053	-
gene_100530	[Pseudomonas aeruginosa]	gene_100530	[Pseudomonas aeruginosa]	gene_100530	[Pseudomonas aeruginosa]
gene_100531	[Pseudomonas aeruginosa]	gene_100531	[Pseudomonas aeruginosa]	gene_100531	[Pseudomonas aeruginosa]
gene_100532	[Pseudomonas aeruginosa]	gene_100532	[Pseudomonas aeruginosa]	gene_100532	[Pseudomonas aeruginosa]
gene_100533	[Pseudomonas aeruginosa]	gene_100533	[Pseudomonas aeruginosa]	gene_100533	[Pseudomonas aeruginosa]
gene_100534	[Pseudomonas aeruginosa]	gene_100534	[Pseudomonas aeruginosa]	gene_100534	[Pseudomonas aeruginosa]
gene_100535	[Pseudomonas aeruginosa]	gene_100535	[Pseudomonas aeruginosa]	gene_100535	[Pseudomonas aeruginosa]
gene_100536	[Pseudomonas aeruginosa]	gene_100536	[Pseudomonas aeruginosa]	gene_100536	[Pseudomonas aeruginosa]
gene_100537	[Pseudomonas aeruginosa]	gene_100537	[Pseudomonas aeruginosa]	gene_100537	[Pseudomonas aeruginosa]
gene_100538	[Pseudomonas aeruginosa]	gene_100538	[Pseudomonas aeruginosa]	gene_100538	[Pseudomonas aeruginosa]
gene_100539	[Pseudomonas aeruginosa]	gene_100539	[Pseudomonas aeruginosa]	gene_100539	[Pseudomonas aeruginosa]
gene_10054	-	gene_10054	[-]	gene_10054	-
gene_100540	[Pseudomonas aeruginosa]	gene_100540	[Pseudomonas aeruginosa]	gene_100540	[Pseudomonas aeruginosa]
gene_100541	[Pseudomonas aeruginosa]	gene_100541	[Pseudomonas aeruginosa]	gene_100541	[Pseudomonas aeruginosa]
gene_100542	[Pseudomonas aeruginosa]	gene_100542	[Pseudomonas aeruginosa]	gene_100542	[Pseudomonas aeruginosa]
gene_100543	[Pseudomonas aeruginosa]	gene_100543	[Pseudomonas aeruginosa]	gene_100543	[Pseudomonas aeruginosa]
gene_100544	[Pseudomonas aeruginosa]	gene_100544	[Pseudomonas aeruginosa]	gene_100544	[Pseudomonas aeruginosa]
gene_100545	[Pseudomonas aeruginosa]	gene_100545	[Pseudomonas aeruginosa]	gene_100545	[Pseudomonas aeruginosa]
gene_100546	[Pseudomonas aeruginosa]	gene_100546	[Pseudomonas aeruginosa]	gene_100546	[Pseudomonas aeruginosa]
gene_100547	[Pseudomonas aeruginosa]	gene_100547	[Pseudomonas aeruginosa]	gene_100547	[Pseudomonas aeruginosa]
gene_100548	[Pseudomonas aeruginosa]	gene_100548	[Pseudomonas aeruginosa]	gene_100548	[Pseudomonas aeruginosa]
gene_100549	[Pseudomonas aeruginosa]	gene_100549	[Pseudomonas aeruginosa]	gene_100549	[Pseudomonas aeruginosa]
gene_10055	-	gene_10055	[-]	gene_10055	-
gene_100550	[Pseudomonas aeruginosa]	gene_100550	[Pseudomonas aeruginosa]	gene_100550	[Pseudomonas aeruginosa]
gene_100551	[Pseudomonas aeruginosa]	gene_100551	[Pseudomonas aeruginosa]	gene_100551	[Pseudomonas aeruginosa]
gene_100552	[Pseudomonas aeruginosa]	gene_100552	[Pseudomonas aeruginosa]	gene_100552	[Pseudomonas aeruginosa]
gene_100553	[Pseudomonas aeruginosa]	gene_100553	[Pseudomonas aeruginosa]	gene_100553	[Pseudomonas aeruginosa]
gene_100554	[Pseudomonas aeruginosa]	gene_100554	[Pseudomonas aeruginosa]	gene_100554	[Pseudomonas aeruginosa]
gene_100555	[Pseudomonas aeruginosa]	gene_100555	[Pseudomonas aeruginosa]	gene_100555	[Pseudomonas aeruginosa]
gene_100556	[Pseudomonas aeruginosa]	gene_100556	[Pseudomonas aeruginosa]	gene_100556	[Pseudomonas aeruginosa]
gene_100557	[Pseudomonas aeruginosa]	gene_100557	[Pseudomonas aeruginosa]	gene_100557	[Pseudomonas aeruginosa]
gene_100558	[Pseudomonas aeruginosa]	gene_100558	[Pseudomonas aeruginosa]	gene_100558	[Pseudomonas aeruginosa]
gene_100559	[Pseudomonas aeruginosa]	gene_100559	[Pseudomonas aeruginosa]	gene_100559	[Pseudomonas aeruginosa]
gene_10056	-	gene_10056	[-]	gene_10056	-
gene_100560	[Pseudomonas aeruginosa]	gene_100560	[Pseudomonas aeruginosa]	gene_100560	[Pseudomonas aeruginosa]
gene_100561	[Pseudomonas aeruginosa]	gene_100561	[Pseudomonas aeruginosa]	gene_100561	[Pseudomonas aeruginosa]
gene_100562	[Pseudomonas aeruginosa]	gene_100562	[Pseudomonas aeruginosa]	gene_100562	[Pseudomonas aeruginosa]
gene_100563	[Pseudomonas aeruginosa]	gene_100563	[Pseudomonas aeruginosa]	gene_100563	[Pseudomonas aeruginosa]
gene_100564	[Pseudomonas aeruginosa]	gene_100564	[Pseudomonas aeruginosa]	gene_100564	[Pseudomonas aeruginosa]
gene_100565	[Pseudomonas aeruginosa]	gene_100565	[Pseudomonas aeruginosa]	gene_100565	[Pseudomonas aeruginosa]
gene_100566	[Pseudomonas aeruginosa]	gene_100566	[Pseudomonas aeruginosa]	gene_100566	[Pseudomonas aeruginosa]
gene_100567	[Pseudomonas aeruginosa]	gene_100567	[Pseudomonas aeruginosa]	gene_100567	[Pseudomonas aeruginosa]
gene_100568	[Pseudomonas aeruginosa]	gene_100568	[Pseudomonas aeruginosa]	gene_100568	[Pseudomonas aeruginosa]
gene_100569	[Pseudomonas aeruginosa]	gene_100569	[Pseudomonas aeruginosa]	gene_100569	[Pseudomonas aeruginosa]
gene_10057	[[Eubacterium] siraeum]	gene_10057	[-]	gene_10057	-
gene_100570	[Pseudomonas aeruginosa]	gene_100570	[Pseudomonas aeruginosa]	gene_100570	[Pseudomonas aeruginosa]
gene_100571	[Pseudomonas aeruginosa]	gene_100571	[Pseudomonas aeruginosa]	gene_100571	[Pseudomonas aeruginosa]
gene_100572	[Pseudomonas aeruginosa]	gene_100572	[Pseudomonas aeruginosa]	gene_100572	[Pseudomonas aeruginosa]
gene_100573	[Pseudomonas aeruginosa]	gene_100573	[Pseudomonas aeruginosa]	gene_100573	[Pseudomonas aeruginosa]
gene_100574	[Pseudomonas aeruginosa]	gene_100574	[Pseudomonas aeruginosa]	gene_100574	[Pseudomonas aeruginosa]
gene_100575	[Pseudomonas aeruginosa]	gene_100575	[Pseudomonas aeruginosa]	gene_100575	[Pseudomonas aeruginosa]
gene_100576	[Pseudomonas aeruginosa]	gene_100576	[Pseudomonas aeruginosa]	gene_100576	[Pseudomonas aeruginosa]
gene_100577	[Pseudomonas aeruginosa]	gene_100577	[Pseudomonas aeruginosa]	gene_100577	[Pseudomonas aeruginosa]
gene_100578	[Pseudomonas aeruginosa]	gene_100578	[Pseudomonas aeruginosa]	gene_100578	[Pseudomonas aeruginosa]
gene_100579	[Pseudomonas aeruginosa]	gene_100579	[Pseudomonas aeruginosa]	gene_100579	[Pseudomonas aeruginosa]
gene_10058	-	gene_10058	[-]	gene_10058	-
gene_100580	[Pseudomonas aeruginosa]	gene_100580	[Pseudomonas aeruginosa]	gene_100580	[Pseudomonas aeruginosa]
gene_100581	[Pseudomonas aeruginosa]	gene_100581	[Pseudomonas aeruginosa]	gene_100581	[Pseudomonas aeruginosa]
gene_100582	[Pseudomonas aeruginosa]	gene_100582	[Pseudomonas aeruginosa]	gene_100582	[Pseudomonas aeruginosa]
gene_100583	[Pseudomonas aeruginosa]	gene_100583	[Pseudomonas aeruginosa]	gene_100583	[Pseudomonas aeruginosa]
gene_100584	[Pseudomonas aeruginosa]	gene_100584	[Pseudomonas aeruginosa]	gene_100584	[Pseudomonas aeruginosa]
gene_100585	[Pseudomonas aeruginosa]	gene_100585	[Pseudomonas aeruginosa]	gene_100585	[Pseudomonas aeruginosa]
gene_100586	[Pseudomonas aeruginosa]	gene_100586	[Pseudomonas aeruginosa]	gene_100586	[Pseudomonas aeruginosa]
gene_100587	[Pseudomonas aeruginosa]	gene_100587	[Pseudomonas aeruginosa]	gene_100587	[Pseudomonas aeruginosa]
gene_100588	[Pseudomonas aeruginosa]	gene_100588	[Pseudomonas aeruginosa]	gene_100588	[Pseudomonas aeruginosa]
gene_100589	[Pseudomonas aeruginosa]	gene_100589	[Pseudomonas aeruginosa]	gene_100589	[Pseudomonas aeruginosa]
gene_10059	-	gene_10059	[-]	gene_10059	-
gene_100590	[Pseudomonas aeruginosa]	gene_100590	[Pseudomonas aeruginosa]	gene_100590	[Pseudomonas aeruginosa]
gene_100591	[Pseudomonas aeruginosa]	gene_100591	[Pseudomonas aeruginosa]	gene_100591	[Pseudomonas aeruginosa]
gene_100592	[Pseudomonas aeruginosa]	gene_100592	[Pseudomonas aeruginosa]	gene_100592	[Pseudomonas aeruginosa]
gene_100593	[Pseudomonas aeruginosa]	gene_100593	[Pseudomonas aeruginosa]	gene_100593	[Pseudomonas aeruginosa]
gene_100594	[Pseudomonas aeruginosa]	gene_100594	[Pseudomonas aeruginosa]	gene_100594	[Pseudomonas aeruginosa]
gene_100595	[Pseudomonas aeruginosa]	gene_100595	[Pseudomonas aeruginosa]	gene_100595	[Pseudomonas aeruginosa]
gene_100596	[Pseudomonas aeruginosa]	gene_100596	[Pseudomonas aeruginosa]	gene_100596	[Pseudomonas aeruginosa]
gene_100597	[Pseudomonas aeruginosa]	gene_100597	[Pseudomonas aeruginosa]	gene_100597	[Pseudomonas aeruginosa]
gene_100598	[Pseudomonas aeruginosa]	gene_100598	[Pseudomonas aeruginosa]	gene_100598	[Pseudomonas aeruginosa]
gene_100599	[Pseudomonas aeruginosa]	gene_100599	[Pseudomonas aeruginosa]	gene_100599	[Pseudomonas aeruginosa]
gene_1006	[Serratia marcescens]	gene_1006	[Serratia marcescens]	gene_1006	[Serratia marcescens]
gene_10060	[Bacteroides fragilis]	gene_10060	[-]	gene_10060	[Bacteroides xylanisolvens]
gene_100600	[Pseudomonas aeruginosa]	gene_100600	[Pseudomonas aeruginosa]	gene_100600	[Pseudomonas aeruginosa]
gene_100601	[Pseudomonas aeruginosa]	gene_100601	[Pseudomonas aeruginosa]	gene_100601	[Pseudomonas aeruginosa]
gene_100602	[Pseudomonas aeruginosa]	gene_100602	[Pseudomonas aeruginosa]	gene_100602	[Pseudomonas aeruginosa]
gene_100603	[Pseudomonas aeruginosa]	gene_100603	[Pseudomonas aeruginosa]	gene_100603	[Pseudomonas aeruginosa]
gene_100604	[Pseudomonas aeruginosa]	gene_100604	[Pseudomonas aeruginosa]	gene_100604	[Pseudomonas aeruginosa]
gene_100605	[Pseudomonas aeruginosa]	gene_100605	[Pseudomonas aeruginosa]	gene_100605	[Pseudomonas aeruginosa]
gene_100606	[Pseudomonas aeruginosa]	gene_100606	[Pseudomonas aeruginosa]	gene_100606	[Pseudomonas aeruginosa]
gene_100607	[Pseudomonas aeruginosa]	gene_100607	[Pseudomonas aeruginosa]	gene_100607	[Pseudomonas aeruginosa]
gene_100608	[Pseudomonas aeruginosa]	gene_100608	[Pseudomonas aeruginosa]	gene_100608	[Pseudomonas aeruginosa]
gene_100609	[Pseudomonas aeruginosa]	gene_100609	[Pseudomonas aeruginosa]	gene_100609	[Pseudomonas aeruginosa]
gene_10061	-	gene_10061	[-]	gene_10061	[Faecalibacterium prausnitzii]
gene_100610	[Pseudomonas aeruginosa]	gene_100610	[Pseudomonas aeruginosa]	gene_100610	[Pseudomonas aeruginosa]
gene_100611	[Pseudomonas aeruginosa]	gene_100611	[Pseudomonas aeruginosa]	gene_100611	-
gene_100612	[Pseudomonas aeruginosa]	gene_100612	[Pseudomonas aeruginosa]	gene_100612	-
gene_100613	[Pseudomonas aeruginosa]	gene_100613	[Pseudomonas aeruginosa]	gene_100613	-
gene_100614	[Pseudomonas aeruginosa]	gene_100614	[Pseudomonas aeruginosa]	gene_100614	[Pseudomonas aeruginosa]
gene_100615	[Pseudomonas aeruginosa]	gene_100615	[Pseudomonas aeruginosa]	gene_100615	[Pseudomonas aeruginosa]
gene_100616	[Pseudomonas aeruginosa]	gene_100616	[Pseudomonas aeruginosa]	gene_100616	[Pseudomonas aeruginosa]
gene_100617	[Pseudomonas aeruginosa]	gene_100617	[Pseudomonas aeruginosa]	gene_100617	[Pseudomonas aeruginosa]
gene_100618	[Pseudomonas aeruginosa]	gene_100618	[Pseudomonas aeruginosa]	gene_100618	[Pseudomonas aeruginosa]
gene_100619	[Pseudomonas aeruginosa]	gene_100619	[Pseudomonas aeruginosa]	gene_100619	[Pseudomonas aeruginosa]
gene_10062	-	gene_10062	[-]	gene_10062	-
gene_100620	[Pseudomonas aeruginosa]	gene_100620	[Pseudomonas aeruginosa]	gene_100620	[Pseudomonas aeruginosa]
gene_100621	[Pseudomonas aeruginosa]	gene_100621	[Pseudomonas aeruginosa]	gene_100621	[Pseudomonas aeruginosa]
gene_100622	[Pseudomonas aeruginosa]	gene_100622	[Pseudomonas aeruginosa]	gene_100622	[Pseudomonas aeruginosa]
gene_100623	-	gene_100623	[Pseudomonas aeruginosa]	gene_100623	[Pseudomonas aeruginosa]
gene_100624	[Pseudomonas aeruginosa]	gene_100624	[Pseudomonas aeruginosa]	gene_100624	[Pseudomonas aeruginosa]
gene_100625	[Pseudomonas aeruginosa]	gene_100625	[Pseudomonas aeruginosa]	gene_100625	[Pseudomonas aeruginosa]
gene_100626	[Pseudomonas aeruginosa]	gene_100626	[Pseudomonas aeruginosa]	gene_100626	[Pseudomonas aeruginosa]
gene_100627	[Pseudomonas aeruginosa]	gene_100627	[Pseudomonas aeruginosa]	gene_100627	[Pseudomonas aeruginosa]
gene_100628	[Pseudomonas aeruginosa]	gene_100628	[Pseudomonas aeruginosa]	gene_100628	[Pseudomonas aeruginosa]
gene_100629	[Pseudomonas aeruginosa]	gene_100629	[Pseudomonas aeruginosa]	gene_100629	[Pseudomonas aeruginosa]
gene_10063	-	gene_10063	[-]	gene_10063	-
gene_100630	[Pseudomonas aeruginosa]	gene_100630	[Pseudomonas aeruginosa]	gene_100630	[Pseudomonas aeruginosa]
gene_100631	[Pseudomonas aeruginosa]	gene_100631	[Pseudomonas aeruginosa]	gene_100631	[Pseudomonas aeruginosa]
gene_100632	[Pseudomonas aeruginosa]	gene_100632	[Pseudomonas aeruginosa]	gene_100632	[Pseudomonas aeruginosa]
gene_100633	[Pseudomonas aeruginosa]	gene_100633	[Pseudomonas aeruginosa]	gene_100633	[Pseudomonas aeruginosa]
gene_100634	[Pseudomonas aeruginosa]	gene_100634	[Pseudomonas aeruginosa]	gene_100634	[Pseudomonas aeruginosa]
gene_100635	[Pseudomonas aeruginosa]	gene_100635	[Pseudomonas aeruginosa]	gene_100635	[Pseudomonas aeruginosa]
gene_100636	[Pseudomonas aeruginosa]	gene_100636	[Pseudomonas aeruginosa]	gene_100636	[Pseudomonas aeruginosa]
gene_100637	[Pseudomonas aeruginosa]	gene_100637	[Pseudomonas aeruginosa]	gene_100637	[Pseudomonas aeruginosa]
gene_100638	[Pseudomonas aeruginosa]	gene_100638	[Pseudomonas aeruginosa]	gene_100638	[Pseudomonas aeruginosa]
gene_100639	[Pseudomonas aeruginosa]	gene_100639	[Pseudomonas aeruginosa]	gene_100639	[Pseudomonas aeruginosa]
gene_10064	-	gene_10064	[-]	gene_10064	-
gene_100640	[Pseudomonas aeruginosa]	gene_100640	[Pseudomonas aeruginosa]	gene_100640	[Pseudomonas aeruginosa]
gene_100641	[Pseudomonas aeruginosa]	gene_100641	[Pseudomonas aeruginosa]	gene_100641	[Pseudomonas aeruginosa]
gene_100642	[Pseudomonas aeruginosa]	gene_100642	[Pseudomonas aeruginosa]	gene_100642	[Pseudomonas aeruginosa]
gene_100643	[Pseudomonas aeruginosa]	gene_100643	[Pseudomonas aeruginosa]	gene_100643	[Pseudomonas aeruginosa]
gene_100644	[Pseudomonas aeruginosa]	gene_100644	[Pseudomonas aeruginosa]	gene_100644	[Pseudomonas aeruginosa]
gene_100645	[Pseudomonas aeruginosa]	gene_100645	[Pseudomonas aeruginosa]	gene_100645	[Pseudomonas aeruginosa]
gene_100646	[Pseudomonas aeruginosa]	gene_100646	[Pseudomonas aeruginosa]	gene_100646	[Pseudomonas aeruginosa]
gene_100647	[Pseudomonas aeruginosa]	gene_100647	[Pseudomonas aeruginosa]	gene_100647	[Pseudomonas aeruginosa]
gene_100648	[Pseudomonas aeruginosa]	gene_100648	[Pseudomonas aeruginosa]	gene_100648	[Pseudomonas aeruginosa]
gene_100649	[Pseudomonas aeruginosa]	gene_100649	[Pseudomonas aeruginosa]	gene_100649	[Pseudomonas aeruginosa]
gene_10065	-	gene_10065	[-]	gene_10065	-
gene_100650	[Pseudomonas aeruginosa]	gene_100650	[Pseudomonas aeruginosa]	gene_100650	[Pseudomonas aeruginosa]
gene_100651	[Pseudomonas aeruginosa]	gene_100651	[Pseudomonas aeruginosa]	gene_100651	[Pseudomonas aeruginosa]
gene_100652	[Pseudomonas aeruginosa]	gene_100652	[Pseudomonas aeruginosa]	gene_100652	[Pseudomonas aeruginosa]
gene_100653	[Pseudomonas aeruginosa]	gene_100653	[Pseudomonas aeruginosa]	gene_100653	[Pseudomonas aeruginosa]
gene_100654	[Pseudomonas aeruginosa]	gene_100654	[Pseudomonas aeruginosa]	gene_100654	[Pseudomonas aeruginosa]
gene_100655	[Pseudomonas aeruginosa]	gene_100655	[Pseudomonas aeruginosa]	gene_100655	[Pseudomonas aeruginosa]
gene_100656	[Pseudomonas aeruginosa]	gene_100656	[Pseudomonas aeruginosa]	gene_100656	[Pseudomonas aeruginosa]
gene_100657	[Pseudomonas aeruginosa]	gene_100657	[Pseudomonas aeruginosa]	gene_100657	[Pseudomonas aeruginosa]
gene_100658	[Pseudomonas aeruginosa]	gene_100658	[Pseudomonas aeruginosa]	gene_100658	[Pseudomonas aeruginosa]
gene_100659	[Pseudomonas aeruginosa]	gene_100659	[Pseudomonas aeruginosa]	gene_100659	[Pseudomonas aeruginosa]
gene_10066	-	gene_10066	[-]	gene_10066	-
gene_100660	[Pseudomonas aeruginosa]	gene_100660	[Pseudomonas aeruginosa]	gene_100660	[Pseudomonas aeruginosa]
gene_100661	[Pseudomonas aeruginosa]	gene_100661	[Pseudomonas aeruginosa]	gene_100661	[Pseudomonas aeruginosa]
gene_100662	[Pseudomonas aeruginosa]	gene_100662	[Pseudomonas aeruginosa]	gene_100662	[Pseudomonas aeruginosa]
gene_100663	[Pseudomonas aeruginosa]	gene_100663	[Pseudomonas aeruginosa]	gene_100663	[Pseudomonas aeruginosa]
gene_100664	[Pseudomonas aeruginosa]	gene_100664	[Pseudomonas aeruginosa]	gene_100664	[Pseudomonas aeruginosa]
gene_100665	[Pseudomonas aeruginosa]	gene_100665	[Pseudomonas aeruginosa]	gene_100665	[Pseudomonas aeruginosa]
gene_100666	[Pseudomonas aeruginosa]	gene_100666	[Pseudomonas aeruginosa]	gene_100666	[Pseudomonas aeruginosa]
gene_100667	[Pseudomonas aeruginosa]	gene_100667	[Pseudomonas aeruginosa]	gene_100667	[Pseudomonas aeruginosa]
gene_100668	[Pseudomonas aeruginosa]	gene_100668	[Pseudomonas aeruginosa]	gene_100668	[Pseudomonas aeruginosa]
gene_100669	[Pseudomonas aeruginosa]	gene_100669	[Pseudomonas aeruginosa]	gene_100669	[Pseudomonas aeruginosa]
gene_10067	[Pseudomonas aeruginosa]	gene_10067	[-]	gene_10067	-
gene_100670	[Pseudomonas aeruginosa]	gene_100670	[Pseudomonas aeruginosa]	gene_100670	[Pseudomonas aeruginosa]
gene_100671	[Pseudomonas aeruginosa]	gene_100671	[Pseudomonas aeruginosa]	gene_100671	[Pseudomonas aeruginosa]
gene_100672	[Pseudomonas aeruginosa]	gene_100672	[Pseudomonas aeruginosa]	gene_100672	[Pseudomonas aeruginosa]
gene_100673	[Pseudomonas aeruginosa]	gene_100673	[Pseudomonas aeruginosa]	gene_100673	[Pseudomonas aeruginosa]
gene_100674	[Pseudomonas aeruginosa]	gene_100674	[Pseudomonas aeruginosa]	gene_100674	[Pseudomonas aeruginosa]
gene_100675	[Pseudomonas aeruginosa]	gene_100675	[Pseudomonas aeruginosa]	gene_100675	[Pseudomonas aeruginosa]
gene_100676	[Pseudomonas aeruginosa]	gene_100676	[Pseudomonas aeruginosa]	gene_100676	[Pseudomonas aeruginosa]
gene_100677	[Pseudomonas aeruginosa]	gene_100677	[Pseudomonas aeruginosa]	gene_100677	[Pseudomonas aeruginosa]
gene_100678	[Pseudomonas aeruginosa]	gene_100678	[Pseudomonas aeruginosa]	gene_100678	[Pseudomonas aeruginosa]
gene_100679	[Pseudomonas aeruginosa]	gene_100679	[Pseudomonas aeruginosa]	gene_100679	[Pseudomonas aeruginosa]
gene_10068	-	gene_10068	[-]	gene_10068	[Faecalibacterium prausnitzii]
gene_100680	[Pseudomonas aeruginosa]	gene_100680	[Pseudomonas aeruginosa]	gene_100680	[Pseudomonas aeruginosa]
gene_100681	[Pseudomonas aeruginosa]	gene_100681	[Pseudomonas aeruginosa]	gene_100681	[Pseudomonas aeruginosa]
gene_100682	[Pseudomonas aeruginosa]	gene_100682	[Pseudomonas aeruginosa]	gene_100682	[Pseudomonas aeruginosa]
gene_100683	[Pseudomonas aeruginosa]	gene_100683	[Pseudomonas aeruginosa]	gene_100683	[Pseudomonas aeruginosa]
gene_100684	[Pseudomonas aeruginosa]	gene_100684	[Pseudomonas aeruginosa]	gene_100684	[Pseudomonas aeruginosa]
gene_100685	[Pseudomonas aeruginosa]	gene_100685	[Pseudomonas aeruginosa]	gene_100685	[Pseudomonas aeruginosa]
gene_100686	[Pseudomonas aeruginosa]	gene_100686	[Pseudomonas aeruginosa]	gene_100686	[Pseudomonas aeruginosa]
gene_100687	[Pseudomonas aeruginosa]	gene_100687	[Pseudomonas aeruginosa]	gene_100687	[Pseudomonas aeruginosa]
gene_100688	[Pseudomonas aeruginosa]	gene_100688	[Pseudomonas aeruginosa]	gene_100688	[Pseudomonas aeruginosa]
gene_100689	[Pseudomonas aeruginosa]	gene_100689	[Pseudomonas aeruginosa]	gene_100689	[Pseudomonas aeruginosa]
gene_10069	-	gene_10069	[-]	gene_10069	-
gene_100690	[Pseudomonas aeruginosa]	gene_100690	[Pseudomonas aeruginosa]	gene_100690	[Pseudomonas aeruginosa]
gene_100691	[Pseudomonas aeruginosa]	gene_100691	[Pseudomonas aeruginosa]	gene_100691	[Pseudomonas aeruginosa]
gene_100692	[Pseudomonas aeruginosa]	gene_100692	[Pseudomonas aeruginosa]	gene_100692	[Pseudomonas aeruginosa]
gene_100693	[Pseudomonas aeruginosa]	gene_100693	[Pseudomonas aeruginosa]	gene_100693	[Pseudomonas aeruginosa]
gene_100694	[Pseudomonas aeruginosa]	gene_100694	[Pseudomonas aeruginosa]	gene_100694	[Pseudomonas aeruginosa]
gene_100695	[Pseudomonas aeruginosa]	gene_100695	[Pseudomonas aeruginosa]	gene_100695	[Pseudomonas aeruginosa]
gene_100696	[Pseudomonas aeruginosa]	gene_100696	[Pseudomonas aeruginosa]	gene_100696	[Pseudomonas aeruginosa]
gene_100697	[Pseudomonas aeruginosa]	gene_100697	[Pseudomonas aeruginosa]	gene_100697	[Pseudomonas aeruginosa]
gene_100698	[Pseudomonas aeruginosa]	gene_100698	[Pseudomonas aeruginosa]	gene_100698	[Pseudomonas aeruginosa]
gene_100699	[Pseudomonas aeruginosa]	gene_100699	[Pseudomonas aeruginosa]	gene_100699	[Pseudomonas aeruginosa]
gene_1007	-	gene_1007	[-]	gene_1007	-
gene_10070	-	gene_10070	[-]	gene_10070	-
gene_100700	[Pseudomonas aeruginosa]	gene_100700	[Pseudomonas aeruginosa]	gene_100700	[Pseudomonas aeruginosa]
gene_100701	[Pseudomonas aeruginosa]	gene_100701	[Pseudomonas aeruginosa]	gene_100701	[Pseudomonas aeruginosa]
gene_100702	[Pseudomonas aeruginosa]	gene_100702	[Pseudomonas aeruginosa]	gene_100702	[Pseudomonas aeruginosa]
gene_100703	[Pseudomonas aeruginosa]	gene_100703	[Pseudomonas aeruginosa]	gene_100703	[Pseudomonas aeruginosa]
gene_100704	[Pseudomonas aeruginosa]	gene_100704	[Pseudomonas aeruginosa]	gene_100704	[Pseudomonas aeruginosa]
gene_100705	[Pseudomonas aeruginosa]	gene_100705	[Pseudomonas aeruginosa]	gene_100705	[Pseudomonas aeruginosa]
gene_100706	[Pseudomonas aeruginosa]	gene_100706	[Pseudomonas aeruginosa]	gene_100706	[Pseudomonas aeruginosa]
gene_100707	[Pseudomonas aeruginosa]	gene_100707	[Pseudomonas aeruginosa]	gene_100707	[Pseudomonas aeruginosa]
gene_100708	[Pseudomonas aeruginosa]	gene_100708	[Pseudomonas aeruginosa]	gene_100708	[Pseudomonas aeruginosa]
gene_100709	[Pseudomonas aeruginosa]	gene_100709	[Pseudomonas aeruginosa]	gene_100709	[Pseudomonas aeruginosa]
gene_10071	-	gene_10071	[-]	gene_10071	-
gene_100710	[Pseudomonas aeruginosa]	gene_100710	[Pseudomonas aeruginosa]	gene_100710	[Pseudomonas aeruginosa]
gene_100711	[Pseudomonas aeruginosa]	gene_100711	[Pseudomonas aeruginosa]	gene_100711	[Pseudomonas aeruginosa]
gene_100712	[Pseudomonas aeruginosa]	gene_100712	[Pseudomonas aeruginosa]	gene_100712	[Pseudomonas aeruginosa]
gene_100713	[Pseudomonas aeruginosa]	gene_100713	[Pseudomonas aeruginosa]	gene_100713	[Pseudomonas aeruginosa]
gene_100714	[Pseudomonas aeruginosa]	gene_100714	[Pseudomonas aeruginosa]	gene_100714	[Pseudomonas aeruginosa]
gene_100715	[Pseudomonas aeruginosa]	gene_100715	[Pseudomonas aeruginosa]	gene_100715	[Pseudomonas aeruginosa]
gene_100716	[Pseudomonas aeruginosa]	gene_100716	[Pseudomonas aeruginosa]	gene_100716	[Pseudomonas aeruginosa]
gene_100717	[Pseudomonas aeruginosa]	gene_100717	[Pseudomonas aeruginosa]	gene_100717	[Pseudomonas aeruginosa]
gene_100718	[Pseudomonas aeruginosa]	gene_100718	[Pseudomonas aeruginosa]	gene_100718	[Pseudomonas aeruginosa]
gene_100719	[Pseudomonas aeruginosa]	gene_100719	[Pseudomonas aeruginosa]	gene_100719	[Pseudomonas aeruginosa]
gene_10072	[Klebsiella pneumoniae]	gene_10072	[Klebsiella pneumoniae]	gene_10072	[Klebsiella quasipneumoniae]
gene_100720	[Pseudomonas aeruginosa]	gene_100720	[Pseudomonas aeruginosa]	gene_100720	[Pseudomonas aeruginosa]
gene_100721	[Pseudomonas aeruginosa]	gene_100721	[Pseudomonas aeruginosa]	gene_100721	[Pseudomonas aeruginosa]
gene_100722	[Pseudomonas aeruginosa]	gene_100722	[Pseudomonas aeruginosa]	gene_100722	[Pseudomonas aeruginosa]
gene_100723	[Pseudomonas aeruginosa]	gene_100723	[Pseudomonas aeruginosa]	gene_100723	[Pseudomonas aeruginosa]
gene_100724	[Pseudomonas aeruginosa]	gene_100724	[Pseudomonas aeruginosa]	gene_100724	[Pseudomonas aeruginosa]
gene_100725	[Pseudomonas aeruginosa]	gene_100725	[Pseudomonas aeruginosa]	gene_100725	[Pseudomonas aeruginosa]
gene_100726	[Pseudomonas aeruginosa]	gene_100726	[Pseudomonas aeruginosa]	gene_100726	[Pseudomonas aeruginosa]
gene_100727	[Pseudomonas aeruginosa]	gene_100727	[Pseudomonas aeruginosa]	gene_100727	[Pseudomonas aeruginosa]
gene_100728	[Pseudomonas aeruginosa]	gene_100728	[Pseudomonas aeruginosa]	gene_100728	[Pseudomonas aeruginosa]
gene_100729	[Pseudomonas aeruginosa]	gene_100729	[Pseudomonas aeruginosa]	gene_100729	[Pseudomonas aeruginosa]
gene_10073	[Klebsiella pneumoniae]	gene_10073	[Klebsiella pneumoniae]	gene_10073	[Klebsiella pneumoniae]
gene_100730	[Pseudomonas aeruginosa]	gene_100730	[Pseudomonas aeruginosa]	gene_100730	[Pseudomonas aeruginosa]
gene_100731	[Pseudomonas aeruginosa]	gene_100731	[Pseudomonas aeruginosa]	gene_100731	[Pseudomonas aeruginosa]
gene_100732	[Pseudomonas aeruginosa]	gene_100732	[Pseudomonas aeruginosa]	gene_100732	[Pseudomonas aeruginosa]
gene_100733	[Pseudomonas aeruginosa]	gene_100733	[Pseudomonas aeruginosa]	gene_100733	[Pseudomonas aeruginosa]
gene_100734	[Pseudomonas aeruginosa]	gene_100734	[Pseudomonas aeruginosa]	gene_100734	[Pseudomonas aeruginosa]
gene_100735	[Pseudomonas aeruginosa]	gene_100735	[Pseudomonas aeruginosa]	gene_100735	[Pseudomonas aeruginosa]
gene_100736	[Pseudomonas aeruginosa]	gene_100736	[Pseudomonas aeruginosa]	gene_100736	[Pseudomonas aeruginosa]
gene_100737	[Pseudomonas aeruginosa]	gene_100737	[Pseudomonas aeruginosa]	gene_100737	[Pseudomonas aeruginosa]
gene_100738	[Pseudomonas aeruginosa]	gene_100738	[Pseudomonas aeruginosa]	gene_100738	[Pseudomonas aeruginosa]
gene_100739	[Pseudomonas aeruginosa]	gene_100739	[Pseudomonas aeruginosa]	gene_100739	[Pseudomonas aeruginosa]
gene_10074	-	gene_10074	[-]	gene_10074	-
gene_100740	[Pseudomonas aeruginosa]	gene_100740	[Pseudomonas aeruginosa]	gene_100740	[Pseudomonas aeruginosa]
gene_100741	[Pseudomonas aeruginosa]	gene_100741	[Pseudomonas aeruginosa]	gene_100741	[Pseudomonas aeruginosa]
gene_100742	[Pseudomonas aeruginosa]	gene_100742	[Pseudomonas aeruginosa]	gene_100742	[Pseudomonas aeruginosa]
gene_100743	[Pseudomonas aeruginosa]	gene_100743	[Pseudomonas aeruginosa]	gene_100743	[Pseudomonas aeruginosa]
gene_100744	[Pseudomonas aeruginosa]	gene_100744	[Pseudomonas aeruginosa]	gene_100744	[Pseudomonas aeruginosa]
gene_100745	[Pseudomonas aeruginosa]	gene_100745	[Pseudomonas aeruginosa]	gene_100745	[Pseudomonas aeruginosa]
gene_100746	[Pseudomonas aeruginosa]	gene_100746	[Pseudomonas aeruginosa]	gene_100746	[Pseudomonas aeruginosa]
gene_100747	[Pseudomonas aeruginosa]	gene_100747	[Pseudomonas aeruginosa]	gene_100747	[Pseudomonas aeruginosa]
gene_100748	[Pseudomonas aeruginosa]	gene_100748	[Pseudomonas aeruginosa]	gene_100748	[Pseudomonas aeruginosa]
gene_100749	[Pseudomonas aeruginosa]	gene_100749	[Pseudomonas aeruginosa]	gene_100749	[Pseudomonas aeruginosa]
gene_10075	-	gene_10075	[-]	gene_10075	[Parabacteroides merdae]
gene_100750	[Pseudomonas aeruginosa]	gene_100750	[Pseudomonas aeruginosa]	gene_100750	[Pseudomonas aeruginosa]
gene_100751	[Pseudomonas aeruginosa]	gene_100751	[Pseudomonas aeruginosa]	gene_100751	[Pseudomonas aeruginosa]
gene_100752	[Pseudomonas aeruginosa]	gene_100752	[Pseudomonas aeruginosa]	gene_100752	[Pseudomonas aeruginosa]
gene_100753	[Pseudomonas aeruginosa]	gene_100753	[Pseudomonas aeruginosa]	gene_100753	[Pseudomonas aeruginosa]
gene_100754	[Pseudomonas aeruginosa]	gene_100754	[Pseudomonas aeruginosa]	gene_100754	[Pseudomonas aeruginosa]
gene_100755	[Pseudomonas aeruginosa]	gene_100755	[Pseudomonas aeruginosa]	gene_100755	[Pseudomonas aeruginosa]
gene_100756	[Pseudomonas aeruginosa]	gene_100756	[Pseudomonas aeruginosa]	gene_100756	[Pseudomonas aeruginosa]
gene_100757	[Pseudomonas aeruginosa]	gene_100757	[Pseudomonas aeruginosa]	gene_100757	[Pseudomonas aeruginosa]
gene_100758	[Pseudomonas aeruginosa]	gene_100758	[Pseudomonas aeruginosa]	gene_100758	[Pseudomonas aeruginosa]
gene_100759	[Pseudomonas aeruginosa]	gene_100759	[Pseudomonas aeruginosa]	gene_100759	[Pseudomonas aeruginosa]
gene_10076	[Escherichia coli]	gene_10076	[Escherichia coli]	gene_10076	[Escherichia coli]
gene_100760	[Pseudomonas aeruginosa]	gene_100760	[Pseudomonas aeruginosa]	gene_100760	[Pseudomonas aeruginosa]
gene_100761	[Pseudomonas aeruginosa]	gene_100761	[Pseudomonas aeruginosa]	gene_100761	[Pseudomonas aeruginosa]
gene_100762	[Pseudomonas aeruginosa]	gene_100762	[Pseudomonas aeruginosa]	gene_100762	[Pseudomonas aeruginosa]
gene_100763	[Pseudomonas aeruginosa]	gene_100763	[Pseudomonas aeruginosa]	gene_100763	[Pseudomonas aeruginosa]
gene_100764	[Pseudomonas aeruginosa]	gene_100764	[Pseudomonas aeruginosa]	gene_100764	[Pseudomonas aeruginosa]
gene_100765	[Pseudomonas aeruginosa]	gene_100765	[Pseudomonas aeruginosa]	gene_100765	[Pseudomonas aeruginosa]
gene_100766	[Pseudomonas aeruginosa]	gene_100766	[Pseudomonas aeruginosa]	gene_100766	[Pseudomonas aeruginosa]
gene_100767	[Pseudomonas aeruginosa]	gene_100767	[Pseudomonas aeruginosa]	gene_100767	[Pseudomonas aeruginosa]
gene_100768	[Pseudomonas aeruginosa]	gene_100768	[Pseudomonas aeruginosa]	gene_100768	[Pseudomonas aeruginosa]
gene_100769	[Pseudomonas aeruginosa]	gene_100769	[Pseudomonas aeruginosa]	gene_100769	[Pseudomonas aeruginosa]
gene_10077	-	gene_10077	[-]	gene_10077	-
gene_100770	[Pseudomonas aeruginosa]	gene_100770	[Pseudomonas aeruginosa]	gene_100770	[Pseudomonas aeruginosa]
gene_100771	[Pseudomonas aeruginosa]	gene_100771	[Pseudomonas aeruginosa]	gene_100771	[Pseudomonas aeruginosa]
gene_100772	[Pseudomonas aeruginosa]	gene_100772	[Pseudomonas aeruginosa]	gene_100772	[Pseudomonas aeruginosa]
gene_100773	[Pseudomonas aeruginosa]	gene_100773	[Pseudomonas aeruginosa]	gene_100773	[Pseudomonas aeruginosa]
gene_100774	[Pseudomonas aeruginosa]	gene_100774	[Pseudomonas aeruginosa]	gene_100774	[Pseudomonas aeruginosa]
gene_100775	[Pseudomonas aeruginosa]	gene_100775	[Pseudomonas aeruginosa]	gene_100775	[Pseudomonas aeruginosa]
gene_100776	[Pseudomonas aeruginosa]	gene_100776	[Pseudomonas aeruginosa]	gene_100776	[Pseudomonas aeruginosa]
gene_100777	[Pseudomonas aeruginosa]	gene_100777	[Pseudomonas aeruginosa]	gene_100777	[Pseudomonas aeruginosa]
gene_100778	[Pseudomonas aeruginosa]	gene_100778	[Pseudomonas aeruginosa]	gene_100778	[Pseudomonas aeruginosa]
gene_100779	[Pseudomonas aeruginosa]	gene_100779	[Pseudomonas aeruginosa]	gene_100779	[Pseudomonas aeruginosa]
gene_10078	-	gene_10078	[-]	gene_10078	-
gene_100780	[Pseudomonas aeruginosa]	gene_100780	[Pseudomonas aeruginosa]	gene_100780	[Pseudomonas aeruginosa]
gene_100781	[Pseudomonas aeruginosa]	gene_100781	[Pseudomonas aeruginosa]	gene_100781	[Pseudomonas aeruginosa]
gene_100782	[Pseudomonas aeruginosa]	gene_100782	[Pseudomonas aeruginosa]	gene_100782	[Pseudomonas aeruginosa]
gene_100783	[Pseudomonas aeruginosa]	gene_100783	[Pseudomonas aeruginosa]	gene_100783	[Pseudomonas aeruginosa]
gene_100784	[Pseudomonas aeruginosa]	gene_100784	[Pseudomonas aeruginosa]	gene_100784	[Pseudomonas aeruginosa]
gene_100785	[Pseudomonas aeruginosa]	gene_100785	[Pseudomonas aeruginosa]	gene_100785	[Pseudomonas aeruginosa]
gene_100786	[Pseudomonas aeruginosa]	gene_100786	[Pseudomonas aeruginosa]	gene_100786	[Pseudomonas aeruginosa]
gene_100787	[Pseudomonas aeruginosa]	gene_100787	[Pseudomonas aeruginosa]	gene_100787	[Pseudomonas aeruginosa]
gene_100788	[Pseudomonas aeruginosa]	gene_100788	[Pseudomonas aeruginosa]	gene_100788	[Pseudomonas aeruginosa]
gene_100789	[Pseudomonas aeruginosa]	gene_100789	[Pseudomonas aeruginosa]	gene_100789	[Pseudomonas aeruginosa]
gene_10079	-	gene_10079	[-]	gene_10079	[Lachnospiraceae bacterium]
gene_100790	[Pseudomonas aeruginosa]	gene_100790	[Pseudomonas aeruginosa]	gene_100790	[Pseudomonas aeruginosa]
gene_100791	[Pseudomonas aeruginosa]	gene_100791	[Pseudomonas aeruginosa]	gene_100791	[Pseudomonas aeruginosa]
gene_100792	[Pseudomonas aeruginosa]	gene_100792	[Pseudomonas aeruginosa]	gene_100792	[Pseudomonas aeruginosa]
gene_100793	[Pseudomonas aeruginosa]	gene_100793	[Pseudomonas aeruginosa]	gene_100793	[Pseudomonas aeruginosa]
gene_100794	[Pseudomonas aeruginosa]	gene_100794	[Pseudomonas aeruginosa]	gene_100794	[Pseudomonas aeruginosa]
gene_100795	[Pseudomonas aeruginosa]	gene_100795	[Pseudomonas aeruginosa]	gene_100795	[Pseudomonas aeruginosa]
gene_100796	[Pseudomonas aeruginosa]	gene_100796	[Pseudomonas aeruginosa]	gene_100796	[Pseudomonas aeruginosa]
gene_100797	[Pseudomonas aeruginosa]	gene_100797	[Pseudomonas aeruginosa]	gene_100797	[Pseudomonas aeruginosa]
gene_100798	[Pseudomonas aeruginosa]	gene_100798	[Pseudomonas aeruginosa]	gene_100798	[Pseudomonas aeruginosa]
gene_100799	[Pseudomonas aeruginosa]	gene_100799	[Pseudomonas aeruginosa]	gene_100799	[Pseudomonas aeruginosa]
gene_1008	[MAG: Alistipes]	gene_1008	[Alistipes onderdonkii]	gene_1008	[Alistipes finegoldii]
gene_10080	-	gene_10080	[-]	gene_10080	-
gene_100800	[Pseudomonas aeruginosa]	gene_100800	[Pseudomonas aeruginosa]	gene_100800	[Pseudomonas aeruginosa]
gene_100801	[Pseudomonas aeruginosa]	gene_100801	[Pseudomonas aeruginosa]	gene_100801	[Pseudomonas aeruginosa]
gene_100802	[Pseudomonas aeruginosa]	gene_100802	[Pseudomonas aeruginosa]	gene_100802	[Pseudomonas aeruginosa]
gene_100803	[Pseudomonas aeruginosa]	gene_100803	[Pseudomonas aeruginosa]	gene_100803	[Pseudomonas aeruginosa]
gene_100804	[Pseudomonas aeruginosa]	gene_100804	[Pseudomonas aeruginosa]	gene_100804	[Pseudomonas aeruginosa]
gene_100805	[Pseudomonas aeruginosa]	gene_100805	[Pseudomonas aeruginosa]	gene_100805	[Pseudomonas aeruginosa]
gene_100806	[Pseudomonas aeruginosa]	gene_100806	[Pseudomonas aeruginosa]	gene_100806	[Pseudomonas aeruginosa]
gene_100807	[Pseudomonas aeruginosa]	gene_100807	[Pseudomonas aeruginosa]	gene_100807	[Pseudomonas aeruginosa]
gene_100808	[Pseudomonas aeruginosa]	gene_100808	[Pseudomonas aeruginosa]	gene_100808	[Pseudomonas aeruginosa]
gene_100809	[Pseudomonas aeruginosa]	gene_100809	[Pseudomonas aeruginosa]	gene_100809	[Pseudomonas aeruginosa]
gene_10081	-	gene_10081	[-]	gene_10081	-
gene_100810	[Pseudomonas aeruginosa]	gene_100810	[Pseudomonas aeruginosa]	gene_100810	[Pseudomonas aeruginosa]
gene_100811	[Pseudomonas aeruginosa]	gene_100811	[Pseudomonas aeruginosa]	gene_100811	[Pseudomonas aeruginosa]
gene_100812	[Pseudomonas aeruginosa]	gene_100812	[Pseudomonas aeruginosa]	gene_100812	[Pseudomonas aeruginosa]
gene_100813	[Pseudomonas aeruginosa]	gene_100813	[Pseudomonas aeruginosa]	gene_100813	[Pseudomonas aeruginosa]
gene_100814	[Pseudomonas aeruginosa]	gene_100814	[Pseudomonas aeruginosa]	gene_100814	[Pseudomonas aeruginosa]
gene_100815	[Pseudomonas aeruginosa]	gene_100815	[Pseudomonas aeruginosa]	gene_100815	[Pseudomonas aeruginosa]
gene_100816	[Pseudomonas aeruginosa]	gene_100816	[Pseudomonas aeruginosa]	gene_100816	[Pseudomonas aeruginosa]
gene_100817	[Pseudomonas aeruginosa]	gene_100817	[Pseudomonas aeruginosa]	gene_100817	[Pseudomonas aeruginosa]
gene_100818	[Pseudomonas aeruginosa]	gene_100818	[Pseudomonas aeruginosa]	gene_100818	[Pseudomonas aeruginosa]
gene_100819	[Pseudomonas aeruginosa]	gene_100819	[Pseudomonas aeruginosa]	gene_100819	[Pseudomonas aeruginosa]
gene_10082	-	gene_10082	[-]	gene_10082	-
gene_100820	[Pseudomonas aeruginosa]	gene_100820	[Pseudomonas aeruginosa]	gene_100820	[Pseudomonas aeruginosa]
gene_100821	[Pseudomonas aeruginosa]	gene_100821	[Pseudomonas aeruginosa]	gene_100821	[Pseudomonas aeruginosa]
gene_100822	[Pseudomonas aeruginosa]	gene_100822	[Pseudomonas aeruginosa]	gene_100822	[Pseudomonas aeruginosa]
gene_100823	-	gene_100823	[-]	gene_100823	[Faecalibacterium prausnitzii]
gene_100824	[Klebsiella variicola]	gene_100824	[-]	gene_100824	[Klebsiella variicola]
gene_100825	-	gene_100825	[-]	gene_100825	[Klebsiella variicola]
gene_100826	-	gene_100826	[-]	gene_100826	[Faecalibacterium prausnitzii]
gene_100827	-	gene_100827	[-]	gene_100827	[Faecalibacterium prausnitzii]
gene_100828	[Faecalibacterium prausnitzii]	gene_100828	[-]	gene_100828	[Faecalibacterium prausnitzii]
gene_100829	-	gene_100829	[-]	gene_100829	[Faecalibacterium prausnitzii]
gene_10083	-	gene_10083	[Faecalibacterium prausnitzii]	gene_10083	[Faecalibacterium duncaniae]
gene_100830	-	gene_100830	[-]	gene_100830	[Faecalibacterium prausnitzii]
gene_100831	-	gene_100831	[-]	gene_100831	[Faecalibacterium prausnitzii]
gene_100832	-	gene_100832	[-]	gene_100832	[Faecalibacterium prausnitzii]
gene_100833	-	gene_100833	[-]	gene_100833	[Faecalibacterium duncaniae]
gene_100834	-	gene_100834	[-]	gene_100834	[Parabacteroides merdae]
gene_100835	[Parabacteroides merdae]	gene_100835	[-]	gene_100835	[Parabacteroides merdae]
gene_100836	-	gene_100836	[Mya arenaria]	gene_100836	-
gene_100837	-	gene_100837	[-]	gene_100837	[Parabacteroides merdae]
gene_100838	[Parabacteroides merdae]	gene_100838	[-]	gene_100838	[Parabacteroides merdae]
gene_100839	-	gene_100839	[-]	gene_100839	[Alistipes shahii]
gene_10084	-	gene_10084	[Faecalibacterium prausnitzii]	gene_10084	[Faecalibacterium duncaniae]
gene_100840	-	gene_100840	[-]	gene_100840	[Alistipes finegoldii]
gene_100841	[Alistipes finegoldii]	gene_100841	[-]	gene_100841	[Alistipes finegoldii]
gene_100842	-	gene_100842	[-]	gene_100842	[Alistipes finegoldii]
gene_100843	-	gene_100843	[-]	gene_100843	[Alistipes finegoldii]
gene_100844	[Alistipes finegoldii]	gene_100844	[-]	gene_100844	[Alistipes finegoldii]
gene_100845	-	gene_100845	[-]	gene_100845	[Alistipes finegoldii]
gene_100846	-	gene_100846	[-]	gene_100846	[Alistipes finegoldii]
gene_100847	-	gene_100847	[-]	gene_100847	[Alistipes finegoldii]
gene_100848	-	gene_100848	[-]	gene_100848	[Alistipes finegoldii]
gene_100849	-	gene_100849	[-]	gene_100849	[Alistipes finegoldii]
gene_10085	-	gene_10085	[-]	gene_10085	-
gene_100850	-	gene_100850	[-]	gene_100850	[Alistipes finegoldii]
gene_100851	-	gene_100851	[-]	gene_100851	[Alistipes finegoldii]
gene_100852	-	gene_100852	[-]	gene_100852	[Alistipes finegoldii]
gene_100853	-	gene_100853	[-]	gene_100853	[Alistipes finegoldii]
gene_100854	[Alistipes finegoldii]	gene_100854	[-]	gene_100854	[Alistipes finegoldii]
gene_100855	[Alistipes finegoldii]	gene_100855	[-]	gene_100855	[Alistipes finegoldii]
gene_100856	-	gene_100856	[-]	gene_100856	[Alistipes finegoldii]
gene_100857	-	gene_100857	[-]	gene_100857	[Alistipes finegoldii]
gene_100858	-	gene_100858	[-]	gene_100858	[Alistipes finegoldii]
gene_100859	-	gene_100859	[-]	gene_100859	[Alistipes finegoldii]
gene_10086	-	gene_10086	[-]	gene_10086	-
gene_100860	-	gene_100860	[-]	gene_100860	[Alistipes finegoldii]
gene_100861	-	gene_100861	[-]	gene_100861	[Alistipes finegoldii]
gene_100862	-	gene_100862	[-]	gene_100862	[Alistipes finegoldii]
gene_100863	-	gene_100863	[-]	gene_100863	[Alistipes finegoldii]
gene_100864	-	gene_100864	[-]	gene_100864	[Alistipes finegoldii]
gene_100865	-	gene_100865	[-]	gene_100865	[Alistipes finegoldii]
gene_100866	-	gene_100866	[-]	gene_100866	[Alistipes finegoldii]
gene_100867	-	gene_100867	[-]	gene_100867	[Barnesiella viscericola]
gene_100868	[Bacteroides thetaiotaomicron]	gene_100868	[-]	gene_100868	[Bacteroides cellulosilyticus]
gene_100869	-	gene_100869	[-]	gene_100869	-
gene_10087	-	gene_10087	[-]	gene_10087	-
gene_100870	-	gene_100870	[-]	gene_100870	-
gene_100871	-	gene_100871	[-]	gene_100871	-
gene_100872	[Klebsiella pneumoniae]	gene_100872	[Klebsiella pneumoniae]	gene_100872	[Klebsiella pneumoniae]
gene_100873	[Klebsiella pneumoniae]	gene_100873	[Klebsiella pneumoniae]	gene_100873	[Klebsiella variicola]
gene_100874	[Bacteroides ovatus]	gene_100874	[Bacteroides ovatus]	gene_100874	[Bacteroides ovatus]
gene_100875	-	gene_100875	[-]	gene_100875	-
gene_100876	-	gene_100876	[-]	gene_100876	-
gene_100877	-	gene_100877	[-]	gene_100877	-
gene_100878	-	gene_100878	[-]	gene_100878	-
gene_100879	-	gene_100879	[-]	gene_100879	-
gene_10088	-	gene_10088	[-]	gene_10088	[Faecalibacterium prausnitzii]
gene_100880	-	gene_100880	[-]	gene_100880	[Bacteroides cellulosilyticus]
gene_100881	-	gene_100881	[-]	gene_100881	-
gene_100882	-	gene_100882	[-]	gene_100882	-
gene_100883	-	gene_100883	[-]	gene_100883	-
gene_100884	[Uncultured organism]	gene_100884	[Uncultured organism]	gene_100884	-
gene_100885	-	gene_100885	[-]	gene_100885	-
gene_100886	-	gene_100886	[-]	gene_100886	-
gene_100887	-	gene_100887	[-]	gene_100887	-
gene_100888	-	gene_100888	[-]	gene_100888	-
gene_100889	-	gene_100889	[-]	gene_100889	-
gene_10089	[Parabacteroides distasonis]	gene_10089	[Parabacteroides distasonis]	gene_10089	[Parabacteroides distasonis]
gene_100890	-	gene_100890	[-]	gene_100890	[Lachnospira eligens]
gene_100891	-	gene_100891	[-]	gene_100891	-
gene_100892	-	gene_100892	[-]	gene_100892	[Bacteroides cellulosilyticus]
gene_100893	-	gene_100893	[-]	gene_100893	-
gene_100894	-	gene_100894	[-]	gene_100894	-
gene_100895	[Klebsiella variicola]	gene_100895	[Klebsiella variicola]	gene_100895	[Enterobacter aerogenes]
gene_100896	-	gene_100896	[-]	gene_100896	[Roseburia intestinalis]
gene_100897	-	gene_100897	[-]	gene_100897	[Faecalibacterium duncaniae]
gene_100898	-	gene_100898	[-]	gene_100898	-
gene_100899	-	gene_100899	[-]	gene_100899	-
gene_1009	-	gene_1009	[-]	gene_1009	-
gene_10090	-	gene_10090	[-]	gene_10090	-
gene_100900	-	gene_100900	[Ruthenibacterium lactatiformans]	gene_100900	[Ruthenibacterium lactatiformans]
gene_100901	[Ruthenibacterium lactatiformans]	gene_100901	[Ruthenibacterium lactatiformans]	gene_100901	[Ruthenibacterium lactatiformans]
gene_100902	-	gene_100902	[Ruthenibacterium lactatiformans]	gene_100902	[Ruthenibacterium lactatiformans]
gene_100903	-	gene_100903	[Ruthenibacterium lactatiformans]	gene_100903	[Ruthenibacterium lactatiformans]
gene_100904	-	gene_100904	[Ruthenibacterium lactatiformans]	gene_100904	[Ruthenibacterium lactatiformans]
gene_100905	[Ruthenibacterium lactatiformans]	gene_100905	[Ruthenibacterium lactatiformans]	gene_100905	[Ruthenibacterium lactatiformans]
gene_100906	-	gene_100906	[Ruthenibacterium lactatiformans]	gene_100906	[Ruthenibacterium lactatiformans]
gene_100907	-	gene_100907	[Ruthenibacterium lactatiformans]	gene_100907	[Ruthenibacterium lactatiformans]
gene_100908	[Ruthenibacterium lactatiformans]	gene_100908	[Ruthenibacterium lactatiformans]	gene_100908	[Ruthenibacterium lactatiformans]
gene_100909	-	gene_100909	[Ruthenibacterium lactatiformans]	gene_100909	[Ruthenibacterium lactatiformans]
gene_10091	-	gene_10091	[-]	gene_10091	-
gene_100910	-	gene_100910	[Ruthenibacterium lactatiformans]	gene_100910	[Ruthenibacterium lactatiformans]
gene_100911	-	gene_100911	[Ruthenibacterium lactatiformans]	gene_100911	[Ruthenibacterium lactatiformans]
gene_100912	-	gene_100912	[Ruthenibacterium lactatiformans]	gene_100912	[Ruthenibacterium lactatiformans]
gene_100913	-	gene_100913	[Ruthenibacterium lactatiformans]	gene_100913	[Ruthenibacterium lactatiformans]
gene_100914	-	gene_100914	[Ruthenibacterium lactatiformans]	gene_100914	[Ruthenibacterium lactatiformans]
gene_100915	-	gene_100915	[Ruthenibacterium lactatiformans]	gene_100915	[Ruthenibacterium lactatiformans]
gene_100916	-	gene_100916	[Ruthenibacterium lactatiformans]	gene_100916	[Ruthenibacterium lactatiformans]
gene_100917	[Ruthenibacterium lactatiformans]	gene_100917	[Ruthenibacterium lactatiformans]	gene_100917	[Ruthenibacterium lactatiformans]
gene_100918	[Ruthenibacterium lactatiformans]	gene_100918	[Ruthenibacterium lactatiformans]	gene_100918	[Ruthenibacterium lactatiformans]
gene_100919	[Ruthenibacterium lactatiformans]	gene_100919	[Ruthenibacterium lactatiformans]	gene_100919	[Ruthenibacterium lactatiformans]
gene_10092	-	gene_10092	[-]	gene_10092	[Faecalibacterium prausnitzii]
gene_100920	-	gene_100920	[Ruthenibacterium lactatiformans]	gene_100920	[Ruthenibacterium lactatiformans]
gene_100921	-	gene_100921	[Ruthenibacterium lactatiformans]	gene_100921	[Ruthenibacterium lactatiformans]
gene_100922	-	gene_100922	[Ruthenibacterium lactatiformans]	gene_100922	[Ruthenibacterium lactatiformans]
gene_100923	-	gene_100923	[Ruthenibacterium lactatiformans]	gene_100923	[Ruthenibacterium lactatiformans]
gene_100924	-	gene_100924	[Ruthenibacterium lactatiformans]	gene_100924	[Ruthenibacterium lactatiformans]
gene_100925	-	gene_100925	[Ruthenibacterium lactatiformans]	gene_100925	[Ruthenibacterium lactatiformans]
gene_100926	-	gene_100926	[Ruthenibacterium lactatiformans]	gene_100926	[Ruthenibacterium lactatiformans]
gene_100927	-	gene_100927	[Ruthenibacterium lactatiformans]	gene_100927	[Ruthenibacterium lactatiformans]
gene_100928	-	gene_100928	[Ruthenibacterium lactatiformans]	gene_100928	[Ruthenibacterium lactatiformans]
gene_100929	-	gene_100929	[Ruthenibacterium lactatiformans]	gene_100929	[Ruthenibacterium lactatiformans]
gene_10093	-	gene_10093	[-]	gene_10093	[Faecalibacterium prausnitzii]
gene_100930	-	gene_100930	[Ruthenibacterium lactatiformans]	gene_100930	[Ruthenibacterium lactatiformans]
gene_100931	-	gene_100931	[Ruthenibacterium lactatiformans]	gene_100931	[Ruthenibacterium lactatiformans]
gene_100932	-	gene_100932	[Ruthenibacterium lactatiformans]	gene_100932	[Ruthenibacterium lactatiformans]
gene_100933	-	gene_100933	[Ruthenibacterium lactatiformans]	gene_100933	[Ruthenibacterium lactatiformans]
gene_100934	-	gene_100934	[Ruthenibacterium lactatiformans]	gene_100934	[Ruthenibacterium lactatiformans]
gene_100935	-	gene_100935	[Ruthenibacterium lactatiformans]	gene_100935	[Ruthenibacterium lactatiformans]
gene_100936	-	gene_100936	[Ruthenibacterium lactatiformans]	gene_100936	[Ruthenibacterium lactatiformans]
gene_100937	[Ruthenibacterium lactatiformans]	gene_100937	[Ruthenibacterium lactatiformans]	gene_100937	[Ruthenibacterium lactatiformans]
gene_100938	-	gene_100938	[Ruthenibacterium lactatiformans]	gene_100938	[Ruthenibacterium lactatiformans]
gene_100939	-	gene_100939	[Ruthenibacterium lactatiformans]	gene_100939	[Ruthenibacterium lactatiformans]
gene_10094	-	gene_10094	[-]	gene_10094	-
gene_100940	[Ruthenibacterium lactatiformans]	gene_100940	[Ruthenibacterium lactatiformans]	gene_100940	[Ruthenibacterium lactatiformans]
gene_100941	-	gene_100941	[Ruthenibacterium lactatiformans]	gene_100941	[Ruthenibacterium lactatiformans]
gene_100942	[[Ruminococcus] torques]	gene_100942	[-]	gene_100942	[[Ruminococcus] torques]
gene_100943	[[Ruminococcus] torques]	gene_100943	[-]	gene_100943	[[Ruminococcus] torques]
gene_100944	[Roseburia intestinalis]	gene_100944	[Roseburia intestinalis]	gene_100944	[Roseburia intestinalis]
gene_100945	-	gene_100945	[-]	gene_100945	[Clostridiaceae bacterium]
gene_100946	-	gene_100946	[-]	gene_100946	-
gene_100947	-	gene_100947	[-]	gene_100947	-
gene_100948	-	gene_100948	[-]	gene_100948	-
gene_100949	-	gene_100949	[-]	gene_100949	-
gene_10095	-	gene_10095	[-]	gene_10095	[Parabacteroides merdae]
gene_100950	-	gene_100950	[-]	gene_100950	-
gene_100951	-	gene_100951	[-]	gene_100951	-
gene_100952	[Intestinimonas butyriciproducens]	gene_100952	[Intestinimonas butyriciproducens]	gene_100952	[Intestinimonas butyriciproducens]
gene_100953	-	gene_100953	[-]	gene_100953	-
gene_100954	-	gene_100954	[-]	gene_100954	-
gene_100955	-	gene_100955	[-]	gene_100955	-
gene_100956	[Vescimonas coprocola]	gene_100956	[-]	gene_100956	-
gene_100957	[Faecalibacterium sp. I3-3-89]	gene_100957	[Faecalibacterium sp. I3-3-89]	gene_100957	[Faecalibacterium prausnitzii]
gene_100958	-	gene_100958	[-]	gene_100958	-
gene_100959	-	gene_100959	[-]	gene_100959	-
gene_10096	-	gene_10096	[-]	gene_10096	[Faecalibacterium prausnitzii]
gene_100960	-	gene_100960	[-]	gene_100960	-
gene_100961	-	gene_100961	[-]	gene_100961	-
gene_100962	-	gene_100962	[-]	gene_100962	-
gene_100963	[Serratia marcescens]	gene_100963	[Serratia marcescens]	gene_100963	[Serratia marcescens]
gene_100964	-	gene_100964	[-]	gene_100964	[Blautia wexlerae]
gene_100965	-	gene_100965	[-]	gene_100965	-
gene_100966	-	gene_100966	[-]	gene_100966	[Roseburia intestinalis]
gene_100967	[Roseburia intestinalis]	gene_100967	[-]	gene_100967	[Roseburia intestinalis]
gene_100968	-	gene_100968	[-]	gene_100968	-
gene_100969	-	gene_100969	[-]	gene_100969	-
gene_10097	-	gene_10097	[-]	gene_10097	-
gene_100970	-	gene_100970	[-]	gene_100970	-
gene_100971	[MAG TPA asm:]	gene_100971	[-]	gene_100971	[Alistipes finegoldii]
gene_100972	[MAG TPA asm:]	gene_100972	[-]	gene_100972	-
gene_100973	[MAG TPA asm:]	gene_100973	[-]	gene_100973	[Alistipes onderdonkii]
gene_100974	[MAG TPA asm:]	gene_100974	[-]	gene_100974	-
gene_100975	[MAG TPA asm:]	gene_100975	[-]	gene_100975	[Alistipes onderdonkii]
gene_100976	[MAG TPA asm:]	gene_100976	[-]	gene_100976	[Alistipes finegoldii]
gene_100977	[MAG TPA asm:]	gene_100977	[-]	gene_100977	-
gene_100978	[MAG TPA asm:]	gene_100978	[-]	gene_100978	-
gene_100979	[MAG TPA asm:]	gene_100979	[-]	gene_100979	-
gene_10098	-	gene_10098	[-]	gene_10098	-
gene_100980	[MAG TPA asm:]	gene_100980	[-]	gene_100980	-
gene_100981	[MAG TPA asm:]	gene_100981	[-]	gene_100981	[Alistipes finegoldii]
gene_100982	[MAG TPA asm:]	gene_100982	[-]	gene_100982	-
gene_100983	[MAG TPA asm:]	gene_100983	[-]	gene_100983	-
gene_100984	[Bacteroides ovatus]	gene_100984	[-]	gene_100984	[Bacteroides ovatus]
gene_100985	-	gene_100985	[-]	gene_100985	[Bacteroides xylanisolvens]
gene_100986	-	gene_100986	[-]	gene_100986	-
gene_100987	-	gene_100987	[-]	gene_100987	-
gene_100988	-	gene_100988	[-]	gene_100988	-
gene_100989	-	gene_100989	[-]	gene_100989	-
gene_10099	-	gene_10099	[-]	gene_10099	[Lachnospiraceae bacterium]
gene_100990	-	gene_100990	[-]	gene_100990	[Streptococcus salivarius]
gene_100991	-	gene_100991	[-]	gene_100991	[Streptococcus salivarius]
gene_100992	-	gene_100992	[-]	gene_100992	[Streptococcus salivarius]
gene_100993	-	gene_100993	[-]	gene_100993	-
gene_100994	-	gene_100994	[-]	gene_100994	[MAG: Clostridiaceae bacterium]
gene_100995	-	gene_100995	[-]	gene_100995	-
gene_100996	-	gene_100996	[-]	gene_100996	-
gene_100997	-	gene_100997	[-]	gene_100997	-
gene_100998	-	gene_100998	[-]	gene_100998	[Klebsiella variicola]
gene_100999	-	gene_100999	[-]	gene_100999	-
gene_101	-	gene_101	[-]	gene_101	[Faecalibacterium prausnitzii]
gene_1010	-	gene_1010	[-]	gene_1010	-
gene_10100	-	gene_10100	[-]	gene_10100	-
gene_101000	-	gene_101000	[-]	gene_101000	-
gene_101001	-	gene_101001	[-]	gene_101001	-
gene_101002	-	gene_101002	[-]	gene_101002	-
gene_101003	-	gene_101003	[-]	gene_101003	[Faecalibacterium prausnitzii]
gene_101004	[Bacteroides thetaiotaomicron]	gene_101004	[Bacteroides thetaiotaomicron]	gene_101004	[Bacteroides thetaiotaomicron]
gene_101005	[Bacteroides thetaiotaomicron]	gene_101005	[Bacteroides thetaiotaomicron]	gene_101005	[Bacteroides thetaiotaomicron]
gene_101006	[Bacteroides thetaiotaomicron]	gene_101006	[Bacteroides thetaiotaomicron]	gene_101006	[Bacteroides thetaiotaomicron]
gene_101007	[Bacteroides thetaiotaomicron]	gene_101007	[Bacteroides thetaiotaomicron]	gene_101007	[Bacteroides thetaiotaomicron]
gene_101008	[Bacteroides thetaiotaomicron]	gene_101008	[Bacteroides thetaiotaomicron]	gene_101008	[Bacteroides thetaiotaomicron]
gene_101009	[Klebsiella variicola]	gene_101009	[Klebsiella variicola]	gene_101009	[Klebsiella variicola]
gene_10101	[Rhabditophanes sp. KR3021 genome assembly Rhabditophanes sp KR3021, scaffold RSKR scaffold0000007]	gene_10101	[-]	gene_10101	-
gene_101010	[Ruminococcus obeum]	gene_101010	[-]	gene_101010	[Ruminococcus obeum]
gene_101011	[Ruminococcus obeum]	gene_101011	[-]	gene_101011	[Ruminococcus obeum]
gene_101012	-	gene_101012	[-]	gene_101012	[Bifidobacterium pseudocatenulatum]
gene_101013	-	gene_101013	[-]	gene_101013	[Roseburia intestinalis]
gene_101014	-	gene_101014	[-]	gene_101014	[Roseburia intestinalis]
gene_101015	-	gene_101015	[-]	gene_101015	[Eubacterium rectale]
gene_101016	-	gene_101016	[-]	gene_101016	[Roseburia intestinalis]
gene_101017	-	gene_101017	[-]	gene_101017	[MAG: Anaerostipes hadrus]
gene_101018	[Vescimonas coprocola]	gene_101018	[-]	gene_101018	-
gene_101019	-	gene_101019	[-]	gene_101019	-
gene_10102	-	gene_10102	[-]	gene_10102	-
gene_101020	[Anaerobutyricum hallii]	gene_101020	[Anaerobutyricum hallii]	gene_101020	[Anaerobutyricum hallii]
gene_101021	[[Ruminococcus] torques]	gene_101021	[[Ruminococcus] torques]	gene_101021	[[Ruminococcus] torques]
gene_101022	-	gene_101022	[Anaerobutyricum hallii]	gene_101022	[Anaerobutyricum hallii]
gene_101023	-	gene_101023	[-]	gene_101023	-
gene_101024	[MAG: Oscillospiraceae]	gene_101024	[-]	gene_101024	-
gene_101025	-	gene_101025	[-]	gene_101025	-
gene_101026	-	gene_101026	[-]	gene_101026	[Ruthenibacterium lactatiformans]
gene_101027	-	gene_101027	[-]	gene_101027	[Ruthenibacterium lactatiformans]
gene_101028	-	gene_101028	[-]	gene_101028	-
gene_101029	-	gene_101029	[-]	gene_101029	-
gene_10103	-	gene_10103	[-]	gene_10103	-
gene_101030	-	gene_101030	[-]	gene_101030	[Faecalibacterium duncaniae]
gene_101031	-	gene_101031	[-]	gene_101031	-
gene_101032	-	gene_101032	[-]	gene_101032	-
gene_101033	-	gene_101033	[-]	gene_101033	-
gene_101034	-	gene_101034	[-]	gene_101034	-
gene_101035	-	gene_101035	[-]	gene_101035	[Roseburia intestinalis]
gene_101036	-	gene_101036	[-]	gene_101036	-
gene_101037	[Bacteroides thetaiotaomicron]	gene_101037	[-]	gene_101037	[Bacteroides thetaiotaomicron]
gene_101038	[Bacteroides thetaiotaomicron]	gene_101038	[-]	gene_101038	-
gene_101039	-	gene_101039	[-]	gene_101039	-
gene_10104	[MAG: Oscillospiraceae]	gene_10104	[-]	gene_10104	[Faecalibacterium prausnitzii]
gene_101040	[Bacteroides thetaiotaomicron]	gene_101040	[-]	gene_101040	-
gene_101041	[Bacteroides thetaiotaomicron]	gene_101041	[-]	gene_101041	-
gene_101042	-	gene_101042	[-]	gene_101042	[Ruminococcus obeum]
gene_101043	-	gene_101043	[-]	gene_101043	[Anaerotruncus colihominis]
gene_101044	-	gene_101044	[-]	gene_101044	-
gene_101045	-	gene_101045	[-]	gene_101045	-
gene_101046	[Enterococcus faecium]	gene_101046	[Enterococcus faecium]	gene_101046	[Enterococcus faecium]
gene_101047	-	gene_101047	[-]	gene_101047	[Bacteroides caccae]
gene_101048	-	gene_101048	[-]	gene_101048	-
gene_101049	-	gene_101049	[-]	gene_101049	-
gene_10105	[Faecalibacterium prausnitzii]	gene_10105	[-]	gene_10105	[Faecalibacterium prausnitzii]
gene_101050	[Serratia marcescens]	gene_101050	[Serratia marcescens]	gene_101050	[Serratia marcescens]
gene_101051	[Serratia marcescens]	gene_101051	[Serratia marcescens]	gene_101051	[Serratia marcescens]
gene_101052	-	gene_101052	[-]	gene_101052	-
gene_101053	-	gene_101053	[-]	gene_101053	-
gene_101054	-	gene_101054	[-]	gene_101054	[Clostridium sporogenes]
gene_101055	-	gene_101055	[-]	gene_101055	[Bacteroides eggerthii]
gene_101056	-	gene_101056	[-]	gene_101056	[Bacteroides eggerthii]
gene_101057	[Limnoglobus roseus]	gene_101057	[Limnoglobus roseus]	gene_101057	-
gene_101058	-	gene_101058	[Limnoglobus roseus]	gene_101058	-
gene_101059	-	gene_101059	[-]	gene_101059	-
gene_10106	-	gene_10106	[-]	gene_10106	-
gene_101060	-	gene_101060	[-]	gene_101060	-
gene_101061	-	gene_101061	[-]	gene_101061	-
gene_101062	-	gene_101062	[-]	gene_101062	[Barnesiella viscericola]
gene_101063	-	gene_101063	[-]	gene_101063	-
gene_101064	-	gene_101064	[-]	gene_101064	[Bacteroides xylanisolvens]
gene_101065	-	gene_101065	[-]	gene_101065	-
gene_101066	-	gene_101066	[-]	gene_101066	[Intestinimonas butyriciproducens]
gene_101067	-	gene_101067	[-]	gene_101067	-
gene_101068	-	gene_101068	[-]	gene_101068	-
gene_101069	[Bacteroides caccae]	gene_101069	[Bacteroides caccae]	gene_101069	[Bacteroides caccae]
gene_10107	-	gene_10107	[-]	gene_10107	[Blautia wexlerae]
gene_101070	-	gene_101070	[-]	gene_101070	[Faecalibacterium prausnitzii]
gene_101071	-	gene_101071	[-]	gene_101071	[Faecalibacterium prausnitzii]
gene_101072	[Faecalibacterium duncaniae]	gene_101072	[-]	gene_101072	[Faecalibacterium prausnitzii]
gene_101073	[Faecalibacterium prausnitzii]	gene_101073	[-]	gene_101073	[Faecalibacterium duncaniae]
gene_101074	-	gene_101074	[-]	gene_101074	[Ruthenibacterium lactatiformans]
gene_101075	-	gene_101075	[-]	gene_101075	[Ruthenibacterium lactatiformans]
gene_101076	-	gene_101076	[-]	gene_101076	-
gene_101077	-	gene_101077	[MAG: Oscillospiraceae]	gene_101077	-
gene_101078	-	gene_101078	[MAG: Oscillospiraceae]	gene_101078	-
gene_101079	-	gene_101079	[MAG: Oscillospiraceae]	gene_101079	-
gene_10108	[Blautia obeum]	gene_10108	[-]	gene_10108	-
gene_101080	-	gene_101080	[MAG: Oscillospiraceae]	gene_101080	-
gene_101081	-	gene_101081	[MAG: Oscillospiraceae]	gene_101081	[Coprococcus comes]
gene_101082	-	gene_101082	[MAG: Oscillospiraceae]	gene_101082	[Clostridiaceae bacterium]
gene_101083	-	gene_101083	[MAG: Oscillospiraceae]	gene_101083	-
gene_101084	[Baekduia soli]	gene_101084	[MAG: Oscillospiraceae]	gene_101084	-
gene_101085	-	gene_101085	[MAG: Oscillospiraceae]	gene_101085	[Faecalibacterium duncaniae]
gene_101086	-	gene_101086	[MAG: Oscillospiraceae]	gene_101086	-
gene_101087	-	gene_101087	[MAG: Oscillospiraceae]	gene_101087	-
gene_101088	-	gene_101088	[MAG: Oscillospiraceae]	gene_101088	-
gene_101089	-	gene_101089	[MAG: Oscillospiraceae]	gene_101089	-
gene_10109	[Oscillospiraceae bacterium]	gene_10109	[MAG: Oscillospiraceae]	gene_10109	-
gene_101090	-	gene_101090	[MAG: Oscillospiraceae]	gene_101090	-
gene_101091	-	gene_101091	[MAG: Oscillospiraceae]	gene_101091	-
gene_101092	-	gene_101092	[MAG: Oscillospiraceae]	gene_101092	-
gene_101093	-	gene_101093	[MAG: Oscillospiraceae]	gene_101093	-
gene_101094	-	gene_101094	[MAG: Oscillospiraceae]	gene_101094	-
gene_101095	-	gene_101095	[-]	gene_101095	-
gene_101096	-	gene_101096	[-]	gene_101096	-
gene_101097	-	gene_101097	[-]	gene_101097	-
gene_101098	-	gene_101098	[-]	gene_101098	[Roseburia intestinalis]
gene_101099	[Roseburia intestinalis]	gene_101099	[-]	gene_101099	[Roseburia intestinalis]
gene_1011	[[Ruminococcus] torques]	gene_1011	[-]	gene_1011	[[Ruminococcus] torques]
gene_10110	[Blautia sp. SC05B48]	gene_10110	[MAG: Oscillospiraceae]	gene_10110	-
gene_101100	-	gene_101100	[-]	gene_101100	-
gene_101101	-	gene_101101	[-]	gene_101101	[Parabacteroides merdae]
gene_101102	[Escherichia coli]	gene_101102	[Escherichia coli]	gene_101102	[Escherichia coli]
gene_101103	-	gene_101103	[-]	gene_101103	[Parabacteroides distasonis]
gene_101104	-	gene_101104	[-]	gene_101104	-
gene_101105	-	gene_101105	[-]	gene_101105	-
gene_101106	-	gene_101106	[-]	gene_101106	-
gene_101107	-	gene_101107	[-]	gene_101107	-
gene_101108	-	gene_101108	[-]	gene_101108	-
gene_101109	-	gene_101109	[-]	gene_101109	[Faecalibacterium prausnitzii]
gene_10111	-	gene_10111	[MAG: Anaerostipes]	gene_10111	[MAG: Anaerostipes hadrus]
gene_101110	-	gene_101110	[-]	gene_101110	-
gene_101111	-	gene_101111	[-]	gene_101111	-
gene_101112	-	gene_101112	[-]	gene_101112	-
gene_101113	[Bifidobacterium adolescentis]	gene_101113	[Bifidobacterium pseudocatenulatum]	gene_101113	[Bifidobacterium pseudocatenulatum]
gene_101114	-	gene_101114	[-]	gene_101114	[Eubacterium rectale]
gene_101115	[[Eubacterium] rectale]	gene_101115	[-]	gene_101115	[Eubacterium rectale]
gene_101116	[Unidentified plasmid]	gene_101116	[-]	gene_101116	[Eubacterium rectale]
gene_101117	[Unidentified plasmid]	gene_101117	[-]	gene_101117	[Roseburia intestinalis]
gene_101118	-	gene_101118	[-]	gene_101118	[Anaerotruncus colihominis]
gene_101119	-	gene_101119	[-]	gene_101119	[Anaerotruncus colihominis]
gene_10112	[Anaerostipes hadrus]	gene_10112	[MAG: Anaerostipes]	gene_10112	[MAG: Anaerostipes hadrus]
gene_101120	-	gene_101120	[Ferrigenium kumadai]	gene_101120	-
gene_101121	[Ferrigenium kumadai]	gene_101121	[Ferrigenium kumadai]	gene_101121	-
gene_101122	-	gene_101122	[-]	gene_101122	[Bacteroides cellulosilyticus]
gene_101123	-	gene_101123	[-]	gene_101123	-
gene_101124	-	gene_101124	[-]	gene_101124	[Faecalibacterium prausnitzii]
gene_101125	-	gene_101125	[-]	gene_101125	[Faecalibacterium prausnitzii]
gene_101126	-	gene_101126	[Bacillus thuringiensis]	gene_101126	-
gene_101127	[Serratia marcescens]	gene_101127	[Serratia marcescens]	gene_101127	[Serratia marcescens]
gene_101128	[Klebsiella pneumoniae]	gene_101128	[Klebsiella pneumoniae]	gene_101128	[Klebsiella pneumoniae]
gene_101129	[Klebsiella pneumoniae]	gene_101129	[Klebsiella pneumoniae]	gene_101129	[Klebsiella pneumoniae]
gene_10113	-	gene_10113	[MAG: Anaerostipes]	gene_10113	[MAG: Anaerostipes hadrus]
gene_101130	[Klebsiella pneumoniae]	gene_101130	[Klebsiella pneumoniae]	gene_101130	[Klebsiella pneumoniae]
gene_101131	[Phascolarctobacterium faecium]	gene_101131	[-]	gene_101131	-
gene_101132	-	gene_101132	[-]	gene_101132	-
gene_101133	-	gene_101133	[-]	gene_101133	-
gene_101134	-	gene_101134	[-]	gene_101134	-
gene_101135	-	gene_101135	[-]	gene_101135	-
gene_101136	-	gene_101136	[-]	gene_101136	-
gene_101137	-	gene_101137	[-]	gene_101137	[Bifidobacterium pseudocatenulatum]
gene_101138	[Bacteroides caccae]	gene_101138	[Bacteroides caccae]	gene_101138	[Bacteroides caccae]
gene_101139	[Bacteroides caccae]	gene_101139	[Bacteroides caccae]	gene_101139	[Bacteroides caccae]
gene_10114	-	gene_10114	[-]	gene_10114	-
gene_101140	-	gene_101140	[-]	gene_101140	[Anaerobutyricum hallii]
gene_101141	-	gene_101141	[-]	gene_101141	-
gene_101142	-	gene_101142	[-]	gene_101142	-
gene_101143	-	gene_101143	[-]	gene_101143	[Roseburia intestinalis]
gene_101144	[Roseburia intestinalis]	gene_101144	[-]	gene_101144	[Roseburia intestinalis]
gene_101145	-	gene_101145	[-]	gene_101145	-
gene_101146	[Klebsiella variicola]	gene_101146	[Klebsiella variicola]	gene_101146	[Klebsiella quasipneumoniae]
gene_101147	-	gene_101147	[-]	gene_101147	-
gene_101148	[Adlercreutzia sp. 8CFCBH1 DNA, complete genome]	gene_101148	[Adlercreutzia equolifaciens]	gene_101148	[Adlercreutzia equolifaciens]
gene_101149	-	gene_101149	[Adlercreutzia equolifaciens]	gene_101149	[Adlercreutzia equolifaciens]
gene_10115	-	gene_10115	[-]	gene_10115	-
gene_101150	-	gene_101150	[Adlercreutzia equolifaciens]	gene_101150	[Adlercreutzia equolifaciens]
gene_101151	-	gene_101151	[Adlercreutzia equolifaciens]	gene_101151	[Adlercreutzia equolifaciens]
gene_101152	-	gene_101152	[Adlercreutzia equolifaciens]	gene_101152	[Adlercreutzia equolifaciens]
gene_101153	-	gene_101153	[Adlercreutzia equolifaciens]	gene_101153	[Adlercreutzia equolifaciens]
gene_101154	-	gene_101154	[Adlercreutzia equolifaciens]	gene_101154	[Adlercreutzia equolifaciens]
gene_101155	-	gene_101155	[Adlercreutzia equolifaciens]	gene_101155	[Adlercreutzia equolifaciens]
gene_101156	-	gene_101156	[-]	gene_101156	-
gene_101157	[Klebsiella pneumoniae]	gene_101157	[Enterobacter asburiae]	gene_101157	-
gene_101158	[Enterobacter asburiae]	gene_101158	[Enterobacter asburiae]	gene_101158	[Enterobacter cloacae]
gene_101159	[MAG TPA asm:]	gene_101159	[-]	gene_101159	[Roseburia intestinalis]
gene_10116	-	gene_10116	[-]	gene_10116	-
gene_101160	-	gene_101160	[-]	gene_101160	-
gene_101161	[Roseburia intestinalis]	gene_101161	[-]	gene_101161	[Roseburia intestinalis]
gene_101162	-	gene_101162	[-]	gene_101162	-
gene_101163	-	gene_101163	[-]	gene_101163	-
gene_101164	-	gene_101164	[Anorthoa munda]	gene_101164	-
gene_101165	-	gene_101165	[-]	gene_101165	[Bacteroides ovatus]
gene_101166	-	gene_101166	[-]	gene_101166	[Roseburia intestinalis]
gene_101167	[Serratia marcescens]	gene_101167	[Serratia marcescens]	gene_101167	[Serratia marcescens]
gene_101168	-	gene_101168	[-]	gene_101168	-
gene_101169	-	gene_101169	[-]	gene_101169	-
gene_10117	-	gene_10117	[-]	gene_10117	-
gene_101170	-	gene_101170	[-]	gene_101170	[Ruminococcus torques]
gene_101171	[MAG: Oscillospiraceae]	gene_101171	[-]	gene_101171	-
gene_101172	-	gene_101172	[-]	gene_101172	-
gene_101173	-	gene_101173	[-]	gene_101173	-
gene_101174	-	gene_101174	[-]	gene_101174	[Anaerotruncus colihominis]
gene_101175	[MAG: Oscillospiraceae]	gene_101175	[-]	gene_101175	[Faecalibacterium prausnitzii]
gene_101176	-	gene_101176	[-]	gene_101176	[Faecalibacterium prausnitzii]
gene_101177	-	gene_101177	[-]	gene_101177	-
gene_101178	-	gene_101178	[-]	gene_101178	-
gene_101179	-	gene_101179	[-]	gene_101179	-
gene_10118	-	gene_10118	[-]	gene_10118	-
gene_101180	-	gene_101180	[-]	gene_101180	-
gene_101181	[Bacteroides cellulosilyticus]	gene_101181	[-]	gene_101181	[Bacteroides cellulosilyticus]
gene_101182	[Bacteroides cellulosilyticus]	gene_101182	[-]	gene_101182	[Bacteroides cellulosilyticus]
gene_101183	[Bacteroides cellulosilyticus]	gene_101183	[-]	gene_101183	[Bacteroides cellulosilyticus]
gene_101184	-	gene_101184	[-]	gene_101184	-
gene_101185	[Anaerotruncus colihominis]	gene_101185	[Anaerotruncus colihominis]	gene_101185	[Anaerotruncus colihominis]
gene_101186	[Anaerotruncus colihominis]	gene_101186	[Anaerotruncus colihominis]	gene_101186	[Anaerotruncus colihominis]
gene_101187	-	gene_101187	[-]	gene_101187	[Ruminococcus obeum]
gene_101188	-	gene_101188	[-]	gene_101188	[Acutalibacter muris]
gene_101189	-	gene_101189	[-]	gene_101189	-
gene_10119	-	gene_10119	[-]	gene_10119	[Bacteroides caccae]
gene_101190	-	gene_101190	[-]	gene_101190	-
gene_101191	-	gene_101191	[-]	gene_101191	-
gene_101192	-	gene_101192	[-]	gene_101192	-
gene_101193	-	gene_101193	[-]	gene_101193	[Klebsiella variicola]
gene_101194	[Klebsiella pneumoniae]	gene_101194	[-]	gene_101194	[Klebsiella quasipneumoniae]
gene_101195	[Parabacteroides distasonis]	gene_101195	[Parabacteroides distasonis]	gene_101195	[Parabacteroides distasonis]
gene_101196	-	gene_101196	[-]	gene_101196	[Intestinimonas butyriciproducens]
gene_101197	-	gene_101197	[-]	gene_101197	[Intestinimonas butyriciproducens]
gene_101198	-	gene_101198	[-]	gene_101198	-
gene_101199	[Phascolarctobacterium faecium]	gene_101199	[Phascolarctobacterium faecium]	gene_101199	-
gene_1012	-	gene_1012	[-]	gene_1012	-
gene_10120	-	gene_10120	[-]	gene_10120	-
gene_101200	-	gene_101200	[-]	gene_101200	[[Eubacterium] rectale]
gene_101201	[Klebsiella pneumoniae]	gene_101201	[-]	gene_101201	[Klebsiella pneumoniae]
gene_101202	-	gene_101202	[-]	gene_101202	-
gene_101203	[Uncultured bacterium]	gene_101203	[Uncultured bacterium]	gene_101203	[Parabacteroides merdae]
gene_101204	[Uncultured bacterium]	gene_101204	[Uncultured bacterium]	gene_101204	[Parabacteroides merdae]
gene_101205	-	gene_101205	[-]	gene_101205	-
gene_101206	-	gene_101206	[-]	gene_101206	-
gene_101207	-	gene_101207	[-]	gene_101207	-
gene_101208	-	gene_101208	[-]	gene_101208	-
gene_101209	-	gene_101209	[-]	gene_101209	-
gene_10121	[Anaerotruncus colihominis]	gene_10121	[Anaerotruncus colihominis]	gene_10121	[Anaerotruncus colihominis]
gene_101210	-	gene_101210	[-]	gene_101210	-
gene_101211	[[Ruminococcus] lactaris]	gene_101211	[[Ruminococcus] lactaris]	gene_101211	-
gene_101212	-	gene_101212	[-]	gene_101212	-
gene_101213	-	gene_101213	[-]	gene_101213	[Parabacteroides distasonis]
gene_101214	-	gene_101214	[-]	gene_101214	-
gene_101215	-	gene_101215	[-]	gene_101215	-
gene_101216	-	gene_101216	[-]	gene_101216	-
gene_101217	-	gene_101217	[-]	gene_101217	[Ruminococcus torques]
gene_101218	[Streptococcus salivarius]	gene_101218	[Streptococcus salivarius]	gene_101218	[Streptococcus salivarius]
gene_101219	[Streptococcus salivarius]	gene_101219	[Streptococcus salivarius]	gene_101219	[Streptococcus salivarius]
gene_10122	-	gene_10122	[-]	gene_10122	-
gene_101220	-	gene_101220	[-]	gene_101220	[Parabacteroides merdae]
gene_101221	-	gene_101221	[-]	gene_101221	[Intestinimonas butyriciproducens]
gene_101222	-	gene_101222	[-]	gene_101222	-
gene_101223	-	gene_101223	[-]	gene_101223	-
gene_101224	[Phocaeicola vulgatus]	gene_101224	[Phocaeicola vulgatus]	gene_101224	[Phocaeicola dorei]
gene_101225	-	gene_101225	[-]	gene_101225	-
gene_101226	-	gene_101226	[-]	gene_101226	-
gene_101227	-	gene_101227	[-]	gene_101227	-
gene_101228	-	gene_101228	[-]	gene_101228	-
gene_101229	-	gene_101229	[-]	gene_101229	-
gene_10123	-	gene_10123	[-]	gene_10123	-
gene_101230	-	gene_101230	[-]	gene_101230	-
gene_101231	-	gene_101231	[-]	gene_101231	-
gene_101232	-	gene_101232	[-]	gene_101232	-
gene_101233	-	gene_101233	[-]	gene_101233	-
gene_101234	[Klebsiella variicola]	gene_101234	[Klebsiella variicola]	gene_101234	[Klebsiella variicola]
gene_101235	-	gene_101235	[-]	gene_101235	[Lachnospiraceae bacterium]
gene_101236	-	gene_101236	[-]	gene_101236	[Anaerobutyricum hallii]
gene_101237	-	gene_101237	[-]	gene_101237	[Ruminococcus obeum]
gene_101238	-	gene_101238	[-]	gene_101238	-
gene_101239	[Blautia sp. SC05B48]	gene_101239	[-]	gene_101239	[Anaerobutyricum hallii]
gene_10124	-	gene_10124	[-]	gene_10124	-
gene_101240	-	gene_101240	[-]	gene_101240	-
gene_101241	-	gene_101241	[-]	gene_101241	-
gene_101242	-	gene_101242	[-]	gene_101242	[Clostridiaceae bacterium]
gene_101243	-	gene_101243	[-]	gene_101243	-
gene_101244	-	gene_101244	[-]	gene_101244	-
gene_101245	-	gene_101245	[-]	gene_101245	-
gene_101246	-	gene_101246	[-]	gene_101246	-
gene_101247	-	gene_101247	[-]	gene_101247	-
gene_101248	[Intestinimonas butyriciproducens]	gene_101248	[-]	gene_101248	[Intestinimonas butyriciproducens]
gene_101249	[Intestinimonas butyriciproducens]	gene_101249	[-]	gene_101249	[Intestinimonas butyriciproducens]
gene_10125	-	gene_10125	[-]	gene_10125	-
gene_101250	-	gene_101250	[-]	gene_101250	-
gene_101251	-	gene_101251	[-]	gene_101251	-
gene_101252	-	gene_101252	[-]	gene_101252	-
gene_101253	-	gene_101253	[-]	gene_101253	-
gene_101254	-	gene_101254	[-]	gene_101254	-
gene_101255	-	gene_101255	[-]	gene_101255	-
gene_101256	[Coprococcus sp. ART55/1 draft genome]	gene_101256	[-]	gene_101256	-
gene_101257	-	gene_101257	[-]	gene_101257	[Faecalibacterium prausnitzii]
gene_101258	-	gene_101258	[-]	gene_101258	-
gene_101259	-	gene_101259	[-]	gene_101259	[Ruminococcus torques]
gene_10126	-	gene_10126	[-]	gene_10126	-
gene_101260	[Shigella sonnei]	gene_101260	[Shigella sonnei]	gene_101260	[Escherichia coli]
gene_101261	-	gene_101261	[-]	gene_101261	-
gene_101262	-	gene_101262	[-]	gene_101262	-
gene_101263	[Anaerotruncus colihominis]	gene_101263	[Anaerotruncus colihominis]	gene_101263	[Anaerotruncus colihominis]
gene_101264	-	gene_101264	[-]	gene_101264	-
gene_101265	[Escherichia coli]	gene_101265	[Escherichia coli]	gene_101265	[Escherichia coli]
gene_101266	[Oscillibacter sp. PEA192 DNA, complete genome]	gene_101266	[Dysosmobacter welbionis]	gene_101266	[Dysosmobacter welbionis]
gene_101267	[Oscillibacter sp. PEA192 DNA, complete genome]	gene_101267	[Dysosmobacter welbionis]	gene_101267	[Dysosmobacter welbionis]
gene_101268	-	gene_101268	[Dysosmobacter welbionis]	gene_101268	[Dysosmobacter welbionis]
gene_101269	-	gene_101269	[Dysosmobacter welbionis]	gene_101269	-
gene_10127	-	gene_10127	[-]	gene_10127	-
gene_101270	-	gene_101270	[Dysosmobacter welbionis]	gene_101270	[Dysosmobacter welbionis]
gene_101271	-	gene_101271	[Dysosmobacter welbionis]	gene_101271	-
gene_101272	-	gene_101272	[Dysosmobacter welbionis]	gene_101272	[Dysosmobacter welbionis]
gene_101273	-	gene_101273	[Dysosmobacter welbionis]	gene_101273	[Dysosmobacter welbionis]
gene_101274	[Phocaeicola dorei]	gene_101274	[Phocaeicola dorei]	gene_101274	[Parabacteroides distasonis]
gene_101275	-	gene_101275	[MAG: Oscillospiraceae]	gene_101275	[Faecalibacterium prausnitzii]
gene_101276	-	gene_101276	[MAG: Oscillospiraceae]	gene_101276	-
gene_101277	-	gene_101277	[MAG: Oscillospiraceae]	gene_101277	-
gene_101278	-	gene_101278	[MAG: Oscillospiraceae]	gene_101278	-
gene_101279	-	gene_101279	[MAG: Oscillospiraceae]	gene_101279	-
gene_10128	-	gene_10128	[-]	gene_10128	-
gene_101280	-	gene_101280	[MAG: Oscillospiraceae]	gene_101280	-
gene_101281	-	gene_101281	[-]	gene_101281	-
gene_101282	[Bacteroides ovatus]	gene_101282	[Bacteroides ovatus]	gene_101282	[Bacteroides ovatus]
gene_101283	[Bacteroides uniformis]	gene_101283	[Bacteroides uniformis]	gene_101283	[Bacteroides uniformis]
gene_101284	-	gene_101284	[-]	gene_101284	[Roseburia intestinalis]
gene_101285	-	gene_101285	[-]	gene_101285	[Streptococcus salivarius]
gene_101286	[Streptococcus salivarius]	gene_101286	[-]	gene_101286	[Streptococcus salivarius]
gene_101287	-	gene_101287	[-]	gene_101287	-
gene_101288	-	gene_101288	[-]	gene_101288	-
gene_101289	-	gene_101289	[-]	gene_101289	[Ruminococcus obeum]
gene_10129	-	gene_10129	[-]	gene_10129	-
gene_101290	-	gene_101290	[-]	gene_101290	[Lachnospiraceae bacterium]
gene_101291	-	gene_101291	[-]	gene_101291	[Bacteroides cellulosilyticus]
gene_101292	[PREDICTED: Falco]	gene_101292	[-]	gene_101292	-
gene_101293	-	gene_101293	[-]	gene_101293	-
gene_101294	-	gene_101294	[-]	gene_101294	-
gene_101295	[Sulfuricella denitrificans]	gene_101295	[Sulfuricella denitrificans]	gene_101295	-
gene_101296	-	gene_101296	[Sulfuricella denitrificans]	gene_101296	-
gene_101297	-	gene_101297	[-]	gene_101297	-
gene_101298	[Bacteroides thetaiotaomicron]	gene_101298	[-]	gene_101298	[Bacteroides thetaiotaomicron]
gene_101299	[Bacteroides thetaiotaomicron]	gene_101299	[-]	gene_101299	[Bacteroides thetaiotaomicron]
gene_1013	-	gene_1013	[-]	gene_1013	-
gene_10130	-	gene_10130	[-]	gene_10130	-
gene_101300	-	gene_101300	[-]	gene_101300	-
gene_101301	-	gene_101301	[-]	gene_101301	-
gene_101302	-	gene_101302	[-]	gene_101302	[Faecalibacterium duncaniae]
gene_101303	-	gene_101303	[-]	gene_101303	[Clostridiaceae bacterium]
gene_101304	[Clostridium sporogenes]	gene_101304	[-]	gene_101304	[Clostridium sporogenes]
gene_101305	-	gene_101305	[-]	gene_101305	-
gene_101306	-	gene_101306	[-]	gene_101306	-
gene_101307	-	gene_101307	[-]	gene_101307	-
gene_101308	[Dorea longicatena]	gene_101308	[[Eubacterium] rectale]	gene_101308	[Dorea longicatena]
gene_101309	-	gene_101309	[-]	gene_101309	[Bacteroides ovatus]
gene_10131	-	gene_10131	[-]	gene_10131	[Parabacteroides merdae]
gene_101310	[Bacteroides ovatus]	gene_101310	[-]	gene_101310	[Bacteroides ovatus]
gene_101311	[Parabacteroides merdae]	gene_101311	[Parabacteroides merdae]	gene_101311	[Parabacteroides merdae]
gene_101312	[Parabacteroides merdae]	gene_101312	[Parabacteroides merdae]	gene_101312	[Parabacteroides merdae]
gene_101313	-	gene_101313	[-]	gene_101313	-
gene_101314	-	gene_101314	[-]	gene_101314	-
gene_101315	-	gene_101315	[-]	gene_101315	-
gene_101316	-	gene_101316	[-]	gene_101316	[Bifidobacterium pseudocatenulatum]
gene_101317	[Bifidobacterium catenulatum]	gene_101317	[-]	gene_101317	[Bifidobacterium pseudocatenulatum]
gene_101318	-	gene_101318	[-]	gene_101318	[Escherichia coli]
gene_101319	-	gene_101319	[-]	gene_101319	[Escherichia coli]
gene_10132	-	gene_10132	[-]	gene_10132	[Parabacteroides merdae]
gene_101320	-	gene_101320	[-]	gene_101320	-
gene_101321	-	gene_101321	[-]	gene_101321	-
gene_101322	[MAG: Faecalibacterium]	gene_101322	[Faecalibacterium prausnitzii]	gene_101322	[Faecalibacterium prausnitzii]
gene_101323	[Lachnospiraceae bacterium]	gene_101323	[-]	gene_101323	[Lachnospiraceae bacterium]
gene_101324	[Lachnospiraceae bacterium]	gene_101324	[-]	gene_101324	[Lachnospiraceae bacterium]
gene_101325	[Faecalibacillus intestinalis]	gene_101325	[Faecalibacillus intestinalis]	gene_101325	-
gene_101326	[Erysipelotrichaceae bacterium]	gene_101326	[Faecalibacillus intestinalis]	gene_101326	-
gene_101327	-	gene_101327	[-]	gene_101327	-
gene_101328	-	gene_101328	[-]	gene_101328	-
gene_101329	-	gene_101329	[-]	gene_101329	-
gene_10133	-	gene_10133	[-]	gene_10133	-
gene_101330	[[Ruminococcus] gnavus]	gene_101330	[[Ruminococcus] gnavus]	gene_101330	-
gene_101331	-	gene_101331	[-]	gene_101331	[Parabacteroides merdae]
gene_101332	-	gene_101332	[-]	gene_101332	-
gene_101333	-	gene_101333	[-]	gene_101333	-
gene_101334	-	gene_101334	[-]	gene_101334	-
gene_101335	-	gene_101335	[-]	gene_101335	-
gene_101336	[Bacteroides caccae]	gene_101336	[Bacteroides caccae]	gene_101336	[Bacteroides caccae]
gene_101337	[Bacteroides caccae]	gene_101337	[Bacteroides caccae]	gene_101337	[Bacteroides caccae]
gene_101338	-	gene_101338	[-]	gene_101338	-
gene_101339	-	gene_101339	[-]	gene_101339	-
gene_10134	-	gene_10134	[-]	gene_10134	-
gene_101340	-	gene_101340	[-]	gene_101340	-
gene_101341	-	gene_101341	[-]	gene_101341	-
gene_101342	[Faecalibacterium sp. I4-3-84]	gene_101342	[-]	gene_101342	-
gene_101343	[Actinoplanes sp. OR16 DNA, complete genome]	gene_101343	[Actinoplanes sp. OR16 DNA, complete genome]	gene_101343	-
gene_101344	-	gene_101344	[-]	gene_101344	-
gene_101345	-	gene_101345	[-]	gene_101345	[Gordonibacter pamelaeae]
gene_101346	-	gene_101346	[-]	gene_101346	[Faecalibacterium duncaniae]
gene_101347	-	gene_101347	[-]	gene_101347	[Faecalibacterium duncaniae]
gene_101348	[MAG: Oscillospiraceae]	gene_101348	[MAG: Oscillospiraceae]	gene_101348	-
gene_101349	-	gene_101349	[-]	gene_101349	-
gene_10135	-	gene_10135	[-]	gene_10135	-
gene_101350	-	gene_101350	[-]	gene_101350	-
gene_101351	-	gene_101351	[-]	gene_101351	-
gene_101352	[Bacteroides ovatus]	gene_101352	[Bacteroides sp. DH3716P]	gene_101352	[Bacteroides ovatus]
gene_101353	-	gene_101353	[-]	gene_101353	-
gene_101354	[Bacteroides uniformis]	gene_101354	[Bacteroides uniformis]	gene_101354	[Bacteroides eggerthii]
gene_101355	-	gene_101355	[-]	gene_101355	[Klebsiella variicola]
gene_101356	[Klebsiella pneumoniae]	gene_101356	[-]	gene_101356	[Klebsiella pneumoniae]
gene_101357	[Klebsiella variicola]	gene_101357	[-]	gene_101357	[Klebsiella quasipneumoniae]
gene_101358	-	gene_101358	[-]	gene_101358	-
gene_101359	-	gene_101359	[-]	gene_101359	-
gene_10136	[Klebsiella variicola]	gene_10136	[Klebsiella variicola]	gene_10136	[Enterobacter aerogenes]
gene_101360	-	gene_101360	[-]	gene_101360	[[Ruminococcus] torques]
gene_101361	[Klebsiella pneumoniae]	gene_101361	[Klebsiella pneumoniae]	gene_101361	[Klebsiella quasipneumoniae]
gene_101362	[Klebsiella pneumoniae]	gene_101362	[Klebsiella pneumoniae]	gene_101362	[Klebsiella variicola]
gene_101363	-	gene_101363	[-]	gene_101363	-
gene_101364	-	gene_101364	[-]	gene_101364	-
gene_101365	-	gene_101365	[-]	gene_101365	[Bifidobacterium pseudocatenulatum]
gene_101366	-	gene_101366	[-]	gene_101366	[Bifidobacterium pseudocatenulatum]
gene_101367	-	gene_101367	[-]	gene_101367	-
gene_101368	-	gene_101368	[-]	gene_101368	-
gene_101369	-	gene_101369	[-]	gene_101369	-
gene_10137	-	gene_10137	[-]	gene_10137	-
gene_101370	[Klebsiella variicola]	gene_101370	[Klebsiella variicola]	gene_101370	[Klebsiella variicola]
gene_101371	-	gene_101371	[-]	gene_101371	-
gene_101372	-	gene_101372	[Agonopterix arenella]	gene_101372	-
gene_101373	-	gene_101373	[Agonopterix arenella]	gene_101373	-
gene_101374	-	gene_101374	[Agonopterix arenella]	gene_101374	-
gene_101375	-	gene_101375	[Agonopterix arenella]	gene_101375	-
gene_101376	-	gene_101376	[Agonopterix arenella]	gene_101376	-
gene_101377	-	gene_101377	[-]	gene_101377	[Eubacterium rectale]
gene_101378	[Faecalibacterium prausnitzii]	gene_101378	[-]	gene_101378	[Faecalibacterium prausnitzii]
gene_101379	-	gene_101379	[-]	gene_101379	[Clostridiaceae bacterium]
gene_10138	[Anaerotruncus colihominis]	gene_10138	[Anaerotruncus colihominis]	gene_10138	-
gene_101380	-	gene_101380	[-]	gene_101380	[Clostridiaceae bacterium]
gene_101381	[MAG: Oscillospiraceae]	gene_101381	[-]	gene_101381	[Faecalibacterium prausnitzii]
gene_101382	-	gene_101382	[-]	gene_101382	-
gene_101383	-	gene_101383	[-]	gene_101383	-
gene_101384	-	gene_101384	[-]	gene_101384	-
gene_101385	-	gene_101385	[-]	gene_101385	[MAG: Anaerostipes hadrus]
gene_101386	-	gene_101386	[-]	gene_101386	-
gene_101387	-	gene_101387	[-]	gene_101387	[Lachnospiraceae bacterium]
gene_101388	-	gene_101388	[-]	gene_101388	-
gene_101389	-	gene_101389	[-]	gene_101389	-
gene_10139	[Klebsiella aerogenes]	gene_10139	[Klebsiella aerogenes]	gene_10139	[Klebsiella aerogenes]
gene_101390	-	gene_101390	[-]	gene_101390	-
gene_101391	-	gene_101391	[-]	gene_101391	-
gene_101392	-	gene_101392	[-]	gene_101392	[Blautia wexlerae]
gene_101393	-	gene_101393	[-]	gene_101393	-
gene_101394	-	gene_101394	[-]	gene_101394	-
gene_101395	-	gene_101395	[-]	gene_101395	[Simiaoa sunii]
gene_101396	-	gene_101396	[-]	gene_101396	-
gene_101397	-	gene_101397	[-]	gene_101397	-
gene_101398	-	gene_101398	[-]	gene_101398	[Bacteroides cellulosilyticus]
gene_101399	[Bacteroides cellulosilyticus]	gene_101399	[-]	gene_101399	[Bacteroides stercoris]
gene_1014	-	gene_1014	[-]	gene_1014	-
gene_10140	[Klebsiella aerogenes]	gene_10140	[Klebsiella aerogenes]	gene_10140	[Klebsiella aerogenes]
gene_101400	[Phascolarctobacterium faecium]	gene_101400	[-]	gene_101400	-
gene_101401	-	gene_101401	[-]	gene_101401	-
gene_101402	-	gene_101402	[-]	gene_101402	-
gene_101403	-	gene_101403	[-]	gene_101403	-
gene_101404	-	gene_101404	[-]	gene_101404	-
gene_101405	-	gene_101405	[-]	gene_101405	-
gene_101406	-	gene_101406	[-]	gene_101406	[Blautia wexlerae]
gene_101407	-	gene_101407	[-]	gene_101407	[Ruminococcus obeum]
gene_101408	-	gene_101408	[-]	gene_101408	[Ruminococcus obeum]
gene_101409	-	gene_101409	[-]	gene_101409	[MAG: Lachnospiraceae bacterium]
gene_10141	[Klebsiella aerogenes]	gene_10141	[Klebsiella aerogenes]	gene_10141	[Klebsiella aerogenes]
gene_101410	-	gene_101410	[-]	gene_101410	[Roseburia intestinalis]
gene_101411	-	gene_101411	[-]	gene_101411	[Ruminococcus obeum]
gene_101412	-	gene_101412	[-]	gene_101412	-
gene_101413	-	gene_101413	[-]	gene_101413	-
gene_101414	-	gene_101414	[-]	gene_101414	-
gene_101415	-	gene_101415	[-]	gene_101415	[Dorea longicatena]
gene_101416	-	gene_101416	[-]	gene_101416	-
gene_101417	-	gene_101417	[-]	gene_101417	-
gene_101418	-	gene_101418	[-]	gene_101418	-
gene_101419	-	gene_101419	[-]	gene_101419	-
gene_10142	-	gene_10142	[-]	gene_10142	-
gene_101420	-	gene_101420	[-]	gene_101420	-
gene_101421	-	gene_101421	[-]	gene_101421	-
gene_101422	-	gene_101422	[-]	gene_101422	-
gene_101423	-	gene_101423	[-]	gene_101423	-
gene_101424	-	gene_101424	[-]	gene_101424	-
gene_101425	-	gene_101425	[-]	gene_101425	-
gene_101426	-	gene_101426	[-]	gene_101426	[Ruminococcus obeum]
gene_101427	-	gene_101427	[-]	gene_101427	[Ruminococcus obeum]
gene_101428	-	gene_101428	[-]	gene_101428	-
gene_101429	-	gene_101429	[-]	gene_101429	[Roseburia intestinalis]
gene_10143	[MAG: Oscillospiraceae]	gene_10143	[-]	gene_10143	-
gene_101430	[Bacteroides thetaiotaomicron]	gene_101430	[Bacteroides thetaiotaomicron]	gene_101430	[Bacteroides thetaiotaomicron]
gene_101431	[Klebsiella pneumoniae]	gene_101431	[-]	gene_101431	[Klebsiella quasipneumoniae]
gene_101432	-	gene_101432	[-]	gene_101432	[Klebsiella variicola]
gene_101433	-	gene_101433	[-]	gene_101433	-
gene_101434	-	gene_101434	[-]	gene_101434	-
gene_101435	-	gene_101435	[-]	gene_101435	-
gene_101436	-	gene_101436	[-]	gene_101436	-
gene_101437	-	gene_101437	[-]	gene_101437	-
gene_101438	-	gene_101438	[-]	gene_101438	-
gene_101439	[Peribatodes rhomboidaria]	gene_101439	[-]	gene_101439	-
gene_10144	-	gene_10144	[-]	gene_10144	-
gene_101440	-	gene_101440	[-]	gene_101440	-
gene_101441	-	gene_101441	[-]	gene_101441	-
gene_101442	-	gene_101442	[-]	gene_101442	-
gene_101443	-	gene_101443	[-]	gene_101443	-
gene_101444	-	gene_101444	[-]	gene_101444	-
gene_101445	-	gene_101445	[-]	gene_101445	-
gene_101446	-	gene_101446	[-]	gene_101446	-
gene_101447	-	gene_101447	[-]	gene_101447	-
gene_101448	[Hemaris fuciformis]	gene_101448	[-]	gene_101448	-
gene_101449	-	gene_101449	[-]	gene_101449	-
gene_10145	-	gene_10145	[-]	gene_10145	-
gene_101450	-	gene_101450	[-]	gene_101450	-
gene_101451	-	gene_101451	[-]	gene_101451	-
gene_101452	-	gene_101452	[-]	gene_101452	-
gene_101453	[MAG: Oscillospiraceae]	gene_101453	[MAG: Oscillospiraceae]	gene_101453	[Ruminococcus torques]
gene_101454	[MAG: Oscillospiraceae]	gene_101454	[MAG: Oscillospiraceae]	gene_101454	[Ruminococcus torques]
gene_101455	-	gene_101455	[-]	gene_101455	-
gene_101456	[Bacillus anthracis]	gene_101456	[-]	gene_101456	-
gene_101457	-	gene_101457	[-]	gene_101457	[Intestinimonas butyriciproducens]
gene_101458	[MAG: Oscillospiraceae]	gene_101458	[-]	gene_101458	-
gene_101459	-	gene_101459	[-]	gene_101459	-
gene_10146	-	gene_10146	[-]	gene_10146	-
gene_101460	-	gene_101460	[-]	gene_101460	-
gene_101461	-	gene_101461	[-]	gene_101461	-
gene_101462	-	gene_101462	[-]	gene_101462	-
gene_101463	-	gene_101463	[-]	gene_101463	-
gene_101464	-	gene_101464	[-]	gene_101464	[Faecalibacterium prausnitzii]
gene_101465	-	gene_101465	[-]	gene_101465	[Clostridiales bacterium]
gene_101466	-	gene_101466	[-]	gene_101466	-
gene_101467	[Enterococcus saigonensis]	gene_101467	[-]	gene_101467	[Coprococcus comes]
gene_101468	-	gene_101468	[-]	gene_101468	-
gene_101469	[Klebsiella pneumoniae]	gene_101469	[Klebsiella pneumoniae]	gene_101469	[Klebsiella variicola]
gene_10147	-	gene_10147	[-]	gene_10147	[Intestinimonas butyriciproducens]
gene_101470	-	gene_101470	[-]	gene_101470	[Bacteroides ovatus]
gene_101471	-	gene_101471	[-]	gene_101471	[Flavonifractor plautii]
gene_101472	[Klebsiella pneumoniae]	gene_101472	[-]	gene_101472	[Klebsiella variicola]
gene_101473	-	gene_101473	[-]	gene_101473	[Klebsiella variicola]
gene_101474	[Klebsiella pneumoniae]	gene_101474	[-]	gene_101474	[Klebsiella pneumoniae]
gene_101475	[Klebsiella pneumoniae]	gene_101475	[-]	gene_101475	[Klebsiella variicola]
gene_101476	[Klebsiella pneumoniae]	gene_101476	[-]	gene_101476	[Klebsiella variicola]
gene_101477	[Klebsiella pneumoniae]	gene_101477	[-]	gene_101477	[Klebsiella pneumoniae]
gene_101478	[Klebsiella pneumoniae]	gene_101478	[-]	gene_101478	[Klebsiella pneumoniae]
gene_101479	[Klebsiella pneumoniae]	gene_101479	[-]	gene_101479	[Klebsiella variicola]
gene_10148	[[Ruminococcus] torques]	gene_10148	[[Ruminococcus] torques]	gene_10148	[[Ruminococcus] torques]
gene_101480	[Klebsiella pneumoniae]	gene_101480	[-]	gene_101480	[Klebsiella pneumoniae]
gene_101481	-	gene_101481	[-]	gene_101481	[Klebsiella variicola]
gene_101482	[Klebsiella pneumoniae]	gene_101482	[-]	gene_101482	[Klebsiella pneumoniae]
gene_101483	-	gene_101483	[-]	gene_101483	-
gene_101484	-	gene_101484	[-]	gene_101484	[Flavonifractor plautii]
gene_101485	-	gene_101485	[-]	gene_101485	-
gene_101486	[Klebsiella aerogenes]	gene_101486	[Klebsiella aerogenes]	gene_101486	[Enterobacter aerogenes]
gene_101487	[Klebsiella aerogenes]	gene_101487	[Klebsiella aerogenes]	gene_101487	[Klebsiella aerogenes]
gene_101488	-	gene_101488	[-]	gene_101488	[Bacteroides stercoris]
gene_101489	-	gene_101489	[-]	gene_101489	-
gene_10149	-	gene_10149	[-]	gene_10149	-
gene_101490	-	gene_101490	[-]	gene_101490	[Bacteroides cellulosilyticus]
gene_101491	-	gene_101491	[-]	gene_101491	[Bacteroides cellulosilyticus]
gene_101492	-	gene_101492	[-]	gene_101492	-
gene_101493	-	gene_101493	[MAG: Oscillospiraceae]	gene_101493	-
gene_101494	-	gene_101494	[MAG: Oscillospiraceae]	gene_101494	-
gene_101495	-	gene_101495	[-]	gene_101495	-
gene_101496	-	gene_101496	[-]	gene_101496	-
gene_101497	-	gene_101497	[-]	gene_101497	-
gene_101498	-	gene_101498	[-]	gene_101498	[Paraprevotella clara]
gene_101499	-	gene_101499	[-]	gene_101499	[Paraprevotella clara]
gene_1015	[[Ruminococcus] lactaris]	gene_1015	[[Ruminococcus] lactaris]	gene_1015	-
gene_10150	-	gene_10150	[-]	gene_10150	-
gene_101500	-	gene_101500	[-]	gene_101500	-
gene_101501	-	gene_101501	[-]	gene_101501	-
gene_101502	-	gene_101502	[-]	gene_101502	-
gene_101503	-	gene_101503	[-]	gene_101503	-
gene_101504	-	gene_101504	[Faecalibacterium prausnitzii]	gene_101504	[Faecalibacterium prausnitzii]
gene_101505	-	gene_101505	[Faecalibacterium prausnitzii]	gene_101505	[Faecalibacterium prausnitzii]
gene_101506	-	gene_101506	[Faecalibacterium prausnitzii]	gene_101506	[Blautia wexlerae]
gene_101507	-	gene_101507	[Faecalibacterium prausnitzii]	gene_101507	[Faecalibacterium prausnitzii]
gene_101508	-	gene_101508	[-]	gene_101508	-
gene_101509	-	gene_101509	[-]	gene_101509	-
gene_10151	-	gene_10151	[-]	gene_10151	-
gene_101510	-	gene_101510	[-]	gene_101510	-
gene_101511	[[Ruminococcus] torques]	gene_101511	[[Ruminococcus] torques]	gene_101511	[[Ruminococcus] torques]
gene_101512	-	gene_101512	[-]	gene_101512	-
gene_101513	-	gene_101513	[-]	gene_101513	-
gene_101514	-	gene_101514	[Blautia wexlerae]	gene_101514	-
gene_101515	-	gene_101515	[Blautia wexlerae]	gene_101515	-
gene_101516	-	gene_101516	[-]	gene_101516	-
gene_101517	-	gene_101517	[-]	gene_101517	[Ruminococcus obeum]
gene_101518	-	gene_101518	[-]	gene_101518	[Ruminococcus obeum]
gene_101519	[Faecalibacterium duncaniae]	gene_101519	[-]	gene_101519	[Faecalibacterium prausnitzii]
gene_10152	-	gene_10152	[-]	gene_10152	-
gene_101520	-	gene_101520	[-]	gene_101520	[Faecalibacterium prausnitzii]
gene_101521	-	gene_101521	[-]	gene_101521	-
gene_101522	-	gene_101522	[Blautia wexlerae]	gene_101522	[Blautia wexlerae]
gene_101523	[[Ruminococcus] torques]	gene_101523	[[Ruminococcus] torques]	gene_101523	[[Ruminococcus] torques]
gene_101524	-	gene_101524	[-]	gene_101524	[Anaerotruncus colihominis]
gene_101525	-	gene_101525	[-]	gene_101525	[Anaerotruncus colihominis]
gene_101526	-	gene_101526	[-]	gene_101526	[Coprococcus comes]
gene_101527	-	gene_101527	[-]	gene_101527	-
gene_101528	-	gene_101528	[-]	gene_101528	-
gene_101529	[Streptococcus sp. FDAARGOS 192]	gene_101529	[-]	gene_101529	[Streptococcus salivarius]
gene_10153	-	gene_10153	[-]	gene_10153	-
gene_101530	-	gene_101530	[-]	gene_101530	-
gene_101531	-	gene_101531	[-]	gene_101531	[Bacteroides thetaiotaomicron]
gene_101532	-	gene_101532	[-]	gene_101532	[Bacteroides thetaiotaomicron]
gene_101533	-	gene_101533	[-]	gene_101533	-
gene_101534	-	gene_101534	[-]	gene_101534	-
gene_101535	-	gene_101535	[-]	gene_101535	-
gene_101536	-	gene_101536	[-]	gene_101536	-
gene_101537	[Uncultured organism]	gene_101537	[-]	gene_101537	-
gene_101538	-	gene_101538	[-]	gene_101538	-
gene_101539	-	gene_101539	[-]	gene_101539	-
gene_10154	-	gene_10154	[-]	gene_10154	-
gene_101540	-	gene_101540	[-]	gene_101540	[[Ruminococcus] torques]
gene_101541	-	gene_101541	[-]	gene_101541	-
gene_101542	[Uncultured bacterium]	gene_101542	[-]	gene_101542	-
gene_101543	[Parabacteroides distasonis]	gene_101543	[-]	gene_101543	[Parabacteroides distasonis]
gene_101544	-	gene_101544	[-]	gene_101544	[Parabacteroides distasonis]
gene_101545	-	gene_101545	[-]	gene_101545	-
gene_101546	[Bacteroides ovatus]	gene_101546	[Bacteroides ovatus]	gene_101546	[Bacteroides ovatus]
gene_101547	-	gene_101547	[-]	gene_101547	[[Ruminococcus] torques]
gene_101548	-	gene_101548	[-]	gene_101548	-
gene_101549	-	gene_101549	[-]	gene_101549	-
gene_10155	-	gene_10155	[-]	gene_10155	-
gene_101550	-	gene_101550	[-]	gene_101550	-
gene_101551	[Bacillus thuringiensis]	gene_101551	[Bacillus thuringiensis]	gene_101551	-
gene_101552	-	gene_101552	[-]	gene_101552	-
gene_101553	-	gene_101553	[-]	gene_101553	-
gene_101554	-	gene_101554	[-]	gene_101554	-
gene_101555	[Eubacterium siraeum]	gene_101555	[-]	gene_101555	[Eubacterium siraeum]
gene_101556	-	gene_101556	[Butyrivibrio crossotus]	gene_101556	-
gene_101557	[Bacteroides thetaiotaomicron]	gene_101557	[-]	gene_101557	[Bacteroides thetaiotaomicron]
gene_101558	[Bacteroides thetaiotaomicron]	gene_101558	[-]	gene_101558	[Bacteroides thetaiotaomicron]
gene_101559	-	gene_101559	[-]	gene_101559	-
gene_10156	-	gene_10156	[-]	gene_10156	[Faecalibacterium prausnitzii]
gene_101560	-	gene_101560	[-]	gene_101560	[Clostridium sporogenes]
gene_101561	-	gene_101561	[-]	gene_101561	-
gene_101562	-	gene_101562	[-]	gene_101562	[Eubacterium siraeum]
gene_101563	-	gene_101563	[-]	gene_101563	-
gene_101564	-	gene_101564	[-]	gene_101564	[Faecalibacterium prausnitzii]
gene_101565	-	gene_101565	[-]	gene_101565	-
gene_101566	[Blautia obeum]	gene_101566	[-]	gene_101566	-
gene_101567	[Bacteroides intestinalis]	gene_101567	[-]	gene_101567	[Bacteroides cellulosilyticus]
gene_101568	-	gene_101568	[-]	gene_101568	[Bacteroides xylanisolvens]
gene_101569	-	gene_101569	[-]	gene_101569	[Bacteroides zhangwenhongii]
gene_10157	-	gene_10157	[-]	gene_10157	[Faecalibacterium prausnitzii]
gene_101570	[Anaerotruncus colihominis]	gene_101570	[-]	gene_101570	[Anaerotruncus colihominis]
gene_101571	-	gene_101571	[-]	gene_101571	[Anaerotruncus colihominis]
gene_101572	[MAG: Oscillospiraceae]	gene_101572	[-]	gene_101572	[Faecalibacterium prausnitzii]
gene_101573	-	gene_101573	[-]	gene_101573	[Faecalibacterium prausnitzii]
gene_101574	-	gene_101574	[-]	gene_101574	-
gene_101575	-	gene_101575	[-]	gene_101575	[Bacteroides eggerthii]
gene_101576	-	gene_101576	[-]	gene_101576	[Bacteroides stercoris]
gene_101577	-	gene_101577	[-]	gene_101577	[Bacteroides eggerthii]
gene_101578	-	gene_101578	[-]	gene_101578	[Bacteroides eggerthii]
gene_101579	-	gene_101579	[-]	gene_101579	-
gene_10158	-	gene_10158	[-]	gene_10158	-
gene_101580	-	gene_101580	[-]	gene_101580	-
gene_101581	-	gene_101581	[-]	gene_101581	-
gene_101582	-	gene_101582	[-]	gene_101582	-
gene_101583	-	gene_101583	[-]	gene_101583	[Ruminococcus obeum]
gene_101584	-	gene_101584	[-]	gene_101584	-
gene_101585	[Apteryx australis]	gene_101585	[Apteryx australis]	gene_101585	-
gene_101586	-	gene_101586	[-]	gene_101586	-
gene_101587	-	gene_101587	[-]	gene_101587	[Bacteroides xylanisolvens]
gene_101588	-	gene_101588	[-]	gene_101588	[Bacteroides zhangwenhongii]
gene_101589	[Rothia mucilaginosa]	gene_101589	[-]	gene_101589	-
gene_10159	-	gene_10159	[-]	gene_10159	-
gene_101590	-	gene_101590	[-]	gene_101590	-
gene_101591	[Ruthenibacterium lactatiformans]	gene_101591	[Ruthenibacterium lactatiformans]	gene_101591	-
gene_101592	-	gene_101592	[-]	gene_101592	-
gene_101593	-	gene_101593	[-]	gene_101593	-
gene_101594	-	gene_101594	[-]	gene_101594	-
gene_101595	[MAG TPA asm:]	gene_101595	[MAG TPA asm:]	gene_101595	-
gene_101596	-	gene_101596	[-]	gene_101596	-
gene_101597	[MAG: Flavonifractor]	gene_101597	[Flavonifractor plautii]	gene_101597	-
gene_101598	-	gene_101598	[-]	gene_101598	-
gene_101599	-	gene_101599	[-]	gene_101599	-
gene_1016	-	gene_1016	[-]	gene_1016	-
gene_10160	-	gene_10160	[-]	gene_10160	-
gene_101600	[Faecalibacterium prausnitzii]	gene_101600	[-]	gene_101600	[Faecalibacterium prausnitzii]
gene_101601	-	gene_101601	[-]	gene_101601	[Faecalibacterium prausnitzii]
gene_101602	-	gene_101602	[-]	gene_101602	-
gene_101603	-	gene_101603	[-]	gene_101603	[Clostridiaceae bacterium]
gene_101604	-	gene_101604	[-]	gene_101604	[Clostridiaceae bacterium]
gene_101605	-	gene_101605	[-]	gene_101605	-
gene_101606	-	gene_101606	[-]	gene_101606	-
gene_101607	-	gene_101607	[-]	gene_101607	-
gene_101608	-	gene_101608	[-]	gene_101608	-
gene_101609	[Bacteroides caccae]	gene_101609	[Bacteroides caccae]	gene_101609	[Bacteroides caccae]
gene_10161	-	gene_10161	[-]	gene_10161	-
gene_101610	-	gene_101610	[-]	gene_101610	-
gene_101611	-	gene_101611	[-]	gene_101611	-
gene_101612	-	gene_101612	[-]	gene_101612	[Faecalibacterium prausnitzii]
gene_101613	-	gene_101613	[-]	gene_101613	[Faecalibacterium prausnitzii]
gene_101614	-	gene_101614	[-]	gene_101614	[Faecalibacterium prausnitzii]
gene_101615	-	gene_101615	[-]	gene_101615	-
gene_101616	-	gene_101616	[-]	gene_101616	[Ruminococcus obeum]
gene_101617	-	gene_101617	[-]	gene_101617	[Anaerobutyricum hallii]
gene_101618	-	gene_101618	[-]	gene_101618	[Eubacterium siraeum]
gene_101619	-	gene_101619	[-]	gene_101619	-
gene_10162	-	gene_10162	[-]	gene_10162	[Parabacteroides merdae]
gene_101620	[Digitaria exilis]	gene_101620	[Enterobacter asburiae]	gene_101620	[Enterobacter hormaechei]
gene_101621	[Enterobacter asburiae]	gene_101621	[Enterobacter asburiae]	gene_101621	[Enterobacter asburiae]
gene_101622	[Enterobacter asburiae]	gene_101622	[Enterobacter asburiae]	gene_101622	[Enterobacter asburiae]
gene_101623	[Enterobacter asburiae]	gene_101623	[Enterobacter asburiae]	gene_101623	[Enterobacter asburiae]
gene_101624	[Enterobacter asburiae]	gene_101624	[Enterobacter asburiae]	gene_101624	[Enterobacter asburiae]
gene_101625	-	gene_101625	[-]	gene_101625	-
gene_101626	-	gene_101626	[-]	gene_101626	-
gene_101627	-	gene_101627	[-]	gene_101627	-
gene_101628	-	gene_101628	[-]	gene_101628	-
gene_101629	-	gene_101629	[-]	gene_101629	[Clostridiaceae bacterium]
gene_10163	-	gene_10163	[-]	gene_10163	-
gene_101630	-	gene_101630	[-]	gene_101630	[Anaerobutyricum hallii]
gene_101631	-	gene_101631	[-]	gene_101631	-
gene_101632	-	gene_101632	[-]	gene_101632	-
gene_101633	[Klebsiella variicola]	gene_101633	[Klebsiella variicola]	gene_101633	[Klebsiella variicola]
gene_101634	-	gene_101634	[-]	gene_101634	[Bacteroides caccae]
gene_101635	[Bacteroides caccae]	gene_101635	[-]	gene_101635	[Bacteroides caccae]
gene_101636	-	gene_101636	[-]	gene_101636	[Bacteroides stercoris]
gene_101637	-	gene_101637	[-]	gene_101637	[Bacteroides stercoris]
gene_101638	-	gene_101638	[-]	gene_101638	[Bacteroides stercoris]
gene_101639	-	gene_101639	[-]	gene_101639	[Bacteroides stercoris]
gene_10164	-	gene_10164	[-]	gene_10164	[Bacteroides cellulosilyticus]
gene_101640	-	gene_101640	[-]	gene_101640	[Bacteroides stercoris]
gene_101641	-	gene_101641	[-]	gene_101641	[Bacteroides stercoris]
gene_101642	-	gene_101642	[-]	gene_101642	[Bacteroides stercoris]
gene_101643	-	gene_101643	[-]	gene_101643	[Bacteroides stercoris]
gene_101644	-	gene_101644	[-]	gene_101644	[Bacteroides stercoris]
gene_101645	[Bacteroides stercoris]	gene_101645	[-]	gene_101645	[Bacteroides cellulosilyticus]
gene_101646	[MAG TPA asm:]	gene_101646	[-]	gene_101646	-
gene_101647	-	gene_101647	[-]	gene_101647	-
gene_101648	-	gene_101648	[-]	gene_101648	[Blautia wexlerae]
gene_101649	-	gene_101649	[-]	gene_101649	-
gene_10165	-	gene_10165	[-]	gene_10165	-
gene_101650	-	gene_101650	[-]	gene_101650	-
gene_101651	-	gene_101651	[-]	gene_101651	-
gene_101652	-	gene_101652	[-]	gene_101652	-
gene_101653	[Bacteroides caccae]	gene_101653	[Bacteroides caccae]	gene_101653	[Bacteroides caccae]
gene_101654	[Bacteroides caccae]	gene_101654	[Bacteroides caccae]	gene_101654	[Bacteroides caccae]
gene_101655	[Bacteroides caccae]	gene_101655	[Bacteroides caccae]	gene_101655	[Bacteroides caccae]
gene_101656	[Parabacteroides distasonis]	gene_101656	[Parabacteroides distasonis]	gene_101656	[Parabacteroides distasonis]
gene_101657	-	gene_101657	[-]	gene_101657	[Faecalibacterium duncaniae]
gene_101658	-	gene_101658	[Coprococcus comes]	gene_101658	[Coprococcus comes]
gene_101659	-	gene_101659	[Coprococcus comes]	gene_101659	[Coprococcus comes]
gene_10166	-	gene_10166	[-]	gene_10166	-
gene_101660	-	gene_101660	[Coprococcus comes]	gene_101660	[Coprococcus comes]
gene_101661	-	gene_101661	[Coprococcus comes]	gene_101661	[Coprococcus comes]
gene_101662	[Coprococcus comes]	gene_101662	[Coprococcus comes]	gene_101662	[Dorea longicatena]
gene_101663	[MAG: Bacteroides]	gene_101663	[Bacteroides ovatus]	gene_101663	-
gene_101664	-	gene_101664	[-]	gene_101664	-
gene_101665	-	gene_101665	[-]	gene_101665	-
gene_101666	-	gene_101666	[-]	gene_101666	-
gene_101667	-	gene_101667	[-]	gene_101667	[Ruminococcus torques]
gene_101668	-	gene_101668	[-]	gene_101668	-
gene_101669	-	gene_101669	[-]	gene_101669	[Faecalibacterium prausnitzii]
gene_10167	-	gene_10167	[-]	gene_10167	-
gene_101670	[MAG: Oscillospiraceae]	gene_101670	[-]	gene_101670	[Faecalibacterium prausnitzii]
gene_101671	[MAG: Oscillospiraceae]	gene_101671	[-]	gene_101671	[Faecalibacterium duncaniae]
gene_101672	[MAG: Oscillospiraceae]	gene_101672	[-]	gene_101672	[Faecalibacterium duncaniae]
gene_101673	[MAG: Oscillospiraceae]	gene_101673	[-]	gene_101673	[Faecalibacterium prausnitzii]
gene_101674	-	gene_101674	[-]	gene_101674	-
gene_101675	-	gene_101675	[-]	gene_101675	-
gene_101676	[Bacteroides intestinalis]	gene_101676	[-]	gene_101676	-
gene_101677	-	gene_101677	[-]	gene_101677	-
gene_101678	[Bacteroides intestinalis]	gene_101678	[-]	gene_101678	-
gene_101679	-	gene_101679	[-]	gene_101679	-
gene_10168	-	gene_10168	[-]	gene_10168	-
gene_101680	-	gene_101680	[-]	gene_101680	-
gene_101681	-	gene_101681	[-]	gene_101681	[Bifidobacterium pseudocatenulatum]
gene_101682	[Parabacteroides merdae]	gene_101682	[-]	gene_101682	[Parabacteroides merdae]
gene_101683	-	gene_101683	[-]	gene_101683	-
gene_101684	-	gene_101684	[-]	gene_101684	-
gene_101685	-	gene_101685	[-]	gene_101685	-
gene_101686	-	gene_101686	[-]	gene_101686	-
gene_101687	-	gene_101687	[-]	gene_101687	-
gene_101688	-	gene_101688	[-]	gene_101688	-
gene_101689	-	gene_101689	[-]	gene_101689	-
gene_10169	[Klebsiella pneumoniae]	gene_10169	[Klebsiella pneumoniae]	gene_10169	[Klebsiella pneumoniae]
gene_101690	-	gene_101690	[-]	gene_101690	-
gene_101691	-	gene_101691	[-]	gene_101691	[Parabacteroides merdae]
gene_101692	[Parabacteroides merdae]	gene_101692	[-]	gene_101692	[Parabacteroides merdae]
gene_101693	-	gene_101693	[-]	gene_101693	[Megamonas funiformis]
gene_101694	-	gene_101694	[-]	gene_101694	[Faecalibacterium prausnitzii]
gene_101695	-	gene_101695	[-]	gene_101695	[Faecalibacterium prausnitzii]
gene_101696	-	gene_101696	[-]	gene_101696	[Faecalibacterium prausnitzii]
gene_101697	-	gene_101697	[-]	gene_101697	[Faecalibacterium prausnitzii]
gene_101698	-	gene_101698	[-]	gene_101698	-
gene_101699	-	gene_101699	[-]	gene_101699	-
gene_1017	[Enterococcus faecium]	gene_1017	[Enterococcus faecium]	gene_1017	[Enterococcus faecium]
gene_10170	[Klebsiella pneumoniae]	gene_10170	[Klebsiella pneumoniae]	gene_10170	[Klebsiella quasipneumoniae]
gene_101700	-	gene_101700	[-]	gene_101700	-
gene_101701	-	gene_101701	[-]	gene_101701	-
gene_101702	-	gene_101702	[-]	gene_101702	-
gene_101703	-	gene_101703	[-]	gene_101703	-
gene_101704	-	gene_101704	[-]	gene_101704	-
gene_101705	-	gene_101705	[Emmelina monodactyla]	gene_101705	-
gene_101706	[Emmelina monodactyla]	gene_101706	[Emmelina monodactyla]	gene_101706	-
gene_101707	-	gene_101707	[-]	gene_101707	-
gene_101708	-	gene_101708	[-]	gene_101708	-
gene_101709	-	gene_101709	[-]	gene_101709	-
gene_10171	-	gene_10171	[-]	gene_10171	[Faecalibacterium prausnitzii]
gene_101710	-	gene_101710	[-]	gene_101710	[Lachnospiraceae bacterium]
gene_101711	-	gene_101711	[-]	gene_101711	[Faecalibacterium duncaniae]
gene_101712	[Klebsiella variicola]	gene_101712	[Klebsiella variicola]	gene_101712	[Klebsiella pneumoniae]
gene_101713	[Blautia obeum]	gene_101713	[-]	gene_101713	-
gene_101714	-	gene_101714	[-]	gene_101714	-
gene_101715	-	gene_101715	[-]	gene_101715	-
gene_101716	[Bacteroides ovatus]	gene_101716	[Bacteroides ovatus]	gene_101716	[Bacteroides ovatus]
gene_101717	[Bacteroides ovatus]	gene_101717	[Bacteroides ovatus]	gene_101717	[Bacteroides ovatus]
gene_101718	-	gene_101718	[-]	gene_101718	-
gene_101719	-	gene_101719	[-]	gene_101719	[Gordonibacter pamelaeae]
gene_10172	[Bacteroides caccae]	gene_10172	[Bacteroides caccae]	gene_10172	[Bacteroides caccae]
gene_101720	[Gordonibacter urolithinfaciens]	gene_101720	[-]	gene_101720	[Gordonibacter pamelaeae]
gene_101721	-	gene_101721	[-]	gene_101721	-
gene_101722	[Bacteroides caccae]	gene_101722	[Bacteroides caccae]	gene_101722	[Bacteroides caccae]
gene_101723	[Bacteroides caccae]	gene_101723	[Bacteroides caccae]	gene_101723	[Bacteroides caccae]
gene_101724	[Bacteroides caccae]	gene_101724	[Bacteroides caccae]	gene_101724	[Bacteroides caccae]
gene_101725	-	gene_101725	[-]	gene_101725	-
gene_101726	-	gene_101726	[-]	gene_101726	-
gene_101727	-	gene_101727	[-]	gene_101727	[Bacteroides ovatus]
gene_101728	[Bacteroides caccae]	gene_101728	[Bacteroides caccae]	gene_101728	[Bacteroides caccae]
gene_101729	-	gene_101729	[-]	gene_101729	-
gene_10173	-	gene_10173	[-]	gene_10173	-
gene_101730	-	gene_101730	[-]	gene_101730	-
gene_101731	-	gene_101731	[-]	gene_101731	[Faecalibacterium duncaniae]
gene_101732	-	gene_101732	[-]	gene_101732	[Faecalibacterium duncaniae]
gene_101733	-	gene_101733	[-]	gene_101733	[Faecalibacterium duncaniae]
gene_101734	-	gene_101734	[-]	gene_101734	[Faecalibacterium duncaniae]
gene_101735	-	gene_101735	[-]	gene_101735	-
gene_101736	[Blautia obeum]	gene_101736	[Blautia obeum]	gene_101736	-
gene_101737	[Blautia obeum]	gene_101737	[Blautia obeum]	gene_101737	-
gene_101738	[Klebsiella pneumoniae]	gene_101738	[Klebsiella pneumoniae]	gene_101738	[Klebsiella pneumoniae]
gene_101739	[Klebsiella pneumoniae]	gene_101739	[Klebsiella pneumoniae]	gene_101739	[Klebsiella pneumoniae]
gene_10174	[Bacillus anthracis]	gene_10174	[-]	gene_10174	-
gene_101740	-	gene_101740	[-]	gene_101740	[Blautia wexlerae]
gene_101741	[Bacteroides ovatus]	gene_101741	[Bacteroides ovatus]	gene_101741	[Bacteroides ovatus]
gene_101742	[Faecalibacterium sp. I4-3-84]	gene_101742	[Faecalibacterium sp. I4-3-84]	gene_101742	[Faecalibacterium prausnitzii]
gene_101743	-	gene_101743	[-]	gene_101743	[Intestinimonas butyriciproducens]
gene_101744	[Longibaculum sp. KGMB06250]	gene_101744	[-]	gene_101744	[Clostridium sporogenes]
gene_101745	[Longibaculum sp. KGMB06250]	gene_101745	[-]	gene_101745	[Clostridium sporogenes]
gene_101746	-	gene_101746	[-]	gene_101746	[Faecalibacterium prausnitzii]
gene_101747	-	gene_101747	[-]	gene_101747	-
gene_101748	-	gene_101748	[-]	gene_101748	-
gene_101749	-	gene_101749	[-]	gene_101749	-
gene_10175	-	gene_10175	[-]	gene_10175	[Ruminococcus torques]
gene_101750	[Bacteroides sp. DH3716P]	gene_101750	[Bacteroides ovatus]	gene_101750	-
gene_101751	-	gene_101751	[-]	gene_101751	[[Ruminococcus] torques]
gene_101752	-	gene_101752	[-]	gene_101752	[Bacteroides xylanisolvens]
gene_101753	-	gene_101753	[-]	gene_101753	-
gene_101754	-	gene_101754	[-]	gene_101754	-
gene_101755	-	gene_101755	[-]	gene_101755	-
gene_101756	[MAG: Bacteroides]	gene_101756	[Bacteroides ovatus]	gene_101756	[Bacteroides ovatus]
gene_101757	-	gene_101757	[-]	gene_101757	-
gene_101758	-	gene_101758	[-]	gene_101758	-
gene_101759	-	gene_101759	[-]	gene_101759	[Eubacterium rectale]
gene_10176	-	gene_10176	[-]	gene_10176	[Bacteroides xylanisolvens]
gene_101760	-	gene_101760	[-]	gene_101760	[[Eubacterium] rectale]
gene_101761	-	gene_101761	[-]	gene_101761	-
gene_101762	-	gene_101762	[-]	gene_101762	-
gene_101763	-	gene_101763	[-]	gene_101763	-
gene_101764	-	gene_101764	[-]	gene_101764	[Faecalibacterium prausnitzii]
gene_101765	-	gene_101765	[-]	gene_101765	-
gene_101766	-	gene_101766	[-]	gene_101766	-
gene_101767	-	gene_101767	[-]	gene_101767	-
gene_101768	[Microbacterium oxydans]	gene_101768	[Microbacterium oxydans]	gene_101768	-
gene_101769	[Enterococcus faecium]	gene_101769	[Enterococcus faecium]	gene_101769	-
gene_10177	-	gene_10177	[-]	gene_10177	-
gene_101770	-	gene_101770	[-]	gene_101770	-
gene_101771	-	gene_101771	[-]	gene_101771	-
gene_101772	[Klebsiella aerogenes]	gene_101772	[Klebsiella aerogenes]	gene_101772	[Enterobacter aerogenes]
gene_101773	[Klebsiella aerogenes]	gene_101773	[Klebsiella aerogenes]	gene_101773	[Klebsiella aerogenes]
gene_101774	[Klebsiella aerogenes]	gene_101774	[Klebsiella aerogenes]	gene_101774	[Klebsiella aerogenes]
gene_101775	[Klebsiella aerogenes]	gene_101775	[Klebsiella aerogenes]	gene_101775	[Klebsiella aerogenes]
gene_101776	[Klebsiella aerogenes]	gene_101776	[Klebsiella aerogenes]	gene_101776	[Klebsiella aerogenes]
gene_101777	-	gene_101777	[-]	gene_101777	-
gene_101778	-	gene_101778	[-]	gene_101778	[Sutterella faecalis]
gene_101779	-	gene_101779	[-]	gene_101779	[Faecalibacterium prausnitzii]
gene_10178	-	gene_10178	[-]	gene_10178	[Ruthenibacterium lactatiformans]
gene_101780	-	gene_101780	[-]	gene_101780	[Faecalibacterium duncaniae]
gene_101781	[[Ruminococcus] torques]	gene_101781	[[Ruminococcus] torques]	gene_101781	[[Ruminococcus] torques]
gene_101782	-	gene_101782	[-]	gene_101782	-
gene_101783	-	gene_101783	[-]	gene_101783	-
gene_101784	-	gene_101784	[-]	gene_101784	-
gene_101785	-	gene_101785	[-]	gene_101785	-
gene_101786	-	gene_101786	[-]	gene_101786	-
gene_101787	[[Ruminococcus] lactaris]	gene_101787	[-]	gene_101787	-
gene_101788	-	gene_101788	[-]	gene_101788	-
gene_101789	[Blautia obeum]	gene_101789	[-]	gene_101789	-
gene_10179	-	gene_10179	[-]	gene_10179	-
gene_101790	-	gene_101790	[-]	gene_101790	[Ruminococcus obeum]
gene_101791	[Blautia obeum]	gene_101791	[-]	gene_101791	-
gene_101792	-	gene_101792	[-]	gene_101792	[Klebsiella quasipneumoniae]
gene_101793	[Citrobacter freundii]	gene_101793	[-]	gene_101793	[Citrobacter freundii]
gene_101794	[Citrobacter freundii]	gene_101794	[-]	gene_101794	[Citrobacter freundii]
gene_101795	-	gene_101795	[-]	gene_101795	[Citrobacter freundii]
[truncated: 524,236+ more rows]

## Sheet: Kaiju
MD1		MD2		MD3
GeneID	Annotation	GeneID	Annotation	GeneID	Annotation
gene_1	-	gene_1	[-]	gene_1	[Bacteroides caccae]
gene_10	-	gene_10	[-]	gene_10	[Bacteroides ovatus]
gene_100	-	gene_100	[-]	gene_100	-
gene_1000	-	gene_1000	[-]	gene_1000	[Bifidobacterium pseudocatenulatum]
gene_10000	[uncultured Clostridium]	gene_10000	[uncultured Clostridium]	gene_10000	-
gene_100000	-	gene_100000	[Robinsoniella sp. KNHs210]	gene_100000	-
gene_100001	-	gene_100001	[Robinsoniella sp. KNHs210]	gene_100001	-
gene_100002	-	gene_100002	[Robinsoniella sp. KNHs210]	gene_100002	-
gene_100003	-	gene_100003	[Robinsoniella sp. KNHs210]	gene_100003	-
gene_100004	-	gene_100004	[Robinsoniella sp. KNHs210]	gene_100004	-
gene_100005	[Roseburia sp. CAG:303]	gene_100005	[Roseburia sp. CAG:303]	gene_100005	-
gene_100006	[[Ruminococcus] lactaris]	gene_100006	[[Ruminococcus] lactaris]	gene_100006	[[Ruminococcus] lactaris]
gene_100007	-	gene_100007	[-]	gene_100007	[Butyricimonas paravirosa]
gene_100008	-	gene_100008	[-]	gene_100008	[Klebsiella pneumoniae]
gene_100009	-	gene_100009	[Sutterella faecalis]	gene_100009	[Sutterella faecalis]
gene_10001	[Firmicutes bacterium]	gene_10001	[uncultured Clostridium]	gene_10001	-
gene_100010	-	gene_100010	[Sutterella faecalis]	gene_100010	[Sutterella faecalis]
gene_100011	-	gene_100011	[Sutterella faecalis]	gene_100011	[Sutterella faecalis]
gene_100012	-	gene_100012	[Sutterella faecalis]	gene_100012	[Sutterella faecalis]
gene_100013	-	gene_100013	[Sutterella faecalis]	gene_100013	[Sutterella faecalis]
gene_100014	-	gene_100014	[Sutterella faecalis]	gene_100014	[Sutterella faecalis]
gene_100015	[Sutterella faecalis]	gene_100015	[Sutterella faecalis]	gene_100015	[Sutterella faecalis]
gene_100016	-	gene_100016	[Sutterella faecalis]	gene_100016	[Sutterella faecalis]
gene_100017	-	gene_100017	[Sutterella faecalis]	gene_100017	[Sutterella faecalis]
gene_100018	-	gene_100018	[Sutterella faecalis]	gene_100018	[Sutterella faecalis]
gene_100019	-	gene_100019	[-]	gene_100019	[Bacteroides stercoris]
gene_10002	[Firmicutes bacterium]	gene_10002	[uncultured Clostridium]	gene_10002	-
gene_100020	-	gene_100020	[-]	gene_100020	[Roseburia faecis]
gene_100021	-	gene_100021	[-]	gene_100021	[Roseburia faecis]
gene_100022	[Sporobacter termitidis]	gene_100022	[Sporobacter termitidis]	gene_100022	-
gene_100023	-	gene_100023	[Sporobacter termitidis]	gene_100023	-
gene_100024	[Subdoligranulum sp. AM16-9]	gene_100024	[-]	gene_100024	[Ruthenibacterium lactatiformans]
gene_100025	-	gene_100025	[-]	gene_100025	[Ruthenibacterium lactatiformans]
gene_100026	-	gene_100026	[-]	gene_100026	[Ruthenibacterium lactatiformans]
gene_100027	-	gene_100027	[-]	gene_100027	[Ruthenibacterium lactatiformans]
gene_100028	-	gene_100028	[-]	gene_100028	[Ruthenibacterium lactatiformans]
gene_100029	-	gene_100029	[-]	gene_100029	[Coprococcus eutactus]
gene_10003	-	gene_10003	[Firmicutes bacterium]	gene_10003	-
gene_100030	-	gene_100030	[-]	gene_100030	[Enterococcus faecium]
gene_100031	-	gene_100031	[-]	gene_100031	[[Eubacterium] eligens]
gene_100032	-	gene_100032	[-]	gene_100032	-
gene_100033	[Candidatus Komeilibacteria bacterium]	gene_100033	[-]	gene_100033	-
gene_100034	-	gene_100034	[-]	gene_100034	-
gene_100035	-	gene_100035	[-]	gene_100035	[Intestinimonas butyriciproducens]
gene_100036	-	gene_100036	[-]	gene_100036	-
gene_100037	-	gene_100037	[-]	gene_100037	[Parabacteroides merdae]
gene_100038	[Blautia obeum]	gene_100038	[Blautia obeum]	gene_100038	[Blautia obeum]
gene_100039	-	gene_100039	[-]	gene_100039	[Butyricimonas paravirosa]
gene_10004	[Firmicutes bacterium]	gene_10004	[Firmicutes bacterium]	gene_10004	-
gene_100040	[Paraprevotella clara]	gene_100040	[Paraprevotella clara]	gene_100040	[Paraprevotella clara]
gene_100041	[Paraprevotella clara]	gene_100041	[Paraprevotella clara]	gene_100041	[Paraprevotella clara]
gene_100042	[Paraprevotella clara]	gene_100042	[Paraprevotella clara]	gene_100042	[Paraprevotella clara]
gene_100043	-	gene_100043	[Paraprevotella clara]	gene_100043	[Paraprevotella clara]
gene_100044	-	gene_100044	[Paraprevotella clara]	gene_100044	[Paraprevotella clara]
gene_100045	[Paraprevotella clara]	gene_100045	[Paraprevotella clara]	gene_100045	[Paraprevotella clara]
gene_100046	[Paraprevotella clara]	gene_100046	[Paraprevotella clara]	gene_100046	[Paraprevotella clara]
gene_100047	[Paraprevotella clara]	gene_100047	[Paraprevotella clara]	gene_100047	[Paraprevotella clara]
gene_100048	[Paraprevotella clara]	gene_100048	[Paraprevotella clara]	gene_100048	[Paraprevotella clara]
gene_100049	[Paraprevotella clara]	gene_100049	[Paraprevotella clara]	gene_100049	[Paraprevotella clara]
gene_10005	[Firmicutes bacterium]	gene_10005	[Firmicutes bacterium]	gene_10005	-
gene_100050	[Paraprevotella clara]	gene_100050	[Paraprevotella clara]	gene_100050	[Paraprevotella clara]
gene_100051	[Paraprevotella clara]	gene_100051	[Paraprevotella clara]	gene_100051	[Paraprevotella clara]
gene_100052	[Paraprevotella clara]	gene_100052	[Paraprevotella clara]	gene_100052	[Paraprevotella clara]
gene_100053	[Paraprevotella xylaniphila]	gene_100053	[Paraprevotella clara]	gene_100053	-
gene_100054	-	gene_100054	[-]	gene_100054	[Butyricimonas paravirosa]
gene_100055	-	gene_100055	[-]	gene_100055	[Alistipes finegoldii]
gene_100056	-	gene_100056	[-]	gene_100056	[Intestinimonas butyriciproducens]
gene_100057	-	gene_100057	[-]	gene_100057	-
gene_100058	-	gene_100058	[-]	gene_100058	[Anaerobutyricum hallii]
gene_100059	-	gene_100059	[Bacteroides cellulosilyticus]	gene_100059	[Bacteroides intestinalis]
gene_10006	[Firmicutes bacterium]	gene_10006	[Firmicutes bacterium]	gene_10006	-
gene_100060	-	gene_100060	[Bacteroides cellulosilyticus]	gene_100060	[Bacteroides intestinalis]
gene_100061	[Bacteroides cellulosilyticus]	gene_100061	[Bacteroides cellulosilyticus]	gene_100061	[Bacteroides timonensis]
gene_100062	-	gene_100062	[Bacteroides cellulosilyticus]	gene_100062	[Bacteroides timonensis]
gene_100063	-	gene_100063	[Bacteroides cellulosilyticus]	gene_100063	[Bacteroides timonensis]
gene_100064	-	gene_100064	[Bacteroides cellulosilyticus]	gene_100064	[Bacteroides timonensis]
gene_100065	[Klebsiella pneumoniae]	gene_100065	[Klebsiella pneumoniae]	gene_100065	[Klebsiella pneumoniae]
gene_100066	-	gene_100066	[Klebsiella pneumoniae]	gene_100066	[Klebsiella pneumoniae]
gene_100067	-	gene_100067	[Klebsiella pneumoniae]	gene_100067	[Klebsiella pneumoniae]
gene_100068	[Klebsiella pneumoniae]	gene_100068	[Klebsiella pneumoniae]	gene_100068	[Klebsiella pneumoniae]
gene_100069	-	gene_100069	[-]	gene_100069	-
gene_10007	-	gene_10007	[-]	gene_10007	[Butyricimonas paravirosa]
gene_100070	[Bacteroides thetaiotaomicron]	gene_100070	[Bacteroides thetaiotaomicron]	gene_100070	[Bacteroides thetaiotaomicron]
gene_100071	[Faecalibacterium prausnitzii]	gene_100071	[Faecalibacterium prausnitzii]	gene_100071	-
gene_100072	[Faecalibacterium prausnitzii]	gene_100072	[Faecalibacterium prausnitzii]	gene_100072	[Faecalibacterium duncaniae]
gene_100073	-	gene_100073	[-]	gene_100073	[Ruminococcus bromii]
gene_100074	-	gene_100074	[-]	gene_100074	[Bacteroides xylanisolvens]
gene_100075	[Firmicutes bacterium]	gene_100075	[Firmicutes bacterium]	gene_100075	-
gene_100076	[Dorea formicigenerans]	gene_100076	[Dorea formicigenerans]	gene_100076	[Roseburia faecis]
gene_100077	-	gene_100077	[-]	gene_100077	[Bacteroides fragilis]
gene_100078	-	gene_100078	[-]	gene_100078	[Bacteroides fragilis]
gene_100079	-	gene_100079	[-]	gene_100079	[Bacteroides fragilis]
gene_10008	[Defluviitalea phaphyphila]	gene_10008	[Firmicutes bacterium]	gene_10008	-
gene_100080	-	gene_100080	[-]	gene_100080	[Bacteroides fragilis]
gene_100081	-	gene_100081	[-]	gene_100081	[Bacteroides fragilis]
gene_100082	-	gene_100082	[-]	gene_100082	[Bacteroides fragilis]
gene_100083	-	gene_100083	[-]	gene_100083	[Bacteroides fragilis]
gene_100084	-	gene_100084	[-]	gene_100084	[Bacteroides fragilis]
gene_100085	-	gene_100085	[-]	gene_100085	[Bacteroides fragilis]
gene_100086	-	gene_100086	[-]	gene_100086	[Bacteroides fragilis]
gene_100087	-	gene_100087	[-]	gene_100087	[Bacteroides fragilis]
gene_100088	-	gene_100088	[-]	gene_100088	[Bacteroides fragilis]
gene_100089	-	gene_100089	[-]	gene_100089	[Bacteroides fragilis]
gene_10009	[Firmicutes bacterium]	gene_10009	[Firmicutes bacterium]	gene_10009	-
gene_100090	-	gene_100090	[-]	gene_100090	[Bacteroides fragilis]
gene_100091	-	gene_100091	[-]	gene_100091	[Bacteroides fragilis]
gene_100092	-	gene_100092	[-]	gene_100092	[Bacteroides fragilis]
gene_100093	-	gene_100093	[-]	gene_100093	[Bacteroides fragilis]
gene_100094	-	gene_100094	[-]	gene_100094	[Bacteroides fragilis]
gene_100095	-	gene_100095	[-]	gene_100095	[Bacteroides fragilis]
gene_100096	[Bacteroides sp. 9 1 42FAA]	gene_100096	[-]	gene_100096	[Bacteroides fragilis]
gene_100097	-	gene_100097	[-]	gene_100097	-
gene_100098	-	gene_100098	[-]	gene_100098	[Evtepia gabavorous]
gene_100099	-	gene_100099	[-]	gene_100099	-
gene_1001	-	gene_1001	[Bacteroides finegoldii]	gene_1001	[Bacteroides finegoldii]
gene_10010	[Firmicutes bacterium]	gene_10010	[Firmicutes bacterium]	gene_10010	-
gene_100100	-	gene_100100	[-]	gene_100100	[Blautia obeum]
gene_100101	-	gene_100101	[-]	gene_100101	[Blautia glucerasea]
gene_100102	-	gene_100102	[-]	gene_100102	[Blautia glucerasea]
gene_100103	-	gene_100103	[-]	gene_100103	[Blautia massiliensis]
gene_100104	[Clostridium sp. CAG:253]	gene_100104	[Clostridium sp. CAG:253]	gene_100104	-
gene_100105	-	gene_100105	[-]	gene_100105	[Evtepia gabavorous]
gene_100106	[Intestinimonas butyriciproducens]	gene_100106	[Intestinimonas butyriciproducens]	gene_100106	[Lacrimispora amygdalina]
gene_100107	[Ruminococcus sp. AF41-9]	gene_100107	[Ruminococcus sp. AF41-9]	gene_100107	[Blautia luti]
gene_100108	-	gene_100108	[Ruminococcus sp. AF41-9]	gene_100108	-
gene_100109	[Coprobacter fastidiosus]	gene_100109	[Coprobacter fastidiosus]	gene_100109	[Coprobacter fastidiosus]
gene_10011	-	gene_10011	[-]	gene_10011	-
gene_100110	-	gene_100110	[-]	gene_100110	-
gene_100111	-	gene_100111	[-]	gene_100111	[uncultured Faecalibacterium]
gene_100112	[Subdoligranulum variabile]	gene_100112	[Subdoligranulum variabile]	gene_100112	[Gemmiger formicilis]
gene_100113	-	gene_100113	[Dorea formicigenerans]	gene_100113	-
gene_100114	-	gene_100114	[-]	gene_100114	[Butyricimonas paravirosa]
gene_100115	-	gene_100115	[-]	gene_100115	-
gene_100116	-	gene_100116	[-]	gene_100116	-
gene_100117	-	gene_100117	[-]	gene_100117	-
gene_100118	[Anaerotruncus colihominis]	gene_100118	[Anaerotruncus colihominis]	gene_100118	[Anaerotruncus colihominis]
gene_100119	[Anaerotruncus colihominis]	gene_100119	[Anaerotruncus colihominis]	gene_100119	[Anaerotruncus colihominis]
gene_10012	[Anaerobutyricum hallii]	gene_10012	[Anaerobutyricum hallii]	gene_10012	-
gene_100120	[uncultured Eubacterium]	gene_100120	[uncultured Eubacterium]	gene_100120	-
gene_100121	[Odoribacter sp. AF15-53]	gene_100121	[Odoribacter sp. AF15-53]	gene_100121	-
gene_100122	[Ruminococcus sp. CAG:254]	gene_100122	[-]	gene_100122	[Ruminococcus callidus]
gene_100123	-	gene_100123	[-]	gene_100123	[Ruminococcus callidus]
gene_100124	-	gene_100124	[-]	gene_100124	[Ruminococcus callidus]
gene_100125	[Ruminococcus callidus]	gene_100125	[-]	gene_100125	[Ruminococcus callidus]
gene_100126	-	gene_100126	[-]	gene_100126	[Ruminococcus callidus]
gene_100127	-	gene_100127	[-]	gene_100127	-
gene_100128	-	gene_100128	[-]	gene_100128	[Escherichia coli]
gene_100129	-	gene_100129	[Candidatus Saccharibacteria]	gene_100129	-
gene_10013	-	gene_10013	[Anaerobutyricum hallii]	gene_10013	-
gene_100130	-	gene_100130	[-]	gene_100130	[Klebsiella pneumoniae]
gene_100131	-	gene_100131	[-]	gene_100131	[Klebsiella pneumoniae]
gene_100132	-	gene_100132	[-]	gene_100132	[Klebsiella pneumoniae]
gene_100133	-	gene_100133	[-]	gene_100133	-
gene_100134	-	gene_100134	[Enterococcus faecalis]	gene_100134	[Enterococcus faecalis]
gene_100135	[Enterococcus faecalis]	gene_100135	[Enterococcus faecalis]	gene_100135	[Enterococcus faecalis]
gene_100136	[Enterococcus faecalis]	gene_100136	[Enterococcus faecalis]	gene_100136	[Enterococcus faecalis]
gene_100137	[Enterococcus faecalis]	gene_100137	[Enterococcus faecalis]	gene_100137	[Enterococcus faecalis]
gene_100138	[Enterococcus faecalis]	gene_100138	[Enterococcus faecalis]	gene_100138	[Enterococcus faecalis]
gene_100139	[Enterococcus faecalis]	gene_100139	[Enterococcus faecalis]	gene_100139	[Enterococcus faecalis]
gene_10014	[Blautia obeum]	gene_10014	[-]	gene_10014	[Blautia obeum]
gene_100140	[Enterococcus faecalis]	gene_100140	[Enterococcus faecalis]	gene_100140	-
gene_100141	[Enterococcus faecalis]	gene_100141	[Enterococcus faecalis]	gene_100141	[Enterococcus faecalis]
gene_100142	-	gene_100142	[Enterococcus faecalis]	gene_100142	[Enterococcus faecalis]
gene_100143	[Enterococcus faecalis]	gene_100143	[Enterococcus faecalis]	gene_100143	[Enterococcus faecalis]
gene_100144	-	gene_100144	[Enterococcus faecalis]	gene_100144	[Enterococcus faecalis]
gene_100145	[Terrabacteria group]	gene_100145	[Enterococcus faecalis]	gene_100145	[Enterococcus faecalis]
gene_100146	-	gene_100146	[Enterococcus faecalis]	gene_100146	[Enterococcus faecalis]
gene_100147	[Enterococcus faecalis]	gene_100147	[Enterococcus faecalis]	gene_100147	[Enterococcus faecalis]
gene_100148	-	gene_100148	[Enterococcus faecalis]	gene_100148	[Enterococcus faecalis]
gene_100149	-	gene_100149	[Enterococcus faecalis]	gene_100149	[Enterococcus faecalis]
gene_10015	-	gene_10015	[-]	gene_10015	[Clostridiaceae bacterium]
gene_100150	-	gene_100150	[Enterococcus faecalis]	gene_100150	[Enterococcus faecalis]
gene_100151	[Terrabacteria group]	gene_100151	[Enterococcus faecalis]	gene_100151	[Enterococcus faecalis]
gene_100152	-	gene_100152	[Enterococcus faecalis]	gene_100152	[Enterococcus faecalis]
gene_100153	[Enterococcus faecalis]	gene_100153	[Enterococcus faecalis]	gene_100153	[Enterococcus faecalis]
gene_100154	[Enterococcus faecalis]	gene_100154	[Enterococcus faecalis]	gene_100154	[Enterococcus faecalis]
gene_100155	[Enterococcus faecalis]	gene_100155	[Enterococcus faecalis]	gene_100155	[Enterococcus faecalis]
gene_100156	-	gene_100156	[Enterococcus faecalis]	gene_100156	[Enterococcus faecalis]
gene_100157	-	gene_100157	[Enterococcus faecalis]	gene_100157	[Enterococcus faecalis]
gene_100158	[Terrabacteria group]	gene_100158	[Enterococcus faecalis]	gene_100158	[Enterococcus faecalis]
gene_100159	-	gene_100159	[Enterococcus faecalis]	gene_100159	[Enterococcus faecalis]
gene_10016	-	gene_10016	[-]	gene_10016	[Klebsiella pneumoniae]
gene_100160	[Enterococcus faecalis]	gene_100160	[Enterococcus faecalis]	gene_100160	[Enterococcus faecalis]
gene_100161	-	gene_100161	[Enterococcus faecalis]	gene_100161	[Enterococcus faecalis]
gene_100162	-	gene_100162	[Enterococcus faecalis]	gene_100162	[Enterococcus faecalis]
gene_100163	[Enterococcus faecalis]	gene_100163	[Enterococcus faecalis]	gene_100163	[Enterococcus faecalis]
gene_100164	[Enterococcus faecalis]	gene_100164	[Enterococcus faecalis]	gene_100164	[Enterococcus faecalis]
gene_100165	[Enterococcus faecalis]	gene_100165	[Enterococcus faecalis]	gene_100165	[Enterococcus faecalis]
gene_100166	[Enterococcus faecalis]	gene_100166	[Enterococcus faecalis]	gene_100166	[Enterococcus faecalis]
gene_100167	-	gene_100167	[Enterococcus faecalis]	gene_100167	[Enterococcus faecalis]
gene_100168	[Terrabacteria group]	gene_100168	[Enterococcus faecalis]	gene_100168	[Enterococcus faecalis]
gene_100169	-	gene_100169	[Enterococcus faecalis]	gene_100169	[Enterococcus faecalis]
gene_10017	-	gene_10017	[-]	gene_10017	[Klebsiella pneumoniae]
gene_100170	-	gene_100170	[Enterococcus faecalis]	gene_100170	[Enterococcus faecalis]
gene_100171	[Enterococcus faecalis]	gene_100171	[Enterococcus faecalis]	gene_100171	[Enterococcus faecalis]
gene_100172	-	gene_100172	[Enterococcus faecalis]	gene_100172	[Enterococcus faecalis]
gene_100173	[Enterococcus faecalis]	gene_100173	[Enterococcus faecalis]	gene_100173	[Enterococcus faecalis]
gene_100174	[Enterococcus faecalis]	gene_100174	[Enterococcus faecalis]	gene_100174	[Enterococcus faecalis]
gene_100175	-	gene_100175	[Enterococcus faecalis]	gene_100175	[Enterococcus faecalis]
gene_100176	-	gene_100176	[Enterococcus faecalis]	gene_100176	[Enterococcus faecalis]
gene_100177	-	gene_100177	[Enterococcus faecalis]	gene_100177	[Enterococcus faecalis]
gene_100178	[Enterococcus faecalis]	gene_100178	[Enterococcus faecalis]	gene_100178	[Enterococcus faecalis]
gene_100179	-	gene_100179	[Enterococcus faecalis]	gene_100179	[Enterococcus faecalis]
gene_10018	-	gene_10018	[-]	gene_10018	[Klebsiella pneumoniae]
gene_100180	[Enterococcus faecalis]	gene_100180	[Enterococcus faecalis]	gene_100180	[Enterococcus faecalis]
gene_100181	-	gene_100181	[Enterococcus faecalis]	gene_100181	[Enterococcus faecalis]
gene_100182	[Enterococcus faecalis]	gene_100182	[Enterococcus faecalis]	gene_100182	[Enterococcus faecalis]
gene_100183	[Enterococcus faecalis]	gene_100183	[Enterococcus faecalis]	gene_100183	[Enterococcus faecalis]
gene_100184	-	gene_100184	[Enterococcus faecalis]	gene_100184	[Enterococcus faecalis]
gene_100185	[Enterococcus faecalis]	gene_100185	[Enterococcus faecalis]	gene_100185	[Enterococcus faecalis]
gene_100186	[Terrabacteria group]	gene_100186	[Enterococcus faecalis]	gene_100186	[Enterococcus faecalis]
gene_100187	[Enterococcus faecalis]	gene_100187	[Enterococcus faecalis]	gene_100187	[Enterococcus faecalis]
gene_100188	-	gene_100188	[Enterococcus faecalis]	gene_100188	[Enterococcus faecalis]
gene_100189	-	gene_100189	[Enterococcus faecalis]	gene_100189	[Enterococcus faecalis]
gene_10019	[Clostridiales bacterium]	gene_10019	[Clostridiales bacterium]	gene_10019	-
gene_100190	[Enterococcus faecalis]	gene_100190	[Enterococcus faecalis]	gene_100190	[Enterococcus faecalis]
gene_100191	[Enterococcus faecalis]	gene_100191	[Enterococcus faecalis]	gene_100191	[Enterococcus faecalis]
gene_100192	[Enterococcus faecalis]	gene_100192	[Enterococcus faecalis]	gene_100192	[Enterococcus faecalis]
gene_100193	-	gene_100193	[Enterococcus faecalis]	gene_100193	[Enterococcus faecalis]
gene_100194	-	gene_100194	[Enterococcus faecalis]	gene_100194	[Enterococcus faecalis]
gene_100195	-	gene_100195	[Enterococcus faecalis]	gene_100195	[Enterococcus faecalis]
gene_100196	-	gene_100196	[Enterococcus faecalis]	gene_100196	[Enterococcus faecalis]
gene_100197	[Enterococcus faecalis]	gene_100197	[Enterococcus faecalis]	gene_100197	[Enterococcus faecalis]
gene_100198	[Enterococcus faecalis]	gene_100198	[Enterococcus faecalis]	gene_100198	[Enterococcus faecalis]
gene_100199	-	gene_100199	[Enterococcus faecalis]	gene_100199	[Enterococcus faecalis]
gene_1002	-	gene_1002	[Bacteroides finegoldii]	gene_1002	[Bacteroides finegoldii]
gene_10020	-	gene_10020	[-]	gene_10020	[[Ruminococcus] gnavus]
gene_100200	-	gene_100200	[Enterococcus faecalis]	gene_100200	[Enterococcus faecalis]
gene_100201	[Enterococcus faecalis]	gene_100201	[Enterococcus faecalis]	gene_100201	[Enterococcus faecalis]
gene_100202	-	gene_100202	[Enterococcus faecalis]	gene_100202	[Enterococcus faecalis]
gene_100203	[Enterococcus faecalis]	gene_100203	[Enterococcus faecalis]	gene_100203	[Enterococcus faecalis]
gene_100204	-	gene_100204	[Enterococcus faecalis]	gene_100204	[Enterococcus faecalis]
gene_100205	-	gene_100205	[Enterococcus faecalis]	gene_100205	[Enterococcus faecalis]
gene_100206	-	gene_100206	[Enterococcus faecalis]	gene_100206	[Enterococcus faecalis]
gene_100207	-	gene_100207	[Enterococcus faecalis]	gene_100207	[Enterococcus faecalis]
gene_100208	[Enterococcus faecalis]	gene_100208	[Enterococcus faecalis]	gene_100208	[Enterococcus faecalis]
gene_100209	-	gene_100209	[Enterococcus faecalis]	gene_100209	[Enterococcus faecalis]
gene_10021	[Roseburia inulinivorans]	gene_10021	[-]	gene_10021	-
gene_100210	[Enterococcus faecalis]	gene_100210	[Enterococcus faecalis]	gene_100210	[Enterococcus faecalis]
gene_100211	-	gene_100211	[Enterococcus faecalis]	gene_100211	[Enterococcus faecalis]
gene_100212	-	gene_100212	[Enterococcus faecalis]	gene_100212	[Enterococcus faecalis]
gene_100213	-	gene_100213	[Enterococcus faecalis]	gene_100213	[Enterococcus faecalis]
gene_100214	[Enterococcus faecalis]	gene_100214	[Enterococcus faecalis]	gene_100214	[Enterococcus faecalis]
gene_100215	-	gene_100215	[Enterococcus faecalis]	gene_100215	[Enterococcus faecalis]
gene_100216	-	gene_100216	[Enterococcus faecalis]	gene_100216	[Enterococcus faecalis]
gene_100217	-	gene_100217	[Enterococcus faecalis]	gene_100217	[Enterococcus faecalis]
gene_100218	[Enterococcus faecalis]	gene_100218	[Enterococcus faecalis]	gene_100218	[Enterococcus faecalis]
gene_100219	[Terrabacteria group]	gene_100219	[Enterococcus faecalis]	gene_100219	[Enterococcus faecalis]
gene_10022	-	gene_10022	[-]	gene_10022	-
gene_100220	[Enterococcus faecalis]	gene_100220	[Enterococcus faecalis]	gene_100220	[Enterococcus faecalis]
gene_100221	[Enterococcus faecalis]	gene_100221	[Enterococcus faecalis]	gene_100221	[Enterococcus faecalis]
gene_100222	[Enterococcus faecalis]	gene_100222	[Enterococcus faecalis]	gene_100222	[Enterococcus faecalis]
gene_100223	[Enterococcus faecalis]	gene_100223	[Enterococcus faecalis]	gene_100223	[Enterococcus faecalis]
gene_100224	-	gene_100224	[Enterococcus faecalis]	gene_100224	[Enterococcus faecalis]
gene_100225	[Enterococcus faecalis]	gene_100225	[Enterococcus faecalis]	gene_100225	[Enterococcus faecalis]
gene_100226	[Enterococcus faecalis]	gene_100226	[Enterococcus faecalis]	gene_100226	[Enterococcus faecalis]
gene_100227	-	gene_100227	[Enterococcus faecalis]	gene_100227	[Enterococcus faecalis]
gene_100228	-	gene_100228	[Enterococcus faecalis]	gene_100228	[Enterococcus faecalis]
gene_100229	[Enterococcus faecalis]	gene_100229	[Enterococcus faecalis]	gene_100229	[Enterococcus faecalis]
gene_10023	-	gene_10023	[-]	gene_10023	[Parabacteroides distasonis]
gene_100230	-	gene_100230	[Enterococcus faecalis]	gene_100230	[Enterococcus faecalis]
gene_100231	[Enterococcus faecalis]	gene_100231	[Enterococcus faecalis]	gene_100231	[Enterococcus faecalis]
gene_100232	[Enterococcus faecalis]	gene_100232	[Enterococcus faecalis]	gene_100232	[Enterococcus faecalis]
gene_100233	[Terrabacteria group]	gene_100233	[Enterococcus faecalis]	gene_100233	[Enterococcus faecalis]
gene_100234	[Terrabacteria group]	gene_100234	[Enterococcus faecalis]	gene_100234	[Enterococcus faecalis]
gene_100235	-	gene_100235	[Enterococcus faecalis]	gene_100235	[Enterococcus faecalis]
gene_100236	[Enterococcus faecalis]	gene_100236	[Enterococcus faecalis]	gene_100236	[Enterococcus faecalis]
gene_100237	[Enterococcus faecalis]	gene_100237	[Enterococcus faecalis]	gene_100237	[Enterococcus faecalis]
gene_100238	-	gene_100238	[Enterococcus faecalis]	gene_100238	[Enterococcus faecalis]
gene_100239	-	gene_100239	[Enterococcus faecalis]	gene_100239	[Enterococcus faecalis]
gene_10024	[uncultured Clostridium]	gene_10024	[uncultured Clostridium]	gene_10024	-
gene_100240	-	gene_100240	[Enterococcus faecalis]	gene_100240	[Enterococcus faecalis]
gene_100241	[Enterococcus faecalis]	gene_100241	[Enterococcus faecalis]	gene_100241	[Enterococcus faecalis]
gene_100242	-	gene_100242	[Enterococcus faecalis]	gene_100242	[Enterococcus faecalis]
gene_100243	-	gene_100243	[Enterococcus faecalis]	gene_100243	[Enterococcus faecalis]
gene_100244	[Terrabacteria group]	gene_100244	[Enterococcus faecalis]	gene_100244	[Enterococcus faecalis]
gene_100245	[Enterococcus faecalis]	gene_100245	[Enterococcus faecalis]	gene_100245	[Enterococcus faecalis]
gene_100246	[Enterococcus faecalis]	gene_100246	[Enterococcus faecalis]	gene_100246	[Enterococcus faecalis]
gene_100247	-	gene_100247	[Enterococcus faecalis]	gene_100247	[Enterococcus faecalis]
gene_100248	[Enterococcus faecalis]	gene_100248	[Enterococcus faecalis]	gene_100248	[Enterococcus faecalis]
gene_100249	-	gene_100249	[Enterococcus faecalis]	gene_100249	[Enterococcus faecalis]
gene_10025	-	gene_10025	[uncultured Clostridium]	gene_10025	-
gene_100250	[Terrabacteria group]	gene_100250	[Enterococcus faecalis]	gene_100250	[Enterococcus faecalis]
gene_100251	[Enterococcus faecalis]	gene_100251	[Enterococcus faecalis]	gene_100251	[Enterococcus faecalis]
gene_100252	[Enterococcus faecalis]	gene_100252	[Enterococcus faecalis]	gene_100252	[Enterococcus faecalis]
gene_100253	-	gene_100253	[Enterococcus faecalis]	gene_100253	[Enterococcus faecalis]
gene_100254	[Enterococcus faecalis]	gene_100254	[Enterococcus faecalis]	gene_100254	[Enterococcus faecalis]
gene_100255	-	gene_100255	[Enterococcus faecalis]	gene_100255	[Enterococcus faecalis]
gene_100256	-	gene_100256	[Enterococcus faecalis]	gene_100256	[Enterococcus faecalis]
gene_100257	-	gene_100257	[Enterococcus faecalis]	gene_100257	[Enterococcus faecalis]
gene_100258	-	gene_100258	[Enterococcus faecalis]	gene_100258	[Enterococcus faecalis]
gene_100259	-	gene_100259	[Enterococcus faecalis]	gene_100259	[Enterococcus faecalis]
gene_10026	[Parabacteroides distasonis]	gene_10026	[Parabacteroides distasonis]	gene_10026	[Parabacteroides distasonis]
gene_100260	-	gene_100260	[Enterococcus faecalis]	gene_100260	[Enterococcus faecalis]
gene_100261	[Terrabacteria group]	gene_100261	[Enterococcus faecalis]	gene_100261	[Enterococcus faecalis]
gene_100262	-	gene_100262	[Enterococcus faecalis]	gene_100262	[Enterococcus faecalis]
gene_100263	-	gene_100263	[Enterococcus faecalis]	gene_100263	[Enterococcus faecalis]
gene_100264	-	gene_100264	[Enterococcus faecalis]	gene_100264	[Enterococcus faecalis]
gene_100265	[Enterococcus faecalis]	gene_100265	[Enterococcus faecalis]	gene_100265	[Enterococcus faecalis]
gene_100266	-	gene_100266	[Enterococcus faecalis]	gene_100266	[Enterococcus faecalis]
gene_100267	-	gene_100267	[Enterococcus faecalis]	gene_100267	[Enterococcus faecalis]
gene_100268	[Enterococcus faecalis]	gene_100268	[Enterococcus faecalis]	gene_100268	[Enterococcus faecalis]
gene_100269	[Enterococcus faecalis]	gene_100269	[Enterococcus faecalis]	gene_100269	[Enterococcus faecalis]
gene_10027	-	gene_10027	[Parabacteroides distasonis]	gene_10027	[Parabacteroides distasonis]
gene_100270	-	gene_100270	[Enterococcus faecalis]	gene_100270	[Enterococcus faecalis]
gene_100271	-	gene_100271	[Enterococcus faecalis]	gene_100271	[Enterococcus faecalis]
gene_100272	[Enterococcus faecalis]	gene_100272	[Enterococcus faecalis]	gene_100272	[Enterococcus faecalis]
gene_100273	[Enterococcus faecalis]	gene_100273	[Enterococcus faecalis]	gene_100273	[Enterococcus faecalis]
gene_100274	[Enterococcus faecalis]	gene_100274	[Enterococcus faecalis]	gene_100274	[Enterococcus faecalis]
gene_100275	[Enterococcus faecalis]	gene_100275	[Enterococcus faecalis]	gene_100275	[Enterococcus faecalis]
gene_100276	-	gene_100276	[Enterococcus faecalis]	gene_100276	[Enterococcus faecalis]
gene_100277	-	gene_100277	[Enterococcus faecalis]	gene_100277	[Enterococcus faecalis]
gene_100278	-	gene_100278	[Enterococcus faecalis]	gene_100278	[Enterococcus faecalis]
gene_100279	[Terrabacteria group]	gene_100279	[Enterococcus faecalis]	gene_100279	[Enterococcus faecalis]
gene_10028	-	gene_10028	[-]	gene_10028	-
gene_100280	[Enterococcus faecalis]	gene_100280	[Enterococcus faecalis]	gene_100280	[Enterococcus faecalis]
gene_100281	[Enterococcus faecalis]	gene_100281	[Enterococcus faecalis]	gene_100281	[Enterococcus faecalis]
gene_100282	-	gene_100282	[Enterococcus faecalis]	gene_100282	[Enterococcus faecalis]
gene_100283	-	gene_100283	[Enterococcus faecalis]	gene_100283	[Enterococcus faecalis]
gene_100284	[Enterococcus faecalis]	gene_100284	[Enterococcus faecalis]	gene_100284	[Enterococcus faecalis]
gene_100285	-	gene_100285	[Enterococcus faecalis]	gene_100285	[Enterococcus faecalis]
gene_100286	[Terrabacteria group]	gene_100286	[Enterococcus faecalis]	gene_100286	[Enterococcus faecalis]
gene_100287	[Enterococcus faecalis]	gene_100287	[Enterococcus faecalis]	gene_100287	[Enterococcus faecalis]
gene_100288	[Enterococcus faecalis]	gene_100288	[Enterococcus faecalis]	gene_100288	[Enterococcus faecalis]
gene_100289	[Enterococcus faecalis]	gene_100289	[Enterococcus faecalis]	gene_100289	[Enterococcus faecalis]
gene_10029	[Bacteroides thetaiotaomicron]	gene_10029	[Bacteroides thetaiotaomicron]	gene_10029	[Bacteroides thetaiotaomicron]
gene_100290	-	gene_100290	[Enterococcus faecalis]	gene_100290	[Enterococcus faecalis]
gene_100291	-	gene_100291	[Enterococcus faecalis]	gene_100291	[Enterococcus faecalis]
gene_100292	-	gene_100292	[Enterococcus faecalis]	gene_100292	[Enterococcus faecalis]
gene_100293	-	gene_100293	[Enterococcus faecalis]	gene_100293	[Enterococcus faecalis]
gene_100294	-	gene_100294	[Enterococcus faecalis]	gene_100294	[Enterococcus faecalis]
gene_100295	[Enterococcus faecalis]	gene_100295	[Enterococcus faecalis]	gene_100295	[Enterococcus faecalis]
gene_100296	-	gene_100296	[Enterococcus faecalis]	gene_100296	[Enterococcus faecalis]
gene_100297	[Enterococcus faecalis]	gene_100297	[Enterococcus faecalis]	gene_100297	[Enterococcus faecalis]
gene_100298	-	gene_100298	[Enterococcus faecalis]	gene_100298	[Enterococcus faecalis]
gene_100299	-	gene_100299	[Enterococcus faecalis]	gene_100299	[Enterococcus faecalis]
gene_1003	[Bacteroides finegoldii]	gene_1003	[Bacteroides finegoldii]	gene_1003	[Bacteroides finegoldii]
gene_10030	-	gene_10030	[-]	gene_10030	-
gene_100300	-	gene_100300	[Enterococcus faecalis]	gene_100300	[Enterococcus faecalis]
gene_100301	[Enterococcus faecalis]	gene_100301	[Enterococcus faecalis]	gene_100301	[Enterococcus faecalis]
gene_100302	[Enterococcus faecalis]	gene_100302	[Enterococcus faecalis]	gene_100302	[Enterococcus faecalis]
gene_100303	[Enterococcus faecalis]	gene_100303	[Enterococcus faecalis]	gene_100303	[Enterococcus faecalis]
gene_100304	-	gene_100304	[Enterococcus faecalis]	gene_100304	[Enterococcus faecalis]
gene_100305	-	gene_100305	[Enterococcus faecalis]	gene_100305	[Enterococcus faecalis]
gene_100306	[Enterococcus faecalis]	gene_100306	[Enterococcus faecalis]	gene_100306	[Enterococcus faecalis]
gene_100307	-	gene_100307	[Enterococcus faecalis]	gene_100307	[Enterococcus faecalis]
gene_100308	-	gene_100308	[Enterococcus faecalis]	gene_100308	[Enterococcus faecalis]
gene_100309	-	gene_100309	[Enterococcus faecalis]	gene_100309	[Enterococcus faecalis]
gene_10031	-	gene_10031	[-]	gene_10031	-
gene_100310	[Terrabacteria group]	gene_100310	[Enterococcus faecalis]	gene_100310	[Enterococcus faecalis]
gene_100311	-	gene_100311	[Enterococcus faecalis]	gene_100311	[Enterococcus faecalis]
gene_100312	[Enterococcus faecalis]	gene_100312	[Enterococcus faecalis]	gene_100312	[Enterococcus faecalis]
gene_100313	-	gene_100313	[Enterococcus faecalis]	gene_100313	[Enterococcus faecalis]
gene_100314	[Enterococcus faecalis]	gene_100314	[Enterococcus faecalis]	gene_100314	[Enterococcus faecalis]
gene_100315	-	gene_100315	[Enterococcus faecalis]	gene_100315	[Enterococcus faecalis]
gene_100316	-	gene_100316	[Enterococcus faecalis]	gene_100316	[Enterococcus faecalis]
gene_100317	-	gene_100317	[Enterococcus faecalis]	gene_100317	[Enterococcus faecalis]
gene_100318	-	gene_100318	[Enterococcus faecalis]	gene_100318	[Enterococcus faecalis]
gene_100319	-	gene_100319	[Enterococcus faecalis]	gene_100319	[Enterococcus faecalis]
gene_10032	[Faecalibacterium prausnitzii]	gene_10032	[Faecalibacterium prausnitzii]	gene_10032	[Faecalibacterium duncaniae]
gene_100320	-	gene_100320	[Enterococcus faecalis]	gene_100320	[Enterococcus faecalis]
gene_100321	[Enterococcus faecalis]	gene_100321	[Enterococcus faecalis]	gene_100321	[Enterococcus faecalis]
gene_100322	[Enterococcus faecalis]	gene_100322	[Enterococcus faecalis]	gene_100322	[Enterococcus faecalis]
gene_100323	[Enterococcus faecalis]	gene_100323	[Enterococcus faecalis]	gene_100323	[Enterococcus faecalis]
gene_100324	-	gene_100324	[Enterococcus faecalis]	gene_100324	[Enterococcus faecalis]
gene_100325	-	gene_100325	[Enterococcus faecalis]	gene_100325	[Enterococcus faecalis]
gene_100326	[Enterococcus faecalis]	gene_100326	[Enterococcus faecalis]	gene_100326	[Enterococcus faecalis]
gene_100327	-	gene_100327	[Enterococcus faecalis]	gene_100327	[Enterococcus faecalis]
gene_100328	-	gene_100328	[Enterococcus faecalis]	gene_100328	[Enterococcus faecalis]
gene_100329	-	gene_100329	[Enterococcus faecalis]	gene_100329	[Enterococcus faecalis]
gene_10033	[Faecalibacterium prausnitzii]	gene_10033	[Faecalibacterium prausnitzii]	gene_10033	[Faecalibacterium duncaniae]
gene_100330	-	gene_100330	[Enterococcus faecalis]	gene_100330	[Enterococcus faecalis]
gene_100331	-	gene_100331	[Enterococcus faecalis]	gene_100331	[Enterococcus faecalis]
gene_100332	[Enterococcus faecalis]	gene_100332	[Enterococcus faecalis]	gene_100332	[Enterococcus faecalis]
gene_100333	[Enterococcus faecalis]	gene_100333	[Enterococcus faecalis]	gene_100333	[Enterococcus faecalis]
gene_100334	[Enterococcus faecalis]	gene_100334	[Enterococcus faecalis]	gene_100334	[Enterococcus faecalis]
gene_100335	-	gene_100335	[Enterococcus faecalis]	gene_100335	[Enterococcus faecalis]
gene_100336	-	gene_100336	[Enterococcus faecalis]	gene_100336	[Enterococcus faecalis]
gene_100337	-	gene_100337	[Enterococcus faecalis]	gene_100337	[Enterococcus faecalis]
gene_100338	-	gene_100338	[Enterococcus faecalis]	gene_100338	[Enterococcus faecalis]
gene_100339	[Enterococcus faecalis]	gene_100339	[Enterococcus faecalis]	gene_100339	[Enterococcus faecalis]
gene_10034	-	gene_10034	[-]	gene_10034	-
gene_100340	-	gene_100340	[Enterococcus faecalis]	gene_100340	[Enterococcus faecalis]
gene_100341	[Enterococcus faecalis]	gene_100341	[Enterococcus faecalis]	gene_100341	[Enterococcus faecalis]
gene_100342	[Enterococcus faecalis]	gene_100342	[Enterococcus faecalis]	gene_100342	[Enterococcus faecalis]
gene_100343	[Enterococcus faecalis]	gene_100343	[Enterococcus faecalis]	gene_100343	[Enterococcus faecalis]
gene_100344	-	gene_100344	[Enterococcus faecalis]	gene_100344	[Enterococcus faecalis]
gene_100345	[Enterococcus faecalis]	gene_100345	[Enterococcus faecalis]	gene_100345	[Enterococcus faecalis]
gene_100346	[Enterococcus faecalis]	gene_100346	[Enterococcus faecalis]	gene_100346	[Enterococcus faecalis]
gene_100347	[Enterococcus faecalis]	gene_100347	[Enterococcus faecalis]	gene_100347	[Enterococcus faecalis]
gene_100348	[Enterococcus faecalis]	gene_100348	[Enterococcus faecalis]	gene_100348	[Enterococcus faecalis]
gene_100349	-	gene_100349	[Enterococcus faecalis]	gene_100349	[Enterococcus faecalis]
gene_10035	[Clostridium sp. CAG:169]	gene_10035	[Clostridium sp. CAG:169]	gene_10035	-
gene_100350	-	gene_100350	[Enterococcus faecalis]	gene_100350	[Enterococcus faecalis]
gene_100351	-	gene_100351	[Enterococcus faecalis]	gene_100351	[Enterococcus faecalis]
gene_100352	-	gene_100352	[Enterococcus faecalis]	gene_100352	[Enterococcus faecalis]
gene_100353	-	gene_100353	[Enterococcus faecalis]	gene_100353	[Enterococcus faecalis]
gene_100354	-	gene_100354	[Enterococcus faecalis]	gene_100354	[Enterococcus faecalis]
gene_100355	-	gene_100355	[Enterococcus faecalis]	gene_100355	[Enterococcus faecalis]
gene_100356	[Enterococcus faecalis]	gene_100356	[Enterococcus faecalis]	gene_100356	[Enterococcus faecalis]
gene_100357	[Enterococcus faecalis]	gene_100357	[Enterococcus faecalis]	gene_100357	[Enterococcus faecalis]
gene_100358	-	gene_100358	[Enterococcus faecalis]	gene_100358	[Enterococcus faecalis]
gene_100359	-	gene_100359	[Enterococcus faecalis]	gene_100359	[Enterococcus faecalis]
gene_10036	-	gene_10036	[Clostridium sp. CAG:169]	gene_10036	-
gene_100360	-	gene_100360	[Enterococcus faecalis]	gene_100360	[Enterococcus faecalis]
gene_100361	-	gene_100361	[Enterococcus faecalis]	gene_100361	[Enterococcus faecalis]
gene_100362	[Enterococcus faecalis]	gene_100362	[Enterococcus faecalis]	gene_100362	[Enterococcus faecalis]
gene_100363	-	gene_100363	[Enterococcus faecalis]	gene_100363	[Enterococcus faecalis]
gene_100364	-	gene_100364	[Enterococcus faecalis]	gene_100364	[Enterococcus faecalis]
gene_100365	[Enterococcus faecalis]	gene_100365	[Enterococcus faecalis]	gene_100365	[Enterococcus faecalis]
gene_100366	[Enterococcus faecalis]	gene_100366	[Enterococcus faecalis]	gene_100366	[Enterococcus faecalis]
gene_100367	-	gene_100367	[Enterococcus faecalis]	gene_100367	[Enterococcus faecalis]
gene_100368	[Enterococcus faecalis]	gene_100368	[Enterococcus faecalis]	gene_100368	[Enterococcus faecalis]
gene_100369	[Enterococcus faecalis]	gene_100369	[Enterococcus faecalis]	gene_100369	[Enterococcus faecalis]
gene_10037	-	gene_10037	[Clostridium sp. CAG:169]	gene_10037	-
gene_100370	[Enterococcus faecalis]	gene_100370	[Enterococcus faecalis]	gene_100370	[Enterococcus faecalis]
gene_100371	[Enterococcus faecalis]	gene_100371	[Enterococcus faecalis]	gene_100371	[Enterococcus faecalis]
gene_100372	-	gene_100372	[Enterococcus faecalis]	gene_100372	[Enterococcus faecalis]
gene_100373	-	gene_100373	[Enterococcus faecalis]	gene_100373	[Enterococcus faecalis]
gene_100374	[Enterococcus faecalis]	gene_100374	[Enterococcus faecalis]	gene_100374	[Enterococcus faecalis]
gene_100375	-	gene_100375	[Enterococcus faecalis]	gene_100375	[Enterococcus faecalis]
gene_100376	[Enterococcus faecalis]	gene_100376	[Enterococcus faecalis]	gene_100376	[Enterococcus faecalis]
gene_100377	[Enterococcus faecalis]	gene_100377	[Enterococcus faecalis]	gene_100377	[Enterococcus faecalis]
gene_100378	-	gene_100378	[Enterococcus faecalis]	gene_100378	[Enterococcus faecalis]
gene_100379	-	gene_100379	[Enterococcus faecalis]	gene_100379	[Enterococcus faecalis]
gene_10038	-	gene_10038	[-]	gene_10038	[Parabacteroides distasonis]
gene_100380	[Terrabacteria group]	gene_100380	[Enterococcus faecalis]	gene_100380	[Enterococcus faecalis]
gene_100381	-	gene_100381	[Enterococcus faecalis]	gene_100381	[Enterococcus faecalis]
gene_100382	-	gene_100382	[Enterococcus faecalis]	gene_100382	[Enterococcus faecalis]
gene_100383	[Enterococcus faecalis]	gene_100383	[Enterococcus faecalis]	gene_100383	[Enterococcus faecalis]
gene_100384	-	gene_100384	[Enterococcus faecalis]	gene_100384	[Enterococcus faecalis]
gene_100385	-	gene_100385	[Enterococcus faecalis]	gene_100385	[Enterococcus faecalis]
gene_100386	-	gene_100386	[Enterococcus faecalis]	gene_100386	[Enterococcus faecalis]
gene_100387	-	gene_100387	[Enterococcus faecalis]	gene_100387	[Enterococcus faecalis]
gene_100388	-	gene_100388	[Enterococcus faecalis]	gene_100388	[Enterococcus faecalis]
gene_100389	-	gene_100389	[Enterococcus faecalis]	gene_100389	[Enterococcus faecalis]
gene_10039	-	gene_10039	[-]	gene_10039	[Ruminococcus callidus]
gene_100390	-	gene_100390	[Enterococcus faecalis]	gene_100390	[Enterococcus faecalis]
gene_100391	-	gene_100391	[Enterococcus faecalis]	gene_100391	[Enterococcus faecalis]
gene_100392	[Enterococcus faecalis]	gene_100392	[Enterococcus faecalis]	gene_100392	[Enterococcus faecalis]
gene_100393	[Enterococcus faecalis]	gene_100393	[Enterococcus faecalis]	gene_100393	[Enterococcus faecalis]
gene_100394	-	gene_100394	[Enterococcus faecalis]	gene_100394	[Enterococcus faecalis]
gene_100395	[Enterococcus faecalis]	gene_100395	[Enterococcus faecalis]	gene_100395	[Enterococcus faecalis]
gene_100396	-	gene_100396	[Enterococcus faecalis]	gene_100396	[Enterococcus faecalis]
gene_100397	[Enterococcus faecalis]	gene_100397	[Enterococcus faecalis]	gene_100397	[Enterococcus faecalis]
gene_100398	-	gene_100398	[Enterococcus faecalis]	gene_100398	[Enterococcus faecalis]
gene_100399	[Enterococcus faecalis]	gene_100399	[Enterococcus faecalis]	gene_100399	[Enterococcus faecalis]
gene_1004	-	gene_1004	[-]	gene_1004	[Coprococcus eutactus]
gene_10040	-	gene_10040	[-]	gene_10040	[Ruminococcus callidus]
gene_100400	-	gene_100400	[Enterococcus faecalis]	gene_100400	[Enterococcus faecium]
gene_100401	-	gene_100401	[Ruminococcaceae bacterium]	gene_100401	-
gene_100402	[Ruminococcaceae bacterium]	gene_100402	[Ruminococcaceae bacterium]	gene_100402	-
gene_100403	[Firmicutes bacterium]	gene_100403	[Ruminococcaceae bacterium]	gene_100403	-
gene_100404	[Firmicutes bacterium]	gene_100404	[Firmicutes bacterium]	gene_100404	-
gene_100405	[Firmicutes bacterium]	gene_100405	[Firmicutes bacterium]	gene_100405	-
gene_100406	[Firmicutes bacterium]	gene_100406	[Firmicutes bacterium]	gene_100406	-
gene_100407	[Clostridium sp. CAG:75]	gene_100407	[Clostridium sp. CAG:75]	gene_100407	-
gene_100408	-	gene_100408	[-]	gene_100408	-
gene_100409	[Sutterella wadsworthensis]	gene_100409	[Sutterella wadsworthensis]	gene_100409	-
gene_10041	-	gene_10041	[-]	gene_10041	[Ruminococcus callidus]
gene_100410	[Sutterella wadsworthensis]	gene_100410	[Sutterella wadsworthensis]	gene_100410	-
gene_100411	-	gene_100411	[Sutterella wadsworthensis]	gene_100411	-
gene_100412	[Sutterella wadsworthensis]	gene_100412	[Sutterella wadsworthensis]	gene_100412	-
gene_100413	[Sutterella wadsworthensis]	gene_100413	[Sutterella wadsworthensis]	gene_100413	-
gene_100414	[Sutterella wadsworthensis]	gene_100414	[Sutterella wadsworthensis]	gene_100414	-
gene_100415	[Sutterella wadsworthensis]	gene_100415	[Sutterella wadsworthensis]	gene_100415	-
gene_100416	[Sutterella wadsworthensis]	gene_100416	[Sutterella wadsworthensis]	gene_100416	-
gene_100417	[Sutterella wadsworthensis]	gene_100417	[Sutterella wadsworthensis]	gene_100417	-
gene_100418	[Sutterella wadsworthensis]	gene_100418	[Sutterella wadsworthensis]	gene_100418	-
gene_100419	[uncultured Clostridium]	gene_100419	[Firmicutes bacterium]	gene_100419	-
gene_10042	-	gene_10042	[-]	gene_10042	[Ruminococcus callidus]
gene_100420	[Firmicutes bacterium]	gene_100420	[Firmicutes bacterium]	gene_100420	-
gene_100421	[Firmicutes bacterium]	gene_100421	[Firmicutes bacterium]	gene_100421	-
gene_100422	-	gene_100422	[Firmicutes bacterium]	gene_100422	-
gene_100423	-	gene_100423	[Firmicutes bacterium]	gene_100423	-
gene_100424	-	gene_100424	[Firmicutes bacterium]	gene_100424	-
gene_100425	-	gene_100425	[Firmicutes bacterium]	gene_100425	-
gene_100426	[uncultured Clostridium]	gene_100426	[Firmicutes bacterium]	gene_100426	-
gene_100427	-	gene_100427	[Firmicutes bacterium]	gene_100427	-
gene_100428	[Firmicutes bacterium]	gene_100428	[Firmicutes bacterium]	gene_100428	-
gene_100429	-	gene_100429	[-]	gene_100429	[Ruminococcus bicirculans]
gene_10043	-	gene_10043	[-]	gene_10043	[Ruminococcus callidus]
gene_100430	-	gene_100430	[-]	gene_100430	[Ruminococcus bicirculans]
gene_100431	-	gene_100431	[-]	gene_100431	[Ruminococcus bicirculans]
gene_100432	[Ruminococcus sp. AM43-6]	gene_100432	[-]	gene_100432	[Ruminococcus bicirculans]
gene_100433	-	gene_100433	[-]	gene_100433	[Ruminococcus bicirculans]
gene_100434	-	gene_100434	[-]	gene_100434	[uncultured Faecalibacterium]
gene_100435	[Faecalibacterium prausnitzii]	gene_100435	[Faecalibacterium prausnitzii]	gene_100435	-
gene_100436	-	gene_100436	[Faecalibacterium prausnitzii]	gene_100436	-
gene_100437	-	gene_100437	[-]	gene_100437	[Butyricimonas paravirosa]
gene_100438	-	gene_100438	[-]	gene_100438	[Parabacteroides distasonis]
gene_100439	-	gene_100439	[-]	gene_100439	[Parabacteroides distasonis]
gene_10044	[Ruminococcus callidus]	gene_10044	[-]	gene_10044	[Ruminococcus callidus]
gene_100440	[Firmicutes bacterium]	gene_100440	[Firmicutes bacterium]	gene_100440	-
gene_100441	[Firmicutes bacterium]	gene_100441	[Firmicutes bacterium]	gene_100441	-
gene_100442	-	gene_100442	[Fusicatenibacter saccharivorans]	gene_100442	[Blautia luti]
gene_100443	[Fusicatenibacter saccharivorans]	gene_100443	[Fusicatenibacter saccharivorans]	gene_100443	[Blautia faecis]
gene_100444	[Gemmiger formicilis]	gene_100444	[Gemmiger formicilis]	gene_100444	[Subdoligranulum variabile]
gene_100445	[[Ruminococcus] lactaris]	gene_100445	[[Ruminococcus] lactaris]	gene_100445	[[Ruminococcus] lactaris]
gene_100446	[Oscillibacter sp. CAG:241 62 21]	gene_100446	[Oscillibacter sp. CAG:241 62 21]	gene_100446	-
gene_100447	-	gene_100447	[Oscillibacter sp. CAG:241 62 21]	gene_100447	-
gene_100448	-	gene_100448	[Oscillibacter sp. CAG:241 62 21]	gene_100448	-
gene_100449	-	gene_100449	[Oscillibacter sp. CAG:241 62 21]	gene_100449	-
gene_10045	-	gene_10045	[-]	gene_10045	[Ruminococcus callidus]
gene_100450	-	gene_100450	[Oscillibacter sp. CAG:241 62 21]	gene_100450	-
gene_100451	-	gene_100451	[-]	gene_100451	[Bifidobacterium pseudocatenulatum]
gene_100452	-	gene_100452	[-]	gene_100452	-
gene_100453	[Blautia faecicola]	gene_100453	[Blautia faecicola]	gene_100453	-
gene_100454	[Faecalibacterium prausnitzii]	gene_100454	[Faecalibacterium prausnitzii]	gene_100454	-
gene_100455	[Faecalibacterium sp. AF10-46]	gene_100455	[Faecalibacterium sp. AF10-46]	gene_100455	-
gene_100456	-	gene_100456	[-]	gene_100456	[Pseudomonas aeruginosa]
gene_100457	-	gene_100457	[-]	gene_100457	[Pseudomonas aeruginosa]
gene_100458	-	gene_100458	[-]	gene_100458	[Pseudomonas aeruginosa]
gene_100459	-	gene_100459	[-]	gene_100459	[Pseudomonas aeruginosa]
gene_10046	[Ruminococcus callidus]	gene_10046	[-]	gene_10046	[Ruminococcus callidus]
gene_100460	-	gene_100460	[-]	gene_100460	[Pseudomonas aeruginosa]
gene_100461	-	gene_100461	[-]	gene_100461	[Pseudomonas aeruginosa]
gene_100462	-	gene_100462	[-]	gene_100462	[Pseudomonas aeruginosa]
gene_100463	-	gene_100463	[-]	gene_100463	[Pseudomonas aeruginosa]
gene_100464	-	gene_100464	[-]	gene_100464	[Pseudomonas aeruginosa]
gene_100465	-	gene_100465	[-]	gene_100465	[Pseudomonas aeruginosa]
gene_100466	-	gene_100466	[-]	gene_100466	[Pseudomonas aeruginosa]
gene_100467	-	gene_100467	[-]	gene_100467	[Pseudomonas aeruginosa]
gene_100468	-	gene_100468	[-]	gene_100468	[Pseudomonas aeruginosa]
gene_100469	-	gene_100469	[-]	gene_100469	[Pseudomonas aeruginosa]
gene_10047	-	gene_10047	[-]	gene_10047	[Ruminococcus callidus]
gene_100470	[Pseudomonas aeruginosa]	gene_100470	[-]	gene_100470	[Pseudomonas aeruginosa]
gene_100471	-	gene_100471	[-]	gene_100471	[Pseudomonas aeruginosa]
gene_100472	-	gene_100472	[-]	gene_100472	[Pseudomonas aeruginosa]
gene_100473	-	gene_100473	[-]	gene_100473	[Pseudomonas aeruginosa]
gene_100474	-	gene_100474	[-]	gene_100474	[Pseudomonas aeruginosa]
gene_100475	-	gene_100475	[-]	gene_100475	[Pseudomonas aeruginosa]
gene_100476	-	gene_100476	[-]	gene_100476	[Pseudomonas aeruginosa]
gene_100477	-	gene_100477	[-]	gene_100477	[Pseudomonas aeruginosa]
gene_100478	-	gene_100478	[-]	gene_100478	[Pseudomonas aeruginosa]
gene_100479	-	gene_100479	[-]	gene_100479	[Pseudomonas aeruginosa]
gene_10048	-	gene_10048	[-]	gene_10048	[Ruminococcus callidus]
gene_100480	-	gene_100480	[-]	gene_100480	[Pseudomonas aeruginosa]
gene_100481	-	gene_100481	[-]	gene_100481	[Pseudomonas aeruginosa]
gene_100482	-	gene_100482	[-]	gene_100482	[Pseudomonas aeruginosa]
gene_100483	-	gene_100483	[-]	gene_100483	[Pseudomonas aeruginosa]
gene_100484	-	gene_100484	[-]	gene_100484	[Pseudomonas aeruginosa]
gene_100485	-	gene_100485	[-]	gene_100485	[Pseudomonas aeruginosa]
gene_100486	-	gene_100486	[-]	gene_100486	[Pseudomonas aeruginosa]
gene_100487	-	gene_100487	[-]	gene_100487	[Pseudomonas aeruginosa]
gene_100488	-	gene_100488	[-]	gene_100488	[Pseudomonas aeruginosa]
gene_100489	-	gene_100489	[-]	gene_100489	[Pseudomonas aeruginosa]
gene_10049	-	gene_10049	[-]	gene_10049	[Ruminococcus callidus]
gene_100490	-	gene_100490	[-]	gene_100490	[Pseudomonas aeruginosa]
gene_100491	-	gene_100491	[-]	gene_100491	[Pseudomonas aeruginosa]
gene_100492	-	gene_100492	[-]	gene_100492	[Pseudomonas aeruginosa]
gene_100493	-	gene_100493	[-]	gene_100493	[Pseudomonas aeruginosa]
gene_100494	-	gene_100494	[-]	gene_100494	[Pseudomonas aeruginosa]
gene_100495	-	gene_100495	[-]	gene_100495	[Pseudomonas aeruginosa]
gene_100496	-	gene_100496	[-]	gene_100496	[Pseudomonas aeruginosa]
gene_100497	-	gene_100497	[-]	gene_100497	[Pseudomonas aeruginosa]
gene_100498	-	gene_100498	[-]	gene_100498	[Pseudomonas aeruginosa]
gene_100499	[Pseudomonas aeruginosa]	gene_100499	[-]	gene_100499	[Pseudomonas aeruginosa]
gene_1005	-	gene_1005	[-]	gene_1005	-
gene_10050	-	gene_10050	[-]	gene_10050	[Ruminococcus callidus]
gene_100500	-	gene_100500	[-]	gene_100500	[Pseudomonas aeruginosa]
gene_100501	-	gene_100501	[-]	gene_100501	[Pseudomonas aeruginosa]
gene_100502	-	gene_100502	[-]	gene_100502	[Pseudomonas aeruginosa]
gene_100503	-	gene_100503	[-]	gene_100503	[Pseudomonas aeruginosa]
gene_100504	-	gene_100504	[-]	gene_100504	[Pseudomonas aeruginosa]
gene_100505	-	gene_100505	[-]	gene_100505	[Pseudomonas aeruginosa]
gene_100506	-	gene_100506	[-]	gene_100506	[Pseudomonas aeruginosa]
gene_100507	[Pseudomonas aeruginosa]	gene_100507	[-]	gene_100507	[Pseudomonas aeruginosa]
gene_100508	-	gene_100508	[-]	gene_100508	[Pseudomonas aeruginosa]
gene_100509	-	gene_100509	[-]	gene_100509	[Pseudomonas aeruginosa]
gene_10051	-	gene_10051	[-]	gene_10051	[Ruminococcus callidus]
gene_100510	-	gene_100510	[-]	gene_100510	[Pseudomonas aeruginosa]
gene_100511	-	gene_100511	[-]	gene_100511	[Pseudomonas aeruginosa]
gene_100512	-	gene_100512	[-]	gene_100512	[Pseudomonas aeruginosa]
gene_100513	-	gene_100513	[-]	gene_100513	[Pseudomonas aeruginosa]
gene_100514	-	gene_100514	[-]	gene_100514	[Pseudomonas aeruginosa]
gene_100515	[Pseudomonas aeruginosa]	gene_100515	[-]	gene_100515	[Pseudomonas aeruginosa]
gene_100516	-	gene_100516	[-]	gene_100516	[Pseudomonas aeruginosa]
gene_100517	-	gene_100517	[-]	gene_100517	[Pseudomonas aeruginosa]
gene_100518	-	gene_100518	[-]	gene_100518	[Pseudomonas aeruginosa]
gene_100519	-	gene_100519	[-]	gene_100519	[Pseudomonas aeruginosa]
gene_10052	[Ruminococcus callidus]	gene_10052	[-]	gene_10052	[Ruminococcus callidus]
gene_100520	-	gene_100520	[-]	gene_100520	[Pseudomonas aeruginosa]
gene_100521	-	gene_100521	[-]	gene_100521	[Pseudomonas aeruginosa]
gene_100522	-	gene_100522	[-]	gene_100522	[Pseudomonas aeruginosa]
gene_100523	-	gene_100523	[-]	gene_100523	[Pseudomonas aeruginosa]
gene_100524	-	gene_100524	[-]	gene_100524	[Pseudomonas aeruginosa]
gene_100525	-	gene_100525	[-]	gene_100525	[Pseudomonas aeruginosa]
gene_100526	-	gene_100526	[-]	gene_100526	[Pseudomonas aeruginosa]
gene_100527	-	gene_100527	[-]	gene_100527	[Pseudomonas aeruginosa]
gene_100528	-	gene_100528	[-]	gene_100528	[Pseudomonas aeruginosa]
gene_100529	-	gene_100529	[-]	gene_100529	[Pseudomonas aeruginosa]
gene_10053	-	gene_10053	[-]	gene_10053	[Ruminococcus callidus]
gene_100530	-	gene_100530	[-]	gene_100530	[Pseudomonas aeruginosa]
gene_100531	-	gene_100531	[-]	gene_100531	[Pseudomonas aeruginosa]
gene_100532	-	gene_100532	[-]	gene_100532	[Pseudomonas aeruginosa]
gene_100533	-	gene_100533	[-]	gene_100533	[Pseudomonas aeruginosa]
gene_100534	[Pseudomonas aeruginosa]	gene_100534	[-]	gene_100534	[Pseudomonas aeruginosa]
gene_100535	-	gene_100535	[-]	gene_100535	[Pseudomonas aeruginosa]
gene_100536	-	gene_100536	[-]	gene_100536	[Pseudomonas aeruginosa]
gene_100537	[Pseudomonas aeruginosa]	gene_100537	[-]	gene_100537	[Pseudomonas aeruginosa]
gene_100538	-	gene_100538	[-]	gene_100538	[Pseudomonas aeruginosa]
gene_100539	-	gene_100539	[-]	gene_100539	[Pseudomonas aeruginosa]
gene_10054	-	gene_10054	[-]	gene_10054	[Ruminococcus callidus]
gene_100540	-	gene_100540	[-]	gene_100540	[Pseudomonas aeruginosa]
gene_100541	-	gene_100541	[-]	gene_100541	[Pseudomonas aeruginosa]
gene_100542	-	gene_100542	[-]	gene_100542	[Pseudomonas aeruginosa]
gene_100543	-	gene_100543	[-]	gene_100543	[Pseudomonas aeruginosa]
gene_100544	-	gene_100544	[-]	gene_100544	[Pseudomonas aeruginosa]
gene_100545	-	gene_100545	[-]	gene_100545	[Pseudomonas aeruginosa]
gene_100546	-	gene_100546	[-]	gene_100546	[Pseudomonas aeruginosa]
gene_100547	-	gene_100547	[-]	gene_100547	[Pseudomonas aeruginosa]
gene_100548	-	gene_100548	[-]	gene_100548	[Pseudomonas aeruginosa]
gene_100549	-	gene_100549	[-]	gene_100549	[Pseudomonas aeruginosa]
gene_10055	-	gene_10055	[-]	gene_10055	[Ruminococcus callidus]
gene_100550	[Pseudomonas aeruginosa]	gene_100550	[-]	gene_100550	[Pseudomonas aeruginosa]
gene_100551	-	gene_100551	[-]	gene_100551	[Pseudomonas aeruginosa]
gene_100552	-	gene_100552	[-]	gene_100552	[Pseudomonas aeruginosa]
gene_100553	-	gene_100553	[-]	gene_100553	[Pseudomonas aeruginosa]
gene_100554	-	gene_100554	[-]	gene_100554	[Pseudomonas aeruginosa]
gene_100555	-	gene_100555	[-]	gene_100555	[Pseudomonas aeruginosa]
gene_100556	-	gene_100556	[-]	gene_100556	[Pseudomonas aeruginosa]
gene_100557	-	gene_100557	[-]	gene_100557	[Pseudomonas aeruginosa]
gene_100558	-	gene_100558	[-]	gene_100558	[Pseudomonas aeruginosa]
gene_100559	-	gene_100559	[-]	gene_100559	[Pseudomonas aeruginosa]
gene_10056	-	gene_10056	[-]	gene_10056	[Ruminococcus callidus]
gene_100560	-	gene_100560	[-]	gene_100560	[Pseudomonas aeruginosa]
gene_100561	-	gene_100561	[-]	gene_100561	[Pseudomonas aeruginosa]
gene_100562	-	gene_100562	[-]	gene_100562	[Pseudomonas aeruginosa]
gene_100563	-	gene_100563	[-]	gene_100563	[Pseudomonas aeruginosa]
gene_100564	-	gene_100564	[-]	gene_100564	[Pseudomonas aeruginosa]
gene_100565	-	gene_100565	[-]	gene_100565	[Pseudomonas aeruginosa]
gene_100566	-	gene_100566	[-]	gene_100566	[Pseudomonas aeruginosa]
gene_100567	-	gene_100567	[-]	gene_100567	[Pseudomonas aeruginosa]
gene_100568	-	gene_100568	[-]	gene_100568	[Pseudomonas aeruginosa]
gene_100569	-	gene_100569	[-]	gene_100569	[Pseudomonas aeruginosa]
gene_10057	-	gene_10057	[-]	gene_10057	[Ruminococcus callidus]
gene_100570	-	gene_100570	[-]	gene_100570	[Pseudomonas aeruginosa]
gene_100571	[Pseudomonas aeruginosa]	gene_100571	[-]	gene_100571	[Pseudomonas aeruginosa]
gene_100572	-	gene_100572	[-]	gene_100572	[Pseudomonas aeruginosa]
gene_100573	-	gene_100573	[-]	gene_100573	[Pseudomonas aeruginosa]
gene_100574	-	gene_100574	[-]	gene_100574	[Pseudomonas aeruginosa]
gene_100575	[Pseudomonas aeruginosa]	gene_100575	[-]	gene_100575	[Pseudomonas aeruginosa]
gene_100576	-	gene_100576	[-]	gene_100576	[Pseudomonas aeruginosa]
gene_100577	[Pseudomonas aeruginosa]	gene_100577	[-]	gene_100577	[Pseudomonas aeruginosa]
gene_100578	-	gene_100578	[-]	gene_100578	[Pseudomonas aeruginosa]
gene_100579	-	gene_100579	[-]	gene_100579	[Pseudomonas aeruginosa]
gene_10058	-	gene_10058	[-]	gene_10058	[Ruminococcus callidus]
gene_100580	[Pseudomonas aeruginosa]	gene_100580	[-]	gene_100580	[Pseudomonas aeruginosa]
gene_100581	-	gene_100581	[-]	gene_100581	[Pseudomonas aeruginosa]
gene_100582	-	gene_100582	[-]	gene_100582	[Pseudomonas aeruginosa]
gene_100583	-	gene_100583	[-]	gene_100583	[Pseudomonas aeruginosa]
gene_100584	-	gene_100584	[-]	gene_100584	[Pseudomonas aeruginosa]
gene_100585	-	gene_100585	[-]	gene_100585	[Pseudomonas aeruginosa]
gene_100586	-	gene_100586	[-]	gene_100586	[Pseudomonas aeruginosa]
gene_100587	-	gene_100587	[-]	gene_100587	[Pseudomonas aeruginosa]
gene_100588	-	gene_100588	[-]	gene_100588	[Pseudomonas aeruginosa]
gene_100589	-	gene_100589	[-]	gene_100589	[Pseudomonas aeruginosa]
gene_10059	-	gene_10059	[Bacteroides finegoldii]	gene_10059	[Bacteroides finegoldii]
gene_100590	-	gene_100590	[-]	gene_100590	[Pseudomonas aeruginosa]
gene_100591	-	gene_100591	[-]	gene_100591	[Pseudomonas aeruginosa]
gene_100592	-	gene_100592	[-]	gene_100592	[Pseudomonas aeruginosa]
gene_100593	-	gene_100593	[-]	gene_100593	[Pseudomonas aeruginosa]
gene_100594	-	gene_100594	[-]	gene_100594	[Pseudomonas aeruginosa]
gene_100595	-	gene_100595	[-]	gene_100595	[Pseudomonas aeruginosa]
gene_100596	-	gene_100596	[-]	gene_100596	[Pseudomonas aeruginosa]
gene_100597	-	gene_100597	[-]	gene_100597	[Pseudomonas aeruginosa]
gene_100598	-	gene_100598	[-]	gene_100598	[Pseudomonas aeruginosa]
gene_100599	-	gene_100599	[-]	gene_100599	[Pseudomonas aeruginosa]
gene_1006	-	gene_1006	[-]	gene_1006	-
gene_10060	[Bacteroides finegoldii]	gene_10060	[Bacteroides finegoldii]	gene_10060	[Bacteroides xylanisolvens]
gene_100600	-	gene_100600	[-]	gene_100600	[Pseudomonas aeruginosa]
gene_100601	-	gene_100601	[-]	gene_100601	[Pseudomonas aeruginosa]
gene_100602	-	gene_100602	[-]	gene_100602	[Pseudomonas aeruginosa]
gene_100603	-	gene_100603	[-]	gene_100603	[Pseudomonas aeruginosa]
gene_100604	-	gene_100604	[-]	gene_100604	[Pseudomonas aeruginosa]
gene_100605	-	gene_100605	[-]	gene_100605	[Pseudomonas aeruginosa]
gene_100606	-	gene_100606	[-]	gene_100606	[Pseudomonas aeruginosa]
gene_100607	-	gene_100607	[-]	gene_100607	[Pseudomonas aeruginosa]
gene_100608	-	gene_100608	[-]	gene_100608	[Pseudomonas aeruginosa]
gene_100609	-	gene_100609	[-]	gene_100609	[Pseudomonas aeruginosa]
gene_10061	-	gene_10061	[-]	gene_10061	[uncultured Faecalibacterium]
gene_100610	-	gene_100610	[-]	gene_100610	[Pseudomonas aeruginosa]
gene_100611	-	gene_100611	[-]	gene_100611	[Pseudomonas aeruginosa]
gene_100612	-	gene_100612	[-]	gene_100612	[Pseudomonas aeruginosa]
gene_100613	[Pseudomonas aeruginosa]	gene_100613	[-]	gene_100613	[Pseudomonas aeruginosa]
gene_100614	-	gene_100614	[-]	gene_100614	[Pseudomonas aeruginosa]
gene_100615	-	gene_100615	[-]	gene_100615	[Pseudomonas aeruginosa]
gene_100616	-	gene_100616	[-]	gene_100616	[Pseudomonas aeruginosa]
gene_100617	-	gene_100617	[-]	gene_100617	[Pseudomonas aeruginosa]
gene_100618	-	gene_100618	[-]	gene_100618	[Pseudomonas aeruginosa]
gene_100619	-	gene_100619	[-]	gene_100619	[Pseudomonas aeruginosa]
gene_10062	-	gene_10062	[-]	gene_10062	-
gene_100620	-	gene_100620	[-]	gene_100620	[Pseudomonas aeruginosa]
gene_100621	-	gene_100621	[-]	gene_100621	[Pseudomonas aeruginosa]
gene_100622	-	gene_100622	[-]	gene_100622	[Pseudomonas aeruginosa]
gene_100623	-	gene_100623	[-]	gene_100623	[Pseudomonas aeruginosa]
gene_100624	-	gene_100624	[-]	gene_100624	[Pseudomonas aeruginosa]
gene_100625	-	gene_100625	[-]	gene_100625	[Pseudomonas aeruginosa]
gene_100626	-	gene_100626	[-]	gene_100626	[Pseudomonas aeruginosa]
gene_100627	-	gene_100627	[-]	gene_100627	[Pseudomonas aeruginosa]
gene_100628	-	gene_100628	[-]	gene_100628	[Pseudomonas aeruginosa]
gene_100629	[Pseudomonas aeruginosa]	gene_100629	[-]	gene_100629	[Pseudomonas aeruginosa]
gene_10063	-	gene_10063	[-]	gene_10063	-
gene_100630	-	gene_100630	[-]	gene_100630	[Pseudomonas aeruginosa]
gene_100631	-	gene_100631	[-]	gene_100631	[Pseudomonas aeruginosa]
gene_100632	-	gene_100632	[-]	gene_100632	[Pseudomonas aeruginosa]
gene_100633	-	gene_100633	[-]	gene_100633	[Pseudomonas aeruginosa]
gene_100634	-	gene_100634	[-]	gene_100634	[Pseudomonas aeruginosa]
gene_100635	[Pseudomonas aeruginosa]	gene_100635	[-]	gene_100635	[Pseudomonas aeruginosa]
gene_100636	-	gene_100636	[-]	gene_100636	[Pseudomonas aeruginosa]
gene_100637	[Pseudomonas aeruginosa]	gene_100637	[-]	gene_100637	[Pseudomonas aeruginosa]
gene_100638	[Pseudomonas aeruginosa]	gene_100638	[-]	gene_100638	[Pseudomonas aeruginosa]
gene_100639	-	gene_100639	[-]	gene_100639	[Pseudomonas aeruginosa]
gene_10064	-	gene_10064	[Oscillibacter sp.]	gene_10064	-
gene_100640	-	gene_100640	[-]	gene_100640	[Pseudomonas aeruginosa]
gene_100641	-	gene_100641	[-]	gene_100641	[Pseudomonas aeruginosa]
gene_100642	-	gene_100642	[-]	gene_100642	[Pseudomonas aeruginosa]
gene_100643	-	gene_100643	[-]	gene_100643	[Pseudomonas aeruginosa]
gene_100644	-	gene_100644	[-]	gene_100644	[Pseudomonas aeruginosa]
gene_100645	-	gene_100645	[-]	gene_100645	[Pseudomonas aeruginosa]
gene_100646	-	gene_100646	[-]	gene_100646	[Pseudomonas aeruginosa]
gene_100647	-	gene_100647	[-]	gene_100647	[Pseudomonas aeruginosa]
gene_100648	-	gene_100648	[-]	gene_100648	[Pseudomonas aeruginosa]
gene_100649	-	gene_100649	[-]	gene_100649	[Pseudomonas aeruginosa]
gene_10065	[Oscillibacter sp.]	gene_10065	[Oscillibacter sp.]	gene_10065	-
gene_100650	-	gene_100650	[-]	gene_100650	[Pseudomonas aeruginosa]
gene_100651	-	gene_100651	[-]	gene_100651	[Pseudomonas aeruginosa]
gene_100652	-	gene_100652	[-]	gene_100652	[Pseudomonas aeruginosa]
gene_100653	-	gene_100653	[-]	gene_100653	[Pseudomonas aeruginosa]
gene_100654	-	gene_100654	[-]	gene_100654	[Pseudomonas aeruginosa]
gene_100655	-	gene_100655	[-]	gene_100655	[Pseudomonas aeruginosa]
gene_100656	-	gene_100656	[-]	gene_100656	[Pseudomonas aeruginosa]
gene_100657	-	gene_100657	[-]	gene_100657	[Pseudomonas aeruginosa]
gene_100658	-	gene_100658	[-]	gene_100658	[Pseudomonas aeruginosa]
gene_100659	-	gene_100659	[-]	gene_100659	[Pseudomonas aeruginosa]
gene_10066	[Pseudomonas aeruginosa]	gene_10066	[Pseudomonas aeruginosa]	gene_10066	-
gene_100660	-	gene_100660	[-]	gene_100660	[Pseudomonas aeruginosa]
gene_100661	-	gene_100661	[-]	gene_100661	[Pseudomonas aeruginosa]
gene_100662	-	gene_100662	[-]	gene_100662	[Pseudomonas aeruginosa]
gene_100663	-	gene_100663	[-]	gene_100663	[Pseudomonas aeruginosa]
gene_100664	-	gene_100664	[-]	gene_100664	[Pseudomonas aeruginosa]
gene_100665	-	gene_100665	[-]	gene_100665	[Pseudomonas aeruginosa]
gene_100666	-	gene_100666	[-]	gene_100666	[Pseudomonas aeruginosa]
gene_100667	-	gene_100667	[-]	gene_100667	[Pseudomonas aeruginosa]
gene_100668	-	gene_100668	[-]	gene_100668	[Pseudomonas aeruginosa]
gene_100669	-	gene_100669	[-]	gene_100669	[Pseudomonas aeruginosa]
gene_10067	[Pseudomonas aeruginosa]	gene_10067	[Pseudomonas aeruginosa]	gene_10067	-
gene_100670	-	gene_100670	[-]	gene_100670	[Pseudomonas aeruginosa]
gene_100671	-	gene_100671	[-]	gene_100671	[Pseudomonas aeruginosa]
gene_100672	-	gene_100672	[-]	gene_100672	[Pseudomonas aeruginosa]
gene_100673	-	gene_100673	[-]	gene_100673	[Pseudomonas aeruginosa]
gene_100674	-	gene_100674	[-]	gene_100674	[Pseudomonas aeruginosa]
gene_100675	-	gene_100675	[-]	gene_100675	[Pseudomonas aeruginosa]
gene_100676	-	gene_100676	[-]	gene_100676	[Pseudomonas aeruginosa]
gene_100677	-	gene_100677	[-]	gene_100677	[Pseudomonas aeruginosa]
gene_100678	[Pseudomonas aeruginosa]	gene_100678	[-]	gene_100678	[Pseudomonas aeruginosa]
gene_100679	-	gene_100679	[-]	gene_100679	[Pseudomonas aeruginosa]
gene_10068	-	gene_10068	[Faecalibacterium sp. CAG:82-related 59 9]	gene_10068	[Faecalibacterium prausnitzii]
gene_100680	-	gene_100680	[-]	gene_100680	[Pseudomonas aeruginosa]
gene_100681	-	gene_100681	[-]	gene_100681	[Pseudomonas aeruginosa]
gene_100682	-	gene_100682	[-]	gene_100682	[Pseudomonas aeruginosa]
gene_100683	-	gene_100683	[-]	gene_100683	[Pseudomonas aeruginosa]
gene_100684	-	gene_100684	[-]	gene_100684	[Pseudomonas aeruginosa]
gene_100685	-	gene_100685	[-]	gene_100685	[Pseudomonas aeruginosa]
gene_100686	-	gene_100686	[-]	gene_100686	[Pseudomonas aeruginosa]
gene_100687	-	gene_100687	[-]	gene_100687	[Pseudomonas aeruginosa]
gene_100688	[Pseudomonas aeruginosa]	gene_100688	[-]	gene_100688	[Pseudomonas aeruginosa]
gene_100689	-	gene_100689	[-]	gene_100689	[Pseudomonas aeruginosa]
gene_10069	[Faecalibacterium sp. CAG:82-related 59 9]	gene_10069	[Faecalibacterium sp. CAG:82-related 59 9]	gene_10069	-
gene_100690	[Pseudomonas aeruginosa]	gene_100690	[-]	gene_100690	[Pseudomonas aeruginosa]
gene_100691	-	gene_100691	[-]	gene_100691	[Pseudomonas aeruginosa]
gene_100692	-	gene_100692	[-]	gene_100692	[Pseudomonas aeruginosa]
gene_100693	-	gene_100693	[-]	gene_100693	[Pseudomonas aeruginosa]
gene_100694	-	gene_100694	[-]	gene_100694	[Pseudomonas aeruginosa]
gene_100695	-	gene_100695	[-]	gene_100695	[Pseudomonas aeruginosa]
gene_100696	-	gene_100696	[-]	gene_100696	[Pseudomonas aeruginosa]
gene_100697	-	gene_100697	[-]	gene_100697	[Pseudomonas aeruginosa]
gene_100698	-	gene_100698	[-]	gene_100698	[Pseudomonas aeruginosa]
gene_100699	-	gene_100699	[-]	gene_100699	[Pseudomonas aeruginosa]
gene_1007	-	gene_1007	[-]	gene_1007	-
gene_10070	[Faecalibacterium sp. OF04-11AC]	gene_10070	[Faecalibacterium sp. CAG:82-related 59 9]	gene_10070	-
gene_100700	-	gene_100700	[-]	gene_100700	[Pseudomonas aeruginosa]
gene_100701	-	gene_100701	[-]	gene_100701	[Pseudomonas aeruginosa]
gene_100702	-	gene_100702	[-]	gene_100702	[Pseudomonas aeruginosa]
gene_100703	-	gene_100703	[-]	gene_100703	[Pseudomonas aeruginosa]
gene_100704	-	gene_100704	[-]	gene_100704	[Pseudomonas aeruginosa]
gene_100705	-	gene_100705	[-]	gene_100705	[Pseudomonas aeruginosa]
gene_100706	-	gene_100706	[-]	gene_100706	[Pseudomonas aeruginosa]
gene_100707	-	gene_100707	[-]	gene_100707	[Pseudomonas aeruginosa]
gene_100708	-	gene_100708	[-]	gene_100708	[Pseudomonas aeruginosa]
gene_100709	-	gene_100709	[-]	gene_100709	[Pseudomonas aeruginosa]
gene_10071	-	gene_10071	[-]	gene_10071	-
gene_100710	-	gene_100710	[-]	gene_100710	[Pseudomonas aeruginosa]
gene_100711	-	gene_100711	[-]	gene_100711	[Pseudomonas aeruginosa]
gene_100712	-	gene_100712	[-]	gene_100712	[Pseudomonas aeruginosa]
gene_100713	-	gene_100713	[-]	gene_100713	[Pseudomonas aeruginosa]
gene_100714	-	gene_100714	[-]	gene_100714	[Pseudomonas aeruginosa]
gene_100715	-	gene_100715	[-]	gene_100715	[Pseudomonas aeruginosa]
gene_100716	-	gene_100716	[-]	gene_100716	[Pseudomonas aeruginosa]
gene_100717	-	gene_100717	[-]	gene_100717	[Pseudomonas aeruginosa]
gene_100718	-	gene_100718	[-]	gene_100718	[Pseudomonas aeruginosa]
gene_100719	-	gene_100719	[-]	gene_100719	[Pseudomonas aeruginosa]
gene_10072	-	gene_10072	[-]	gene_10072	[Klebsiella pneumoniae]
gene_100720	-	gene_100720	[-]	gene_100720	[Pseudomonas aeruginosa]
gene_100721	-	gene_100721	[-]	gene_100721	[Pseudomonas aeruginosa]
gene_100722	[Pseudomonas aeruginosa]	gene_100722	[-]	gene_100722	[Pseudomonas aeruginosa]
gene_100723	-	gene_100723	[-]	gene_100723	[Pseudomonas aeruginosa]
gene_100724	-	gene_100724	[-]	gene_100724	[Pseudomonas aeruginosa]
gene_100725	-	gene_100725	[-]	gene_100725	[Pseudomonas aeruginosa]
gene_100726	-	gene_100726	[-]	gene_100726	[Pseudomonas aeruginosa]
gene_100727	[Pseudomonas aeruginosa]	gene_100727	[-]	gene_100727	[Pseudomonas aeruginosa]
gene_100728	-	gene_100728	[-]	gene_100728	[Pseudomonas aeruginosa]
gene_100729	-	gene_100729	[-]	gene_100729	[Pseudomonas aeruginosa]
gene_10073	-	gene_10073	[-]	gene_10073	[Klebsiella pneumoniae]
gene_100730	-	gene_100730	[-]	gene_100730	[Pseudomonas aeruginosa]
gene_100731	-	gene_100731	[-]	gene_100731	[Pseudomonas aeruginosa]
gene_100732	-	gene_100732	[-]	gene_100732	[Pseudomonas aeruginosa]
gene_100733	-	gene_100733	[-]	gene_100733	[Pseudomonas aeruginosa]
gene_100734	-	gene_100734	[-]	gene_100734	[Pseudomonas aeruginosa]
gene_100735	-	gene_100735	[-]	gene_100735	[Pseudomonas aeruginosa]
gene_100736	-	gene_100736	[-]	gene_100736	[Pseudomonas aeruginosa]
gene_100737	-	gene_100737	[-]	gene_100737	[Pseudomonas aeruginosa]
gene_100738	-	gene_100738	[-]	gene_100738	[Pseudomonas aeruginosa]
gene_100739	-	gene_100739	[-]	gene_100739	[Pseudomonas aeruginosa]
gene_10074	-	gene_10074	[-]	gene_10074	-
gene_100740	-	gene_100740	[-]	gene_100740	[Pseudomonas aeruginosa]
gene_100741	-	gene_100741	[-]	gene_100741	[Pseudomonas aeruginosa]
gene_100742	-	gene_100742	[-]	gene_100742	[Pseudomonas aeruginosa]
gene_100743	-	gene_100743	[-]	gene_100743	[Pseudomonas aeruginosa]
gene_100744	-	gene_100744	[-]	gene_100744	[Pseudomonas aeruginosa]
gene_100745	-	gene_100745	[-]	gene_100745	[Pseudomonas aeruginosa]
gene_100746	-	gene_100746	[-]	gene_100746	[Pseudomonas aeruginosa]
gene_100747	-	gene_100747	[-]	gene_100747	[Pseudomonas aeruginosa]
gene_100748	-	gene_100748	[-]	gene_100748	[Pseudomonas aeruginosa]
gene_100749	-	gene_100749	[-]	gene_100749	[Pseudomonas aeruginosa]
gene_10075	-	gene_10075	[Parabacteroides merdae]	gene_10075	[Parabacteroides merdae]
gene_100750	-	gene_100750	[-]	gene_100750	[Pseudomonas aeruginosa]
gene_100751	-	gene_100751	[-]	gene_100751	[Pseudomonas aeruginosa]
gene_100752	-	gene_100752	[-]	gene_100752	[Pseudomonas aeruginosa]
gene_100753	-	gene_100753	[-]	gene_100753	[Pseudomonas aeruginosa]
gene_100754	-	gene_100754	[-]	gene_100754	[Pseudomonas aeruginosa]
gene_100755	-	gene_100755	[-]	gene_100755	[Pseudomonas aeruginosa]
gene_100756	-	gene_100756	[-]	gene_100756	[Pseudomonas aeruginosa]
gene_100757	-	gene_100757	[-]	gene_100757	[Pseudomonas aeruginosa]
gene_100758	-	gene_100758	[-]	gene_100758	[Pseudomonas aeruginosa]
gene_100759	-	gene_100759	[-]	gene_100759	[Pseudomonas aeruginosa]
gene_10076	-	gene_10076	[-]	gene_10076	[Escherichia coli]
gene_100760	-	gene_100760	[-]	gene_100760	[Pseudomonas aeruginosa]
gene_100761	-	gene_100761	[-]	gene_100761	[Pseudomonas aeruginosa]
gene_100762	-	gene_100762	[-]	gene_100762	[Pseudomonas aeruginosa]
gene_100763	-	gene_100763	[-]	gene_100763	[Pseudomonas aeruginosa]
gene_100764	-	gene_100764	[-]	gene_100764	[Pseudomonas aeruginosa]
gene_100765	-	gene_100765	[-]	gene_100765	[Pseudomonas aeruginosa]
gene_100766	-	gene_100766	[-]	gene_100766	[Pseudomonas aeruginosa]
gene_100767	-	gene_100767	[-]	gene_100767	[Pseudomonas aeruginosa]
gene_100768	-	gene_100768	[-]	gene_100768	[Pseudomonas aeruginosa]
gene_100769	-	gene_100769	[-]	gene_100769	[Pseudomonas aeruginosa]
gene_10077	[Clostridiales bacterium]	gene_10077	[Clostridiales bacterium]	gene_10077	-
gene_100770	-	gene_100770	[-]	gene_100770	[Pseudomonas aeruginosa]
gene_100771	-	gene_100771	[-]	gene_100771	[Pseudomonas aeruginosa]
gene_100772	-	gene_100772	[-]	gene_100772	[Pseudomonas aeruginosa]
gene_100773	-	gene_100773	[-]	gene_100773	[Pseudomonas aeruginosa]
gene_100774	-	gene_100774	[-]	gene_100774	[Pseudomonas aeruginosa]
gene_100775	-	gene_100775	[-]	gene_100775	[Pseudomonas aeruginosa]
gene_100776	-	gene_100776	[-]	gene_100776	[Pseudomonas aeruginosa]
gene_100777	-	gene_100777	[-]	gene_100777	[Pseudomonas aeruginosa]
gene_100778	[Pseudomonas aeruginosa]	gene_100778	[-]	gene_100778	[Pseudomonas aeruginosa]
gene_100779	-	gene_100779	[-]	gene_100779	[Pseudomonas aeruginosa]
gene_10078	-	gene_10078	[-]	gene_10078	-
gene_100780	-	gene_100780	[-]	gene_100780	[Pseudomonas aeruginosa]
gene_100781	-	gene_100781	[-]	gene_100781	[Pseudomonas aeruginosa]
gene_100782	-	gene_100782	[-]	gene_100782	[Pseudomonas aeruginosa]
gene_100783	-	gene_100783	[-]	gene_100783	[Pseudomonas aeruginosa]
gene_100784	-	gene_100784	[-]	gene_100784	[Pseudomonas aeruginosa]
gene_100785	-	gene_100785	[-]	gene_100785	[Pseudomonas aeruginosa]
gene_100786	-	gene_100786	[-]	gene_100786	[Pseudomonas aeruginosa]
gene_100787	-	gene_100787	[-]	gene_100787	[Pseudomonas aeruginosa]
gene_100788	-	gene_100788	[-]	gene_100788	[Pseudomonas aeruginosa]
gene_100789	-	gene_100789	[-]	gene_100789	[Pseudomonas aeruginosa]
gene_10079	-	gene_10079	[-]	gene_10079	[Blautia massiliensis]
gene_100790	-	gene_100790	[-]	gene_100790	[Pseudomonas aeruginosa]
gene_100791	-	gene_100791	[-]	gene_100791	[Pseudomonas aeruginosa]
gene_100792	-	gene_100792	[-]	gene_100792	[Pseudomonas aeruginosa]
gene_100793	-	gene_100793	[-]	gene_100793	[Pseudomonas aeruginosa]
gene_100794	-	gene_100794	[-]	gene_100794	[Pseudomonas aeruginosa]
gene_100795	-	gene_100795	[-]	gene_100795	[Pseudomonas aeruginosa]
gene_100796	-	gene_100796	[-]	gene_100796	[Pseudomonas aeruginosa]
gene_100797	-	gene_100797	[-]	gene_100797	[Pseudomonas aeruginosa]
gene_100798	-	gene_100798	[-]	gene_100798	[Pseudomonas aeruginosa]
gene_100799	-	gene_100799	[-]	gene_100799	[Pseudomonas aeruginosa]
gene_1008	-	gene_1008	[-]	gene_1008	[Alistipes onderdonkii]
gene_10080	-	gene_10080	[-]	gene_10080	-
gene_100800	-	gene_100800	[-]	gene_100800	[Pseudomonas aeruginosa]
gene_100801	-	gene_100801	[-]	gene_100801	[Pseudomonas aeruginosa]
gene_100802	-	gene_100802	[-]	gene_100802	[Pseudomonas aeruginosa]
gene_100803	-	gene_100803	[-]	gene_100803	[Pseudomonas aeruginosa]
gene_100804	-	gene_100804	[-]	gene_100804	[Pseudomonas aeruginosa]
gene_100805	-	gene_100805	[-]	gene_100805	[Pseudomonas aeruginosa]
gene_100806	-	gene_100806	[-]	gene_100806	[Pseudomonas aeruginosa]
gene_100807	-	gene_100807	[-]	gene_100807	[Pseudomonas aeruginosa]
gene_100808	-	gene_100808	[-]	gene_100808	[Pseudomonas aeruginosa]
gene_100809	-	gene_100809	[-]	gene_100809	[Pseudomonas aeruginosa]
gene_10081	-	gene_10081	[-]	gene_10081	[Firmicutes bacterium]
gene_100810	-	gene_100810	[-]	gene_100810	[Pseudomonas aeruginosa]
gene_100811	-	gene_100811	[-]	gene_100811	[Pseudomonas aeruginosa]
gene_100812	-	gene_100812	[-]	gene_100812	[Pseudomonas aeruginosa]
gene_100813	-	gene_100813	[-]	gene_100813	[Pseudomonas aeruginosa]
gene_100814	-	gene_100814	[-]	gene_100814	[Pseudomonas aeruginosa]
gene_100815	-	gene_100815	[-]	gene_100815	[Pseudomonas aeruginosa]
gene_100816	-	gene_100816	[-]	gene_100816	[Pseudomonas aeruginosa]
gene_100817	-	gene_100817	[-]	gene_100817	[Pseudomonas aeruginosa]
gene_100818	-	gene_100818	[-]	gene_100818	[Pseudomonas aeruginosa]
gene_100819	-	gene_100819	[-]	gene_100819	[Pseudomonas aeruginosa]
gene_10082	-	gene_10082	[-]	gene_10082	-
gene_100820	-	gene_100820	[-]	gene_100820	[Pseudomonas aeruginosa]
gene_100821	-	gene_100821	[-]	gene_100821	[Pseudomonas aeruginosa]
gene_100822	[Pseudomonas aeruginosa]	gene_100822	[-]	gene_100822	[Pseudomonas aeruginosa]
gene_100823	-	gene_100823	[-]	gene_100823	[Roseburia faecis]
gene_100824	-	gene_100824	[-]	gene_100824	[Klebsiella variicola]
gene_100825	-	gene_100825	[-]	gene_100825	[Klebsiella variicola]
gene_100826	-	gene_100826	[Faecalibacterium prausnitzii]	gene_100826	[Faecalibacterium prausnitzii]
gene_100827	-	gene_100827	[Faecalibacterium prausnitzii]	gene_100827	[Faecalibacterium prausnitzii]
gene_100828	-	gene_100828	[Faecalibacterium prausnitzii]	gene_100828	[Faecalibacterium prausnitzii]
gene_100829	[Faecalibacterium prausnitzii]	gene_100829	[Faecalibacterium prausnitzii]	gene_100829	[Faecalibacterium prausnitzii]
gene_10083	-	gene_10083	[-]	gene_10083	[Faecalibacterium duncaniae]
gene_100830	[Faecalibacterium prausnitzii]	gene_100830	[Faecalibacterium prausnitzii]	gene_100830	[Faecalibacterium prausnitzii]
gene_100831	[Faecalibacterium prausnitzii]	gene_100831	[Faecalibacterium prausnitzii]	gene_100831	[Faecalibacterium prausnitzii]
gene_100832	[Faecalibacterium prausnitzii]	gene_100832	[Faecalibacterium prausnitzii]	gene_100832	[Faecalibacterium prausnitzii]
gene_100833	-	gene_100833	[Faecalibacterium prausnitzii]	gene_100833	[Faecalibacterium duncaniae]
gene_100834	[Parabacteroides merdae]	gene_100834	[Parabacteroides merdae]	gene_100834	[Parabacteroides merdae]
gene_100835	[Parabacteroides merdae]	gene_100835	[Parabacteroides merdae]	gene_100835	[Parabacteroides merdae]
gene_100836	[Firmicutes bacterium]	gene_100836	[Firmicutes bacterium]	gene_100836	[Firmicutes bacterium]
gene_100837	[Parabacteroides merdae]	gene_100837	[Parabacteroides merdae]	gene_100837	[Parabacteroides merdae]
gene_100838	-	gene_100838	[Parabacteroides merdae]	gene_100838	[Parabacteroides merdae]
gene_100839	-	gene_100839	[-]	gene_100839	[Bacteroides eggerthii]
gene_10084	-	gene_10084	[-]	gene_10084	[Faecalibacterium duncaniae]
gene_100840	-	gene_100840	[Alistipes sp. 58 9 plus]	gene_100840	[Alistipes finegoldii]
gene_100841	-	gene_100841	[Alistipes sp. 58 9 plus]	gene_100841	[Alistipes finegoldii]
gene_100842	-	gene_100842	[Alistipes sp. 58 9 plus]	gene_100842	[Alistipes finegoldii]
gene_100843	-	gene_100843	[Alistipes sp. 58 9 plus]	gene_100843	[Alistipes finegoldii]
gene_100844	-	gene_100844	[Alistipes sp. 58 9 plus]	gene_100844	[Alistipes finegoldii]
gene_100845	-	gene_100845	[Alistipes sp. 58 9 plus]	gene_100845	[Alistipes finegoldii]
gene_100846	-	gene_100846	[Alistipes sp. 58 9 plus]	gene_100846	[Alistipes finegoldii]
gene_100847	-	gene_100847	[Alistipes sp. 58 9 plus]	gene_100847	[Alistipes finegoldii]
gene_100848	-	gene_100848	[Alistipes sp. 58 9 plus]	gene_100848	[Alistipes finegoldii]
gene_100849	-	gene_100849	[Alistipes sp. 58 9 plus]	gene_100849	[Alistipes finegoldii]
gene_10085	-	gene_10085	[Clostridium sp. D5]	gene_10085	-
gene_100850	-	gene_100850	[Alistipes sp. 58 9 plus]	gene_100850	[Alistipes finegoldii]
gene_100851	[Alistipes finegoldii]	gene_100851	[Alistipes sp. 58 9 plus]	gene_100851	[Alistipes finegoldii]
gene_100852	-	gene_100852	[Alistipes sp. 58 9 plus]	gene_100852	[Alistipes finegoldii]
gene_100853	[Alistipes sp. 58 9 plus]	gene_100853	[Alistipes sp. 58 9 plus]	gene_100853	[Alistipes finegoldii]
gene_100854	-	gene_100854	[Alistipes sp. 58 9 plus]	gene_100854	[Alistipes finegoldii]
gene_100855	-	gene_100855	[Alistipes sp. 58 9 plus]	gene_100855	[Alistipes finegoldii]
gene_100856	-	gene_100856	[Alistipes sp. 58 9 plus]	gene_100856	[Alistipes finegoldii]
gene_100857	-	gene_100857	[Alistipes sp. 58 9 plus]	gene_100857	[Alistipes finegoldii]
gene_100858	-	gene_100858	[Alistipes sp. 58 9 plus]	gene_100858	[Alistipes finegoldii]
gene_100859	-	gene_100859	[Alistipes sp. 58 9 plus]	gene_100859	[Alistipes finegoldii]
gene_10086	[Clostridium sp. D5]	gene_10086	[Clostridium sp. D5]	gene_10086	[[Ruminococcus] gnavus]
gene_100860	-	gene_100860	[Alistipes sp. 58 9 plus]	gene_100860	[Alistipes finegoldii]
gene_100861	-	gene_100861	[Alistipes sp. 58 9 plus]	gene_100861	[Alistipes finegoldii]
gene_100862	[Alistipes sp. HGB5]	gene_100862	[Alistipes sp. 58 9 plus]	gene_100862	[Alistipes finegoldii]
gene_100863	-	gene_100863	[Alistipes sp. 58 9 plus]	gene_100863	[Alistipes finegoldii]
gene_100864	-	gene_100864	[Alistipes sp. 58 9 plus]	gene_100864	[Alistipes finegoldii]
gene_100865	-	gene_100865	[Alistipes sp. 58 9 plus]	gene_100865	[Alistipes finegoldii]
gene_100866	-	gene_100866	[Alistipes sp. 58 9 plus]	gene_100866	[Alistipes finegoldii]
gene_100867	-	gene_100867	[-]	gene_100867	[Bacteroides uniformis]
gene_100868	-	gene_100868	[-]	gene_100868	[Phocaeicola vulgatus]
gene_100869	-	gene_100869	[-]	gene_100869	[Fusicatenibacter saccharivorans]
gene_10087	-	gene_10087	[-]	gene_10087	-
gene_100870	-	gene_100870	[-]	gene_100870	[Fusicatenibacter saccharivorans]
gene_100871	-	gene_100871	[-]	gene_100871	[Fusicatenibacter saccharivorans]
gene_100872	-	gene_100872	[-]	gene_100872	[Klebsiella pneumoniae]
gene_100873	-	gene_100873	[-]	gene_100873	[Klebsiella pneumoniae]
gene_100874	-	gene_100874	[-]	gene_100874	[Bacteroides ovatus]
gene_100875	-	gene_100875	[Candidatus Avimonas narfia]	gene_100875	-
gene_100876	-	gene_100876	[Candidatus Avimonas narfia]	gene_100876	-
gene_100877	-	gene_100877	[Roseburia sp. CAG:18]	gene_100877	[Roseburia faecis]
gene_100878	-	gene_100878	[Roseburia sp. CAG:18]	gene_100878	[Roseburia faecis]
gene_100879	[Roseburia sp. CAG:18]	gene_100879	[Roseburia sp. CAG:18]	gene_100879	[Roseburia faecis]
gene_10088	-	gene_10088	[-]	gene_10088	[Faecalibacterium prausnitzii]
gene_100880	-	gene_100880	[-]	gene_100880	[Bacteroides intestinalis]
gene_100881	-	gene_100881	[-]	gene_100881	-
gene_100882	-	gene_100882	[-]	gene_100882	-
gene_100883	-	gene_100883	[-]	gene_100883	-
gene_100884	-	gene_100884	[-]	gene_100884	[Roseburia faecis]
gene_100885	-	gene_100885	[-]	gene_100885	-
gene_100886	-	gene_100886	[-]	gene_100886	-
gene_100887	[Rothia mucilaginosa]	gene_100887	[Rothia mucilaginosa]	gene_100887	-
gene_100888	-	gene_100888	[Treponema primitia]	gene_100888	-
gene_100889	-	gene_100889	[Treponema primitia]	gene_100889	-
gene_10089	-	gene_10089	[-]	gene_10089	[Parabacteroides distasonis]
gene_100890	[Firmicutes bacterium]	gene_100890	[Firmicutes bacterium]	gene_100890	[bacterium 1XD21-70]
gene_100891	[Lachnospiraceae bacterium]	gene_100891	[Firmicutes bacterium]	gene_100891	-
gene_100892	[Bacteroides cellulosilyticus]	gene_100892	[Bacteroides cellulosilyticus]	gene_100892	[Bacteroides cellulosilyticus]
gene_100893	-	gene_100893	[-]	gene_100893	-
gene_100894	-	gene_100894	[-]	gene_100894	-
gene_100895	-	gene_100895	[-]	gene_100895	[Klebsiella aerogenes]
gene_100896	[Roseburia intestinalis]	gene_100896	[Roseburia intestinalis]	gene_100896	[[Eubacterium] rectale]
gene_100897	-	gene_100897	[-]	gene_100897	[Faecalibacterium duncaniae]
gene_100898	-	gene_100898	[-]	gene_100898	-
gene_100899	-	gene_100899	[-]	gene_100899	-
gene_1009	[Firmicutes bacterium]	gene_1009	[Firmicutes bacterium]	gene_1009	-
gene_10090	-	gene_10090	[-]	gene_10090	-
gene_100900	[Subdoligranulum sp. AM16-9]	gene_100900	[-]	gene_100900	[Ruthenibacterium lactatiformans]
gene_100901	-	gene_100901	[-]	gene_100901	[Ruthenibacterium lactatiformans]
gene_100902	-	gene_100902	[-]	gene_100902	[Ruthenibacterium lactatiformans]
gene_100903	-	gene_100903	[-]	gene_100903	[Ruthenibacterium lactatiformans]
gene_100904	-	gene_100904	[-]	gene_100904	[Ruthenibacterium lactatiformans]
gene_100905	-	gene_100905	[-]	gene_100905	[Ruthenibacterium lactatiformans]
gene_100906	-	gene_100906	[-]	gene_100906	[Ruthenibacterium lactatiformans]
gene_100907	-	gene_100907	[-]	gene_100907	[Ruthenibacterium lactatiformans]
gene_100908	-	gene_100908	[-]	gene_100908	[Ruthenibacterium lactatiformans]
gene_100909	[Subdoligranulum sp. AM16-9]	gene_100909	[-]	gene_100909	[Ruthenibacterium lactatiformans]
gene_10091	-	gene_10091	[-]	gene_10091	-
gene_100910	-	gene_100910	[-]	gene_100910	[Ruthenibacterium lactatiformans]
gene_100911	-	gene_100911	[-]	gene_100911	[Ruthenibacterium lactatiformans]
gene_100912	-	gene_100912	[-]	gene_100912	[Ruthenibacterium lactatiformans]
gene_100913	-	gene_100913	[-]	gene_100913	[Ruthenibacterium lactatiformans]
gene_100914	[Ruthenibacterium lactatiformans]	gene_100914	[-]	gene_100914	[Ruthenibacterium lactatiformans]
gene_100915	-	gene_100915	[-]	gene_100915	[Ruthenibacterium lactatiformans]
gene_100916	[Ruthenibacterium lactatiformans]	gene_100916	[-]	gene_100916	[Ruthenibacterium lactatiformans]
gene_100917	[Ruthenibacterium lactatiformans]	gene_100917	[-]	gene_100917	[Ruthenibacterium lactatiformans]
gene_100918	-	gene_100918	[-]	gene_100918	[Ruthenibacterium lactatiformans]
gene_100919	-	gene_100919	[-]	gene_100919	[Ruthenibacterium lactatiformans]
gene_10092	[Faecalibacterium prausnitzii]	gene_10092	[Faecalibacterium prausnitzii]	gene_10092	[Faecalibacterium prausnitzii]
gene_100920	-	gene_100920	[-]	gene_100920	[Ruthenibacterium lactatiformans]
gene_100921	-	gene_100921	[-]	gene_100921	[Ruthenibacterium lactatiformans]
gene_100922	-	gene_100922	[-]	gene_100922	[Ruthenibacterium lactatiformans]
gene_100923	-	gene_100923	[-]	gene_100923	[Ruthenibacterium lactatiformans]
gene_100924	[Ruthenibacterium lactatiformans]	gene_100924	[-]	gene_100924	[Ruthenibacterium lactatiformans]
gene_100925	-	gene_100925	[-]	gene_100925	[Ruthenibacterium lactatiformans]
gene_100926	-	gene_100926	[-]	gene_100926	[Ruthenibacterium lactatiformans]
gene_100927	[Subdoligranulum sp. OF01-18]	gene_100927	[-]	gene_100927	[Ruthenibacterium lactatiformans]
gene_100928	-	gene_100928	[-]	gene_100928	[Ruthenibacterium lactatiformans]
gene_100929	-	gene_100929	[-]	gene_100929	[Ruthenibacterium lactatiformans]
gene_10093	[Faecalibacterium prausnitzii]	gene_10093	[Faecalibacterium prausnitzii]	gene_10093	[Faecalibacterium prausnitzii]
gene_100930	[Subdoligranulum sp. 4 3 54A2FAA]	gene_100930	[-]	gene_100930	[Ruthenibacterium lactatiformans]
gene_100931	[Ruthenibacterium lactatiformans]	gene_100931	[-]	gene_100931	[Ruthenibacterium lactatiformans]
gene_100932	-	gene_100932	[-]	gene_100932	[Ruthenibacterium lactatiformans]
gene_100933	-	gene_100933	[-]	gene_100933	[Ruthenibacterium lactatiformans]
gene_100934	-	gene_100934	[-]	gene_100934	[Ruthenibacterium lactatiformans]
gene_100935	-	gene_100935	[-]	gene_100935	[Ruthenibacterium lactatiformans]
gene_100936	-	gene_100936	[-]	gene_100936	[Ruthenibacterium lactatiformans]
gene_100937	-	gene_100937	[-]	gene_100937	[Ruthenibacterium lactatiformans]
gene_100938	-	gene_100938	[-]	gene_100938	[Ruthenibacterium lactatiformans]
gene_100939	[Ruthenibacterium lactatiformans]	gene_100939	[-]	gene_100939	[Ruthenibacterium lactatiformans]
gene_10094	[Caproiciproducens sp. NJN-50]	gene_10094	[Faecalibacterium prausnitzii]	gene_10094	-
gene_100940	-	gene_100940	[-]	gene_100940	[Ruthenibacterium lactatiformans]
gene_100941	-	gene_100941	[-]	gene_100941	[Ruthenibacterium lactatiformans]
gene_100942	-	gene_100942	[[Ruminococcus] torques]	gene_100942	[[Ruminococcus] torques]
gene_100943	-	gene_100943	[[Ruminococcus] torques]	gene_100943	[[Ruminococcus] torques]
gene_100944	[Roseburia intestinalis]	gene_100944	[Roseburia intestinalis]	gene_100944	[Roseburia intestinalis]
gene_100945	-	gene_100945	[Faecalibacterium prausnitzii]	gene_100945	[Eisenbergiella tayi]
gene_100946	[Faecalibacterium prausnitzii]	gene_100946	[Faecalibacterium prausnitzii]	gene_100946	[Eisenbergiella tayi]
gene_100947	-	gene_100947	[-]	gene_100947	-
gene_100948	-	gene_100948	[-]	gene_100948	-
gene_100949	-	gene_100949	[-]	gene_100949	[Bacteroides intestinalis]
gene_10095	-	gene_10095	[-]	gene_10095	[Parabacteroides merdae]
gene_100950	-	gene_100950	[-]	gene_100950	-
gene_100951	[Odoribacter sp. AF15-53]	gene_100951	[Odoribacter sp. AF15-53]	gene_100951	[Butyricimonas paravirosa]
gene_100952	-	gene_100952	[-]	gene_100952	[Intestinimonas butyriciproducens]
gene_100953	[Roseburia sp. 499]	gene_100953	[Roseburia sp. 499]	gene_100953	[Enterocloster clostridioformis]
gene_100954	[Thermophilibacter immobilis]	gene_100954	[Thermophilibacter immobilis]	gene_100954	-
gene_100955	[Firmicutes bacterium]	gene_100955	[Firmicutes bacterium]	gene_100955	-
gene_100956	-	gene_100956	[Firmicutes bacterium]	gene_100956	-
gene_100957	[Faecalibacterium prausnitzii]	gene_100957	[Faecalibacterium prausnitzii]	gene_100957	[Faecalibacterium prausnitzii]
gene_100958	-	gene_100958	[-]	gene_100958	-
gene_100959	[Rothia mucilaginosa]	gene_100959	[Rothia mucilaginosa]	gene_100959	-
gene_10096	[Faecalibacterium sp. Marseille-P9312]	gene_10096	[Faecalibacterium sp. Marseille-P9312]	gene_10096	[Faecalibacterium prausnitzii]
gene_100960	-	gene_100960	[Rothia mucilaginosa]	gene_100960	-
gene_100961	-	gene_100961	[-]	gene_100961	[Eubacterium ramulus]
gene_100962	-	gene_100962	[-]	gene_100962	[Eubacterium ramulus]
gene_100963	[Serratia sp. 506 PEND]	gene_100963	[Serratia sp. 506 PEND]	gene_100963	-
gene_100964	-	gene_100964	[-]	gene_100964	[Blautia wexlerae]
gene_100965	[Blautia obeum]	gene_100965	[Blautia obeum]	gene_100965	-
gene_100966	[Roseburia intestinalis]	gene_100966	[Roseburia intestinalis]	gene_100966	[Roseburia intestinalis]
gene_100967	-	gene_100967	[Roseburia intestinalis]	gene_100967	[Roseburia intestinalis]
gene_100968	-	gene_100968	[-]	gene_100968	-
gene_100969	-	gene_100969	[Alistipes putredinis]	gene_100969	[Alistipes putredinis]
gene_10097	-	gene_10097	[-]	gene_10097	-
gene_100970	-	gene_100970	[Alistipes putredinis]	gene_100970	[Alistipes putredinis]
gene_100971	-	gene_100971	[Alistipes putredinis]	gene_100971	[Alistipes putredinis]
gene_100972	-	gene_100972	[Alistipes putredinis]	gene_100972	[Alistipes putredinis]
gene_100973	[Alistipes putredinis]	gene_100973	[Alistipes putredinis]	gene_100973	[Alistipes putredinis]
gene_100974	-	gene_100974	[Alistipes putredinis]	gene_100974	[Alistipes putredinis]
gene_100975	-	gene_100975	[Alistipes putredinis]	gene_100975	[Alistipes putredinis]
gene_100976	[Alistipes putredinis]	gene_100976	[Alistipes putredinis]	gene_100976	[Alistipes putredinis]
gene_100977	[Alistipes putredinis]	gene_100977	[Alistipes putredinis]	gene_100977	[Alistipes putredinis]
gene_100978	-	gene_100978	[Alistipes putredinis]	gene_100978	[Alistipes putredinis]
gene_100979	[Alistipes putredinis]	gene_100979	[Alistipes putredinis]	gene_100979	[Alistipes putredinis]
gene_10098	-	gene_10098	[-]	gene_10098	-
gene_100980	[Alistipes putredinis]	gene_100980	[Alistipes putredinis]	gene_100980	[Alistipes putredinis]
gene_100981	-	gene_100981	[Alistipes putredinis]	gene_100981	[Alistipes putredinis]
gene_100982	-	gene_100982	[Alistipes putredinis]	gene_100982	[Alistipes putredinis]
gene_100983	-	gene_100983	[Alistipes putredinis]	gene_100983	[Alistipes putredinis]
gene_100984	-	gene_100984	[-]	gene_100984	[Bacteroides ovatus]
gene_100985	-	gene_100985	[-]	gene_100985	[Bacteroides xylanisolvens]
gene_100986	-	gene_100986	[-]	gene_100986	-
gene_100987	-	gene_100987	[-]	gene_100987	[Evtepia gabavorous]
gene_100988	[Faecalibacterium prausnitzii]	gene_100988	[Faecalibacterium prausnitzii]	gene_100988	-
gene_100989	-	gene_100989	[Faecalicatena contorta]	gene_100989	-
gene_10099	-	gene_10099	[Firmicutes bacterium]	gene_10099	-
gene_100990	[Streptococcus australis]	gene_100990	[Streptococcus australis]	gene_100990	[Streptococcus salivarius]
gene_100991	[Streptococcus sp. ACS2]	gene_100991	[Streptococcus sp. ACS2]	gene_100991	[Streptococcus salivarius]
gene_100992	-	gene_100992	[Streptococcus sp. ACS2]	gene_100992	[Streptococcus salivarius]
gene_100993	-	gene_100993	[Bacteroides thetaiotaomicron]	gene_100993	[Bacteroides thetaiotaomicron]
gene_100994	-	gene_100994	[-]	gene_100994	[Lacrimispora amygdalina]
gene_100995	[Faecalibacterium prausnitzii]	gene_100995	[-]	gene_100995	[Faecalibacterium prausnitzii]
gene_100996	-	gene_100996	[-]	gene_100996	-
gene_100997	-	gene_100997	[-]	gene_100997	[uncultured Faecalibacterium]
gene_100998	-	gene_100998	[-]	gene_100998	[uncultured Faecalibacterium]
gene_100999	-	gene_100999	[-]	gene_100999	[uncultured Faecalibacterium]
gene_101	-	gene_101	[Faecalibacterium sp. Marseille-P9312]	gene_101	[Faecalibacterium prausnitzii]
gene_1010	[Blautia obeum]	gene_1010	[Blautia obeum]	gene_1010	-
gene_10100	[Firmicutes bacterium]	gene_10100	[Firmicutes bacterium]	gene_10100	-
gene_101000	-	gene_101000	[-]	gene_101000	[uncultured Faecalibacterium]
gene_101001	-	gene_101001	[-]	gene_101001	[uncultured Faecalibacterium]
gene_101002	[Faecalibacterium cf.]	gene_101002	[-]	gene_101002	[uncultured Faecalibacterium]
gene_101003	-	gene_101003	[-]	gene_101003	[uncultured Faecalibacterium]
gene_101004	-	gene_101004	[-]	gene_101004	[Bacteroides thetaiotaomicron]
gene_101005	-	gene_101005	[-]	gene_101005	[Bacteroides thetaiotaomicron]
gene_101006	-	gene_101006	[-]	gene_101006	[Bacteroides thetaiotaomicron]
gene_101007	-	gene_101007	[-]	gene_101007	[Bacteroides thetaiotaomicron]
gene_101008	-	gene_101008	[-]	gene_101008	[Bacteroides thetaiotaomicron]
gene_101009	-	gene_101009	[-]	gene_101009	[Klebsiella variicola]
gene_10101	-	gene_10101	[-]	gene_10101	-
gene_101010	-	gene_101010	[Blautia obeum]	gene_101010	[Blautia obeum]
gene_101011	-	gene_101011	[Blautia obeum]	gene_101011	[Blautia obeum]
gene_101012	[Terrabacteria group]	gene_101012	[Roseburia faecis]	gene_101012	[Bifidobacterium pseudocatenulatum]
gene_101013	-	gene_101013	[Roseburia faecis]	gene_101013	[Roseburia intestinalis]
gene_101014	[Roseburia faecis]	gene_101014	[Roseburia faecis]	gene_101014	[Roseburia intestinalis]
gene_101015	[Roseburia intestinalis]	gene_101015	[Roseburia faecis]	gene_101015	[[Eubacterium] rectale]
gene_101016	-	gene_101016	[Roseburia faecis]	gene_101016	[Roseburia intestinalis]
gene_101017	-	gene_101017	[Roseburia faecis]	gene_101017	[Fusicatenibacter saccharivorans]
gene_101018	[Firmicutes bacterium]	gene_101018	[Firmicutes bacterium]	gene_101018	-
gene_101019	[Firmicutes bacterium]	gene_101019	[Firmicutes bacterium]	gene_101019	-
gene_10102	-	gene_10102	[-]	gene_10102	-
gene_101020	-	gene_101020	[-]	gene_101020	[Anaerobutyricum hallii]
gene_101021	-	gene_101021	[-]	gene_101021	[[Ruminococcus] torques]
gene_101022	[uncultured Eubacterium]	gene_101022	[uncultured Eubacterium]	gene_101022	[Anaerobutyricum hallii]
gene_101023	-	gene_101023	[-]	gene_101023	-
gene_101024	-	gene_101024	[Faecalibacterium prausnitzii]	gene_101024	-
gene_101025	-	gene_101025	[-]	gene_101025	-
gene_101026	[Ruthenibacterium lactatiformans]	gene_101026	[Ruthenibacterium lactatiformans]	gene_101026	[Ruthenibacterium lactatiformans]
gene_101027	[Ruthenibacterium lactatiformans]	gene_101027	[Ruthenibacterium lactatiformans]	gene_101027	[Ruthenibacterium lactatiformans]
gene_101028	[Faecalibacterium sp. CAG:74]	gene_101028	[Faecalibacterium sp. CAG:74 58 120]	gene_101028	-
gene_101029	-	gene_101029	[Faecalibacterium sp. CAG:74 58 120]	gene_101029	-
gene_10103	-	gene_10103	[-]	gene_10103	-
gene_101030	-	gene_101030	[Faecalibacterium sp. CAG:74 58 120]	gene_101030	[Faecalibacterium prausnitzii]
gene_101031	-	gene_101031	[Faecalibacterium sp. CAG:74 58 120]	gene_101031	-
gene_101032	[Faecalibacterium sp. CAG:74 58 120]	gene_101032	[Faecalibacterium sp. CAG:74 58 120]	gene_101032	-
gene_101033	-	gene_101033	[Clostridiales bacterium]	gene_101033	-
gene_101034	[Clostridiales bacterium]	gene_101034	[Clostridiales bacterium]	gene_101034	-
gene_101035	-	gene_101035	[-]	gene_101035	[Roseburia intestinalis]
gene_101036	-	gene_101036	[-]	gene_101036	-
gene_101037	-	gene_101037	[-]	gene_101037	[Bacteroides thetaiotaomicron]
gene_101038	-	gene_101038	[-]	gene_101038	[Bacteroides thetaiotaomicron]
gene_101039	-	gene_101039	[-]	gene_101039	[Bacteroides thetaiotaomicron]
gene_10104	-	gene_10104	[-]	gene_10104	[Faecalibacterium prausnitzii]
gene_101040	-	gene_101040	[-]	gene_101040	[Bacteroides thetaiotaomicron]
gene_101041	-	gene_101041	[-]	gene_101041	[Bacteroides thetaiotaomicron]
gene_101042	[Ruminococcus sp. NSJ-13]	gene_101042	[Ruminococcus sp. NSJ-13]	gene_101042	[Blautia obeum]
gene_101043	[Anaerotruncus colihominis]	gene_101043	[Anaerotruncus colihominis]	gene_101043	[Anaerotruncus colihominis]
gene_101044	[TM7 phylum]	gene_101044	[TM7 phylum]	gene_101044	-
gene_101045	[TM7 phylum]	gene_101045	[TM7 phylum]	gene_101045	-
gene_101046	-	gene_101046	[-]	gene_101046	[Enterococcus faecium]
gene_101047	-	gene_101047	[-]	gene_101047	[Bacteroides caccae]
gene_101048	-	gene_101048	[-]	gene_101048	-
gene_101049	-	gene_101049	[-]	gene_101049	[uncultured Faecalibacterium]
gene_10105	-	gene_10105	[-]	gene_10105	[uncultured Faecalibacterium]
gene_101050	-	gene_101050	[-]	gene_101050	-
gene_101051	-	gene_101051	[-]	gene_101051	-
gene_101052	[Coprococcus sp. AF19-8AC]	gene_101052	[-]	gene_101052	[Coprococcus eutactus]
gene_101053	-	gene_101053	[-]	gene_101053	[Coprococcus eutactus]
gene_101054	-	gene_101054	[-]	gene_101054	[Clostridiaceae bacterium]
gene_101055	-	gene_101055	[-]	gene_101055	[Bacteroides eggerthii]
gene_101056	-	gene_101056	[-]	gene_101056	[Bacteroides eggerthii]
gene_101057	-	gene_101057	[-]	gene_101057	-
gene_101058	-	gene_101058	[-]	gene_101058	-
gene_101059	[Tannerella sp. AM09-19]	gene_101059	[-]	gene_101059	[Alistipes shahii]
gene_10106	-	gene_10106	[-]	gene_10106	[Blautia obeum]
gene_101060	[Tannerella sp. AM09-19]	gene_101060	[-]	gene_101060	[Alistipes shahii]
gene_101061	-	gene_101061	[-]	gene_101061	[Alistipes shahii]
gene_101062	-	gene_101062	[-]	gene_101062	[Bacteroides xylanisolvens]
gene_101063	[Tannerella sp. AM09-19]	gene_101063	[-]	gene_101063	-
gene_101064	-	gene_101064	[-]	gene_101064	[Coprobacter fastidiosus]
gene_101065	-	gene_101065	[-]	gene_101065	[Coprobacter fastidiosus]
gene_101066	-	gene_101066	[-]	gene_101066	[Intestinimonas butyriciproducens]
gene_101067	-	gene_101067	[-]	gene_101067	-
gene_101068	[Roseburia sp. 40 7]	gene_101068	[Roseburia sp. 40 7]	gene_101068	-
gene_101069	[Bacteroides caccae]	gene_101069	[Bacteroides caccae]	gene_101069	[Bacteroides caccae]
gene_10107	-	gene_10107	[-]	gene_10107	[Blautia obeum]
gene_101070	-	gene_101070	[-]	gene_101070	[uncultured Faecalibacterium]
gene_101071	[Faecalibacterium prausnitzii]	gene_101071	[-]	gene_101071	[Faecalibacterium prausnitzii]
gene_101072	-	gene_101072	[-]	gene_101072	[Faecalibacterium prausnitzii]
gene_101073	-	gene_101073	[-]	gene_101073	[Faecalibacterium duncaniae]
gene_101074	-	gene_101074	[-]	gene_101074	[Ruthenibacterium lactatiformans]
gene_101075	-	gene_101075	[-]	gene_101075	[Ruthenibacterium lactatiformans]
gene_101076	-	gene_101076	[-]	gene_101076	-
gene_101077	[Subdoligranulum sp. APC924/74]	gene_101077	[Subdoligranulum sp. APC924/74]	gene_101077	-
gene_101078	[Subdoligranulum sp. APC924/74]	gene_101078	[Subdoligranulum sp. APC924/74]	gene_101078	-
gene_101079	[Subdoligranulum sp. APC924/74]	gene_101079	[Subdoligranulum sp. APC924/74]	gene_101079	-
gene_10108	-	gene_10108	[-]	gene_10108	-
gene_101080	[Subdoligranulum sp. APC924/74]	gene_101080	[Subdoligranulum sp. APC924/74]	gene_101080	-
gene_101081	[Subdoligranulum sp. APC924/74]	gene_101081	[Subdoligranulum sp. APC924/74]	gene_101081	[Fusicatenibacter saccharivorans]
gene_101082	-	gene_101082	[Subdoligranulum sp. APC924/74]	gene_101082	[Blautia obeum]
gene_101083	[Odoribacter splanchnicus]	gene_101083	[Subdoligranulum sp. APC924/74]	gene_101083	-
gene_101084	[Subdoligranulum sp. APC924/74]	gene_101084	[Subdoligranulum sp. APC924/74]	gene_101084	-
gene_101085	[Subdoligranulum sp. APC924/74]	gene_101085	[Subdoligranulum sp. APC924/74]	gene_101085	[Subdoligranulum variabile]
gene_101086	[Subdoligranulum sp. APC924/74]	gene_101086	[Subdoligranulum sp. APC924/74]	gene_101086	[Ruthenibacterium lactatiformans]
gene_101087	[Subdoligranulum sp. APC924/74]	gene_101087	[Subdoligranulum sp. APC924/74]	gene_101087	[Gemmiger formicilis]
gene_101088	[Subdoligranulum sp. APC924/74]	gene_101088	[Subdoligranulum sp. APC924/74]	gene_101088	-
gene_101089	[Subdoligranulum sp. APC924/74]	gene_101089	[Subdoligranulum sp. APC924/74]	gene_101089	-
gene_10109	-	gene_10109	[-]	gene_10109	[Roseburia faecis]
gene_101090	[Subdoligranulum sp. APC924/74]	gene_101090	[Subdoligranulum sp. APC924/74]	gene_101090	-
gene_101091	[Subdoligranulum sp. APC924/74]	gene_101091	[Subdoligranulum sp. APC924/74]	gene_101091	-
gene_101092	[Subdoligranulum sp. APC924/74]	gene_101092	[Subdoligranulum sp. APC924/74]	gene_101092	-
gene_101093	[Subdoligranulum sp. APC924/74]	gene_101093	[Subdoligranulum sp. APC924/74]	gene_101093	-
gene_101094	-	gene_101094	[Subdoligranulum sp. APC924/74]	gene_101094	[Subdoligranulum variabile]
gene_101095	-	gene_101095	[Firmicutes bacterium]	gene_101095	-
gene_101096	[Candidatus Avimonas intestinalis]	gene_101096	[Candidatus Avimonas intestinalis]	gene_101096	-
gene_101097	-	gene_101097	[Candidatus Avimonas intestinalis]	gene_101097	-
gene_101098	-	gene_101098	[-]	gene_101098	[Roseburia intestinalis]
gene_101099	-	gene_101099	[-]	gene_101099	[Roseburia intestinalis]
gene_1011	-	gene_1011	[[Ruminococcus] torques]	gene_1011	[[Ruminococcus] torques]
gene_10110	-	gene_10110	[-]	gene_10110	[Subdoligranulum variabile]
gene_101100	[Candidatus Avimonas intestinalis]	gene_101100	[Candidatus Avimonas intestinalis]	gene_101100	-
gene_101101	-	gene_101101	[-]	gene_101101	[Parabacteroides merdae]
gene_101102	[Escherichia coli]	gene_101102	[Escherichia coli]	gene_101102	[Escherichia coli]
gene_101103	-	gene_101103	[-]	gene_101103	[Parabacteroides distasonis]
gene_101104	[Dorea longicatena]	gene_101104	[Dorea longicatena]	gene_101104	-
gene_101105	[Anaerobutyricum hallii]	gene_101105	[Anaerobutyricum hallii]	gene_101105	-
gene_101106	-	gene_101106	[-]	gene_101106	[uncultured Faecalibacterium]
gene_101107	-	gene_101107	[-]	gene_101107	-
gene_101108	-	gene_101108	[Faecalibacterium prausnitzii]	gene_101108	-
gene_101109	[Faecalibacterium prausnitzii]	gene_101109	[Faecalibacterium prausnitzii]	gene_101109	[Faecalibacterium prausnitzii]
gene_10111	[Lachnospiraceae bacterium]	gene_10111	[Lachnospiraceae bacterium]	gene_10111	[Anaerostipes hadrus]
gene_101110	[Blautia obeum]	gene_101110	[Blautia obeum]	gene_101110	-
gene_101111	[Blautia obeum]	gene_101111	[Blautia obeum]	gene_101111	-
gene_101112	[Oscillibacter sp. CAG:241]	gene_101112	[Oscillibacter sp. CAG:241]	gene_101112	-
gene_101113	-	gene_101113	[-]	gene_101113	[Bifidobacterium pseudocatenulatum]
gene_101114	[[Eubacterium] rectale]	gene_101114	[[Eubacterium] rectale]	gene_101114	[[Eubacterium] rectale]
gene_101115	-	gene_101115	[[Eubacterium] rectale]	gene_101115	[[Eubacterium] eligens]
gene_101116	[[Eubacterium] rectale]	gene_101116	[[Eubacterium] rectale]	gene_101116	[[Eubacterium] rectale]
gene_101117	-	gene_101117	[[Eubacterium] rectale]	gene_101117	[Roseburia intestinalis]
gene_101118	[Anaerotruncus colihominis]	gene_101118	[Anaerotruncus colihominis]	gene_101118	[Anaerotruncus colihominis]
gene_101119	[Anaerotruncus colihominis]	gene_101119	[Anaerotruncus colihominis]	gene_101119	[Anaerotruncus colihominis]
gene_10112	-	gene_10112	[Lachnospiraceae bacterium]	gene_10112	[Anaerostipes hadrus]
gene_101120	-	gene_101120	[Subdoligranulum variabile]	gene_101120	-
gene_101121	[Subdoligranulum variabile]	gene_101121	[Subdoligranulum variabile]	gene_101121	-
gene_101122	-	gene_101122	[-]	gene_101122	[Bacteroides intestinalis]
gene_101123	-	gene_101123	[Faecalibacterium prausnitzii]	gene_101123	[uncultured Faecalibacterium]
gene_101124	[Faecalibacterium prausnitzii]	gene_101124	[Faecalibacterium prausnitzii]	gene_101124	[uncultured Faecalibacterium]
gene_101125	-	gene_101125	[Faecalibacterium prausnitzii]	gene_101125	[Faecalibacterium prausnitzii]
gene_101126	-	gene_101126	[-]	gene_101126	-
gene_101127	[Serratia marcescens]	gene_101127	[Serratia marcescens]	gene_101127	-
gene_101128	-	gene_101128	[-]	gene_101128	[Klebsiella pneumoniae]
gene_101129	-	gene_101129	[-]	gene_101129	[Klebsiella pneumoniae]
gene_10113	-	gene_10113	[Lachnospiraceae bacterium]	gene_10113	[Anaerostipes hadrus]
gene_101130	-	gene_101130	[-]	gene_101130	[Klebsiella pneumoniae]
gene_101131	[Phascolarctobacterium faecium]	gene_101131	[Phascolarctobacterium faecium]	gene_101131	[Phascolarctobacterium faecium]
gene_101132	[Phascolarctobacterium faecium]	gene_101132	[Phascolarctobacterium faecium]	gene_101132	[Phascolarctobacterium faecium]
gene_101133	[Firmicutes bacterium]	gene_101133	[Firmicutes bacterium]	gene_101133	-
gene_101134	[Firmicutes bacterium]	gene_101134	[Firmicutes bacterium]	gene_101134	-
gene_101135	[Firmicutes bacterium]	gene_101135	[Firmicutes bacterium]	gene_101135	-
gene_101136	-	gene_101136	[-]	gene_101136	-
gene_101137	[Bifidobacterium pseudocatenulatum]	gene_101137	[-]	gene_101137	[Bifidobacterium pseudocatenulatum]
gene_101138	-	gene_101138	[Bacteroides caccae]	gene_101138	[Bacteroides caccae]
gene_101139	[Bacteroides caccae]	gene_101139	[Bacteroides caccae]	gene_101139	[Bacteroides caccae]
gene_10114	-	gene_10114	[-]	gene_10114	[Coprobacter fastidiosus]
gene_101140	-	gene_101140	[-]	gene_101140	[Anaerobutyricum hallii]
gene_101141	[Faecalicatena fissicatena]	gene_101141	[-]	gene_101141	-
gene_101142	-	gene_101142	[-]	gene_101142	-
gene_101143	-	gene_101143	[-]	gene_101143	[Roseburia intestinalis]
gene_101144	[Roseburia intestinalis]	gene_101144	[-]	gene_101144	[Roseburia intestinalis]
gene_101145	-	gene_101145	[-]	gene_101145	-
gene_101146	-	gene_101146	[Klebsiella variicola]	gene_101146	[Klebsiella pneumoniae]
gene_101147	-	gene_101147	[-]	gene_101147	-
gene_101148	[Terrabacteria group]	gene_101148	[Adlercreutzia equolifaciens]	gene_101148	[Adlercreutzia caecimuris]
gene_101149	[Adlercreutzia equolifaciens]	gene_101149	[Adlercreutzia equolifaciens]	gene_101149	[Adlercreutzia equolifaciens]
gene_10115	-	gene_10115	[-]	gene_10115	[Ruminococcus bicirculans]
gene_101150	[Adlercreutzia equolifaciens]	gene_101150	[Adlercreutzia equolifaciens]	gene_101150	[Adlercreutzia hattorii]
gene_101151	[Adlercreutzia equolifaciens]	gene_101151	[Adlercreutzia equolifaciens]	gene_101151	[Adlercreutzia equolifaciens]
gene_101152	-	gene_101152	[Adlercreutzia equolifaciens]	gene_101152	[Adlercreutzia equolifaciens]
gene_101153	[Adlercreutzia equolifaciens]	gene_101153	[Adlercreutzia equolifaciens]	gene_101153	[Adlercreutzia equolifaciens]
gene_101154	[Adlercreutzia equolifaciens]	gene_101154	[Adlercreutzia equolifaciens]	gene_101154	[Adlercreutzia hattorii]
gene_101155	[Adlercreutzia equolifaciens]	gene_101155	[Adlercreutzia equolifaciens]	gene_101155	[Adlercreutzia equolifaciens]
gene_101156	-	gene_101156	[-]	gene_101156	-
gene_101157	-	gene_101157	[-]	gene_101157	-
gene_101158	-	gene_101158	[-]	gene_101158	[Enterobacter asburiae]
gene_101159	-	gene_101159	[[Ruminococcus] lactaris]	gene_101159	[Roseburia intestinalis]
gene_10116	-	gene_10116	[-]	gene_10116	[Ruminococcus bicirculans]
gene_101160	-	gene_101160	[-]	gene_101160	-
gene_101161	-	gene_101161	[-]	gene_101161	[Roseburia intestinalis]
gene_101162	[Clostridiales bacterium]	gene_101162	[Clostridiales bacterium]	gene_101162	[Pseudoflavonifractor capillosus]
gene_101163	-	gene_101163	[Firmicutes bacterium]	gene_101163	-
gene_101164	-	gene_101164	[-]	gene_101164	-
gene_101165	-	gene_101165	[-]	gene_101165	[Bacteroides fragilis]
gene_101166	[Roseburia intestinalis]	gene_101166	[Roseburia intestinalis]	gene_101166	[Roseburia intestinalis]
gene_101167	-	gene_101167	[-]	gene_101167	-
gene_101168	[Candidatus Avimonas faecium]	gene_101168	[Candidatus Avimonas narfia]	gene_101168	-
gene_101169	[Candidatus Avimonas narfia]	gene_101169	[Candidatus Avimonas narfia]	gene_101169	-
gene_10117	[Clostridiales bacterium]	gene_10117	[Clostridiales bacterium]	gene_10117	-
gene_101170	-	gene_101170	[-]	gene_101170	[Mediterraneibacter faecis]
gene_101171	-	gene_101171	[-]	gene_101171	[Mediterraneibacter faecis]
gene_101172	-	gene_101172	[-]	gene_101172	-
gene_101173	-	gene_101173	[-]	gene_101173	[Clostridium porci]
gene_101174	[Anaerotruncus colihominis]	gene_101174	[Anaerotruncus colihominis]	gene_101174	[Anaerotruncus colihominis]
gene_101175	-	gene_101175	[Faecalibacterium prausnitzii]	gene_101175	[Faecalibacterium prausnitzii]
gene_101176	[Faecalibacterium prausnitzii]	gene_101176	[Faecalibacterium prausnitzii]	gene_101176	[Faecalibacterium prausnitzii]
gene_101177	-	gene_101177	[-]	gene_101177	[Butyricimonas paravirosa]
gene_101178	-	gene_101178	[-]	gene_101178	[Coprococcus eutactus]
gene_101179	-	gene_101179	[Clostridium sp. D5]	gene_101179	-
gene_10118	-	gene_10118	[-]	gene_10118	[Firmicutes bacterium]
gene_101180	[Clostridium sp. D5]	gene_101180	[Clostridium sp. D5]	gene_101180	-
gene_101181	-	gene_101181	[Bacteroides cellulosilyticus]	gene_101181	[Bacteroides timonensis]
gene_101182	[Bacteroides cellulosilyticus]	gene_101182	[Bacteroides cellulosilyticus]	gene_101182	[Bacteroides intestinalis]
gene_101183	-	gene_101183	[Bacteroides cellulosilyticus]	gene_101183	[Bacteroides timonensis]
gene_101184	-	gene_101184	[-]	gene_101184	-
gene_101185	[Anaerotruncus colihominis]	gene_101185	[Anaerotruncus colihominis]	gene_101185	[Anaerotruncus colihominis]
gene_101186	[Anaerotruncus colihominis]	gene_101186	[Anaerotruncus colihominis]	gene_101186	[Anaerotruncus colihominis]
gene_101187	[Eubacterium ventriosum]	gene_101187	[Eubacterium ventriosum]	gene_101187	[Schaedlerella arabinosiphila]
gene_101188	-	gene_101188	[Eubacterium ventriosum]	gene_101188	[Clostridiaceae bacterium]
gene_101189	[Candidatus Avimonas merdigallinarum]	gene_101189	[Candidatus Avimonas merdigallinarum]	gene_101189	-
gene_10119	-	gene_10119	[-]	gene_10119	[Bacteroides caccae]
gene_101190	[Roseburia sp. 1XD42-69]	gene_101190	[Clostridiales bacterium]	gene_101190	-
gene_101191	[Clostridiales bacterium]	gene_101191	[Clostridiales bacterium]	gene_101191	-
gene_101192	[Clostridiales bacterium]	gene_101192	[Clostridiales bacterium]	gene_101192	-
gene_101193	-	gene_101193	[-]	gene_101193	[Klebsiella pneumoniae]
gene_101194	-	gene_101194	[-]	gene_101194	[Klebsiella pneumoniae]
gene_101195	-	gene_101195	[-]	gene_101195	[Parabacteroides distasonis]
gene_101196	-	gene_101196	[-]	gene_101196	[Intestinimonas butyriciproducens]
gene_101197	[Intestinimonas butyriciproducens]	gene_101197	[-]	gene_101197	[Intestinimonas butyriciproducens]
gene_101198	-	gene_101198	[-]	gene_101198	-
gene_101199	[Phascolarctobacterium faecium]	gene_101199	[Phascolarctobacterium faecium]	gene_101199	[Phascolarctobacterium faecium]
gene_1012	[Odoribacter sp. AF15-53]	gene_1012	[Odoribacter sp. AF15-53]	gene_1012	-
gene_10120	-	gene_10120	[-]	gene_10120	-
gene_101200	-	gene_101200	[-]	gene_101200	[Coprococcus eutactus]
gene_101201	[Klebsiella pneumoniae]	gene_101201	[Klebsiella pneumoniae]	gene_101201	[Klebsiella pneumoniae]
gene_101202	[Firmicutes bacterium]	gene_101202	[Firmicutes bacterium]	gene_101202	[Firmicutes bacterium]
gene_101203	-	gene_101203	[-]	gene_101203	[Parabacteroides merdae]
gene_101204	-	gene_101204	[-]	gene_101204	[Parabacteroides merdae]
gene_101205	[Faecalibacterium prausnitzii]	gene_101205	[Dorea formicigenerans]	gene_101205	-
gene_101206	[Dorea formicigenerans]	gene_101206	[Dorea formicigenerans]	gene_101206	-
gene_101207	[Dorea formicigenerans]	gene_101207	[Dorea formicigenerans]	gene_101207	-
gene_101208	-	gene_101208	[-]	gene_101208	-
gene_101209	-	gene_101209	[-]	gene_101209	-
gene_10121	[Anaerotruncus colihominis]	gene_10121	[Anaerotruncus colihominis]	gene_10121	[Anaerotruncus colihominis]
gene_101210	[Candidatus Avimonas caecicola]	gene_101210	[-]	gene_101210	-
gene_101211	[[Ruminococcus] lactaris]	gene_101211	[[Ruminococcus] lactaris]	gene_101211	[[Ruminococcus] lactaris]
gene_101212	-	gene_101212	[Faecalibacterium sp. AM43-5AT]	gene_101212	[uncultured Faecalibacterium]
gene_101213	-	gene_101213	[-]	gene_101213	[Parabacteroides distasonis]
gene_101214	[Anaerostipes hadrus]	gene_101214	[Anaerostipes hadrus]	gene_101214	-
gene_101215	[Candidatus Avimonas narfia]	gene_101215	[Candidatus Avimonas narfia]	gene_101215	-
gene_101216	-	gene_101216	[Candidatus Avimonas narfia]	gene_101216	-
gene_101217	-	gene_101217	[-]	gene_101217	[[Ruminococcus] torques]
gene_101218	-	gene_101218	[-]	gene_101218	[Streptococcus salivarius]
gene_101219	-	gene_101219	[-]	gene_101219	[Streptococcus salivarius]
gene_10122	-	gene_10122	[-]	gene_10122	-
gene_101220	[Parabacteroides merdae]	gene_101220	[Parabacteroides merdae]	gene_101220	[Parabacteroides merdae]
gene_101221	-	gene_101221	[-]	gene_101221	[Intestinimonas butyriciproducens]
gene_101222	[Firmicutes bacterium]	gene_101222	[-]	gene_101222	-
gene_101223	[uncultured Clostridium]	gene_101223	[uncultured Clostridium]	gene_101223	-
gene_101224	-	gene_101224	[-]	gene_101224	[Phocaeicola vulgatus]
gene_101225	-	gene_101225	[-]	gene_101225	[Firmicutes bacterium]
gene_101226	-	gene_101226	[-]	gene_101226	-
gene_101227	[uncultured Lachnospira]	gene_101227	[uncultured Lachnospira]	gene_101227	[Firmicutes bacterium]
gene_101228	-	gene_101228	[-]	gene_101228	[Coprobacter fastidiosus]
gene_101229	[Tannerella sp. AM09-19]	gene_101229	[-]	gene_101229	-
gene_10123	-	gene_10123	[-]	gene_10123	-
gene_101230	-	gene_101230	[-]	gene_101230	-
gene_101231	-	gene_101231	[-]	gene_101231	[Coprobacter fastidiosus]
gene_101232	[Ruminococcaceae bacterium]	gene_101232	[Ruminococcaceae bacterium]	gene_101232	-
gene_101233	-	gene_101233	[Ruminococcaceae bacterium]	gene_101233	-
gene_101234	-	gene_101234	[-]	gene_101234	[Klebsiella variicola]
gene_101235	-	gene_101235	[uncultured Ruminococcus]	gene_101235	[Blautia glucerasea]
gene_101236	-	gene_101236	[uncultured Ruminococcus]	gene_101236	[Blautia faecis]
gene_101237	-	gene_101237	[uncultured Ruminococcus]	gene_101237	[Blautia massiliensis]
gene_101238	-	gene_101238	[uncultured Ruminococcus]	gene_101238	[uncultured Lachnospira]
gene_101239	-	gene_101239	[uncultured Ruminococcus]	gene_101239	[Blautia luti]
gene_10124	-	gene_10124	[-]	gene_10124	-
gene_101240	-	gene_101240	[-]	gene_101240	[Roseburia faecis]
gene_101241	[Bacteroides bouchesdurhonensis]	gene_101241	[Bacteroides bouchesdurhonensis]	gene_101241	-
gene_101242	[Agathobaculum butyriciproducens]	gene_101242	[Blautia sp. TM10-2]	gene_101242	[Dysosmobacter welbionis]
gene_101243	-	gene_101243	[-]	gene_101243	-
gene_101244	-	gene_101244	[-]	gene_101244	[Coprobacter fastidiosus]
gene_101245	-	gene_101245	[-]	gene_101245	[Firmicutes bacterium]
gene_101246	[Clostridiales bacterium]	gene_101246	[Clostridiales bacterium]	gene_101246	-
gene_101247	[Clostridiales bacterium]	gene_101247	[Clostridiales bacterium]	gene_101247	-
gene_101248	-	gene_101248	[-]	gene_101248	[Intestinimonas butyriciproducens]
gene_101249	-	gene_101249	[-]	gene_101249	[Intestinimonas butyriciproducens]
gene_10125	-	gene_10125	[-]	gene_10125	-
gene_101250	[Oscillibacter sp. ER4]	gene_101250	[Ruminococcaceae bacterium]	gene_101250	-
gene_101251	-	gene_101251	[Ruminococcaceae bacterium]	gene_101251	-
gene_101252	[Ruminococcaceae bacterium]	gene_101252	[Ruminococcaceae bacterium]	gene_101252	-
gene_101253	[Ruminococcaceae bacterium]	gene_101253	[Ruminococcaceae bacterium]	gene_101253	-
gene_101254	[Ruminococcaceae bacterium]	gene_101254	[Ruminococcaceae bacterium]	gene_101254	-
gene_101255	-	gene_101255	[Ruminococcaceae bacterium]	gene_101255	-
gene_101256	-	gene_101256	[-]	gene_101256	[Coprococcus eutactus]
gene_101257	-	gene_101257	[-]	gene_101257	[Bifidobacterium longum]
gene_101258	-	gene_101258	[-]	gene_101258	[Mediterraneibacter faecis]
gene_101259	-	gene_101259	[-]	gene_101259	[Mediterraneibacter faecis]
gene_10126	-	gene_10126	[-]	gene_10126	-
gene_101260	-	gene_101260	[-]	gene_101260	[Escherichia coli]
gene_101261	-	gene_101261	[Blautia obeum]	gene_101261	[Blautia obeum]
gene_101262	[Blautia obeum]	gene_101262	[Blautia obeum]	gene_101262	[Blautia obeum]
gene_101263	[Anaerotruncus colihominis]	gene_101263	[Anaerotruncus colihominis]	gene_101263	[Anaerotruncus colihominis]
gene_101264	[Clostridium sp. AF37-5AT]	gene_101264	[Clostridium sp. AF37-5AT]	gene_101264	-
gene_101265	-	gene_101265	[-]	gene_101265	[Escherichia coli]
gene_101266	-	gene_101266	[Oscillibacter sp. PEA192]	gene_101266	[Dysosmobacter welbionis]
gene_101267	-	gene_101267	[Oscillibacter sp. PEA192]	gene_101267	[Dysosmobacter welbionis]
gene_101268	[Oscillibacter sp. PEA192]	gene_101268	[Oscillibacter sp. PEA192]	gene_101268	[Dysosmobacter welbionis]
gene_101269	-	gene_101269	[Oscillibacter sp. PEA192]	gene_101269	-
gene_10127	[Lawsonibacter hominis]	gene_10127	[-]	gene_10127	-
gene_101270	-	gene_101270	[Oscillibacter sp. PEA192]	gene_101270	[Dysosmobacter welbionis]
gene_101271	-	gene_101271	[Oscillibacter sp. PEA192]	gene_101271	-
gene_101272	-	gene_101272	[Oscillibacter sp. PEA192]	gene_101272	[Dysosmobacter welbionis]
gene_101273	-	gene_101273	[Oscillibacter sp. PEA192]	gene_101273	[Dysosmobacter welbionis]
gene_101274	-	gene_101274	[-]	gene_101274	[Parabacteroides distasonis]
gene_101275	-	gene_101275	[Subdoligranulum sp. APC924/74]	gene_101275	[Faecalibacterium prausnitzii]
gene_101276	[Subdoligranulum sp. APC924/74]	gene_101276	[Subdoligranulum sp. APC924/74]	gene_101276	-
gene_101277	[Subdoligranulum sp. APC924/74]	gene_101277	[Subdoligranulum sp. APC924/74]	gene_101277	-
gene_101278	[Subdoligranulum sp. APC924/74]	gene_101278	[Subdoligranulum sp. APC924/74]	gene_101278	-
gene_101279	[Subdoligranulum sp. APC924/74]	gene_101279	[Subdoligranulum sp. APC924/74]	gene_101279	-
gene_10128	-	gene_10128	[-]	gene_10128	-
gene_101280	[Subdoligranulum sp. APC924/74]	gene_101280	[Subdoligranulum sp. APC924/74]	gene_101280	-
gene_101281	-	gene_101281	[Eubacterium ramulus]	gene_101281	-
gene_101282	-	gene_101282	[-]	gene_101282	[Bacteroides ovatus]
gene_101283	-	gene_101283	[-]	gene_101283	[Bacteroides uniformis]
gene_101284	[Roseburia intestinalis]	gene_101284	[Roseburia intestinalis]	gene_101284	[Roseburia intestinalis]
gene_101285	-	gene_101285	[Streptococcus salivarius]	gene_101285	[Streptococcus salivarius]
gene_101286	-	gene_101286	[Streptococcus salivarius]	gene_101286	[Streptococcus salivarius]
gene_101287	-	gene_101287	[Rothia mucilaginosa]	gene_101287	-
gene_101288	-	gene_101288	[-]	gene_101288	-
gene_101289	-	gene_101289	[-]	gene_101289	[Blautia obeum]
gene_10129	-	gene_10129	[-]	gene_10129	-
gene_101290	[Roseburia sp. 40 7]	gene_101290	[Roseburia sp. 40 7]	gene_101290	[Fusicatenibacter saccharivorans]
gene_101291	[Coprobacter fastidiosus]	gene_101291	[Coprobacter fastidiosus]	gene_101291	[Coprobacter fastidiosus]
gene_101292	-	gene_101292	[Coprobacter fastidiosus]	gene_101292	[Coprobacter fastidiosus]
gene_101293	[Ruminococcaceae bacterium]	gene_101293	[Ruminococcaceae bacterium]	gene_101293	-
gene_101294	[Ruminococcaceae bacterium]	gene_101294	[Ruminococcaceae bacterium]	gene_101294	-
gene_101295	-	gene_101295	[-]	gene_101295	-
gene_101296	-	gene_101296	[-]	gene_101296	-
gene_101297	[Faecalicatena contorta]	gene_101297	[Faecalicatena contorta]	gene_101297	-
gene_101298	-	gene_101298	[-]	gene_101298	[Bacteroides thetaiotaomicron]
gene_101299	-	gene_101299	[-]	gene_101299	[Bacteroides thetaiotaomicron]
gene_1013	-	gene_1013	[-]	gene_1013	-
gene_10130	[Blautia obeum]	gene_10130	[Blautia obeum]	gene_10130	-
gene_101300	-	gene_101300	[Clostridium sp. AF36-4]	gene_101300	-
gene_101301	-	gene_101301	[-]	gene_101301	[Coprobacter fastidiosus]
gene_101302	-	gene_101302	[-]	gene_101302	[Faecalibacterium duncaniae]
gene_101303	-	gene_101303	[-]	gene_101303	[Evtepia gabavorous]
gene_101304	-	gene_101304	[-]	gene_101304	-
gene_101305	[Terrabacteria group]	gene_101305	[Clostridia bacterium]	gene_101305	[Blautia glucerasea]
gene_101306	[Clostridia bacterium]	gene_101306	[Clostridia bacterium]	gene_101306	-
gene_101307	[bacterium 1XD42-54]	gene_101307	[bacterium 1XD42-54]	gene_101307	-
gene_101308	[Clostridium sp. L2-50]	gene_101308	[[Ruminococcus] gnavus]	gene_101308	[Mediterraneibacter faecis]
gene_101309	-	gene_101309	[-]	gene_101309	[Bacteroides fragilis]
gene_10131	[Parabacteroides merdae]	gene_10131	[Parabacteroides merdae]	gene_10131	[Parabacteroides merdae]
gene_101310	-	gene_101310	[-]	gene_101310	[Bacteroides xylanisolvens]
gene_101311	-	gene_101311	[-]	gene_101311	[Parabacteroides merdae]
gene_101312	-	gene_101312	[-]	gene_101312	[Parabacteroides merdae]
gene_101313	-	gene_101313	[-]	gene_101313	-
gene_101314	-	gene_101314	[-]	gene_101314	[Coprobacter fastidiosus]
gene_101315	[Clostridium sp. AM33-3]	gene_101315	[Clostridium sp. AM33-3]	gene_101315	-
gene_101316	[Bifidobacterium pseudocatenulatum]	gene_101316	[Bifidobacterium pseudocatenulatum]	gene_101316	[Bifidobacterium pseudocatenulatum]
gene_101317	-	gene_101317	[Bifidobacterium pseudocatenulatum]	gene_101317	[Bifidobacterium pseudocatenulatum]
gene_101318	[Salmonella enterica]	gene_101318	[-]	gene_101318	[Klebsiella pneumoniae]
gene_101319	-	gene_101319	[-]	gene_101319	[Escherichia coli]
gene_10132	[Parabacteroides merdae]	gene_10132	[Parabacteroides merdae]	gene_10132	[Parabacteroides merdae]
gene_101320	-	gene_101320	[-]	gene_101320	-
gene_101321	-	gene_101321	[Roseburia sp. TF10-5]	gene_101321	[Roseburia faecis]
gene_101322	[Faecalibacterium sp. 4P15]	gene_101322	[Faecalibacterium sp. 4P15]	gene_101322	[Faecalibacterium prausnitzii]
gene_101323	-	gene_101323	[-]	gene_101323	-
gene_101324	-	gene_101324	[-]	gene_101324	-
gene_101325	-	gene_101325	[-]	gene_101325	-
gene_101326	-	gene_101326	[-]	gene_101326	-
gene_101327	[Faecalibacterium prausnitzii]	gene_101327	[Faecalibacterium prausnitzii]	gene_101327	-
gene_101328	-	gene_101328	[Ruminococcus sp. AM46-18]	gene_101328	-
gene_101329	-	gene_101329	[-]	gene_101329	[Coprococcus eutactus]
gene_10133	[Firmicutes bacterium]	gene_10133	[Firmicutes bacterium]	gene_10133	-
gene_101330	[Eubacterium ramulus]	gene_101330	[Eubacterium ramulus]	gene_101330	[Eubacterium ramulus]
gene_101331	[Parabacteroides merdae]	gene_101331	[Parabacteroides merdae]	gene_101331	[Parabacteroides merdae]
gene_101332	-	gene_101332	[-]	gene_101332	-
gene_101333	[Firmicutes bacterium]	gene_101333	[Firmicutes bacterium]	gene_101333	-
gene_101334	[Firmicutes bacterium]	gene_101334	[Firmicutes bacterium]	gene_101334	-
gene_101335	[Firmicutes bacterium]	gene_101335	[Firmicutes bacterium]	gene_101335	-
gene_101336	-	gene_101336	[Bacteroides caccae]	gene_101336	[Bacteroides caccae]
gene_101337	-	gene_101337	[Bacteroides caccae]	gene_101337	[Bacteroides caccae]
gene_101338	-	gene_101338	[-]	gene_101338	-
gene_101339	-	gene_101339	[-]	gene_101339	-
gene_10134	[[Ruminococcus] lactaris]	gene_10134	[[Ruminococcus] lactaris]	gene_10134	[[Ruminococcus] lactaris]
gene_101340	[Clostridium sp. AF50-3]	gene_101340	[Clostridium sp. AF50-3]	gene_101340	-
gene_101341	[Faecalibacterium cf.]	gene_101341	[Faecalibacterium cf.]	gene_101341	[uncultured Faecalibacterium]
gene_101342	-	gene_101342	[Faecalibacterium cf.]	gene_101342	-
gene_101343	-	gene_101343	[-]	gene_101343	-
gene_101344	-	gene_101344	[-]	gene_101344	-
gene_101345	-	gene_101345	[-]	gene_101345	[Gordonibacter pamelaeae]
gene_101346	[Faecalibacterium prausnitzii]	gene_101346	[-]	gene_101346	[Faecalibacterium duncaniae]
gene_101347	-	gene_101347	[-]	gene_101347	[Faecalibacterium duncaniae]
gene_101348	-	gene_101348	[-]	gene_101348	[Mediterraneibacter faecis]
gene_101349	[Bacteroides sp. AM16-24]	gene_101349	[Bacteroides sp. AM16-24]	gene_101349	-
gene_10135	-	gene_10135	[[Ruminococcus] lactaris]	gene_10135	[[Ruminococcus] lactaris]
gene_101350	[Bacteroides intestinalis]	gene_101350	[Bacteroides sp. AM16-24]	gene_101350	-
gene_101351	[Bacteroides sp. AM16-24]	gene_101351	[Bacteroides sp. AM16-24]	gene_101351	[Bacteroides intestinalis]
gene_101352	-	gene_101352	[-]	gene_101352	[Bacteroides xylanisolvens]
gene_101353	-	gene_101353	[-]	gene_101353	-
gene_101354	-	gene_101354	[-]	gene_101354	[Bacteroides eggerthii]
gene_101355	-	gene_101355	[-]	gene_101355	[Klebsiella pneumoniae]
gene_101356	-	gene_101356	[-]	gene_101356	[Klebsiella pneumoniae]
gene_101357	[Klebsiella aerogenes]	gene_101357	[-]	gene_101357	[Klebsiella pneumoniae]
gene_101358	[Murimonas intestini]	gene_101358	[Murimonas intestini]	gene_101358	-
gene_101359	[Holdemania massiliensis]	gene_101359	[Holdemania massiliensis]	gene_101359	-
gene_10136	-	gene_10136	[-]	gene_10136	[Klebsiella aerogenes]
gene_101360	-	gene_101360	[-]	gene_101360	[[Ruminococcus] torques]
gene_101361	-	gene_101361	[-]	gene_101361	[Klebsiella pneumoniae]
gene_101362	-	gene_101362	[-]	gene_101362	[Klebsiella pneumoniae]
gene_101363	-	gene_101363	[-]	gene_101363	-
gene_101364	-	gene_101364	[-]	gene_101364	-
gene_101365	[Bifidobacterium pseudocatenulatum]	gene_101365	[Bifidobacterium pseudocatenulatum]	gene_101365	[Bifidobacterium pseudocatenulatum]
gene_101366	-	gene_101366	[Bifidobacterium pseudocatenulatum]	gene_101366	[Bifidobacterium pseudocatenulatum]
gene_101367	[Odoribacter sp. AF15-53]	gene_101367	[Odoribacter sp. AF15-53]	gene_101367	-
gene_101368	[Candidatus Avimonas narfia]	gene_101368	[Candidatus Avimonas narfia]	gene_101368	-
gene_101369	[Eggerthella sp. CAG:1427]	gene_101369	[Eggerthella sp. CAG:1427]	gene_101369	-
gene_10137	-	gene_10137	[Chloroflexi bacterium]	gene_10137	-
gene_101370	-	gene_101370	[-]	gene_101370	[Klebsiella variicola]
gene_101371	-	gene_101371	[-]	gene_101371	[Subdoligranulum variabile]
gene_101372	-	gene_101372	[Firmicutes bacterium]	gene_101372	-
gene_101373	[Deltaproteobacteria bacterium]	gene_101373	[Firmicutes bacterium]	gene_101373	-
gene_101374	-	gene_101374	[Firmicutes bacterium]	gene_101374	-
gene_101375	-	gene_101375	[Firmicutes bacterium]	gene_101375	-
gene_101376	-	gene_101376	[Firmicutes bacterium]	gene_101376	-
gene_101377	[Terrabacteria group]	gene_101377	[Terrabacteria group]	gene_101377	[[Eubacterium] rectale]
gene_101378	-	gene_101378	[-]	gene_101378	[Faecalibacterium prausnitzii]
gene_101379	[uncultured Clostridium]	gene_101379	[-]	gene_101379	[Faecalibacterium prausnitzii]
gene_10138	[Anaerotruncus colihominis]	gene_10138	[Anaerotruncus colihominis]	gene_10138	-
gene_101380	-	gene_101380	[-]	gene_101380	[Faecalibacterium prausnitzii]
gene_101381	-	gene_101381	[-]	gene_101381	[Faecalibacterium prausnitzii]
gene_101382	-	gene_101382	[-]	gene_101382	[Roseburia faecis]
gene_101383	[Clostridium sp. AF15-41]	gene_101383	[-]	gene_101383	[Coprococcus eutactus]
gene_101384	-	gene_101384	[-]	gene_101384	-
gene_101385	-	gene_101385	[-]	gene_101385	[Anaerostipes hadrus]
gene_101386	[Clostridium sp. L2-50]	gene_101386	[-]	gene_101386	-
gene_101387	-	gene_101387	[-]	gene_101387	[Coprococcus eutactus]
gene_101388	[Clostridium sp. L2-50]	gene_101388	[-]	gene_101388	-
gene_101389	-	gene_101389	[-]	gene_101389	-
gene_10139	[Klebsiella aerogenes]	gene_10139	[Klebsiella aerogenes]	gene_10139	[Klebsiella aerogenes]
gene_101390	[Clostridium sp. L2-50]	gene_101390	[-]	gene_101390	-
gene_101391	-	gene_101391	[-]	gene_101391	-
gene_101392	-	gene_101392	[-]	gene_101392	[Blautia wexlerae]
gene_101393	-	gene_101393	[-]	gene_101393	-
gene_101394	-	gene_101394	[-]	gene_101394	-
gene_101395	-	gene_101395	[-]	gene_101395	[Gemmiger formicilis]
gene_101396	-	gene_101396	[-]	gene_101396	-
gene_101397	-	gene_101397	[-]	gene_101397	-
gene_101398	[Bacteroides timonensis]	gene_101398	[Bacteroides timonensis]	gene_101398	[Bacteroides intestinalis]
gene_101399	-	gene_101399	[Bacteroides timonensis]	gene_101399	[Bacteroides intestinalis]
gene_1014	[Clostridium sp. AM33-3]	gene_1014	[Clostridium sp. AM33-3]	gene_1014	-
gene_10140	[Klebsiella aerogenes]	gene_10140	[Klebsiella aerogenes]	gene_10140	[Klebsiella aerogenes]
gene_101400	-	gene_101400	[-]	gene_101400	[Phascolarctobacterium faecium]
gene_101401	-	gene_101401	[-]	gene_101401	[Phascolarctobacterium faecium]
gene_101402	-	gene_101402	[-]	gene_101402	[Blautia glucerasea]
gene_101403	-	gene_101403	[-]	gene_101403	[Blautia faecis]
gene_101404	-	gene_101404	[-]	gene_101404	[Blautia faecis]
gene_101405	-	gene_101405	[-]	gene_101405	[Blautia glucerasea]
gene_101406	-	gene_101406	[-]	gene_101406	[Blautia faecis]
gene_101407	-	gene_101407	[-]	gene_101407	[Blautia faecis]
gene_101408	[Ruminococcus sp. 1001713B170214 170313 A12]	gene_101408	[-]	gene_101408	[Blautia faecis]
gene_101409	-	gene_101409	[-]	gene_101409	[Blautia glucerasea]
gene_10141	[Klebsiella aerogenes]	gene_10141	[Klebsiella aerogenes]	gene_10141	[Klebsiella aerogenes]
gene_101410	-	gene_101410	[-]	gene_101410	[Blautia faecis]
gene_101411	-	gene_101411	[-]	gene_101411	[Blautia glucerasea]
gene_101412	[Ruminococcus sp. D55t1 190419 H1]	gene_101412	[-]	gene_101412	[Blautia glucerasea]
gene_101413	-	gene_101413	[-]	gene_101413	[Blautia glucerasea]
gene_101414	-	gene_101414	[-]	gene_101414	[Blautia glucerasea]
gene_101415	-	gene_101415	[-]	gene_101415	[Blautia faecis]
gene_101416	-	gene_101416	[-]	gene_101416	[Blautia faecis]
gene_101417	[Ruminococcus sp. 1001713B170214 170313 A12]	gene_101417	[-]	gene_101417	[Blautia glucerasea]
gene_101418	-	gene_101418	[-]	gene_101418	[Blautia glucerasea]
gene_101419	-	gene_101419	[-]	gene_101419	[Blautia glucerasea]
gene_10142	-	gene_10142	[-]	gene_10142	[Roseburia faecis]
gene_101420	[Ruminococcus sp. 1001713B170214 170313 A12]	gene_101420	[-]	gene_101420	[Blautia glucerasea]
gene_101421	[Ruminococcus sp. 1001713B170214 170313 A12]	gene_101421	[-]	gene_101421	[Blautia faecis]
gene_101422	-	gene_101422	[-]	gene_101422	[Blautia glucerasea]
gene_101423	-	gene_101423	[-]	gene_101423	[Blautia glucerasea]
gene_101424	-	gene_101424	[-]	gene_101424	[Blautia glucerasea]
gene_101425	[Blautia faecis]	gene_101425	[-]	gene_101425	[Blautia glucerasea]
gene_101426	-	gene_101426	[-]	gene_101426	[Blautia faecis]
gene_101427	-	gene_101427	[-]	gene_101427	[Blautia glucerasea]
gene_101428	-	gene_101428	[-]	gene_101428	[Blautia glucerasea]
gene_101429	[Blautia obeum]	gene_101429	[-]	gene_101429	[Coprococcus eutactus]
gene_10143	-	gene_10143	[-]	gene_10143	-
gene_101430	-	gene_101430	[-]	gene_101430	[Bacteroides thetaiotaomicron]
gene_101431	-	gene_101431	[-]	gene_101431	[Klebsiella pneumoniae]
gene_101432	-	gene_101432	[-]	gene_101432	[Klebsiella variicola]
gene_101433	[Parabacteroides merdae]	gene_101433	[Parabacteroides merdae]	gene_101433	-
gene_101434	-	gene_101434	[Lachnospiraceae bacterium]	gene_101434	-
gene_101435	[Firmicutes bacterium]	gene_101435	[Lachnospiraceae bacterium]	gene_101435	-
gene_101436	[Lachnospiraceae bacterium]	gene_101436	[Lachnospiraceae bacterium]	gene_101436	-
gene_101437	-	gene_101437	[Lachnospiraceae bacterium]	gene_101437	-
gene_101438	[Firmicutes bacterium]	gene_101438	[Lachnospiraceae bacterium]	gene_101438	-
gene_101439	-	gene_101439	[Lachnospiraceae bacterium]	gene_101439	-
gene_10144	-	gene_10144	[-]	gene_10144	[uncultured Faecalibacterium]
gene_101440	[Lachnospiraceae bacterium]	gene_101440	[Lachnospiraceae bacterium]	gene_101440	-
gene_101441	-	gene_101441	[Lachnospiraceae bacterium]	gene_101441	-
gene_101442	[Firmicutes bacterium]	gene_101442	[Lachnospiraceae bacterium]	gene_101442	-
gene_101443	-	gene_101443	[Lachnospiraceae bacterium]	gene_101443	-
gene_101444	-	gene_101444	[Lachnospiraceae bacterium]	gene_101444	-
gene_101445	-	gene_101445	[Lachnospiraceae bacterium]	gene_101445	-
gene_101446	-	gene_101446	[Lachnospiraceae bacterium]	gene_101446	-
gene_101447	-	gene_101447	[Lachnospiraceae bacterium]	gene_101447	-
gene_101448	-	gene_101448	[Lachnospiraceae bacterium]	gene_101448	-
gene_101449	-	gene_101449	[Lachnospiraceae bacterium]	gene_101449	-
gene_10145	-	gene_10145	[Candidatus Avimonas caecicola]	gene_10145	-
gene_101450	[Lachnospiraceae bacterium]	gene_101450	[Lachnospiraceae bacterium]	gene_101450	-
gene_101451	-	gene_101451	[-]	gene_101451	[Coprococcus eutactus]
gene_101452	-	gene_101452	[-]	gene_101452	[Coprococcus eutactus]
gene_101453	-	gene_101453	[-]	gene_101453	[[Ruminococcus] torques]
gene_101454	-	gene_101454	[-]	gene_101454	[[Ruminococcus] torques]
gene_101455	-	gene_101455	[-]	gene_101455	-
gene_101456	-	gene_101456	[-]	gene_101456	-
gene_101457	[Gemmiger formicilis]	gene_101457	[Gemmiger formicilis]	gene_101457	[Subdoligranulum variabile]
gene_101458	-	gene_101458	[Gemmiger formicilis]	gene_101458	-
gene_101459	[Bacteroides thetaiotaomicron]	gene_101459	[Phascolarctobacterium faecium]	gene_101459	[Phascolarctobacterium faecium]
gene_10146	[Candidatus Avimonas caecicola]	gene_10146	[Candidatus Avimonas caecicola]	gene_10146	-
gene_101460	[Phascolarctobacterium faecium]	gene_101460	[Phascolarctobacterium faecium]	gene_101460	[Phascolarctobacterium faecium]
gene_101461	[Phascolarctobacterium faecium]	gene_101461	[Phascolarctobacterium faecium]	gene_101461	-
gene_101462	-	gene_101462	[-]	gene_101462	-
gene_101463	-	gene_101463	[-]	gene_101463	-
gene_101464	-	gene_101464	[Butyricicoccus sp. AM28-25]	gene_101464	[Pseudoflavonifractor capillosus]
gene_101465	[Butyricicoccus sp. AM28-25]	gene_101465	[Butyricicoccus sp. AM28-25]	gene_101465	[Lacrimispora amygdalina]
gene_101466	-	gene_101466	[Butyricicoccus sp. AM28-25]	gene_101466	-
gene_101467	-	gene_101467	[Butyricicoccus sp. AM28-25]	gene_101467	[Faecalibacterium duncaniae]
gene_101468	-	gene_101468	[-]	gene_101468	[Butyricimonas paravirosa]
gene_101469	-	gene_101469	[-]	gene_101469	[Klebsiella pneumoniae]
gene_10147	-	gene_10147	[-]	gene_10147	[Intestinimonas butyriciproducens]
gene_101470	-	gene_101470	[-]	gene_101470	[Bacteroides ovatus]
gene_101471	-	gene_101471	[-]	gene_101471	[Flavonifractor plautii]
gene_101472	-	gene_101472	[Klebsiella pneumoniae]	gene_101472	[Klebsiella pneumoniae]
gene_101473	[Klebsiella pneumoniae]	gene_101473	[Klebsiella pneumoniae]	gene_101473	[Klebsiella pneumoniae]
gene_101474	-	gene_101474	[Klebsiella pneumoniae]	gene_101474	[Klebsiella pneumoniae]
gene_101475	-	gene_101475	[Klebsiella pneumoniae]	gene_101475	[Klebsiella pneumoniae]
gene_101476	-	gene_101476	[Klebsiella pneumoniae]	gene_101476	[Klebsiella pneumoniae]
gene_101477	[Klebsiella pneumoniae]	gene_101477	[Klebsiella pneumoniae]	gene_101477	[Klebsiella pneumoniae]
gene_101478	-	gene_101478	[Klebsiella pneumoniae]	gene_101478	[Klebsiella pneumoniae]
gene_101479	-	gene_101479	[Klebsiella pneumoniae]	gene_101479	[Klebsiella pneumoniae]
gene_10148	-	gene_10148	[-]	gene_10148	[[Ruminococcus] torques]
gene_101480	[Klebsiella pneumoniae]	gene_101480	[Klebsiella pneumoniae]	gene_101480	[Klebsiella pneumoniae]
gene_101481	-	gene_101481	[Klebsiella pneumoniae]	gene_101481	[Klebsiella pneumoniae]
gene_101482	-	gene_101482	[Klebsiella pneumoniae]	gene_101482	[Klebsiella pneumoniae]
gene_101483	[Firmicutes bacterium]	gene_101483	[Firmicutes bacterium]	gene_101483	-
gene_101484	-	gene_101484	[-]	gene_101484	[Flavonifractor plautii]
gene_101485	[Sphaerochaeta globosa]	gene_101485	[Sphaerochaeta globosa]	gene_101485	-
gene_101486	-	gene_101486	[-]	gene_101486	[Klebsiella aerogenes]
gene_101487	-	gene_101487	[-]	gene_101487	[Klebsiella aerogenes]
gene_101488	-	gene_101488	[-]	gene_101488	[Bacteroides stercoris]
gene_101489	[Bacteroides intestinalis]	gene_101489	[Bacteroides intestinalis]	gene_101489	[Bacteroides intestinalis]
gene_10149	[Roseburia sp. CAG:303]	gene_10149	[Roseburia sp. CAG:303]	gene_10149	-
gene_101490	-	gene_101490	[Bacteroides intestinalis]	gene_101490	[Bacteroides intestinalis]
gene_101491	[Bacteroides intestinalis]	gene_101491	[Bacteroides intestinalis]	gene_101491	[Bacteroides intestinalis]
gene_101492	-	gene_101492	[-]	gene_101492	[Butyricimonas paravirosa]
gene_101493	-	gene_101493	[Subdoligranulum variabile]	gene_101493	-
gene_101494	[Subdoligranulum variabile]	gene_101494	[Subdoligranulum variabile]	gene_101494	[Subdoligranulum variabile]
gene_101495	[Ruminococcus callidus]	gene_101495	[Ruminococcus callidus]	gene_101495	-
gene_101496	[Ruminococcus callidus]	gene_101496	[Ruminococcus callidus]	gene_101496	-
gene_101497	[Ruminococcus callidus]	gene_101497	[Ruminococcus callidus]	gene_101497	-
gene_101498	[Paraprevotella clara]	gene_101498	[-]	gene_101498	[Paraprevotella clara]
gene_101499	-	gene_101499	[-]	gene_101499	[Paraprevotella clara]
gene_1015	[[Ruminococcus] lactaris]	gene_1015	[[Ruminococcus] lactaris]	gene_1015	[[Ruminococcus] lactaris]
gene_10150	-	gene_10150	[-]	gene_10150	[Coprobacter fastidiosus]
gene_101500	[Clostridium botulinum]	gene_101500	[-]	gene_101500	-
gene_101501	[Gemmiger formicilis]	gene_101501	[-]	gene_101501	[Subdoligranulum variabile]
gene_101502	[Gemmiger formicilis]	gene_101502	[-]	gene_101502	-
gene_101503	-	gene_101503	[-]	gene_101503	-
gene_101504	-	gene_101504	[-]	gene_101504	[uncultured Faecalibacterium]
gene_101505	-	gene_101505	[-]	gene_101505	[Faecalibacterium prausnitzii]
gene_101506	-	gene_101506	[-]	gene_101506	[uncultured Faecalibacterium]
gene_101507	-	gene_101507	[-]	gene_101507	[uncultured Faecalibacterium]
gene_101508	[Roseburia sp. CAG:303]	gene_101508	[-]	gene_101508	[[Ruminococcus] gnavus]
gene_101509	-	gene_101509	[Butyricimonas paravirosa]	gene_101509	[Butyricimonas paravirosa]
gene_10151	[Clostridium sp. AF21-20LB]	gene_10151	[Clostridium sp. AF21-20LB]	gene_10151	-
gene_101510	[Anaerobutyricum hallii]	gene_101510	[Anaerobutyricum hallii]	gene_101510	-
gene_101511	-	gene_101511	[-]	gene_101511	[[Ruminococcus] torques]
gene_101512	-	gene_101512	[-]	gene_101512	-
gene_101513	-	gene_101513	[-]	gene_101513	-
gene_101514	-	gene_101514	[Ruminococcus sp. AF14-5]	gene_101514	-
gene_101515	[Ruminococcus sp. AF14-5]	gene_101515	[Ruminococcus sp. AF14-5]	gene_101515	-
gene_101516	-	gene_101516	[-]	gene_101516	-
gene_101517	-	gene_101517	[-]	gene_101517	[Blautia obeum]
gene_101518	-	gene_101518	[-]	gene_101518	[Blautia massiliensis]
gene_101519	-	gene_101519	[-]	gene_101519	[Faecalibacterium prausnitzii]
gene_10152	[Parabacteroides sp. BX2]	gene_10152	[Parabacteroides sp. BX2]	gene_10152	-
gene_101520	-	gene_101520	[-]	gene_101520	[Faecalibacterium duncaniae]
gene_101521	[Gemmiger formicilis]	gene_101521	[Gemmiger formicilis]	gene_101521	[Subdoligranulum variabile]
gene_101522	[Blautia wexlerae]	gene_101522	[Blautia wexlerae]	gene_101522	[Blautia wexlerae]
gene_101523	-	gene_101523	[-]	gene_101523	[[Ruminococcus] torques]
gene_101524	[Anaerotruncus colihominis]	gene_101524	[Anaerotruncus colihominis]	gene_101524	[Anaerotruncus colihominis]
gene_101525	[Anaerotruncus colihominis]	gene_101525	[Anaerotruncus colihominis]	gene_101525	[Anaerotruncus colihominis]
gene_101526	[Coprococcus comes]	gene_101526	[Coprococcus comes]	gene_101526	[Coprococcus comes]
gene_101527	[Firmicutes bacterium]	gene_101527	[Firmicutes bacterium]	gene_101527	-
gene_101528	[Firmicutes bacterium]	gene_101528	[Firmicutes bacterium]	gene_101528	-
gene_101529	-	gene_101529	[-]	gene_101529	[Streptococcus salivarius]
gene_10153	-	gene_10153	[-]	gene_10153	-
gene_101530	-	gene_101530	[-]	gene_101530	-
gene_101531	-	gene_101531	[-]	gene_101531	[Bacteroides thetaiotaomicron]
gene_101532	[Bacteroides thetaiotaomicron]	gene_101532	[-]	gene_101532	[Bacteroides thetaiotaomicron]
gene_101533	-	gene_101533	[Oscillibacter sp. ER4]	gene_101533	-
gene_101534	[Oscillibacter sp. ER4]	gene_101534	[Oscillibacter sp. ER4]	gene_101534	-
gene_101535	[Blautia obeum]	gene_101535	[Blautia obeum]	gene_101535	[Blautia obeum]
gene_101536	-	gene_101536	[Tannerella sp. AF04-6]	gene_101536	-
gene_101537	-	gene_101537	[-]	gene_101537	-
gene_101538	[Ruminococcus bromii]	gene_101538	[[Clostridium] leptum]	gene_101538	-
gene_101539	[Ruminococcus bromii]	gene_101539	[[Clostridium] leptum]	gene_101539	[[Clostridium] leptum]
gene_10154	-	gene_10154	[-]	gene_10154	-
gene_101540	[Ruminococcus bromii]	gene_101540	[[Clostridium] leptum]	gene_101540	[[Clostridium] leptum]
gene_101541	[Ruminococcus bromii]	gene_101541	[[Clostridium] leptum]	gene_101541	[[Clostridium] leptum]
gene_101542	-	gene_101542	[[Clostridium] leptum]	gene_101542	-
gene_101543	-	gene_101543	[-]	gene_101543	[Parabacteroides distasonis]
gene_101544	-	gene_101544	[-]	gene_101544	[Parabacteroides distasonis]
gene_101545	[Firmicutes bacterium]	gene_101545	[Firmicutes bacterium]	gene_101545	-
gene_101546	-	gene_101546	[-]	gene_101546	[Bacteroides ovatus]
gene_101547	-	gene_101547	[-]	gene_101547	[[Ruminococcus] torques]
gene_101548	-	gene_101548	[-]	gene_101548	-
gene_101549	[Faecalibacterium prausnitzii]	gene_101549	[Faecalibacterium prausnitzii]	gene_101549	[Mediterraneibacter faecis]
gene_10155	[Ruminococcus sp. AM46-18]	gene_10155	[Ruminococcus sp. AM46-18]	gene_10155	-
gene_101550	[Faecalibacterium prausnitzii]	gene_101550	[Faecalibacterium prausnitzii]	gene_101550	-
gene_101551	-	gene_101551	[-]	gene_101551	-
gene_101552	[butyrate-producing bacterium]	gene_101552	[butyrate-producing bacterium]	gene_101552	-
gene_101553	[butyrate-producing bacterium]	gene_101553	[butyrate-producing bacterium]	gene_101553	-
gene_101554	[Eubacterium ramulus]	gene_101554	[Eubacterium ramulus]	gene_101554	-
gene_101555	-	gene_101555	[-]	gene_101555	[Ruminococcus bicirculans]
gene_101556	-	gene_101556	[-]	gene_101556	-
gene_101557	[Bacteroides ovatus]	gene_101557	[Bacteroides ovatus]	gene_101557	[Bacteroides thetaiotaomicron]
gene_101558	[Bacteroides stercorirosoris]	gene_101558	[Bacteroides ovatus]	gene_101558	[Bacteroides thetaiotaomicron]
gene_101559	-	gene_101559	[-]	gene_101559	-
gene_10156	-	gene_10156	[-]	gene_10156	[Faecalibacterium prausnitzii]
gene_101560	-	gene_101560	[-]	gene_101560	-
gene_101561	-	gene_101561	[-]	gene_101561	-
gene_101562	-	gene_101562	[-]	gene_101562	[Clostridioides difficile]
gene_101563	-	gene_101563	[-]	gene_101563	[Eubacterium ramulus]
gene_101564	[uncultured Faecalibacterium]	gene_101564	[uncultured Faecalibacterium]	gene_101564	[Roseburia faecis]
gene_101565	[Blautia obeum]	gene_101565	[Blautia obeum]	gene_101565	[Blautia obeum]
gene_101566	-	gene_101566	[Blautia obeum]	gene_101566	[Blautia obeum]
gene_101567	-	gene_101567	[Bacteroides intestinalis]	gene_101567	[Bacteroides cellulosilyticus]
gene_101568	-	gene_101568	[Bacteroides intestinalis]	gene_101568	[Bacteroides intestinalis]
gene_101569	-	gene_101569	[Bacteroides intestinalis]	gene_101569	[Bacteroides intestinalis]
gene_10157	[Faecalibacterium prausnitzii]	gene_10157	[-]	gene_10157	[Faecalibacterium prausnitzii]
gene_101570	[Anaerotruncus colihominis]	gene_101570	[Anaerotruncus colihominis]	gene_101570	[Anaerotruncus colihominis]
gene_101571	[Anaerotruncus colihominis]	gene_101571	[Anaerotruncus colihominis]	gene_101571	[Anaerotruncus colihominis]
gene_101572	-	gene_101572	[-]	gene_101572	[Faecalibacterium prausnitzii]
gene_101573	-	gene_101573	[-]	gene_101573	[Faecalibacterium prausnitzii]
gene_101574	[Firmicutes bacterium]	gene_101574	[Firmicutes bacterium]	gene_101574	-
gene_101575	-	gene_101575	[-]	gene_101575	[Bacteroides eggerthii]
gene_101576	-	gene_101576	[-]	gene_101576	[Bacteroides eggerthii]
gene_101577	-	gene_101577	[-]	gene_101577	[Bacteroides eggerthii]
gene_101578	[Bacteroides eggerthii]	gene_101578	[-]	gene_101578	[Bacteroides eggerthii]
gene_101579	[Barnesiella intestinihominis]	gene_101579	[Barnesiella intestinihominis]	gene_101579	[Barnesiella intestinihominis]
gene_10158	-	gene_10158	[-]	gene_10158	-
gene_101580	[Barnesiella intestinihominis]	gene_101580	[Barnesiella intestinihominis]	gene_101580	[Barnesiella intestinihominis]
gene_101581	-	gene_101581	[Barnesiella intestinihominis]	gene_101581	[Barnesiella intestinihominis]
gene_101582	-	gene_101582	[-]	gene_101582	[Streptococcus pneumoniae]
gene_101583	-	gene_101583	[-]	gene_101583	[Blautia obeum]
gene_101584	[Butyricimonas paravirosa]	gene_101584	[Butyricimonas paravirosa]	gene_101584	[Butyricimonas paravirosa]
gene_101585	-	gene_101585	[-]	gene_101585	[Roseburia faecis]
gene_101586	[Clostridiales bacterium]	gene_101586	[Clostridiales bacterium]	gene_101586	-
gene_101587	[Bacteroides finegoldii]	gene_101587	[Bacteroides finegoldii]	gene_101587	[Bacteroides xylanisolvens]
gene_101588	[Bacteroides finegoldii]	gene_101588	[Bacteroides finegoldii]	gene_101588	[Bacteroides finegoldii]
gene_101589	[Rothia mucilaginosa]	gene_101589	[-]	gene_101589	-
gene_10159	-	gene_10159	[-]	gene_10159	-
gene_101590	-	gene_101590	[-]	gene_101590	-
gene_101591	-	gene_101591	[Ruthenibacterium lactatiformans]	gene_101591	-
gene_101592	-	gene_101592	[Christensenella sp. Marseille-P3954]	gene_101592	-
gene_101593	-	gene_101593	[Christensenella sp. Marseille-P3954]	gene_101593	-
gene_101594	[Planctomycetes bacterium]	gene_101594	[Christensenella sp. Marseille-P3954]	gene_101594	-
gene_101595	-	gene_101595	[-]	gene_101595	-
gene_101596	-	gene_101596	[-]	gene_101596	-
gene_101597	-	gene_101597	[-]	gene_101597	-
gene_101598	-	gene_101598	[-]	gene_101598	-
gene_101599	-	gene_101599	[-]	gene_101599	-
gene_1016	[Candidatus Avimonas narfia]	gene_1016	[Candidatus Avimonas narfia]	gene_1016	-
gene_10160	[Candidatus Avimonas merdigallinarum]	gene_10160	[Candidatus Avimonas merdigallinarum]	gene_10160	-
gene_101600	-	gene_101600	[Faecalibacterium cf.]	gene_101600	[Roseburia faecis]
gene_101601	[Faecalibacterium cf.]	gene_101601	[Faecalibacterium cf.]	gene_101601	[uncultured Faecalibacterium]
gene_101602	[Oscillibacter sp.]	gene_101602	[Firmicutes bacterium]	gene_101602	-
gene_101603	[Oscillibacter sp. CAG:241]	gene_101603	[Firmicutes bacterium]	gene_101603	-
gene_101604	[Firmicutes bacterium]	gene_101604	[Firmicutes bacterium]	gene_101604	[Evtepia gabavorous]
gene_101605	[Eubacterium sp. CAG:180]	gene_101605	[Firmicutes bacterium]	gene_101605	-
gene_101606	[Firmicutes bacterium]	gene_101606	[Firmicutes bacterium]	gene_101606	-
gene_101607	-	gene_101607	[-]	gene_101607	-
gene_101608	[Anaerolineaceae bacterium]	gene_101608	[Anaerolineaceae bacterium]	gene_101608	-
gene_101609	-	gene_101609	[-]	gene_101609	[Bacteroides caccae]
gene_10161	-	gene_10161	[Candidatus Avimonas merdigallinarum]	gene_10161	-
gene_101610	-	gene_101610	[Faecalibacterium prausnitzii]	gene_101610	[uncultured Faecalibacterium]
gene_101611	[Faecalibacterium prausnitzii]	gene_101611	[Faecalibacterium prausnitzii]	gene_101611	-
gene_101612	[Faecalibacterium prausnitzii]	gene_101612	[Faecalibacterium prausnitzii]	gene_101612	[Faecalibacterium prausnitzii]
gene_101613	[Faecalibacterium prausnitzii]	gene_101613	[Faecalibacterium prausnitzii]	gene_101613	[Faecalibacterium prausnitzii]
gene_101614	[Faecalibacterium prausnitzii]	gene_101614	[Faecalibacterium prausnitzii]	gene_101614	[Faecalibacterium prausnitzii]
gene_101615	[Faecalibacterium prausnitzii]	gene_101615	[Faecalibacterium prausnitzii]	gene_101615	-
gene_101616	-	gene_101616	[-]	gene_101616	[Blautia obeum]
gene_101617	-	gene_101617	[-]	gene_101617	[Anaerobutyricum hallii]
gene_101618	[Ruminococcus sp. AF14-5]	gene_101618	[-]	gene_101618	[[Eubacterium] siraeum]
gene_101619	-	gene_101619	[-]	gene_101619	[Clostridiaceae bacterium]
gene_10162	-	gene_10162	[-]	gene_10162	[Parabacteroides merdae]
gene_101620	-	gene_101620	[-]	gene_101620	[Enterobacter asburiae]
gene_101621	-	gene_101621	[-]	gene_101621	[Enterobacter asburiae]
gene_101622	-	gene_101622	[-]	gene_101622	[Enterobacter asburiae]
gene_101623	-	gene_101623	[-]	gene_101623	[Enterobacter asburiae]
gene_101624	-	gene_101624	[-]	gene_101624	[Enterobacter asburiae]
gene_101625	-	gene_101625	[-]	gene_101625	[Coprococcus eutactus]
gene_101626	-	gene_101626	[-]	gene_101626	[Coprococcus eutactus]
gene_101627	-	gene_101627	[-]	gene_101627	[Coprococcus eutactus]
gene_101628	[Coprococcus sp. AF38-1]	gene_101628	[-]	gene_101628	[Coprococcus eutactus]
gene_101629	[Anaeromassilibacillus sp. Marseille-P3371]	gene_101629	[Anaeromassilibacillus sp. Marseille-P3371]	gene_101629	[Faecalibacterium prausnitzii]
gene_10163	[Roseburia sp. CAG:303]	gene_10163	[Roseburia sp. CAG:303]	gene_10163	-
gene_101630	-	gene_101630	[Anaerobutyricum hallii]	gene_101630	[Anaerobutyricum hallii]
gene_101631	[Anaerobutyricum hallii]	gene_101631	[Anaerobutyricum hallii]	gene_101631	-
gene_101632	[Firmicutes bacterium]	gene_101632	[Firmicutes bacterium]	gene_101632	-
gene_101633	-	gene_101633	[-]	gene_101633	[Klebsiella variicola]
gene_101634	[Bacteroides caccae]	gene_101634	[Bacteroides caccae]	gene_101634	[Bacteroides caccae]
gene_101635	-	gene_101635	[Bacteroides caccae]	gene_101635	[Bacteroides caccae]
gene_101636	-	gene_101636	[Bacteroides stercoris]	gene_101636	[Bacteroides stercoris]
gene_101637	-	gene_101637	[Bacteroides stercoris]	gene_101637	[Bacteroides stercoris]
gene_101638	-	gene_101638	[Bacteroides stercoris]	gene_101638	[Bacteroides stercoris]
gene_101639	-	gene_101639	[Bacteroides stercoris]	gene_101639	[Bacteroides stercoris]
gene_10164	-	gene_10164	[-]	gene_10164	[Bacteroides intestinalis]
gene_101640	-	gene_101640	[Bacteroides stercoris]	gene_101640	[Bacteroides stercoris]
gene_101641	-	gene_101641	[Bacteroides stercoris]	gene_101641	[Bacteroides stercoris]
gene_101642	[Bacteroides stercoris]	gene_101642	[Bacteroides stercoris]	gene_101642	[Bacteroides stercoris]
gene_101643	[Bacteroides stercoris]	gene_101643	[Bacteroides stercoris]	gene_101643	[Bacteroides stercoris]
gene_101644	[Bacteroides stercoris]	gene_101644	[Bacteroides stercoris]	gene_101644	[Bacteroides stercoris]
gene_101645	-	gene_101645	[Bacteroides stercoris]	gene_101645	[Bacteroides cellulosilyticus]
gene_101646	-	gene_101646	[Coprococcus comes]	gene_101646	-
gene_101647	[Coprococcus comes]	gene_101647	[Coprococcus comes]	gene_101647	-
gene_101648	[Coprococcus comes]	gene_101648	[Coprococcus comes]	gene_101648	[Blautia wexlerae]
gene_101649	-	gene_101649	[-]	gene_101649	-
gene_10165	-	gene_10165	[-]	gene_10165	[Bacteroides intestinalis]
gene_101650	-	gene_101650	[-]	gene_101650	-
gene_101651	-	gene_101651	[-]	gene_101651	-
gene_101652	-	gene_101652	[-]	gene_101652	-
gene_101653	-	gene_101653	[Bacteroides caccae]	gene_101653	[Bacteroides caccae]
gene_101654	[Bacteroides caccae]	gene_101654	[Bacteroides caccae]	gene_101654	[Bacteroides caccae]
gene_101655	[Bacteroides caccae]	gene_101655	[Bacteroides caccae]	gene_101655	[Bacteroides caccae]
gene_101656	-	gene_101656	[Parabacteroides distasonis]	gene_101656	[Parabacteroides distasonis]
gene_101657	-	gene_101657	[-]	gene_101657	[Faecalibacterium duncaniae]
gene_101658	-	gene_101658	[Coprococcus comes]	gene_101658	[Coprococcus comes]
gene_101659	[Coprococcus comes]	gene_101659	[Coprococcus comes]	gene_101659	[Coprococcus comes]
gene_10166	[Firmicutes bacterium]	gene_10166	[Firmicutes bacterium]	gene_10166	-
gene_101660	[Coprococcus comes]	gene_101660	[Coprococcus comes]	gene_101660	[Coprococcus comes]
gene_101661	[Coprococcus comes]	gene_101661	[Coprococcus comes]	gene_101661	[Coprococcus comes]
gene_101662	-	gene_101662	[Coprococcus comes]	gene_101662	[Dorea formicigenerans]
gene_101663	-	gene_101663	[-]	gene_101663	-
gene_101664	-	gene_101664	[-]	gene_101664	-
gene_101665	-	gene_101665	[-]	gene_101665	-
gene_101666	-	gene_101666	[-]	gene_101666	-
gene_101667	-	gene_101667	[-]	gene_101667	[[Ruminococcus] torques]
gene_101668	[Bacteroides caccae]	gene_101668	[Bacteroides caccae]	gene_101668	-
gene_101669	-	gene_101669	[-]	gene_101669	[Faecalibacterium prausnitzii]
gene_10167	[Firmicutes bacterium]	gene_10167	[Firmicutes bacterium]	gene_10167	-
gene_101670	[Faecalibacterium prausnitzii]	gene_101670	[-]	gene_101670	[Faecalibacterium prausnitzii]
gene_101671	-	gene_101671	[-]	gene_101671	[Faecalibacterium duncaniae]
gene_101672	-	gene_101672	[-]	gene_101672	[Faecalibacterium duncaniae]
gene_101673	-	gene_101673	[-]	gene_101673	[Faecalibacterium prausnitzii]
gene_101674	-	gene_101674	[-]	gene_101674	-
gene_101675	[Odoribacter sp. AF15-53]	gene_101675	[Odoribacter sp. AF15-53]	gene_101675	-
gene_101676	-	gene_101676	[Bacteroides oleiciplenus]	gene_101676	[Bacteroides intestinalis]
gene_101677	[Bacteroides oleiciplenus]	gene_101677	[Bacteroides oleiciplenus]	gene_101677	[Bacteroides intestinalis]
gene_101678	-	gene_101678	[Bacteroides oleiciplenus]	gene_101678	[Bacteroides intestinalis]
gene_101679	-	gene_101679	[-]	gene_101679	-
gene_10168	[Firmicutes bacterium]	gene_10168	[Firmicutes bacterium]	gene_10168	-
gene_101680	-	gene_101680	[-]	gene_101680	-
gene_101681	[Bifidobacterium pseudocatenulatum]	gene_101681	[Bifidobacterium pseudocatenulatum]	gene_101681	[Bifidobacterium pseudocatenulatum]
gene_101682	-	gene_101682	[-]	gene_101682	[Parabacteroides merdae]
gene_101683	-	gene_101683	[-]	gene_101683	-
gene_101684	[Roseburia porci]	gene_101684	[-]	gene_101684	-
gene_101685	[Emergencia sp. 1XD21-10]	gene_101685	[Emergencia sp. 1XD21-10]	gene_101685	-
gene_101686	-	gene_101686	[Eubacterium sp. AF36-5BH]	gene_101686	-
gene_101687	-	gene_101687	[-]	gene_101687	-
gene_101688	-	gene_101688	[-]	gene_101688	-
gene_101689	[Hungatella hathewayi]	gene_101689	[Hungatella hathewayi]	gene_101689	[Eisenbergiella tayi]
gene_10169	-	gene_10169	[-]	gene_10169	[Klebsiella pneumoniae]
gene_101690	[Clostridium pasteurianum]	gene_101690	[Clostridium pasteurianum]	gene_101690	-
gene_101691	[Parabacteroides merdae]	gene_101691	[Parabacteroides merdae]	gene_101691	[Parabacteroides merdae]
gene_101692	-	gene_101692	[Parabacteroides merdae]	gene_101692	[Parabacteroides merdae]
gene_101693	-	gene_101693	[-]	gene_101693	[Megamonas rupellensis]
gene_101694	-	gene_101694	[-]	gene_101694	[Faecalibacterium prausnitzii]
gene_101695	-	gene_101695	[-]	gene_101695	[Faecalibacterium prausnitzii]
gene_101696	-	gene_101696	[-]	gene_101696	[Subdoligranulum variabile]
gene_101697	-	gene_101697	[-]	gene_101697	[Faecalibacterium prausnitzii]
gene_101698	-	gene_101698	[-]	gene_101698	[Butyricimonas paravirosa]
gene_101699	-	gene_101699	[-]	gene_101699	[Blautia faecis]
gene_1017	[Enterococcus faecium]	gene_1017	[Enterococcus faecium]	gene_1017	[Enterococcus faecium]
gene_10170	[Klebsiella pneumoniae]	gene_10170	[-]	gene_10170	[Klebsiella pneumoniae]
gene_101700	-	gene_101700	[-]	gene_101700	[Blautia glucerasea]
gene_101701	[Faecalicatena fissicatena]	gene_101701	[Faecalicatena fissicatena]	gene_101701	-
gene_101702	-	gene_101702	[-]	gene_101702	-
gene_101703	-	gene_101703	[-]	gene_101703	-
gene_101704	-	gene_101704	[-]	gene_101704	-
gene_101705	[Firmicutes bacterium]	gene_101705	[Firmicutes bacterium]	gene_101705	[Clostridia bacterium]
gene_101706	[Flavobacterium sufflavum]	gene_101706	[Firmicutes bacterium]	gene_101706	[Clostridia bacterium]
gene_101707	-	gene_101707	[Oscillibacter sp. ER4]	gene_101707	-
gene_101708	[Oscillibacter sp. ER4]	gene_101708	[Oscillibacter sp. ER4]	gene_101708	-
gene_101709	[Roseburia sp. CAG:303]	gene_101709	[Roseburia sp. CAG:303]	gene_101709	-
gene_10171	[Faecalibacterium sp. OF04-11AC]	gene_10171	[Faecalibacterium sp. OF04-11AC]	gene_10171	[Faecalibacterium prausnitzii]
gene_101710	-	gene_101710	[-]	gene_101710	[Faecalibacterium prausnitzii]
gene_101711	-	gene_101711	[-]	gene_101711	[uncultured Faecalibacterium]
gene_101712	-	gene_101712	[-]	gene_101712	[Klebsiella pneumoniae]
gene_101713	-	gene_101713	[-]	gene_101713	[Blautia obeum]
gene_101714	-	gene_101714	[-]	gene_101714	[Coprobacter fastidiosus]
gene_101715	-	gene_101715	[-]	gene_101715	-
gene_101716	[Bacteroides ovatus]	gene_101716	[-]	gene_101716	[Bacteroides fragilis]
gene_101717	-	gene_101717	[-]	gene_101717	[Bacteroides ovatus]
gene_101718	-	gene_101718	[-]	gene_101718	-
gene_101719	[Terrabacteria group]	gene_101719	[Terrabacteria group]	gene_101719	[Gordonibacter pamelaeae]
gene_10172	-	gene_10172	[-]	gene_10172	[Bacteroides caccae]
gene_101720	[Terrabacteria group]	gene_101720	[Terrabacteria group]	gene_101720	[Gordonibacter pamelaeae]
gene_101721	[Clostridium sp. CAG:253]	gene_101721	[Clostridium sp. CAG:253]	gene_101721	-
gene_101722	-	gene_101722	[-]	gene_101722	[Bacteroides caccae]
gene_101723	-	gene_101723	[-]	gene_101723	[Bacteroides caccae]
gene_101724	-	gene_101724	[-]	gene_101724	[Bacteroides caccae]
gene_101725	-	gene_101725	[-]	gene_101725	-
gene_101726	-	gene_101726	[-]	gene_101726	-
gene_101727	-	gene_101727	[-]	gene_101727	[Bacteroides ovatus]
gene_101728	[Bacteroides caccae]	gene_101728	[Bacteroides caccae]	gene_101728	[Bacteroides caccae]
gene_101729	[TM7 phylum]	gene_101729	[TM7 phylum]	gene_101729	-
gene_10173	-	gene_10173	[-]	gene_10173	-
gene_101730	[TM7 phylum]	gene_101730	[TM7 phylum]	gene_101730	-
gene_101731	-	gene_101731	[uncultured Faecalibacterium]	gene_101731	[Faecalibacterium duncaniae]
gene_101732	[uncultured Faecalibacterium]	gene_101732	[uncultured Faecalibacterium]	gene_101732	[Faecalibacterium duncaniae]
gene_101733	[Faecalibacterium prausnitzii]	gene_101733	[uncultured Faecalibacterium]	gene_101733	[Faecalibacterium duncaniae]
gene_101734	-	gene_101734	[uncultured Faecalibacterium]	gene_101734	[Faecalibacterium duncaniae]
gene_101735	[Clostridium sp. AF50-3]	gene_101735	[Clostridium sp. AF50-3]	gene_101735	-
gene_101736	-	gene_101736	[-]	gene_101736	-
gene_101737	-	gene_101737	[-]	gene_101737	-
gene_101738	-	gene_101738	[-]	gene_101738	[Klebsiella pneumoniae]
gene_101739	[Klebsiella pneumoniae]	gene_101739	[-]	gene_101739	[Klebsiella pneumoniae]
gene_10174	-	gene_10174	[-]	gene_10174	-
gene_101740	[Clostridiales bacterium]	gene_101740	[Clostridiales bacterium]	gene_101740	[[Ruminococcus] gnavus]
gene_101741	-	gene_101741	[-]	gene_101741	[Bacteroides ovatus]
gene_101742	-	gene_101742	[-]	gene_101742	[Faecalibacterium prausnitzii]
gene_101743	-	gene_101743	[-]	gene_101743	[Intestinimonas butyriciproducens]
gene_101744	-	gene_101744	[-]	gene_101744	-
gene_101745	-	gene_101745	[-]	gene_101745	-
gene_101746	[Faecalibacterium prausnitzii]	gene_101746	[Faecalibacterium prausnitzii]	gene_101746	[Faecalibacterium prausnitzii]
gene_101747	[Candidatus Avimonas narfia]	gene_101747	[Candidatus Avimonas narfia]	gene_101747	-
gene_101748	-	gene_101748	[-]	gene_101748	-
gene_101749	-	gene_101749	[-]	gene_101749	-
gene_10175	-	gene_10175	[-]	gene_10175	[Clostridioides difficile]
gene_101750	-	gene_101750	[-]	gene_101750	[Bacteroides ovatus]
gene_101751	-	gene_101751	[-]	gene_101751	[[Ruminococcus] torques]
gene_101752	-	gene_101752	[-]	gene_101752	[Bacteroides xylanisolvens]
gene_101753	[uncultured Ruminococcus]	gene_101753	[Ruminococcus sp. AM54-1NS]	gene_101753	[Ruminococcus bicirculans]
gene_101754	[Ruminococcus sp. AM54-1NS]	gene_101754	[Ruminococcus sp. AM54-1NS]	gene_101754	[Ruminococcus bicirculans]
gene_101755	[Roseburia sp. 40 7]	gene_101755	[Roseburia sp. 40 7]	gene_101755	-
gene_101756	-	gene_101756	[-]	gene_101756	[Bacteroides ovatus]
gene_101757	-	gene_101757	[-]	gene_101757	[Butyricimonas paravirosa]
gene_101758	-	gene_101758	[-]	gene_101758	[Butyricimonas paravirosa]
gene_101759	[uncultured Clostridium]	gene_101759	[Firmicutes bacterium]	gene_101759	[[Ruminococcus] lactaris]
gene_10176	-	gene_10176	[-]	gene_10176	[Bacteroides ovatus]
gene_101760	[[Ruminococcus] lactaris]	gene_101760	[Firmicutes bacterium]	gene_101760	[[Ruminococcus] lactaris]
gene_101761	-	gene_101761	[Firmicutes bacterium]	gene_101761	-
gene_101762	[Firmicutes bacterium]	gene_101762	[Firmicutes bacterium]	gene_101762	-
gene_101763	-	gene_101763	[-]	gene_101763	-
gene_101764	[Faecalibacterium prausnitzii]	gene_101764	[Faecalibacterium prausnitzii]	gene_101764	[Faecalibacterium prausnitzii]
gene_101765	-	gene_101765	[-]	gene_101765	-
gene_101766	-	gene_101766	[-]	gene_101766	-
gene_101767	-	gene_101767	[-]	gene_101767	-
gene_101768	[Anaeromassilibacillus sp. An250]	gene_101768	[Anaeromassilibacillus sp. An250]	gene_101768	-
gene_101769	-	gene_101769	[-]	gene_101769	-
gene_10177	[Ruminococcus sp. AF24-32LB]	gene_10177	[Ruminococcus sp. AF24-32LB]	gene_10177	-
gene_101770	-	gene_101770	[-]	gene_101770	-
gene_101771	[Rothia mucilaginosa]	gene_101771	[Rothia mucilaginosa]	gene_101771	-
gene_101772	[Klebsiella aerogenes]	gene_101772	[Klebsiella aerogenes]	gene_101772	[Klebsiella aerogenes]
gene_101773	[Klebsiella aerogenes]	gene_101773	[Klebsiella aerogenes]	gene_101773	[Klebsiella aerogenes]
gene_101774	[Klebsiella aerogenes]	gene_101774	[Klebsiella aerogenes]	gene_101774	[Klebsiella aerogenes]
gene_101775	[Klebsiella aerogenes]	gene_101775	[Klebsiella aerogenes]	gene_101775	[Klebsiella aerogenes]
gene_101776	[Klebsiella aerogenes]	gene_101776	[Klebsiella aerogenes]	gene_101776	[Klebsiella aerogenes]
gene_101777	[Faecalibacterium prausnitzii]	gene_101777	[Faecalibacterium prausnitzii]	gene_101777	-
gene_101778	[Sutterella seckii]	gene_101778	[Sutterella seckii]	gene_101778	[Sutterella faecalis]
gene_101779	-	gene_101779	[Faecalibacterium sp. AM43-5AT]	gene_101779	[uncultured Faecalibacterium]
gene_10178	-	gene_10178	[-]	gene_10178	[Ruthenibacterium lactatiformans]
gene_101780	[Faecalibacterium sp. AM43-5AT]	gene_101780	[Faecalibacterium sp. AM43-5AT]	gene_101780	[uncultured Faecalibacterium]
gene_101781	-	gene_101781	[-]	gene_101781	[[Ruminococcus] torques]
gene_101782	-	gene_101782	[Firmicutes bacterium]	gene_101782	-
gene_101783	[Firmicutes bacterium]	gene_101783	[Firmicutes bacterium]	gene_101783	-
gene_101784	[Firmicutes bacterium]	gene_101784	[Firmicutes bacterium]	gene_101784	-
gene_101785	-	gene_101785	[Firmicutes bacterium]	gene_101785	-
gene_101786	-	gene_101786	[Firmicutes bacterium]	gene_101786	-
gene_101787	[[Ruminococcus] lactaris]	gene_101787	[[Ruminococcus] lactaris]	gene_101787	[[Ruminococcus] lactaris]
gene_101788	[[Ruminococcus] lactaris]	gene_101788	[[Ruminococcus] lactaris]	gene_101788	[[Ruminococcus] lactaris]
gene_101789	-	gene_101789	[-]	gene_101789	[Blautia obeum]
gene_10179	[Rothia sp. HMSC072B04]	gene_10179	[Rothia sp. HMSC072B04]	gene_10179	-
gene_101790	-	gene_101790	[-]	gene_101790	[Blautia obeum]
gene_101791	-	gene_101791	[-]	gene_101791	[Blautia obeum]
gene_101792	-	gene_101792	[-]	gene_101792	[Klebsiella pneumoniae]
gene_101793	-	gene_101793	[-]	gene_101793	[Citrobacter freundii]
gene_101794	-	gene_101794	[-]	gene_101794	[Citrobacter freundii]
gene_101795	[Citrobacter freundii]	gene_101795	[-]	gene_101795	[Citrobacter freundii]
[truncated: 524,236+ more rows]

## Sheet: Kraken2
MD1		MD2		MD3
GeneID	Annotation	GeneID	Annotation	GeneID	Annotation
gene_1	[Bacteroides caccae]	gene_1	[Bacteroides caccae]	gene_1	[Bacteroides caccae]
gene_10	[Bacteroides ovatus]	gene_10	[Bacteroides ovatus]	gene_10	[Bacteroides ovatus]
gene_100	-	gene_100	[-]	gene_100	-
gene_1000	[Bifidobacterium pseudocatenulatum]	gene_1000	[Bifidobacterium pseudocatenulatum]	gene_1000	[Bifidobacterium pseudocatenulatum]
gene_10000	-	gene_10000	[-]	gene_10000	-
gene_100000	-	gene_100000	[-]	gene_100000	-
gene_100001	-	gene_100001	[-]	gene_100001	-
gene_100002	-	gene_100002	[-]	gene_100002	-
gene_100003	-	gene_100003	[-]	gene_100003	-
gene_100004	-	gene_100004	[-]	gene_100004	-
gene_100005	-	gene_100005	[-]	gene_100005	-
gene_100006	-	gene_100006	[-]	gene_100006	-
gene_100007	-	gene_100007	[-]	gene_100007	-
gene_100008	-	gene_100008	[-]	gene_100008	[Klebsiella pneumoniae]
gene_100009	[Sutterella faecalis]	gene_100009	[Sutterella faecalis]	gene_100009	[Sutterella faecalis]
gene_10001	-	gene_10001	[-]	gene_10001	-
gene_100010	[Sutterella faecalis]	gene_100010	[Sutterella faecalis]	gene_100010	[Sutterella faecalis]
gene_100011	[Sutterella faecalis]	gene_100011	[Sutterella faecalis]	gene_100011	[Sutterella faecalis]
gene_100012	[Sutterella faecalis]	gene_100012	[Sutterella faecalis]	gene_100012	[Sutterella faecalis]
gene_100013	[Sutterella faecalis]	gene_100013	[Sutterella faecalis]	gene_100013	[Sutterella faecalis]
gene_100014	[Sutterella faecalis]	gene_100014	[Sutterella faecalis]	gene_100014	[Sutterella faecalis]
gene_100015	[Sutterella faecalis]	gene_100015	[Sutterella faecalis]	gene_100015	[Sutterella faecalis]
gene_100016	[Sutterella faecalis]	gene_100016	[Sutterella faecalis]	gene_100016	[Sutterella faecalis]
gene_100017	[Sutterella faecalis]	gene_100017	[Sutterella faecalis]	gene_100017	[Sutterella faecalis]
gene_100018	[Sutterella faecalis]	gene_100018	[Sutterella faecalis]	gene_100018	[Sutterella faecalis]
gene_100019	-	gene_100019	[-]	gene_100019	[Bacteroides cellulosilyticus]
gene_10002	-	gene_10002	[-]	gene_10002	-
gene_100020	-	gene_100020	[-]	gene_100020	-
gene_100021	-	gene_100021	[-]	gene_100021	-
gene_100022	-	gene_100022	[-]	gene_100022	-
gene_100023	-	gene_100023	[-]	gene_100023	-
gene_100024	[Ruthenibacterium lactatiformans]	gene_100024	[Ruthenibacterium lactatiformans]	gene_100024	[Ruthenibacterium lactatiformans]
gene_100025	[Ruthenibacterium lactatiformans]	gene_100025	[Ruthenibacterium lactatiformans]	gene_100025	[Ruthenibacterium lactatiformans]
gene_100026	[Ruthenibacterium lactatiformans]	gene_100026	[Ruthenibacterium lactatiformans]	gene_100026	[Ruthenibacterium lactatiformans]
gene_100027	[Ruthenibacterium lactatiformans]	gene_100027	[Ruthenibacterium lactatiformans]	gene_100027	[Ruthenibacterium lactatiformans]
gene_100028	[Ruthenibacterium lactatiformans]	gene_100028	[Ruthenibacterium lactatiformans]	gene_100028	[Ruthenibacterium lactatiformans]
gene_100029	-	gene_100029	[-]	gene_100029	-
gene_10003	-	gene_10003	[-]	gene_10003	-
gene_100030	[Enterococcus faecium]	gene_100030	[Enterococcus faecium]	gene_100030	[Enterococcus faecium]
gene_100031	-	gene_100031	[-]	gene_100031	[[Eubacterium] eligens]
gene_100032	-	gene_100032	[-]	gene_100032	-
gene_100033	-	gene_100033	[-]	gene_100033	-
gene_100034	-	gene_100034	[-]	gene_100034	-
gene_100035	[Intestinimonas butyriciproducens]	gene_100035	[Intestinimonas butyriciproducens]	gene_100035	[Intestinimonas butyriciproducens]
gene_100036	[Romboutsia ilealis]	gene_100036	[Romboutsia ilealis]	gene_100036	-
gene_100037	-	gene_100037	[-]	gene_100037	-
gene_100038	-	gene_100038	[-]	gene_100038	-
gene_100039	[Butyricimonas faecalis]	gene_100039	[-]	gene_100039	-
gene_10004	-	gene_10004	[-]	gene_10004	-
gene_100040	-	gene_100040	[Paraprevotella xylaniphila]	gene_100040	[Paraprevotella xylaniphila]
gene_100041	-	gene_100041	[Paraprevotella xylaniphila]	gene_100041	-
gene_100042	-	gene_100042	[Paraprevotella xylaniphila]	gene_100042	[Paraprevotella xylaniphila]
gene_100043	[Paraprevotella xylaniphila]	gene_100043	[Paraprevotella xylaniphila]	gene_100043	[Paraprevotella xylaniphila]
gene_100044	[Paraprevotella xylaniphila]	gene_100044	[Paraprevotella xylaniphila]	gene_100044	[Paraprevotella xylaniphila]
gene_100045	-	gene_100045	[Paraprevotella xylaniphila]	gene_100045	[Paraprevotella xylaniphila]
gene_100046	[Paraprevotella xylaniphila]	gene_100046	[Paraprevotella xylaniphila]	gene_100046	[Paraprevotella xylaniphila]
gene_100047	[Paraprevotella xylaniphila]	gene_100047	[Paraprevotella xylaniphila]	gene_100047	[Paraprevotella xylaniphila]
gene_100048	[Paraprevotella xylaniphila]	gene_100048	[Paraprevotella xylaniphila]	gene_100048	[Paraprevotella xylaniphila]
gene_100049	-	gene_100049	[Paraprevotella xylaniphila]	gene_100049	[Paraprevotella xylaniphila]
gene_10005	-	gene_10005	[-]	gene_10005	-
gene_100050	[Paraprevotella xylaniphila]	gene_100050	[Paraprevotella xylaniphila]	gene_100050	[Paraprevotella xylaniphila]
gene_100051	[Paraprevotella xylaniphila]	gene_100051	[Paraprevotella xylaniphila]	gene_100051	[Paraprevotella xylaniphila]
gene_100052	[Paraprevotella xylaniphila]	gene_100052	[Paraprevotella xylaniphila]	gene_100052	[Paraprevotella xylaniphila]
gene_100053	[Paraprevotella xylaniphila]	gene_100053	[Paraprevotella xylaniphila]	gene_100053	[Paraprevotella xylaniphila]
gene_100054	-	gene_100054	[-]	gene_100054	-
gene_100055	[Alistipes finegoldii]	gene_100055	[Alistipes finegoldii]	gene_100055	[Alistipes finegoldii]
gene_100056	[Intestinimonas butyriciproducens]	gene_100056	[Intestinimonas butyriciproducens]	gene_100056	[Intestinimonas butyriciproducens]
gene_100057	-	gene_100057	[-]	gene_100057	-
gene_100058	-	gene_100058	[-]	gene_100058	[Anaerobutyricum hallii]
gene_100059	[Bacteroides cellulosilyticus]	gene_100059	[Bacteroides cellulosilyticus]	gene_100059	[Bacteroides intestinalis]
gene_10006	-	gene_10006	[-]	gene_10006	-
gene_100060	[Bacteroides cellulosilyticus]	gene_100060	[Bacteroides cellulosilyticus]	gene_100060	[Bacteroides intestinalis]
gene_100061	[Bacteroides cellulosilyticus]	gene_100061	[Bacteroides cellulosilyticus]	gene_100061	[Bacteroides cellulosilyticus]
gene_100062	[Bacteroides cellulosilyticus]	gene_100062	[Bacteroides cellulosilyticus]	gene_100062	[Bacteroides cellulosilyticus]
gene_100063	[Bacteroides cellulosilyticus]	gene_100063	[Bacteroides cellulosilyticus]	gene_100063	[Bacteroides cellulosilyticus]
gene_100064	[Bacteroides cellulosilyticus]	gene_100064	[Bacteroides cellulosilyticus]	gene_100064	[Bacteroides cellulosilyticus]
gene_100065	-	gene_100065	[-]	gene_100065	[Klebsiella variicola]
gene_100066	-	gene_100066	[-]	gene_100066	[Klebsiella variicola]
gene_100067	-	gene_100067	[-]	gene_100067	[Klebsiella variicola]
gene_100068	-	gene_100068	[-]	gene_100068	[Klebsiella pneumoniae]
gene_100069	[Rothia mucilaginosa]	gene_100069	[Rothia mucilaginosa]	gene_100069	[Rothia mucilaginosa]
gene_10007	[Butyricimonas faecalis]	gene_10007	[Butyricimonas faecalis]	gene_10007	[Butyricimonas faecalis]
gene_100070	[Bacteroides thetaiotaomicron]	gene_100070	[Bacteroides thetaiotaomicron]	gene_100070	-
gene_100071	-	gene_100071	[-]	gene_100071	-
gene_100072	-	gene_100072	[-]	gene_100072	-
gene_100073	-	gene_100073	[-]	gene_100073	-
gene_100074	-	gene_100074	[-]	gene_100074	[Bacteroides xylanisolvens]
gene_100075	-	gene_100075	[-]	gene_100075	-
gene_100076	-	gene_100076	[-]	gene_100076	[Faecalibacterium prausnitzii]
gene_100077	[Bacteroides sp. HF-5287]	gene_100077	[Bacteroides sp. HF-5287]	gene_100077	-
gene_100078	[Bacteroides sp. HF-5287]	gene_100078	[Bacteroides sp. HF-5287]	gene_100078	-
gene_100079	[Bacteroides sp. HF-5287]	gene_100079	[Bacteroides sp. HF-5287]	gene_100079	-
gene_10008	-	gene_10008	[-]	gene_10008	-
gene_100080	[Bacteroides sp. HF-5287]	gene_100080	[Bacteroides sp. HF-5287]	gene_100080	-
gene_100081	[Bacteroides sp. HF-5287]	gene_100081	[Bacteroides sp. HF-5287]	gene_100081	-
gene_100082	[Bacteroides sp. HF-5287]	gene_100082	[Bacteroides sp. HF-5287]	gene_100082	-
gene_100083	[Bacteroides sp. HF-5287]	gene_100083	[Bacteroides sp. HF-5287]	gene_100083	-
gene_100084	[Bacteroides sp. HF-5287]	gene_100084	[Bacteroides sp. HF-5287]	gene_100084	-
gene_100085	[Bacteroides sp. HF-5287]	gene_100085	[Bacteroides sp. HF-5287]	gene_100085	-
gene_100086	[Bacteroides sp. HF-5287]	gene_100086	[Bacteroides sp. HF-5287]	gene_100086	-
gene_100087	[Bacteroides sp. HF-5287]	gene_100087	[Bacteroides sp. HF-5287]	gene_100087	-
gene_100088	[Bacteroides sp. HF-5287]	gene_100088	[Bacteroides sp. HF-5287]	gene_100088	-
gene_100089	[Bacteroides sp. HF-5287]	gene_100089	[Bacteroides sp. HF-5287]	gene_100089	-
gene_10009	-	gene_10009	[-]	gene_10009	-
gene_100090	[Bacteroides sp. HF-5287]	gene_100090	[Bacteroides sp. HF-5287]	gene_100090	-
gene_100091	[Bacteroides sp. HF-5287]	gene_100091	[Bacteroides sp. HF-5287]	gene_100091	-
gene_100092	[Bacteroides sp. HF-5287]	gene_100092	[Bacteroides sp. HF-5287]	gene_100092	-
gene_100093	[Bacteroides sp. HF-5287]	gene_100093	[Bacteroides sp. HF-5287]	gene_100093	-
gene_100094	[Bacteroides sp. HF-5287]	gene_100094	[Bacteroides sp. HF-5287]	gene_100094	-
gene_100095	[Bacteroides sp. HF-5287]	gene_100095	[Bacteroides sp. HF-5287]	gene_100095	-
gene_100096	[Bacteroides sp. HF-5287]	gene_100096	[Bacteroides sp. HF-5287]	gene_100096	-
gene_100097	-	gene_100097	[-]	gene_100097	-
gene_100098	-	gene_100098	[-]	gene_100098	[Intestinimonas butyriciproducens]
gene_100099	-	gene_100099	[-]	gene_100099	-
gene_1001	-	gene_1001	[-]	gene_1001	-
gene_10010	-	gene_10010	[-]	gene_10010	-
gene_100100	[Blautia sp. SC05B48]	gene_100100	[Blautia sp. SC05B48]	gene_100100	-
gene_100101	[Blautia sp. SC05B48]	gene_100101	[Blautia sp. SC05B48]	gene_100101	-
gene_100102	[Blautia sp. SC05B48]	gene_100102	[Blautia sp. SC05B48]	gene_100102	-
gene_100103	[Blautia sp. SC05B48]	gene_100103	[Blautia sp. SC05B48]	gene_100103	-
gene_100104	-	gene_100104	[-]	gene_100104	-
gene_100105	-	gene_100105	[-]	gene_100105	-
gene_100106	[Ruthenibacterium lactatiformans]	gene_100106	[Ruthenibacterium lactatiformans]	gene_100106	-
gene_100107	-	gene_100107	[-]	gene_100107	-
gene_100108	-	gene_100108	[-]	gene_100108	-
gene_100109	-	gene_100109	[-]	gene_100109	-
gene_10011	[Rothia mucilaginosa]	gene_10011	[Rothia mucilaginosa]	gene_10011	[Rothia mucilaginosa]
gene_100110	-	gene_100110	[-]	gene_100110	-
gene_100111	[Faecalibacterium prausnitzii]	gene_100111	[Faecalibacterium prausnitzii]	gene_100111	[Faecalibacterium prausnitzii]
gene_100112	-	gene_100112	[-]	gene_100112	-
gene_100113	-	gene_100113	[-]	gene_100113	-
gene_100114	-	gene_100114	[-]	gene_100114	[Butyricimonas faecalis]
gene_100115	-	gene_100115	[-]	gene_100115	-
gene_100116	-	gene_100116	[-]	gene_100116	-
gene_100117	-	gene_100117	[-]	gene_100117	-
gene_100118	-	gene_100118	[-]	gene_100118	-
gene_100119	-	gene_100119	[-]	gene_100119	-
gene_10012	-	gene_10012	[-]	gene_10012	-
gene_100120	-	gene_100120	[-]	gene_100120	-
gene_100121	-	gene_100121	[-]	gene_100121	-
gene_100122	-	gene_100122	[-]	gene_100122	-
gene_100123	-	gene_100123	[-]	gene_100123	-
gene_100124	-	gene_100124	[-]	gene_100124	-
gene_100125	-	gene_100125	[-]	gene_100125	-
gene_100126	-	gene_100126	[-]	gene_100126	-
gene_100127	-	gene_100127	[-]	gene_100127	-
gene_100128	-	gene_100128	[-]	gene_100128	[Citrobacter freundii]
gene_100129	-	gene_100129	[-]	gene_100129	-
gene_10013	-	gene_10013	[-]	gene_10013	-
gene_100130	[Klebsiella pneumoniae]	gene_100130	[Klebsiella pneumoniae]	gene_100130	[Klebsiella pneumoniae]
gene_100131	[Klebsiella pneumoniae]	gene_100131	[Klebsiella pneumoniae]	gene_100131	[Klebsiella pneumoniae]
gene_100132	[Klebsiella pneumoniae]	gene_100132	[Klebsiella pneumoniae]	gene_100132	[Klebsiella pneumoniae]
gene_100133	-	gene_100133	[-]	gene_100133	-
gene_100134	[Enterococcus faecalis]	gene_100134	[Enterococcus faecalis]	gene_100134	[Enterococcus faecalis]
gene_100135	[Enterococcus faecalis]	gene_100135	[Enterococcus faecalis]	gene_100135	[Enterococcus faecalis]
gene_100136	[Enterococcus faecalis]	gene_100136	[Enterococcus faecalis]	gene_100136	[Enterococcus faecalis]
gene_100137	[Enterococcus faecalis]	gene_100137	[Enterococcus faecalis]	gene_100137	[Enterococcus faecalis]
gene_100138	[Enterococcus faecalis]	gene_100138	[Enterococcus faecalis]	gene_100138	[Enterococcus faecalis]
gene_100139	[Enterococcus faecalis]	gene_100139	[Enterococcus faecalis]	gene_100139	[Enterococcus faecalis]
gene_10014	-	gene_10014	[-]	gene_10014	-
gene_100140	[Enterococcus faecalis]	gene_100140	[Enterococcus faecalis]	gene_100140	-
gene_100141	[Enterococcus faecalis]	gene_100141	[Enterococcus faecalis]	gene_100141	[Enterococcus faecalis]
gene_100142	[Enterococcus faecalis]	gene_100142	[Enterococcus faecalis]	gene_100142	[Enterococcus faecalis]
gene_100143	[Enterococcus faecalis]	gene_100143	[Enterococcus faecalis]	gene_100143	[Enterococcus faecalis]
gene_100144	[Enterococcus faecalis]	gene_100144	[Enterococcus faecalis]	gene_100144	[Enterococcus faecalis]
gene_100145	[Enterococcus faecalis]	gene_100145	[Enterococcus faecalis]	gene_100145	[Enterococcus faecalis]
gene_100146	[Enterococcus faecalis]	gene_100146	[Enterococcus faecalis]	gene_100146	[Enterococcus faecalis]
gene_100147	[Enterococcus faecalis]	gene_100147	[Enterococcus faecalis]	gene_100147	[Enterococcus faecalis]
gene_100148	[Enterococcus faecalis]	gene_100148	[Enterococcus faecalis]	gene_100148	[Enterococcus faecalis]
gene_100149	[Enterococcus faecalis]	gene_100149	[Enterococcus faecalis]	gene_100149	[Enterococcus faecalis]
gene_10015	-	gene_10015	[-]	gene_10015	-
gene_100150	[Enterococcus faecalis]	gene_100150	[Enterococcus faecalis]	gene_100150	[Enterococcus faecalis]
gene_100151	[Enterococcus faecalis]	gene_100151	[Enterococcus faecalis]	gene_100151	[Enterococcus faecalis]
gene_100152	[Enterococcus faecalis]	gene_100152	[Enterococcus faecalis]	gene_100152	[Enterococcus faecalis]
gene_100153	[Enterococcus faecalis]	gene_100153	[Enterococcus faecalis]	gene_100153	[Enterococcus faecalis]
gene_100154	[Enterococcus faecalis]	gene_100154	[Enterococcus faecalis]	gene_100154	[Enterococcus faecalis]
gene_100155	[Enterococcus faecalis]	gene_100155	[Enterococcus faecalis]	gene_100155	[Enterococcus faecalis]
gene_100156	[Enterococcus faecalis]	gene_100156	[Enterococcus faecalis]	gene_100156	[Enterococcus faecalis]
gene_100157	[Enterococcus faecalis]	gene_100157	[Enterococcus faecalis]	gene_100157	[Enterococcus faecalis]
gene_100158	[Enterococcus faecalis]	gene_100158	[Enterococcus faecalis]	gene_100158	[Enterococcus faecalis]
gene_100159	[Enterococcus faecalis]	gene_100159	[Enterococcus faecalis]	gene_100159	[Enterococcus faecalis]
gene_10016	-	gene_10016	[Klebsiella pneumoniae]	gene_10016	[Klebsiella pneumoniae]
gene_100160	[Enterococcus faecalis]	gene_100160	[Enterococcus faecalis]	gene_100160	[Enterococcus faecalis]
gene_100161	[Enterococcus faecalis]	gene_100161	[Enterococcus faecalis]	gene_100161	[Enterococcus faecalis]
gene_100162	[Enterococcus faecalis]	gene_100162	[Enterococcus faecalis]	gene_100162	[Enterococcus faecalis]
gene_100163	[Enterococcus faecalis]	gene_100163	[Enterococcus faecalis]	gene_100163	[Enterococcus faecalis]
gene_100164	[Enterococcus faecalis]	gene_100164	[Enterococcus faecalis]	gene_100164	[Enterococcus faecalis]
gene_100165	[Enterococcus faecalis]	gene_100165	[Enterococcus faecalis]	gene_100165	[Enterococcus faecalis]
gene_100166	[Enterococcus faecalis]	gene_100166	[Enterococcus faecalis]	gene_100166	[Enterococcus faecalis]
gene_100167	[Enterococcus faecalis]	gene_100167	[Enterococcus faecalis]	gene_100167	[Enterococcus faecalis]
gene_100168	[Enterococcus faecalis]	gene_100168	[Enterococcus faecalis]	gene_100168	[Enterococcus faecalis]
gene_100169	[Enterococcus faecalis]	gene_100169	[Enterococcus faecalis]	gene_100169	[Enterococcus faecalis]
gene_10017	[Klebsiella pneumoniae]	gene_10017	[Klebsiella pneumoniae]	gene_10017	[Klebsiella pneumoniae]
gene_100170	[Enterococcus faecalis]	gene_100170	[Enterococcus faecalis]	gene_100170	[Enterococcus faecalis]
gene_100171	[Enterococcus faecalis]	gene_100171	[Enterococcus faecalis]	gene_100171	[Enterococcus faecalis]
gene_100172	[Enterococcus faecalis]	gene_100172	[Enterococcus faecalis]	gene_100172	[Enterococcus faecalis]
gene_100173	[Enterococcus faecalis]	gene_100173	[Enterococcus faecalis]	gene_100173	[Enterococcus faecalis]
gene_100174	[Enterococcus faecalis]	gene_100174	[Enterococcus faecalis]	gene_100174	[Enterococcus faecalis]
gene_100175	[Enterococcus faecalis]	gene_100175	[Enterococcus faecalis]	gene_100175	[Enterococcus faecalis]
gene_100176	[Enterococcus faecalis]	gene_100176	[Enterococcus faecalis]	gene_100176	[Enterococcus faecalis]
gene_100177	[Enterococcus faecalis]	gene_100177	[Enterococcus faecalis]	gene_100177	[Enterococcus faecalis]
gene_100178	[Enterococcus faecalis]	gene_100178	[Enterococcus faecalis]	gene_100178	[Enterococcus faecalis]
gene_100179	[Enterococcus faecalis]	gene_100179	[Enterococcus faecalis]	gene_100179	[Enterococcus faecalis]
gene_10018	-	gene_10018	[Klebsiella pneumoniae]	gene_10018	[Klebsiella pneumoniae]
gene_100180	[Enterococcus faecalis]	gene_100180	[Enterococcus faecalis]	gene_100180	[Enterococcus faecalis]
gene_100181	[Enterococcus faecalis]	gene_100181	[Enterococcus faecalis]	gene_100181	[Enterococcus faecalis]
gene_100182	[Enterococcus faecalis]	gene_100182	[Enterococcus faecalis]	gene_100182	[Enterococcus faecalis]
gene_100183	[Enterococcus faecalis]	gene_100183	[Enterococcus faecalis]	gene_100183	[Enterococcus faecalis]
gene_100184	[Enterococcus faecalis]	gene_100184	[Enterococcus faecalis]	gene_100184	[Enterococcus faecalis]
gene_100185	[Enterococcus faecalis]	gene_100185	[Enterococcus faecalis]	gene_100185	[Enterococcus faecalis]
gene_100186	[Enterococcus faecalis]	gene_100186	[Enterococcus faecalis]	gene_100186	[Enterococcus faecalis]
gene_100187	[Enterococcus faecalis]	gene_100187	[Enterococcus faecalis]	gene_100187	[Enterococcus faecalis]
gene_100188	[Enterococcus faecalis]	gene_100188	[Enterococcus faecalis]	gene_100188	[Enterococcus faecalis]
gene_100189	[Enterococcus faecalis]	gene_100189	[Enterococcus faecalis]	gene_100189	[Enterococcus faecalis]
gene_10019	-	gene_10019	[-]	gene_10019	-
gene_100190	[Enterococcus faecalis]	gene_100190	[Enterococcus faecalis]	gene_100190	[Enterococcus faecalis]
gene_100191	[Enterococcus faecalis]	gene_100191	[Enterococcus faecalis]	gene_100191	[Enterococcus faecalis]
gene_100192	[Enterococcus faecalis]	gene_100192	[Enterococcus faecalis]	gene_100192	[Enterococcus faecalis]
gene_100193	[Enterococcus faecalis]	gene_100193	[Enterococcus faecalis]	gene_100193	[Enterococcus faecalis]
gene_100194	[Enterococcus faecalis]	gene_100194	[Enterococcus faecalis]	gene_100194	[Enterococcus faecalis]
gene_100195	[Enterococcus faecalis]	gene_100195	[Enterococcus faecalis]	gene_100195	[Enterococcus faecalis]
gene_100196	[Enterococcus faecalis]	gene_100196	[Enterococcus faecalis]	gene_100196	[Enterococcus faecalis]
gene_100197	[Enterococcus faecalis]	gene_100197	[Enterococcus faecalis]	gene_100197	[Enterococcus faecalis]
gene_100198	[Enterococcus faecalis]	gene_100198	[Enterococcus faecalis]	gene_100198	[Enterococcus faecalis]
gene_100199	[Enterococcus faecalis]	gene_100199	[Enterococcus faecalis]	gene_100199	[Enterococcus faecalis]
gene_1002	-	gene_1002	[-]	gene_1002	[Phocaeicola dorei]
gene_10020	-	gene_10020	[-]	gene_10020	[Amedibacterium intestinale]
gene_100200	[Enterococcus faecalis]	gene_100200	[Enterococcus faecalis]	gene_100200	[Enterococcus faecalis]
gene_100201	[Enterococcus faecalis]	gene_100201	[Enterococcus faecalis]	gene_100201	[Enterococcus faecalis]
gene_100202	[Enterococcus faecalis]	gene_100202	[Enterococcus faecalis]	gene_100202	[Enterococcus faecalis]
gene_100203	[Enterococcus faecalis]	gene_100203	[Enterococcus faecalis]	gene_100203	[Enterococcus faecalis]
gene_100204	[Enterococcus faecalis]	gene_100204	[Enterococcus faecalis]	gene_100204	[Enterococcus faecalis]
gene_100205	[Enterococcus faecalis]	gene_100205	[Enterococcus faecalis]	gene_100205	[Enterococcus faecalis]
gene_100206	[Enterococcus faecalis]	gene_100206	[Enterococcus faecalis]	gene_100206	[Enterococcus faecalis]
gene_100207	[Enterococcus faecalis]	gene_100207	[Enterococcus faecalis]	gene_100207	[Enterococcus faecalis]
gene_100208	[Enterococcus faecalis]	gene_100208	[Enterococcus faecalis]	gene_100208	[Enterococcus faecalis]
gene_100209	[Enterococcus faecalis]	gene_100209	[Enterococcus faecalis]	gene_100209	[Enterococcus faecalis]
gene_10021	-	gene_10021	[-]	gene_10021	-
gene_100210	[Enterococcus faecalis]	gene_100210	[Enterococcus faecalis]	gene_100210	[Enterococcus faecalis]
gene_100211	[Enterococcus faecalis]	gene_100211	[Enterococcus faecalis]	gene_100211	[Enterococcus faecalis]
gene_100212	[Enterococcus faecalis]	gene_100212	[Enterococcus faecalis]	gene_100212	[Enterococcus faecalis]
gene_100213	[Enterococcus faecalis]	gene_100213	[Enterococcus faecalis]	gene_100213	[Enterococcus faecalis]
gene_100214	[Enterococcus faecalis]	gene_100214	[Enterococcus faecalis]	gene_100214	[Enterococcus faecalis]
gene_100215	[Enterococcus faecalis]	gene_100215	[Enterococcus faecalis]	gene_100215	[Enterococcus faecalis]
gene_100216	[Enterococcus faecalis]	gene_100216	[Enterococcus faecalis]	gene_100216	[Enterococcus faecalis]
gene_100217	[Enterococcus faecalis]	gene_100217	[Enterococcus faecalis]	gene_100217	[Enterococcus faecalis]
gene_100218	[Enterococcus faecalis]	gene_100218	[Enterococcus faecalis]	gene_100218	[Enterococcus faecalis]
gene_100219	[Enterococcus faecalis]	gene_100219	[Enterococcus faecalis]	gene_100219	[Enterococcus faecalis]
gene_10022	-	gene_10022	[-]	gene_10022	-
gene_100220	[Enterococcus faecalis]	gene_100220	[Enterococcus faecalis]	gene_100220	[Enterococcus faecalis]
gene_100221	[Enterococcus faecalis]	gene_100221	[Enterococcus faecalis]	gene_100221	[Enterococcus faecalis]
gene_100222	[Enterococcus faecalis]	gene_100222	[Enterococcus faecalis]	gene_100222	[Enterococcus faecalis]
gene_100223	[Enterococcus faecalis]	gene_100223	[Enterococcus faecalis]	gene_100223	[Enterococcus faecalis]
gene_100224	[Enterococcus faecalis]	gene_100224	[Enterococcus faecalis]	gene_100224	[Enterococcus faecalis]
gene_100225	[Enterococcus faecalis]	gene_100225	[Enterococcus faecalis]	gene_100225	[Enterococcus faecalis]
gene_100226	[Enterococcus faecalis]	gene_100226	[Enterococcus faecalis]	gene_100226	[Enterococcus faecalis]
gene_100227	[Enterococcus faecalis]	gene_100227	[Enterococcus faecalis]	gene_100227	[Enterococcus faecalis]
gene_100228	[Enterococcus faecalis]	gene_100228	[Enterococcus faecalis]	gene_100228	[Enterococcus faecalis]
gene_100229	[Enterococcus faecalis]	gene_100229	[Enterococcus faecalis]	gene_100229	[Enterococcus faecalis]
gene_10023	[Parabacteroides distasonis]	gene_10023	[Parabacteroides distasonis]	gene_10023	[Parabacteroides distasonis]
gene_100230	[Enterococcus faecalis]	gene_100230	[Enterococcus faecalis]	gene_100230	[Enterococcus faecalis]
gene_100231	[Enterococcus faecalis]	gene_100231	[Enterococcus faecalis]	gene_100231	[Enterococcus faecalis]
gene_100232	[Enterococcus faecalis]	gene_100232	[Enterococcus faecalis]	gene_100232	[Enterococcus faecalis]
gene_100233	[Enterococcus faecalis]	gene_100233	[Enterococcus faecalis]	gene_100233	[Enterococcus faecalis]
gene_100234	[Enterococcus faecalis]	gene_100234	[Enterococcus faecalis]	gene_100234	[Enterococcus faecalis]
gene_100235	[Enterococcus faecalis]	gene_100235	[Enterococcus faecalis]	gene_100235	[Enterococcus faecalis]
gene_100236	[Enterococcus faecalis]	gene_100236	[Enterococcus faecalis]	gene_100236	[Enterococcus faecalis]
gene_100237	[Enterococcus faecalis]	gene_100237	[Enterococcus faecalis]	gene_100237	[Enterococcus faecalis]
gene_100238	[Enterococcus faecalis]	gene_100238	[Enterococcus faecalis]	gene_100238	[Enterococcus faecalis]
gene_100239	[Enterococcus faecalis]	gene_100239	[Enterococcus faecalis]	gene_100239	[Enterococcus faecalis]
gene_10024	-	gene_10024	[-]	gene_10024	-
gene_100240	[Enterococcus faecalis]	gene_100240	[Enterococcus faecalis]	gene_100240	[Enterococcus faecalis]
gene_100241	[Enterococcus faecalis]	gene_100241	[Enterococcus faecalis]	gene_100241	[Enterococcus faecalis]
gene_100242	[Enterococcus faecalis]	gene_100242	[Enterococcus faecalis]	gene_100242	[Enterococcus faecalis]
gene_100243	[Enterococcus faecalis]	gene_100243	[Enterococcus faecalis]	gene_100243	[Enterococcus faecalis]
gene_100244	[Enterococcus faecalis]	gene_100244	[Enterococcus faecalis]	gene_100244	[Enterococcus faecalis]
gene_100245	[Enterococcus faecalis]	gene_100245	[Enterococcus faecalis]	gene_100245	[Enterococcus faecalis]
gene_100246	[Enterococcus faecalis]	gene_100246	[Enterococcus faecalis]	gene_100246	[Enterococcus faecalis]
gene_100247	[Enterococcus faecalis]	gene_100247	[Enterococcus faecalis]	gene_100247	[Enterococcus faecalis]
gene_100248	[Enterococcus faecalis]	gene_100248	[Enterococcus faecalis]	gene_100248	[Enterococcus faecalis]
gene_100249	[Enterococcus faecalis]	gene_100249	[Enterococcus faecalis]	gene_100249	[Enterococcus faecalis]
gene_10025	-	gene_10025	[-]	gene_10025	-
gene_100250	[Enterococcus faecalis]	gene_100250	[Enterococcus faecalis]	gene_100250	[Enterococcus faecalis]
gene_100251	[Enterococcus faecalis]	gene_100251	[Enterococcus faecalis]	gene_100251	[Enterococcus faecalis]
gene_100252	[Enterococcus faecalis]	gene_100252	[Enterococcus faecalis]	gene_100252	[Enterococcus faecalis]
gene_100253	[Enterococcus faecalis]	gene_100253	[Enterococcus faecalis]	gene_100253	[Enterococcus faecalis]
gene_100254	[Enterococcus faecalis]	gene_100254	[Enterococcus faecalis]	gene_100254	[Enterococcus faecalis]
gene_100255	[Enterococcus faecalis]	gene_100255	[Enterococcus faecalis]	gene_100255	[Enterococcus faecalis]
gene_100256	[Enterococcus faecalis]	gene_100256	[Enterococcus faecalis]	gene_100256	[Enterococcus faecalis]
gene_100257	[Enterococcus faecalis]	gene_100257	[Enterococcus faecalis]	gene_100257	[Enterococcus faecalis]
gene_100258	[Enterococcus faecalis]	gene_100258	[Enterococcus faecalis]	gene_100258	[Enterococcus faecalis]
gene_100259	[Enterococcus faecalis]	gene_100259	[Enterococcus faecalis]	gene_100259	[Enterococcus faecalis]
gene_10026	[Parabacteroides distasonis]	gene_10026	[Parabacteroides distasonis]	gene_10026	[Parabacteroides distasonis]
gene_100260	[Enterococcus faecalis]	gene_100260	[Enterococcus faecalis]	gene_100260	[Enterococcus faecalis]
gene_100261	[Enterococcus faecalis]	gene_100261	[Enterococcus faecalis]	gene_100261	[Enterococcus faecalis]
gene_100262	[Enterococcus faecalis]	gene_100262	[Enterococcus faecalis]	gene_100262	[Enterococcus faecalis]
gene_100263	[Enterococcus faecalis]	gene_100263	[Enterococcus faecalis]	gene_100263	[Enterococcus faecalis]
gene_100264	[Enterococcus faecalis]	gene_100264	[Enterococcus faecalis]	gene_100264	[Enterococcus faecalis]
gene_100265	[Enterococcus faecalis]	gene_100265	[Enterococcus faecalis]	gene_100265	[Enterococcus faecalis]
gene_100266	[Enterococcus faecalis]	gene_100266	[Enterococcus faecalis]	gene_100266	[Enterococcus faecalis]
gene_100267	[Enterococcus faecalis]	gene_100267	[Enterococcus faecalis]	gene_100267	[Enterococcus faecalis]
gene_100268	[Enterococcus faecalis]	gene_100268	[Enterococcus faecalis]	gene_100268	[Enterococcus faecalis]
gene_100269	[Enterococcus faecalis]	gene_100269	[Enterococcus faecalis]	gene_100269	[Enterococcus faecalis]
gene_10027	[Parabacteroides distasonis]	gene_10027	[Parabacteroides distasonis]	gene_10027	[Parabacteroides distasonis]
gene_100270	[Enterococcus faecalis]	gene_100270	[Enterococcus faecalis]	gene_100270	[Enterococcus faecalis]
gene_100271	[Enterococcus faecalis]	gene_100271	[Enterococcus faecalis]	gene_100271	[Enterococcus faecalis]
gene_100272	[Enterococcus faecalis]	gene_100272	[Enterococcus faecalis]	gene_100272	[Enterococcus faecalis]
gene_100273	[Enterococcus faecalis]	gene_100273	[Enterococcus faecalis]	gene_100273	[Enterococcus faecalis]
gene_100274	[Enterococcus faecalis]	gene_100274	[Enterococcus faecalis]	gene_100274	[Enterococcus faecalis]
gene_100275	[Enterococcus faecalis]	gene_100275	[Enterococcus faecalis]	gene_100275	[Enterococcus faecalis]
gene_100276	[Enterococcus faecalis]	gene_100276	[Enterococcus faecalis]	gene_100276	[Enterococcus faecalis]
gene_100277	[Enterococcus faecalis]	gene_100277	[Enterococcus faecalis]	gene_100277	[Enterococcus faecalis]
gene_100278	[Enterococcus faecalis]	gene_100278	[Enterococcus faecalis]	gene_100278	[Enterococcus faecalis]
gene_100279	[Enterococcus faecalis]	gene_100279	[Enterococcus faecalis]	gene_100279	[Enterococcus faecalis]
gene_10028	-	gene_10028	[-]	gene_10028	-
gene_100280	[Enterococcus faecalis]	gene_100280	[Enterococcus faecalis]	gene_100280	[Enterococcus faecalis]
gene_100281	[Enterococcus faecalis]	gene_100281	[Enterococcus faecalis]	gene_100281	[Enterococcus faecalis]
gene_100282	[Enterococcus faecalis]	gene_100282	[Enterococcus faecalis]	gene_100282	[Enterococcus faecalis]
gene_100283	[Enterococcus faecalis]	gene_100283	[Enterococcus faecalis]	gene_100283	[Enterococcus faecalis]
gene_100284	[Enterococcus faecalis]	gene_100284	[Enterococcus faecalis]	gene_100284	[Enterococcus faecalis]
gene_100285	[Enterococcus faecalis]	gene_100285	[Enterococcus faecalis]	gene_100285	[Enterococcus faecalis]
gene_100286	[Enterococcus faecalis]	gene_100286	[Enterococcus faecalis]	gene_100286	[Enterococcus faecalis]
gene_100287	[Enterococcus faecalis]	gene_100287	[Enterococcus faecalis]	gene_100287	[Enterococcus faecalis]
gene_100288	[Enterococcus faecalis]	gene_100288	[Enterococcus faecalis]	gene_100288	[Enterococcus faecalis]
gene_100289	[Enterococcus faecalis]	gene_100289	[Enterococcus faecalis]	gene_100289	[Enterococcus faecalis]
gene_10029	[Bacteroides thetaiotaomicron]	gene_10029	[Bacteroides thetaiotaomicron]	gene_10029	[Bacteroides thetaiotaomicron]
gene_100290	[Enterococcus faecalis]	gene_100290	[Enterococcus faecalis]	gene_100290	[Enterococcus faecalis]
gene_100291	[Enterococcus faecalis]	gene_100291	[Enterococcus faecalis]	gene_100291	[Enterococcus faecalis]
gene_100292	[Enterococcus faecalis]	gene_100292	[Enterococcus faecalis]	gene_100292	[Enterococcus faecalis]
gene_100293	[Enterococcus faecalis]	gene_100293	[Enterococcus faecalis]	gene_100293	[Enterococcus faecalis]
gene_100294	[Enterococcus faecalis]	gene_100294	[Enterococcus faecalis]	gene_100294	[Enterococcus faecalis]
gene_100295	[Enterococcus faecalis]	gene_100295	[Enterococcus faecalis]	gene_100295	[Enterococcus faecalis]
gene_100296	[Enterococcus faecalis]	gene_100296	[Enterococcus faecalis]	gene_100296	[Enterococcus faecalis]
gene_100297	[Enterococcus faecalis]	gene_100297	[Enterococcus faecalis]	gene_100297	[Enterococcus faecalis]
gene_100298	[Enterococcus faecalis]	gene_100298	[Enterococcus faecalis]	gene_100298	[Enterococcus faecalis]
gene_100299	[Enterococcus faecalis]	gene_100299	[Enterococcus faecalis]	gene_100299	[Enterococcus faecalis]
gene_1003	[Bacteroides sp. HF-5287]	gene_1003	[-]	gene_1003	[Bacteroides xylanisolvens]
gene_10030	-	gene_10030	[-]	gene_10030	-
gene_100300	[Enterococcus faecalis]	gene_100300	[Enterococcus faecalis]	gene_100300	[Enterococcus faecalis]
gene_100301	[Enterococcus faecalis]	gene_100301	[Enterococcus faecalis]	gene_100301	[Enterococcus faecalis]
gene_100302	[Enterococcus faecalis]	gene_100302	[Enterococcus faecalis]	gene_100302	[Enterococcus faecalis]
gene_100303	[Enterococcus faecalis]	gene_100303	[Enterococcus faecalis]	gene_100303	[Enterococcus faecalis]
gene_100304	[Enterococcus faecalis]	gene_100304	[Enterococcus faecalis]	gene_100304	[Enterococcus faecalis]
gene_100305	[Enterococcus faecalis]	gene_100305	[Enterococcus faecalis]	gene_100305	[Enterococcus faecalis]
gene_100306	[Enterococcus faecalis]	gene_100306	[Enterococcus faecalis]	gene_100306	[Enterococcus faecalis]
gene_100307	[Enterococcus faecalis]	gene_100307	[Enterococcus faecalis]	gene_100307	[Enterococcus faecalis]
gene_100308	[Enterococcus faecalis]	gene_100308	[Enterococcus faecalis]	gene_100308	[Enterococcus faecalis]
gene_100309	[Enterococcus faecalis]	gene_100309	[Enterococcus faecalis]	gene_100309	[Enterococcus faecalis]
gene_10031	-	gene_10031	[-]	gene_10031	-
gene_100310	[Enterococcus faecalis]	gene_100310	[Enterococcus faecalis]	gene_100310	[Enterococcus faecalis]
gene_100311	[Enterococcus faecalis]	gene_100311	[Enterococcus faecalis]	gene_100311	[Enterococcus faecalis]
gene_100312	[Enterococcus faecalis]	gene_100312	[Enterococcus faecalis]	gene_100312	[Enterococcus faecalis]
gene_100313	[Enterococcus faecalis]	gene_100313	[Enterococcus faecalis]	gene_100313	[Enterococcus faecalis]
gene_100314	[Enterococcus faecalis]	gene_100314	[Enterococcus faecalis]	gene_100314	[Enterococcus faecalis]
gene_100315	[Enterococcus faecalis]	gene_100315	[Enterococcus faecalis]	gene_100315	[Enterococcus faecalis]
gene_100316	[Enterococcus faecalis]	gene_100316	[Enterococcus faecalis]	gene_100316	[Enterococcus faecalis]
gene_100317	[Enterococcus faecalis]	gene_100317	[Enterococcus faecalis]	gene_100317	[Enterococcus faecalis]
gene_100318	[Enterococcus faecalis]	gene_100318	[Enterococcus faecalis]	gene_100318	[Enterococcus faecalis]
gene_100319	[Enterococcus faecalis]	gene_100319	[Enterococcus faecalis]	gene_100319	[Enterococcus faecalis]
gene_10032	[Faecalibacterium prausnitzii]	gene_10032	[Faecalibacterium prausnitzii]	gene_10032	-
gene_100320	[Enterococcus faecalis]	gene_100320	[Enterococcus faecalis]	gene_100320	[Enterococcus faecalis]
gene_100321	[Enterococcus faecalis]	gene_100321	[Enterococcus faecalis]	gene_100321	[Enterococcus faecalis]
gene_100322	[Enterococcus faecalis]	gene_100322	[Enterococcus faecalis]	gene_100322	[Enterococcus faecalis]
gene_100323	[Enterococcus faecalis]	gene_100323	[Enterococcus faecalis]	gene_100323	[Enterococcus faecalis]
gene_100324	[Enterococcus faecalis]	gene_100324	[Enterococcus faecalis]	gene_100324	[Enterococcus faecalis]
gene_100325	[Enterococcus faecalis]	gene_100325	[Enterococcus faecalis]	gene_100325	[Enterococcus faecalis]
gene_100326	[Enterococcus faecalis]	gene_100326	[Enterococcus faecalis]	gene_100326	[Enterococcus faecalis]
gene_100327	[Enterococcus faecalis]	gene_100327	[Enterococcus faecalis]	gene_100327	[Enterococcus faecalis]
gene_100328	[Enterococcus faecalis]	gene_100328	[Enterococcus faecalis]	gene_100328	[Enterococcus faecalis]
gene_100329	[Enterococcus faecalis]	gene_100329	[Enterococcus faecalis]	gene_100329	[Enterococcus faecalis]
gene_10033	[Faecalibacterium prausnitzii]	gene_10033	[Faecalibacterium prausnitzii]	gene_10033	-
gene_100330	[Enterococcus faecalis]	gene_100330	[Enterococcus faecalis]	gene_100330	[Enterococcus faecalis]
gene_100331	[Enterococcus faecalis]	gene_100331	[Enterococcus faecalis]	gene_100331	[Enterococcus faecalis]
gene_100332	[Enterococcus faecalis]	gene_100332	[Enterococcus faecalis]	gene_100332	[Enterococcus faecalis]
gene_100333	[Enterococcus faecalis]	gene_100333	[Enterococcus faecalis]	gene_100333	[Enterococcus faecalis]
gene_100334	[Enterococcus faecalis]	gene_100334	[Enterococcus faecalis]	gene_100334	[Enterococcus faecalis]
gene_100335	[Enterococcus faecalis]	gene_100335	[Enterococcus faecalis]	gene_100335	[Enterococcus faecalis]
gene_100336	[Enterococcus faecalis]	gene_100336	[Enterococcus faecalis]	gene_100336	[Enterococcus faecalis]
gene_100337	[Enterococcus faecalis]	gene_100337	[Enterococcus faecalis]	gene_100337	[Enterococcus faecalis]
gene_100338	[Enterococcus faecalis]	gene_100338	[Enterococcus faecalis]	gene_100338	[Enterococcus faecalis]
gene_100339	[Enterococcus faecalis]	gene_100339	[Enterococcus faecalis]	gene_100339	[Enterococcus faecalis]
gene_10034	-	gene_10034	[-]	gene_10034	-
gene_100340	[Enterococcus faecalis]	gene_100340	[Enterococcus faecalis]	gene_100340	[Enterococcus faecalis]
gene_100341	[Enterococcus faecalis]	gene_100341	[Enterococcus faecalis]	gene_100341	[Enterococcus faecalis]
gene_100342	[Enterococcus faecalis]	gene_100342	[Enterococcus faecalis]	gene_100342	[Enterococcus faecalis]
gene_100343	[Enterococcus faecalis]	gene_100343	[Enterococcus faecalis]	gene_100343	[Enterococcus faecalis]
gene_100344	[Enterococcus faecalis]	gene_100344	[Enterococcus faecalis]	gene_100344	[Enterococcus faecalis]
gene_100345	[Enterococcus faecalis]	gene_100345	[Enterococcus faecalis]	gene_100345	[Enterococcus faecalis]
gene_100346	[Enterococcus faecalis]	gene_100346	[Enterococcus faecalis]	gene_100346	[Enterococcus faecalis]
gene_100347	[Enterococcus faecalis]	gene_100347	[Enterococcus faecalis]	gene_100347	[Enterococcus faecalis]
gene_100348	[Enterococcus faecalis]	gene_100348	[Enterococcus faecalis]	gene_100348	[Enterococcus faecalis]
gene_100349	[Enterococcus faecalis]	gene_100349	[Enterococcus faecalis]	gene_100349	[Enterococcus faecalis]
gene_10035	-	gene_10035	[-]	gene_10035	-
gene_100350	[Enterococcus faecalis]	gene_100350	[Enterococcus faecalis]	gene_100350	[Enterococcus faecalis]
gene_100351	[Enterococcus faecalis]	gene_100351	[Enterococcus faecalis]	gene_100351	[Enterococcus faecalis]
gene_100352	[Enterococcus faecalis]	gene_100352	[Enterococcus faecalis]	gene_100352	[Enterococcus faecalis]
gene_100353	[Enterococcus faecalis]	gene_100353	[Enterococcus faecalis]	gene_100353	[Enterococcus faecalis]
gene_100354	[Enterococcus faecalis]	gene_100354	[Enterococcus faecalis]	gene_100354	[Enterococcus faecalis]
gene_100355	[Enterococcus faecalis]	gene_100355	[Enterococcus faecalis]	gene_100355	[Enterococcus faecalis]
gene_100356	[Enterococcus faecalis]	gene_100356	[Enterococcus faecalis]	gene_100356	[Enterococcus faecalis]
gene_100357	[Enterococcus faecalis]	gene_100357	[Enterococcus faecalis]	gene_100357	[Enterococcus faecalis]
gene_100358	[Enterococcus faecalis]	gene_100358	[Enterococcus faecalis]	gene_100358	[Enterococcus faecalis]
gene_100359	[Enterococcus faecalis]	gene_100359	[Enterococcus faecalis]	gene_100359	[Enterococcus faecalis]
gene_10036	-	gene_10036	[-]	gene_10036	-
gene_100360	[Enterococcus faecalis]	gene_100360	[Enterococcus faecalis]	gene_100360	[Enterococcus faecalis]
gene_100361	[Enterococcus faecalis]	gene_100361	[Enterococcus faecalis]	gene_100361	[Enterococcus faecalis]
gene_100362	[Enterococcus faecalis]	gene_100362	[Enterococcus faecalis]	gene_100362	[Enterococcus faecalis]
gene_100363	[Enterococcus faecalis]	gene_100363	[Enterococcus faecalis]	gene_100363	[Enterococcus faecalis]
gene_100364	[Enterococcus faecalis]	gene_100364	[Enterococcus faecalis]	gene_100364	[Enterococcus faecalis]
gene_100365	[Enterococcus faecalis]	gene_100365	[Enterococcus faecalis]	gene_100365	[Enterococcus faecalis]
gene_100366	[Enterococcus faecalis]	gene_100366	[Enterococcus faecalis]	gene_100366	[Enterococcus faecalis]
gene_100367	[Enterococcus faecalis]	gene_100367	[Enterococcus faecalis]	gene_100367	[Enterococcus faecalis]
gene_100368	[Enterococcus faecalis]	gene_100368	[Enterococcus faecalis]	gene_100368	[Enterococcus faecalis]
gene_100369	[Enterococcus faecalis]	gene_100369	[Enterococcus faecalis]	gene_100369	[Enterococcus faecalis]
gene_10037	-	gene_10037	[-]	gene_10037	-
gene_100370	[Enterococcus faecalis]	gene_100370	[Enterococcus faecalis]	gene_100370	[Enterococcus faecalis]
gene_100371	[Enterococcus faecalis]	gene_100371	[Enterococcus faecalis]	gene_100371	[Enterococcus faecalis]
gene_100372	[Enterococcus faecalis]	gene_100372	[Enterococcus faecalis]	gene_100372	[Enterococcus faecalis]
gene_100373	[Enterococcus faecalis]	gene_100373	[Enterococcus faecalis]	gene_100373	[Enterococcus faecalis]
gene_100374	[Enterococcus faecalis]	gene_100374	[Enterococcus faecalis]	gene_100374	[Enterococcus faecalis]
gene_100375	[Enterococcus faecalis]	gene_100375	[Enterococcus faecalis]	gene_100375	[Enterococcus faecalis]
gene_100376	[Enterococcus faecalis]	gene_100376	[Enterococcus faecalis]	gene_100376	[Enterococcus faecalis]
gene_100377	[Enterococcus faecalis]	gene_100377	[Enterococcus faecalis]	gene_100377	[Enterococcus faecalis]
gene_100378	[Enterococcus faecalis]	gene_100378	[Enterococcus faecalis]	gene_100378	[Enterococcus faecalis]
gene_100379	[Enterococcus faecalis]	gene_100379	[Enterococcus faecalis]	gene_100379	[Enterococcus faecalis]
gene_10038	[Parabacteroides distasonis]	gene_10038	[Parabacteroides distasonis]	gene_10038	[Parabacteroides distasonis]
gene_100380	[Enterococcus faecalis]	gene_100380	[Enterococcus faecalis]	gene_100380	[Enterococcus faecalis]
gene_100381	[Enterococcus faecalis]	gene_100381	[Enterococcus faecalis]	gene_100381	[Enterococcus faecalis]
gene_100382	[Enterococcus faecalis]	gene_100382	[Enterococcus faecalis]	gene_100382	[Enterococcus faecalis]
gene_100383	[Enterococcus faecalis]	gene_100383	[Enterococcus faecalis]	gene_100383	[Enterococcus faecalis]
gene_100384	[Enterococcus faecalis]	gene_100384	[Enterococcus faecalis]	gene_100384	[Enterococcus faecalis]
gene_100385	[Enterococcus faecalis]	gene_100385	[Enterococcus faecalis]	gene_100385	[Enterococcus faecalis]
gene_100386	[Enterococcus faecalis]	gene_100386	[Enterococcus faecalis]	gene_100386	[Enterococcus faecalis]
gene_100387	[Enterococcus faecalis]	gene_100387	[Enterococcus faecalis]	gene_100387	[Enterococcus faecalis]
gene_100388	[Enterococcus faecalis]	gene_100388	[Enterococcus faecalis]	gene_100388	[Enterococcus faecalis]
gene_100389	[Enterococcus faecalis]	gene_100389	[Enterococcus faecalis]	gene_100389	[Enterococcus faecalis]
gene_10039	-	gene_10039	[-]	gene_10039	-
gene_100390	[Enterococcus faecalis]	gene_100390	[Enterococcus faecalis]	gene_100390	[Enterococcus faecalis]
gene_100391	[Enterococcus faecalis]	gene_100391	[Enterococcus faecalis]	gene_100391	[Enterococcus faecalis]
gene_100392	[Enterococcus faecalis]	gene_100392	[Enterococcus faecalis]	gene_100392	[Enterococcus faecalis]
gene_100393	[Enterococcus faecalis]	gene_100393	[Enterococcus faecalis]	gene_100393	[Enterococcus faecalis]
gene_100394	[Enterococcus faecalis]	gene_100394	[Enterococcus faecalis]	gene_100394	[Enterococcus faecalis]
gene_100395	[Enterococcus faecalis]	gene_100395	[Enterococcus faecalis]	gene_100395	[Enterococcus faecalis]
gene_100396	[Enterococcus faecalis]	gene_100396	[Enterococcus faecalis]	gene_100396	[Enterococcus faecalis]
gene_100397	[Enterococcus faecalis]	gene_100397	[Enterococcus faecalis]	gene_100397	[Enterococcus faecalis]
gene_100398	[Enterococcus faecalis]	gene_100398	[Enterococcus faecalis]	gene_100398	[Enterococcus faecalis]
gene_100399	[Enterococcus faecalis]	gene_100399	[Enterococcus faecalis]	gene_100399	[Enterococcus faecalis]
gene_1004	-	gene_1004	[-]	gene_1004	-
gene_10040	-	gene_10040	[-]	gene_10040	-
gene_100400	-	gene_100400	[Enterococcus faecalis]	gene_100400	[Enterococcus faecium]
gene_100401	-	gene_100401	[-]	gene_100401	-
gene_100402	-	gene_100402	[-]	gene_100402	-
gene_100403	-	gene_100403	[-]	gene_100403	-
gene_100404	-	gene_100404	[-]	gene_100404	-
gene_100405	-	gene_100405	[-]	gene_100405	-
gene_100406	-	gene_100406	[-]	gene_100406	-
gene_100407	-	gene_100407	[-]	gene_100407	-
gene_100408	[Bacteroides thetaiotaomicron]	gene_100408	[Bacteroides thetaiotaomicron]	gene_100408	-
gene_100409	-	gene_100409	[-]	gene_100409	-
gene_10041	-	gene_10041	[-]	gene_10041	-
gene_100410	-	gene_100410	[-]	gene_100410	-
gene_100411	-	gene_100411	[-]	gene_100411	-
gene_100412	-	gene_100412	[-]	gene_100412	-
gene_100413	-	gene_100413	[-]	gene_100413	-
gene_100414	-	gene_100414	[-]	gene_100414	-
gene_100415	-	gene_100415	[-]	gene_100415	-
gene_100416	-	gene_100416	[-]	gene_100416	-
gene_100417	-	gene_100417	[-]	gene_100417	-
gene_100418	-	gene_100418	[-]	gene_100418	-
gene_100419	-	gene_100419	[-]	gene_100419	-
gene_10042	-	gene_10042	[-]	gene_10042	-
gene_100420	-	gene_100420	[-]	gene_100420	-
gene_100421	-	gene_100421	[-]	gene_100421	-
gene_100422	-	gene_100422	[-]	gene_100422	-
gene_100423	-	gene_100423	[-]	gene_100423	-
gene_100424	-	gene_100424	[-]	gene_100424	-
gene_100425	-	gene_100425	[-]	gene_100425	-
gene_100426	-	gene_100426	[-]	gene_100426	-
gene_100427	-	gene_100427	[-]	gene_100427	-
gene_100428	-	gene_100428	[-]	gene_100428	-
gene_100429	[Ruminococcus bicirculans]	gene_100429	[Ruminococcus bicirculans]	gene_100429	[Ruminococcus bicirculans]
gene_10043	-	gene_10043	[-]	gene_10043	-
gene_100430	[Ruminococcus bicirculans]	gene_100430	[Ruminococcus bicirculans]	gene_100430	[Ruminococcus bicirculans]
gene_100431	[Ruminococcus bicirculans]	gene_100431	[Ruminococcus bicirculans]	gene_100431	[Ruminococcus bicirculans]
gene_100432	[Ruminococcus bicirculans]	gene_100432	[Ruminococcus bicirculans]	gene_100432	[Ruminococcus bicirculans]
gene_100433	[Ruminococcus bicirculans]	gene_100433	[Ruminococcus bicirculans]	gene_100433	[Ruminococcus bicirculans]
gene_100434	[Faecalibacterium prausnitzii]	gene_100434	[Faecalibacterium prausnitzii]	gene_100434	[Faecalibacterium prausnitzii]
gene_100435	-	gene_100435	[-]	gene_100435	-
gene_100436	-	gene_100436	[-]	gene_100436	-
gene_100437	-	gene_100437	[-]	gene_100437	-
gene_100438	[Parabacteroides distasonis]	gene_100438	[Parabacteroides distasonis]	gene_100438	[Parabacteroides distasonis]
gene_100439	[Parabacteroides distasonis]	gene_100439	[Parabacteroides distasonis]	gene_100439	[Parabacteroides distasonis]
gene_10044	-	gene_10044	[-]	gene_10044	-
gene_100440	-	gene_100440	[-]	gene_100440	-
gene_100441	-	gene_100441	[-]	gene_100441	-
gene_100442	-	gene_100442	[-]	gene_100442	-
gene_100443	-	gene_100443	[-]	gene_100443	-
gene_100444	-	gene_100444	[-]	gene_100444	-
gene_100445	-	gene_100445	[-]	gene_100445	-
gene_100446	-	gene_100446	[-]	gene_100446	-
gene_100447	-	gene_100447	[-]	gene_100447	-
gene_100448	-	gene_100448	[-]	gene_100448	-
gene_100449	-	gene_100449	[-]	gene_100449	-
gene_10045	-	gene_10045	[-]	gene_10045	-
gene_100450	-	gene_100450	[-]	gene_100450	-
gene_100451	[Bifidobacterium pseudocatenulatum]	gene_100451	[Bifidobacterium pseudocatenulatum]	gene_100451	[Bifidobacterium pseudocatenulatum]
gene_100452	-	gene_100452	[-]	gene_100452	-
gene_100453	-	gene_100453	[-]	gene_100453	-
gene_100454	-	gene_100454	[-]	gene_100454	-
gene_100455	-	gene_100455	[-]	gene_100455	-
gene_100456	[Pseudomonas aeruginosa]	gene_100456	[-]	gene_100456	[Pseudomonas aeruginosa]
gene_100457	-	gene_100457	[-]	gene_100457	[Pseudomonas aeruginosa]
gene_100458	[Pseudomonas aeruginosa]	gene_100458	[-]	gene_100458	[Pseudomonas aeruginosa]
gene_100459	-	gene_100459	[-]	gene_100459	[Pseudomonas aeruginosa]
gene_10046	-	gene_10046	[-]	gene_10046	-
gene_100460	-	gene_100460	[-]	gene_100460	[Pseudomonas aeruginosa]
gene_100461	[Pseudomonas aeruginosa]	gene_100461	[-]	gene_100461	[Pseudomonas aeruginosa]
gene_100462	[Pseudomonas aeruginosa]	gene_100462	[-]	gene_100462	[Pseudomonas aeruginosa]
gene_100463	-	gene_100463	[-]	gene_100463	[Pseudomonas aeruginosa]
gene_100464	[Pseudomonas aeruginosa]	gene_100464	[-]	gene_100464	[Pseudomonas aeruginosa]
gene_100465	[Pseudomonas aeruginosa]	gene_100465	[-]	gene_100465	[Pseudomonas aeruginosa]
gene_100466	[Pseudomonas aeruginosa]	gene_100466	[-]	gene_100466	[Pseudomonas aeruginosa]
gene_100467	[Pseudomonas aeruginosa]	gene_100467	[-]	gene_100467	[Pseudomonas aeruginosa]
gene_100468	-	gene_100468	[-]	gene_100468	[Pseudomonas aeruginosa]
gene_100469	-	gene_100469	[-]	gene_100469	[Pseudomonas aeruginosa]
gene_10047	-	gene_10047	[-]	gene_10047	-
gene_100470	-	gene_100470	[-]	gene_100470	[Pseudomonas aeruginosa]
gene_100471	-	gene_100471	[-]	gene_100471	[Pseudomonas aeruginosa]
gene_100472	-	gene_100472	[-]	gene_100472	[Pseudomonas aeruginosa]
gene_100473	-	gene_100473	[-]	gene_100473	[Pseudomonas aeruginosa]
gene_100474	-	gene_100474	[-]	gene_100474	[Pseudomonas aeruginosa]
gene_100475	[Pseudomonas aeruginosa]	gene_100475	[-]	gene_100475	[Pseudomonas aeruginosa]
gene_100476	-	gene_100476	[-]	gene_100476	[Pseudomonas aeruginosa]
gene_100477	[Pseudomonas aeruginosa]	gene_100477	[-]	gene_100477	[Pseudomonas aeruginosa]
gene_100478	-	gene_100478	[-]	gene_100478	[Pseudomonas aeruginosa]
gene_100479	[Pseudomonas aeruginosa]	gene_100479	[-]	gene_100479	[Pseudomonas aeruginosa]
gene_10048	-	gene_10048	[-]	gene_10048	-
gene_100480	-	gene_100480	[-]	gene_100480	[Pseudomonas aeruginosa]
gene_100481	-	gene_100481	[-]	gene_100481	[Pseudomonas aeruginosa]
gene_100482	[Pseudomonas aeruginosa]	gene_100482	[-]	gene_100482	[Pseudomonas aeruginosa]
gene_100483	-	gene_100483	[-]	gene_100483	[Pseudomonas aeruginosa]
gene_100484	[Pseudomonas aeruginosa]	gene_100484	[-]	gene_100484	[Pseudomonas aeruginosa]
gene_100485	[Pseudomonas aeruginosa]	gene_100485	[-]	gene_100485	[Pseudomonas aeruginosa]
gene_100486	[Pseudomonas aeruginosa]	gene_100486	[-]	gene_100486	[Pseudomonas aeruginosa]
gene_100487	[Pseudomonas aeruginosa]	gene_100487	[-]	gene_100487	[Pseudomonas aeruginosa]
gene_100488	[Pseudomonas aeruginosa]	gene_100488	[-]	gene_100488	[Pseudomonas aeruginosa]
gene_100489	[Pseudomonas aeruginosa]	gene_100489	[-]	gene_100489	[Pseudomonas aeruginosa]
gene_10049	-	gene_10049	[-]	gene_10049	-
gene_100490	[Pseudomonas aeruginosa]	gene_100490	[-]	gene_100490	[Pseudomonas aeruginosa]
gene_100491	-	gene_100491	[-]	gene_100491	[Pseudomonas aeruginosa]
gene_100492	[Pseudomonas aeruginosa]	gene_100492	[-]	gene_100492	[Pseudomonas aeruginosa]
gene_100493	[Pseudomonas aeruginosa]	gene_100493	[-]	gene_100493	[Pseudomonas aeruginosa]
gene_100494	-	gene_100494	[-]	gene_100494	[Pseudomonas aeruginosa]
gene_100495	-	gene_100495	[-]	gene_100495	[Pseudomonas aeruginosa]
gene_100496	-	gene_100496	[-]	gene_100496	[Pseudomonas aeruginosa]
gene_100497	-	gene_100497	[-]	gene_100497	[Pseudomonas aeruginosa]
gene_100498	-	gene_100498	[-]	gene_100498	[Pseudomonas aeruginosa]
gene_100499	-	gene_100499	[-]	gene_100499	[Pseudomonas aeruginosa]
gene_1005	-	gene_1005	[Serratia marcescens]	gene_1005	-
gene_10050	-	gene_10050	[-]	gene_10050	-
gene_100500	-	gene_100500	[-]	gene_100500	[Pseudomonas aeruginosa]
gene_100501	-	gene_100501	[-]	gene_100501	[Pseudomonas aeruginosa]
gene_100502	-	gene_100502	[-]	gene_100502	[Pseudomonas aeruginosa]
gene_100503	-	gene_100503	[-]	gene_100503	[Pseudomonas aeruginosa]
gene_100504	-	gene_100504	[-]	gene_100504	[Pseudomonas aeruginosa]
gene_100505	-	gene_100505	[-]	gene_100505	[Pseudomonas aeruginosa]
gene_100506	-	gene_100506	[-]	gene_100506	[Pseudomonas aeruginosa]
gene_100507	-	gene_100507	[-]	gene_100507	[Pseudomonas aeruginosa]
gene_100508	-	gene_100508	[-]	gene_100508	[Pseudomonas aeruginosa]
gene_100509	-	gene_100509	[-]	gene_100509	[Pseudomonas aeruginosa]
gene_10051	-	gene_10051	[-]	gene_10051	-
gene_100510	[Pseudomonas aeruginosa]	gene_100510	[-]	gene_100510	[Pseudomonas aeruginosa]
gene_100511	[Pseudomonas aeruginosa]	gene_100511	[-]	gene_100511	[Pseudomonas aeruginosa]
gene_100512	[Pseudomonas aeruginosa]	gene_100512	[-]	gene_100512	[Pseudomonas aeruginosa]
gene_100513	[Pseudomonas aeruginosa]	gene_100513	[-]	gene_100513	[Pseudomonas aeruginosa]
gene_100514	-	gene_100514	[-]	gene_100514	[Pseudomonas aeruginosa]
gene_100515	-	gene_100515	[-]	gene_100515	[Pseudomonas aeruginosa]
gene_100516	-	gene_100516	[-]	gene_100516	[Pseudomonas aeruginosa]
gene_100517	-	gene_100517	[-]	gene_100517	[Pseudomonas aeruginosa]
gene_100518	-	gene_100518	[-]	gene_100518	[Pseudomonas aeruginosa]
gene_100519	-	gene_100519	[-]	gene_100519	[Pseudomonas aeruginosa]
gene_10052	-	gene_10052	[-]	gene_10052	-
gene_100520	-	gene_100520	[-]	gene_100520	[Pseudomonas aeruginosa]
gene_100521	-	gene_100521	[-]	gene_100521	[Pseudomonas aeruginosa]
gene_100522	-	gene_100522	[-]	gene_100522	[Pseudomonas aeruginosa]
gene_100523	[Pseudomonas aeruginosa]	gene_100523	[-]	gene_100523	[Pseudomonas aeruginosa]
gene_100524	-	gene_100524	[-]	gene_100524	[Pseudomonas aeruginosa]
gene_100525	-	gene_100525	[-]	gene_100525	[Pseudomonas aeruginosa]
gene_100526	-	gene_100526	[-]	gene_100526	[Pseudomonas aeruginosa]
gene_100527	-	gene_100527	[-]	gene_100527	[Pseudomonas aeruginosa]
gene_100528	-	gene_100528	[-]	gene_100528	[Pseudomonas aeruginosa]
gene_100529	-	gene_100529	[-]	gene_100529	[Pseudomonas aeruginosa]
gene_10053	-	gene_10053	[-]	gene_10053	-
gene_100530	-	gene_100530	[-]	gene_100530	[Pseudomonas aeruginosa]
gene_100531	-	gene_100531	[-]	gene_100531	[Pseudomonas aeruginosa]
gene_100532	-	gene_100532	[-]	gene_100532	[Pseudomonas aeruginosa]
gene_100533	[Pseudomonas aeruginosa]	gene_100533	[-]	gene_100533	[Pseudomonas aeruginosa]
gene_100534	-	gene_100534	[-]	gene_100534	[Pseudomonas aeruginosa]
gene_100535	[Pseudomonas aeruginosa]	gene_100535	[-]	gene_100535	[Pseudomonas aeruginosa]
gene_100536	[Pseudomonas aeruginosa]	gene_100536	[-]	gene_100536	[Pseudomonas aeruginosa]
gene_100537	-	gene_100537	[-]	gene_100537	[Pseudomonas aeruginosa]
gene_100538	-	gene_100538	[-]	gene_100538	[Pseudomonas aeruginosa]
gene_100539	-	gene_100539	[-]	gene_100539	[Pseudomonas aeruginosa]
gene_10054	-	gene_10054	[-]	gene_10054	-
gene_100540	[Pseudomonas aeruginosa]	gene_100540	[-]	gene_100540	[Pseudomonas aeruginosa]
gene_100541	-	gene_100541	[-]	gene_100541	[Pseudomonas aeruginosa]
gene_100542	[Pseudomonas aeruginosa]	gene_100542	[-]	gene_100542	[Pseudomonas aeruginosa]
gene_100543	-	gene_100543	[-]	gene_100543	[Pseudomonas aeruginosa]
gene_100544	[Pseudomonas aeruginosa]	gene_100544	[-]	gene_100544	[Pseudomonas aeruginosa]
gene_100545	-	gene_100545	[-]	gene_100545	[Pseudomonas aeruginosa]
gene_100546	-	gene_100546	[-]	gene_100546	[Pseudomonas aeruginosa]
gene_100547	-	gene_100547	[-]	gene_100547	[Pseudomonas aeruginosa]
gene_100548	-	gene_100548	[-]	gene_100548	[Pseudomonas aeruginosa]
gene_100549	-	gene_100549	[-]	gene_100549	[Pseudomonas aeruginosa]
gene_10055	-	gene_10055	[-]	gene_10055	-
gene_100550	-	gene_100550	[-]	gene_100550	[Pseudomonas aeruginosa]
gene_100551	-	gene_100551	[-]	gene_100551	[Pseudomonas aeruginosa]
gene_100552	-	gene_100552	[-]	gene_100552	[Pseudomonas aeruginosa]
gene_100553	[Pseudomonas aeruginosa]	gene_100553	[-]	gene_100553	[Pseudomonas aeruginosa]
gene_100554	-	gene_100554	[-]	gene_100554	[Pseudomonas aeruginosa]
gene_100555	-	gene_100555	[-]	gene_100555	[Pseudomonas aeruginosa]
gene_100556	-	gene_100556	[-]	gene_100556	[Pseudomonas aeruginosa]
gene_100557	-	gene_100557	[-]	gene_100557	[Pseudomonas aeruginosa]
gene_100558	-	gene_100558	[-]	gene_100558	[Pseudomonas aeruginosa]
gene_100559	-	gene_100559	[-]	gene_100559	[Pseudomonas aeruginosa]
gene_10056	-	gene_10056	[-]	gene_10056	-
gene_100560	-	gene_100560	[-]	gene_100560	[Pseudomonas aeruginosa]
gene_100561	-	gene_100561	[-]	gene_100561	[Pseudomonas aeruginosa]
gene_100562	-	gene_100562	[-]	gene_100562	[Pseudomonas aeruginosa]
gene_100563	-	gene_100563	[-]	gene_100563	[Pseudomonas aeruginosa]
gene_100564	-	gene_100564	[-]	gene_100564	[Pseudomonas aeruginosa]
gene_100565	[Pseudomonas aeruginosa]	gene_100565	[-]	gene_100565	[Pseudomonas aeruginosa]
gene_100566	-	gene_100566	[-]	gene_100566	[Pseudomonas aeruginosa]
gene_100567	-	gene_100567	[-]	gene_100567	[Pseudomonas aeruginosa]
gene_100568	-	gene_100568	[-]	gene_100568	[Pseudomonas aeruginosa]
gene_100569	-	gene_100569	[-]	gene_100569	[Pseudomonas aeruginosa]
gene_10057	-	gene_10057	[-]	gene_10057	-
gene_100570	-	gene_100570	[-]	gene_100570	[Pseudomonas aeruginosa]
gene_100571	-	gene_100571	[-]	gene_100571	[Pseudomonas aeruginosa]
gene_100572	-	gene_100572	[-]	gene_100572	[Pseudomonas aeruginosa]
gene_100573	[Pseudomonas aeruginosa]	gene_100573	[-]	gene_100573	[Pseudomonas aeruginosa]
gene_100574	-	gene_100574	[-]	gene_100574	[Pseudomonas aeruginosa]
gene_100575	-	gene_100575	[-]	gene_100575	[Pseudomonas aeruginosa]
gene_100576	[Pseudomonas aeruginosa]	gene_100576	[-]	gene_100576	[Pseudomonas aeruginosa]
gene_100577	-	gene_100577	[-]	gene_100577	[Pseudomonas aeruginosa]
gene_100578	-	gene_100578	[-]	gene_100578	[Pseudomonas aeruginosa]
gene_100579	[Pseudomonas aeruginosa]	gene_100579	[-]	gene_100579	[Pseudomonas aeruginosa]
gene_10058	-	gene_10058	[-]	gene_10058	-
gene_100580	-	gene_100580	[-]	gene_100580	[Pseudomonas aeruginosa]
gene_100581	-	gene_100581	[-]	gene_100581	[Pseudomonas aeruginosa]
gene_100582	[Pseudomonas aeruginosa]	gene_100582	[-]	gene_100582	[Pseudomonas aeruginosa]
gene_100583	-	gene_100583	[-]	gene_100583	[Pseudomonas aeruginosa]
gene_100584	[Pseudomonas aeruginosa]	gene_100584	[-]	gene_100584	[Pseudomonas aeruginosa]
gene_100585	-	gene_100585	[-]	gene_100585	[Pseudomonas aeruginosa]
gene_100586	-	gene_100586	[-]	gene_100586	[Pseudomonas aeruginosa]
gene_100587	-	gene_100587	[-]	gene_100587	[Pseudomonas aeruginosa]
gene_100588	-	gene_100588	[-]	gene_100588	[Pseudomonas aeruginosa]
gene_100589	-	gene_100589	[-]	gene_100589	[Pseudomonas aeruginosa]
gene_10059	-	gene_10059	[-]	gene_10059	-
gene_100590	-	gene_100590	[-]	gene_100590	[Pseudomonas aeruginosa]
gene_100591	-	gene_100591	[-]	gene_100591	[Pseudomonas aeruginosa]
gene_100592	-	gene_100592	[-]	gene_100592	[Pseudomonas aeruginosa]
gene_100593	-	gene_100593	[-]	gene_100593	[Pseudomonas aeruginosa]
gene_100594	-	gene_100594	[-]	gene_100594	[Pseudomonas aeruginosa]
gene_100595	-	gene_100595	[-]	gene_100595	[Pseudomonas aeruginosa]
gene_100596	-	gene_100596	[-]	gene_100596	[Pseudomonas aeruginosa]
gene_100597	-	gene_100597	[-]	gene_100597	[Pseudomonas aeruginosa]
gene_100598	-	gene_100598	[-]	gene_100598	[Pseudomonas aeruginosa]
gene_100599	-	gene_100599	[-]	gene_100599	[Pseudomonas aeruginosa]
gene_1006	[Serratia marcescens]	gene_1006	[Serratia marcescens]	gene_1006	-
gene_10060	-	gene_10060	[-]	gene_10060	-
gene_100600	-	gene_100600	[-]	gene_100600	[Pseudomonas aeruginosa]
gene_100601	-	gene_100601	[-]	gene_100601	[Pseudomonas aeruginosa]
gene_100602	-	gene_100602	[-]	gene_100602	[Pseudomonas aeruginosa]
gene_100603	-	gene_100603	[-]	gene_100603	[Pseudomonas aeruginosa]
gene_100604	-	gene_100604	[-]	gene_100604	[Pseudomonas aeruginosa]
gene_100605	-	gene_100605	[-]	gene_100605	[Pseudomonas aeruginosa]
gene_100606	-	gene_100606	[-]	gene_100606	[Pseudomonas aeruginosa]
gene_100607	-	gene_100607	[-]	gene_100607	[Pseudomonas aeruginosa]
gene_100608	-	gene_100608	[-]	gene_100608	[Pseudomonas aeruginosa]
gene_100609	[Pseudomonas aeruginosa]	gene_100609	[-]	gene_100609	[Pseudomonas aeruginosa]
gene_10061	-	gene_10061	[-]	gene_10061	-
gene_100610	-	gene_100610	[-]	gene_100610	[Pseudomonas aeruginosa]
gene_100611	[Pseudomonas aeruginosa]	gene_100611	[-]	gene_100611	-
gene_100612	[Pseudomonas aeruginosa]	gene_100612	[-]	gene_100612	-
gene_100613	[Pseudomonas aeruginosa]	gene_100613	[-]	gene_100613	-
gene_100614	-	gene_100614	[-]	gene_100614	[Pseudomonas aeruginosa]
gene_100615	[Pseudomonas aeruginosa]	gene_100615	[-]	gene_100615	[Pseudomonas aeruginosa]
gene_100616	-	gene_100616	[-]	gene_100616	[Pseudomonas aeruginosa]
gene_100617	-	gene_100617	[-]	gene_100617	[Pseudomonas aeruginosa]
gene_100618	-	gene_100618	[-]	gene_100618	[Pseudomonas aeruginosa]
gene_100619	-	gene_100619	[-]	gene_100619	[Pseudomonas aeruginosa]
gene_10062	-	gene_10062	[-]	gene_10062	-
gene_100620	-	gene_100620	[-]	gene_100620	[Pseudomonas aeruginosa]
gene_100621	[Pseudomonas aeruginosa]	gene_100621	[-]	gene_100621	[Pseudomonas aeruginosa]
gene_100622	-	gene_100622	[-]	gene_100622	[Pseudomonas aeruginosa]
gene_100623	-	gene_100623	[-]	gene_100623	[Pseudomonas aeruginosa]
gene_100624	-	gene_100624	[-]	gene_100624	[Pseudomonas aeruginosa]
gene_100625	-	gene_100625	[-]	gene_100625	[Pseudomonas aeruginosa]
gene_100626	-	gene_100626	[-]	gene_100626	[Pseudomonas aeruginosa]
gene_100627	-	gene_100627	[-]	gene_100627	[Pseudomonas aeruginosa]
gene_100628	-	gene_100628	[-]	gene_100628	[Pseudomonas aeruginosa]
gene_100629	[Pseudomonas aeruginosa]	gene_100629	[-]	gene_100629	[Pseudomonas aeruginosa]
gene_10063	-	gene_10063	[-]	gene_10063	-
gene_100630	-	gene_100630	[-]	gene_100630	[Pseudomonas aeruginosa]
gene_100631	-	gene_100631	[-]	gene_100631	[Pseudomonas aeruginosa]
gene_100632	[Pseudomonas aeruginosa]	gene_100632	[-]	gene_100632	[Pseudomonas aeruginosa]
gene_100633	[Pseudomonas aeruginosa]	gene_100633	[-]	gene_100633	[Pseudomonas aeruginosa]
gene_100634	-	gene_100634	[-]	gene_100634	[Pseudomonas aeruginosa]
gene_100635	-	gene_100635	[-]	gene_100635	[Pseudomonas aeruginosa]
gene_100636	-	gene_100636	[-]	gene_100636	[Pseudomonas aeruginosa]
gene_100637	-	gene_100637	[-]	gene_100637	[Pseudomonas aeruginosa]
gene_100638	-	gene_100638	[-]	gene_100638	[Pseudomonas aeruginosa]
gene_100639	[Pseudomonas aeruginosa]	gene_100639	[-]	gene_100639	[Pseudomonas aeruginosa]
gene_10064	-	gene_10064	[-]	gene_10064	-
gene_100640	[Pseudomonas aeruginosa]	gene_100640	[-]	gene_100640	[Pseudomonas aeruginosa]
gene_100641	-	gene_100641	[-]	gene_100641	[Pseudomonas aeruginosa]
gene_100642	-	gene_100642	[-]	gene_100642	[Pseudomonas aeruginosa]
gene_100643	-	gene_100643	[-]	gene_100643	[Pseudomonas aeruginosa]
gene_100644	-	gene_100644	[-]	gene_100644	[Pseudomonas aeruginosa]
gene_100645	-	gene_100645	[-]	gene_100645	[Pseudomonas aeruginosa]
gene_100646	-	gene_100646	[-]	gene_100646	[Pseudomonas aeruginosa]
gene_100647	-	gene_100647	[-]	gene_100647	[Pseudomonas aeruginosa]
gene_100648	-	gene_100648	[-]	gene_100648	[Pseudomonas aeruginosa]
gene_100649	-	gene_100649	[-]	gene_100649	[Pseudomonas aeruginosa]
gene_10065	-	gene_10065	[-]	gene_10065	-
gene_100650	-	gene_100650	[-]	gene_100650	[Pseudomonas aeruginosa]
gene_100651	-	gene_100651	[-]	gene_100651	[Pseudomonas aeruginosa]
gene_100652	-	gene_100652	[-]	gene_100652	[Pseudomonas aeruginosa]
gene_100653	-	gene_100653	[-]	gene_100653	[Pseudomonas aeruginosa]
gene_100654	-	gene_100654	[-]	gene_100654	[Pseudomonas aeruginosa]
gene_100655	-	gene_100655	[-]	gene_100655	[Pseudomonas aeruginosa]
gene_100656	-	gene_100656	[-]	gene_100656	[Pseudomonas aeruginosa]
gene_100657	-	gene_100657	[-]	gene_100657	[Pseudomonas aeruginosa]
gene_100658	-	gene_100658	[-]	gene_100658	[Pseudomonas aeruginosa]
gene_100659	-	gene_100659	[-]	gene_100659	[Pseudomonas aeruginosa]
gene_10066	[Pseudomonas aeruginosa]	gene_10066	[Pseudomonas aeruginosa]	gene_10066	-
gene_100660	-	gene_100660	[-]	gene_100660	[Pseudomonas aeruginosa]
gene_100661	[Pseudomonas aeruginosa]	gene_100661	[-]	gene_100661	[Pseudomonas aeruginosa]
gene_100662	-	gene_100662	[-]	gene_100662	[Pseudomonas aeruginosa]
gene_100663	-	gene_100663	[-]	gene_100663	[Pseudomonas aeruginosa]
gene_100664	-	gene_100664	[-]	gene_100664	[Pseudomonas aeruginosa]
gene_100665	-	gene_100665	[-]	gene_100665	[Pseudomonas aeruginosa]
gene_100666	-	gene_100666	[-]	gene_100666	[Pseudomonas aeruginosa]
gene_100667	-	gene_100667	[-]	gene_100667	[Pseudomonas aeruginosa]
gene_100668	-	gene_100668	[-]	gene_100668	[Pseudomonas aeruginosa]
gene_100669	-	gene_100669	[-]	gene_100669	[Pseudomonas aeruginosa]
gene_10067	[Pseudomonas aeruginosa]	gene_10067	[Pseudomonas aeruginosa]	gene_10067	-
gene_100670	-	gene_100670	[-]	gene_100670	[Pseudomonas aeruginosa]
gene_100671	-	gene_100671	[-]	gene_100671	[Pseudomonas aeruginosa]
gene_100672	-	gene_100672	[-]	gene_100672	[Pseudomonas aeruginosa]
gene_100673	-	gene_100673	[-]	gene_100673	[Pseudomonas aeruginosa]
gene_100674	-	gene_100674	[-]	gene_100674	[Pseudomonas aeruginosa]
gene_100675	-	gene_100675	[-]	gene_100675	[Pseudomonas aeruginosa]
gene_100676	-	gene_100676	[-]	gene_100676	[Pseudomonas aeruginosa]
gene_100677	-	gene_100677	[-]	gene_100677	[Pseudomonas aeruginosa]
gene_100678	-	gene_100678	[-]	gene_100678	[Pseudomonas aeruginosa]
gene_100679	-	gene_100679	[-]	gene_100679	[Pseudomonas aeruginosa]
gene_10068	[Faecalibacterium prausnitzii]	gene_10068	[Faecalibacterium prausnitzii]	gene_10068	-
gene_100680	-	gene_100680	[-]	gene_100680	[Pseudomonas aeruginosa]
gene_100681	-	gene_100681	[-]	gene_100681	[Pseudomonas aeruginosa]
gene_100682	-	gene_100682	[-]	gene_100682	[Pseudomonas aeruginosa]
gene_100683	-	gene_100683	[-]	gene_100683	[Pseudomonas aeruginosa]
gene_100684	-	gene_100684	[-]	gene_100684	[Pseudomonas aeruginosa]
gene_100685	-	gene_100685	[-]	gene_100685	[Pseudomonas aeruginosa]
gene_100686	-	gene_100686	[-]	gene_100686	[Pseudomonas aeruginosa]
gene_100687	-	gene_100687	[-]	gene_100687	[Pseudomonas aeruginosa]
gene_100688	-	gene_100688	[-]	gene_100688	[Pseudomonas aeruginosa]
gene_100689	-	gene_100689	[-]	gene_100689	[Pseudomonas aeruginosa]
gene_10069	-	gene_10069	[Faecalibacterium prausnitzii]	gene_10069	-
gene_100690	-	gene_100690	[-]	gene_100690	[Pseudomonas aeruginosa]
gene_100691	-	gene_100691	[-]	gene_100691	[Pseudomonas aeruginosa]
gene_100692	-	gene_100692	[-]	gene_100692	[Pseudomonas aeruginosa]
gene_100693	[Pseudomonas aeruginosa]	gene_100693	[-]	gene_100693	[Pseudomonas aeruginosa]
gene_100694	-	gene_100694	[-]	gene_100694	[Pseudomonas aeruginosa]
gene_100695	-	gene_100695	[-]	gene_100695	[Pseudomonas aeruginosa]
gene_100696	-	gene_100696	[-]	gene_100696	[Pseudomonas aeruginosa]
gene_100697	-	gene_100697	[-]	gene_100697	[Pseudomonas aeruginosa]
gene_100698	-	gene_100698	[-]	gene_100698	[Pseudomonas aeruginosa]
gene_100699	-	gene_100699	[-]	gene_100699	[Pseudomonas aeruginosa]
gene_1007	-	gene_1007	[-]	gene_1007	-
gene_10070	-	gene_10070	[Faecalibacterium prausnitzii]	gene_10070	-
gene_100700	-	gene_100700	[-]	gene_100700	[Pseudomonas aeruginosa]
gene_100701	-	gene_100701	[-]	gene_100701	[Pseudomonas aeruginosa]
gene_100702	-	gene_100702	[-]	gene_100702	[Pseudomonas aeruginosa]
gene_100703	-	gene_100703	[-]	gene_100703	[Pseudomonas aeruginosa]
gene_100704	-	gene_100704	[-]	gene_100704	[Pseudomonas aeruginosa]
gene_100705	-	gene_100705	[-]	gene_100705	[Pseudomonas aeruginosa]
gene_100706	-	gene_100706	[-]	gene_100706	[Pseudomonas aeruginosa]
gene_100707	-	gene_100707	[-]	gene_100707	[Pseudomonas aeruginosa]
gene_100708	-	gene_100708	[-]	gene_100708	[Pseudomonas aeruginosa]
gene_100709	-	gene_100709	[-]	gene_100709	[Pseudomonas aeruginosa]
gene_10071	[Bacillus cereus]	gene_10071	[Bacillus cereus]	gene_10071	[Bacillus cereus]
gene_100710	-	gene_100710	[-]	gene_100710	[Pseudomonas aeruginosa]
gene_100711	-	gene_100711	[-]	gene_100711	[Pseudomonas aeruginosa]
gene_100712	-	gene_100712	[-]	gene_100712	[Pseudomonas aeruginosa]
gene_100713	-	gene_100713	[-]	gene_100713	[Pseudomonas aeruginosa]
gene_100714	-	gene_100714	[-]	gene_100714	[Pseudomonas aeruginosa]
gene_100715	-	gene_100715	[-]	gene_100715	[Pseudomonas aeruginosa]
gene_100716	-	gene_100716	[-]	gene_100716	[Pseudomonas aeruginosa]
gene_100717	-	gene_100717	[-]	gene_100717	[Pseudomonas aeruginosa]
gene_100718	-	gene_100718	[-]	gene_100718	[Pseudomonas aeruginosa]
gene_100719	-	gene_100719	[-]	gene_100719	[Pseudomonas aeruginosa]
gene_10072	-	gene_10072	[-]	gene_10072	[Klebsiella pneumoniae]
gene_100720	-	gene_100720	[-]	gene_100720	[Pseudomonas aeruginosa]
gene_100721	-	gene_100721	[-]	gene_100721	[Pseudomonas aeruginosa]
gene_100722	-	gene_100722	[-]	gene_100722	[Pseudomonas aeruginosa]
gene_100723	-	gene_100723	[-]	gene_100723	[Pseudomonas aeruginosa]
gene_100724	-	gene_100724	[-]	gene_100724	[Pseudomonas aeruginosa]
gene_100725	[Pseudomonas aeruginosa]	gene_100725	[-]	gene_100725	[Pseudomonas aeruginosa]
gene_100726	-	gene_100726	[-]	gene_100726	[Pseudomonas aeruginosa]
gene_100727	-	gene_100727	[-]	gene_100727	[Pseudomonas aeruginosa]
gene_100728	-	gene_100728	[-]	gene_100728	[Pseudomonas aeruginosa]
gene_100729	-	gene_100729	[-]	gene_100729	[Pseudomonas aeruginosa]
gene_10073	-	gene_10073	[-]	gene_10073	[Klebsiella pneumoniae]
gene_100730	[Pseudomonas aeruginosa]	gene_100730	[-]	gene_100730	[Pseudomonas aeruginosa]
gene_100731	-	gene_100731	[-]	gene_100731	[Pseudomonas aeruginosa]
gene_100732	-	gene_100732	[-]	gene_100732	[Pseudomonas aeruginosa]
gene_100733	-	gene_100733	[-]	gene_100733	[Pseudomonas aeruginosa]
gene_100734	-	gene_100734	[-]	gene_100734	[Pseudomonas aeruginosa]
gene_100735	-	gene_100735	[-]	gene_100735	[Pseudomonas aeruginosa]
gene_100736	-	gene_100736	[-]	gene_100736	[Pseudomonas aeruginosa]
gene_100737	-	gene_100737	[-]	gene_100737	[Pseudomonas aeruginosa]
gene_100738	-	gene_100738	[-]	gene_100738	[Pseudomonas aeruginosa]
gene_100739	-	gene_100739	[-]	gene_100739	[Pseudomonas aeruginosa]
gene_10074	[Oscillibacter sp. NSJ-62]	gene_10074	[Oscillibacter sp. NSJ-62]	gene_10074	-
gene_100740	-	gene_100740	[-]	gene_100740	[Pseudomonas aeruginosa]
gene_100741	-	gene_100741	[-]	gene_100741	[Pseudomonas aeruginosa]
gene_100742	-	gene_100742	[-]	gene_100742	[Pseudomonas aeruginosa]
gene_100743	-	gene_100743	[-]	gene_100743	[Pseudomonas aeruginosa]
gene_100744	-	gene_100744	[-]	gene_100744	[Pseudomonas aeruginosa]
gene_100745	-	gene_100745	[-]	gene_100745	[Pseudomonas aeruginosa]
gene_100746	-	gene_100746	[-]	gene_100746	[Pseudomonas aeruginosa]
gene_100747	-	gene_100747	[-]	gene_100747	[Pseudomonas aeruginosa]
gene_100748	-	gene_100748	[-]	gene_100748	[Pseudomonas aeruginosa]
gene_100749	-	gene_100749	[-]	gene_100749	[Pseudomonas aeruginosa]
gene_10075	-	gene_10075	[-]	gene_10075	-
gene_100750	-	gene_100750	[-]	gene_100750	[Pseudomonas aeruginosa]
gene_100751	[Pseudomonas aeruginosa]	gene_100751	[-]	gene_100751	[Pseudomonas aeruginosa]
gene_100752	-	gene_100752	[-]	gene_100752	[Pseudomonas aeruginosa]
gene_100753	[Pseudomonas aeruginosa]	gene_100753	[-]	gene_100753	[Pseudomonas aeruginosa]
gene_100754	-	gene_100754	[-]	gene_100754	[Pseudomonas aeruginosa]
gene_100755	-	gene_100755	[-]	gene_100755	[Pseudomonas aeruginosa]
gene_100756	-	gene_100756	[-]	gene_100756	[Pseudomonas aeruginosa]
gene_100757	-	gene_100757	[-]	gene_100757	[Pseudomonas aeruginosa]
gene_100758	-	gene_100758	[-]	gene_100758	[Pseudomonas aeruginosa]
gene_100759	-	gene_100759	[-]	gene_100759	[Pseudomonas aeruginosa]
gene_10076	-	gene_10076	[-]	gene_10076	[Escherichia coli]
gene_100760	-	gene_100760	[-]	gene_100760	[Pseudomonas aeruginosa]
gene_100761	-	gene_100761	[-]	gene_100761	[Pseudomonas aeruginosa]
gene_100762	-	gene_100762	[-]	gene_100762	[Pseudomonas aeruginosa]
gene_100763	-	gene_100763	[-]	gene_100763	[Pseudomonas aeruginosa]
gene_100764	-	gene_100764	[-]	gene_100764	[Pseudomonas aeruginosa]
gene_100765	-	gene_100765	[-]	gene_100765	[Pseudomonas aeruginosa]
gene_100766	-	gene_100766	[-]	gene_100766	[Pseudomonas aeruginosa]
gene_100767	-	gene_100767	[-]	gene_100767	[Pseudomonas aeruginosa]
gene_100768	-	gene_100768	[-]	gene_100768	[Pseudomonas aeruginosa]
gene_100769	-	gene_100769	[-]	gene_100769	[Pseudomonas aeruginosa]
gene_10077	-	gene_10077	[-]	gene_10077	-
gene_100770	[Pseudomonas aeruginosa]	gene_100770	[-]	gene_100770	[Pseudomonas aeruginosa]
gene_100771	-	gene_100771	[-]	gene_100771	[Pseudomonas aeruginosa]
gene_100772	-	gene_100772	[-]	gene_100772	[Pseudomonas aeruginosa]
gene_100773	-	gene_100773	[-]	gene_100773	[Pseudomonas aeruginosa]
gene_100774	-	gene_100774	[-]	gene_100774	[Pseudomonas aeruginosa]
gene_100775	-	gene_100775	[-]	gene_100775	[Pseudomonas aeruginosa]
gene_100776	-	gene_100776	[-]	gene_100776	[Pseudomonas aeruginosa]
gene_100777	-	gene_100777	[-]	gene_100777	[Pseudomonas aeruginosa]
gene_100778	-	gene_100778	[-]	gene_100778	[Pseudomonas aeruginosa]
gene_100779	[Pseudomonas aeruginosa]	gene_100779	[-]	gene_100779	[Pseudomonas aeruginosa]
gene_10078	-	gene_10078	[-]	gene_10078	-
gene_100780	-	gene_100780	[-]	gene_100780	[Pseudomonas aeruginosa]
gene_100781	[Pseudomonas aeruginosa]	gene_100781	[-]	gene_100781	[Pseudomonas aeruginosa]
gene_100782	[Pseudomonas aeruginosa]	gene_100782	[-]	gene_100782	[Pseudomonas aeruginosa]
gene_100783	[Pseudomonas aeruginosa]	gene_100783	[-]	gene_100783	[Pseudomonas aeruginosa]
gene_100784	-	gene_100784	[-]	gene_100784	[Pseudomonas aeruginosa]
gene_100785	-	gene_100785	[-]	gene_100785	[Pseudomonas aeruginosa]
gene_100786	-	gene_100786	[-]	gene_100786	[Pseudomonas aeruginosa]
gene_100787	-	gene_100787	[-]	gene_100787	[Pseudomonas aeruginosa]
gene_100788	-	gene_100788	[-]	gene_100788	[Pseudomonas aeruginosa]
gene_100789	-	gene_100789	[-]	gene_100789	[Pseudomonas aeruginosa]
gene_10079	[Blautia sp. SC05B48]	gene_10079	[Blautia sp. SC05B48]	gene_10079	-
gene_100790	-	gene_100790	[-]	gene_100790	[Pseudomonas aeruginosa]
gene_100791	-	gene_100791	[-]	gene_100791	[Pseudomonas aeruginosa]
gene_100792	-	gene_100792	[-]	gene_100792	[Pseudomonas aeruginosa]
gene_100793	-	gene_100793	[-]	gene_100793	[Pseudomonas aeruginosa]
gene_100794	-	gene_100794	[-]	gene_100794	[Pseudomonas aeruginosa]
gene_100795	-	gene_100795	[-]	gene_100795	[Pseudomonas aeruginosa]
gene_100796	-	gene_100796	[-]	gene_100796	[Pseudomonas aeruginosa]
gene_100797	-	gene_100797	[-]	gene_100797	[Pseudomonas aeruginosa]
gene_100798	-	gene_100798	[-]	gene_100798	[Pseudomonas aeruginosa]
gene_100799	-	gene_100799	[-]	gene_100799	[Pseudomonas aeruginosa]
gene_1008	-	gene_1008	[-]	gene_1008	[Alistipes onderdonkii]
gene_10080	-	gene_10080	[-]	gene_10080	-
gene_100800	-	gene_100800	[-]	gene_100800	[Pseudomonas aeruginosa]
gene_100801	-	gene_100801	[-]	gene_100801	[Pseudomonas aeruginosa]
gene_100802	-	gene_100802	[-]	gene_100802	[Pseudomonas aeruginosa]
gene_100803	-	gene_100803	[-]	gene_100803	[Pseudomonas aeruginosa]
gene_100804	-	gene_100804	[-]	gene_100804	[Pseudomonas aeruginosa]
gene_100805	-	gene_100805	[-]	gene_100805	[Pseudomonas aeruginosa]
gene_100806	-	gene_100806	[-]	gene_100806	[Pseudomonas aeruginosa]
gene_100807	-	gene_100807	[-]	gene_100807	[Pseudomonas aeruginosa]
gene_100808	-	gene_100808	[-]	gene_100808	[Pseudomonas aeruginosa]
gene_100809	-	gene_100809	[-]	gene_100809	[Pseudomonas aeruginosa]
gene_10081	-	gene_10081	[-]	gene_10081	-
gene_100810	-	gene_100810	[-]	gene_100810	[Pseudomonas aeruginosa]
gene_100811	-	gene_100811	[-]	gene_100811	[Pseudomonas aeruginosa]
gene_100812	-	gene_100812	[-]	gene_100812	[Pseudomonas aeruginosa]
gene_100813	-	gene_100813	[-]	gene_100813	[Pseudomonas aeruginosa]
gene_100814	-	gene_100814	[-]	gene_100814	[Pseudomonas aeruginosa]
gene_100815	-	gene_100815	[-]	gene_100815	[Pseudomonas aeruginosa]
gene_100816	-	gene_100816	[-]	gene_100816	[Pseudomonas aeruginosa]
gene_100817	-	gene_100817	[-]	gene_100817	[Pseudomonas aeruginosa]
gene_100818	-	gene_100818	[-]	gene_100818	[Pseudomonas aeruginosa]
gene_100819	-	gene_100819	[-]	gene_100819	[Pseudomonas aeruginosa]
gene_10082	-	gene_10082	[-]	gene_10082	-
gene_100820	-	gene_100820	[-]	gene_100820	[Pseudomonas aeruginosa]
gene_100821	-	gene_100821	[-]	gene_100821	[Pseudomonas aeruginosa]
gene_100822	-	gene_100822	[-]	gene_100822	[Pseudomonas aeruginosa]
gene_100823	[Oscillibacter sp. NSJ-62]	gene_100823	[Oscillibacter sp. NSJ-62]	gene_100823	[Dysosmobacter welbionis]
gene_100824	-	gene_100824	[-]	gene_100824	[Klebsiella variicola]
gene_100825	-	gene_100825	[-]	gene_100825	[Klebsiella variicola]
gene_100826	[Faecalibacterium prausnitzii]	gene_100826	[Faecalibacterium prausnitzii]	gene_100826	[Faecalibacterium prausnitzii]
gene_100827	[Faecalibacterium prausnitzii]	gene_100827	[Faecalibacterium prausnitzii]	gene_100827	-
gene_100828	[Faecalibacterium prausnitzii]	gene_100828	[Faecalibacterium prausnitzii]	gene_100828	-
gene_100829	[Faecalibacterium prausnitzii]	gene_100829	[Faecalibacterium prausnitzii]	gene_100829	[Faecalibacterium prausnitzii]
gene_10083	[Faecalibacterium prausnitzii]	gene_10083	[Faecalibacterium prausnitzii]	gene_10083	-
gene_100830	[Faecalibacterium prausnitzii]	gene_100830	[Faecalibacterium prausnitzii]	gene_100830	-
gene_100831	[Faecalibacterium prausnitzii]	gene_100831	[Faecalibacterium prausnitzii]	gene_100831	-
gene_100832	[Faecalibacterium prausnitzii]	gene_100832	[Faecalibacterium prausnitzii]	gene_100832	-
gene_100833	[Faecalibacterium prausnitzii]	gene_100833	[Faecalibacterium prausnitzii]	gene_100833	-
gene_100834	-	gene_100834	[-]	gene_100834	-
gene_100835	-	gene_100835	[-]	gene_100835	-
gene_100836	-	gene_100836	[-]	gene_100836	-
gene_100837	-	gene_100837	[-]	gene_100837	-
gene_100838	-	gene_100838	[-]	gene_100838	-
gene_100839	-	gene_100839	[-]	gene_100839	[Alistipes shahii]
gene_10084	[Faecalibacterium prausnitzii]	gene_10084	[Faecalibacterium prausnitzii]	gene_10084	[Faecalibacterium prausnitzii]
gene_100840	[Alistipes finegoldii]	gene_100840	[Alistipes finegoldii]	gene_100840	[Alistipes finegoldii]
gene_100841	[Alistipes finegoldii]	gene_100841	[Alistipes finegoldii]	gene_100841	[Alistipes finegoldii]
gene_100842	[Alistipes finegoldii]	gene_100842	[Alistipes finegoldii]	gene_100842	[Alistipes finegoldii]
gene_100843	[Alistipes finegoldii]	gene_100843	[Alistipes finegoldii]	gene_100843	[Alistipes finegoldii]
gene_100844	[Alistipes finegoldii]	gene_100844	[Alistipes finegoldii]	gene_100844	[Alistipes finegoldii]
gene_100845	[Alistipes finegoldii]	gene_100845	[Alistipes finegoldii]	gene_100845	[Alistipes finegoldii]
gene_100846	[Alistipes finegoldii]	gene_100846	[Alistipes finegoldii]	gene_100846	[Alistipes finegoldii]
gene_100847	[Alistipes finegoldii]	gene_100847	[Alistipes finegoldii]	gene_100847	[Alistipes finegoldii]
gene_100848	[Alistipes finegoldii]	gene_100848	[Alistipes finegoldii]	gene_100848	[Alistipes finegoldii]
gene_100849	[Alistipes finegoldii]	gene_100849	[Alistipes finegoldii]	gene_100849	[Alistipes finegoldii]
gene_10085	-	gene_10085	[-]	gene_10085	-
gene_100850	[Alistipes finegoldii]	gene_100850	[Alistipes finegoldii]	gene_100850	[Alistipes finegoldii]
gene_100851	[Alistipes finegoldii]	gene_100851	[Alistipes finegoldii]	gene_100851	[Alistipes finegoldii]
gene_100852	[Alistipes finegoldii]	gene_100852	[Alistipes finegoldii]	gene_100852	[Alistipes finegoldii]
gene_100853	[Alistipes finegoldii]	gene_100853	[Alistipes finegoldii]	gene_100853	[Alistipes finegoldii]
gene_100854	[Alistipes finegoldii]	gene_100854	[Alistipes finegoldii]	gene_100854	[Alistipes finegoldii]
gene_100855	[Alistipes finegoldii]	gene_100855	[Alistipes finegoldii]	gene_100855	[Alistipes finegoldii]
gene_100856	[Alistipes finegoldii]	gene_100856	[Alistipes finegoldii]	gene_100856	[Alistipes finegoldii]
gene_100857	[Alistipes finegoldii]	gene_100857	[Alistipes finegoldii]	gene_100857	[Alistipes finegoldii]
gene_100858	[Alistipes finegoldii]	gene_100858	[Alistipes finegoldii]	gene_100858	[Alistipes finegoldii]
gene_100859	[Alistipes finegoldii]	gene_100859	[Alistipes finegoldii]	gene_100859	[Alistipes finegoldii]
gene_10086	-	gene_10086	[-]	gene_10086	[[Ruminococcus] gnavus]
gene_100860	[Alistipes finegoldii]	gene_100860	[Alistipes finegoldii]	gene_100860	[Alistipes finegoldii]
gene_100861	[Alistipes finegoldii]	gene_100861	[Alistipes finegoldii]	gene_100861	[Alistipes finegoldii]
gene_100862	[Alistipes finegoldii]	gene_100862	[Alistipes finegoldii]	gene_100862	[Alistipes finegoldii]
gene_100863	[Alistipes finegoldii]	gene_100863	[Alistipes finegoldii]	gene_100863	[Alistipes finegoldii]
gene_100864	[Alistipes finegoldii]	gene_100864	[Alistipes finegoldii]	gene_100864	[Alistipes finegoldii]
gene_100865	[Alistipes finegoldii]	gene_100865	[Alistipes finegoldii]	gene_100865	[Alistipes finegoldii]
gene_100866	[Alistipes finegoldii]	gene_100866	[Alistipes finegoldii]	gene_100866	[Alistipes finegoldii]
[truncated: 525,268+ more rows]
