# Supplementary material for: Contigs directed gene annotation (ConDiGA) for accurate protein sequence database construction in metaproteomics
Source: Microbiome. 2024 Mar 19;12:58. doi: 10.1186/s40168-024-01775-3 (PMC10949615; doi:10.1186/s40168-024-01775-3)
Supplement: Supplementary file 9 — Additional file 8. Supplementary Data 7. Identification result of protein groups and peptides from the in-silico mixed metaproteomic data using different databases. [file 40168_2024_1775_MOESM8_ESM.xlsx]

## Sheet: Sheet1
Protein Accession
gene_254002
gene_19067
gene_63008
gene_505674
gene_182999
gene_505669
gene_505670
gene_54538
gene_422989
gene_524604
gene_65103
gene_97517
gene_103828
gene_104011
gene_103826
gene_214619
gene_304010
gene_229733
gene_103827
gene_31358
gene_426486
gene_481673
gene_380267
gene_69283
gene_310089
gene_224929
gene_214608
gene_284438
gene_170724
gene_511526
gene_367839
gene_75676
gene_505599
gene_35170
gene_67344
gene_271664
gene_381256
gene_409488
gene_309294
gene_159746
gene_29336
gene_214629
gene_488490
gene_157571
gene_122135
gene_381178
gene_114200
gene_20366
gene_521089
gene_103917
gene_320918
gene_89540
gene_247017
gene_103968
gene_153022
gene_346760
gene_112910
gene_103969
gene_221528
gene_81654
gene_483497
gene_69448
gene_40735
gene_175471
gene_517607
gene_25540
gene_265915
gene_116097
gene_289581
gene_375319
gene_316807
gene_446471
gene_223126
gene_166776
gene_380151
gene_144230
gene_270147
gene_108869
gene_95162
gene_143212
gene_375408
gene_460107
gene_197084
gene_75675
gene_126791
gene_283207
gene_5362
gene_62980
gene_2513
gene_429780
gene_350016
gene_58281
gene_505728
gene_310576
gene_445428
gene_302905
gene_185780
gene_119167
gene_144664
gene_46098
gene_253999
gene_200338
gene_8065
gene_237223
gene_484817
gene_235563
gene_67378
gene_34147
gene_257440
gene_63458
gene_28605
gene_153067
gene_399089
gene_190200
gene_505609
gene_159726
gene_300341
gene_376125
gene_251906
gene_223882
gene_226839
gene_171421
gene_505619
gene_270159
gene_302904
gene_109558
gene_169351
gene_444690
gene_214609
gene_28895
gene_188840
gene_134452
gene_316817
gene_75161
gene_36051
gene_121969
gene_96594
gene_364666
gene_379535
gene_19021
gene_372286
gene_190784
gene_103802
gene_344372
gene_380256
gene_262901
gene_103772
gene_47744
gene_94122
gene_299594
gene_191109
gene_524600
gene_159745
gene_273343
gene_144229
gene_299975
gene_389177
gene_257741
gene_81684
gene_119194
gene_307819
gene_66096
gene_520377
gene_422988
gene_484792
gene_227329
gene_25553
gene_137577
gene_262800
gene_188853
gene_401090
gene_72358
gene_67337
gene_83898
gene_8062
gene_143971
gene_429500
gene_485703
gene_96949
gene_121390
gene_215972
gene_19082
gene_518308
gene_188983
gene_194976
gene_119197
gene_243921
gene_416140
gene_222574
gene_75122
gene_183487
gene_164459
gene_134206
gene_161597
gene_189322
gene_33840
gene_103940
gene_149372
gene_460439
gene_253940
gene_31640
gene_475215
gene_118922
gene_277001
gene_248367
gene_103900
gene_120199
gene_247043
gene_234315
gene_190182
gene_170490
gene_435629
gene_408013
gene_483126
gene_440227
gene_483361
gene_462833
gene_337141
gene_35670
gene_182567
gene_19022
gene_505668
gene_248378
gene_300110
gene_147553
gene_190217
gene_289490
gene_289566
gene_289493
gene_136641
gene_17281
gene_406749
gene_127452
gene_208997
gene_339682
gene_316965
gene_110138
gene_384957
gene_382573
gene_128216
gene_63018
gene_446204
gene_184726
gene_103898
gene_32724
gene_433189
gene_451093
gene_396902
gene_33831
gene_380132
gene_103473
gene_505651
gene_505732
gene_376401
gene_327116
gene_363484
gene_12953
gene_144225
gene_395769
gene_20379
gene_153080
gene_364448
gene_479329
gene_179299
gene_152158
gene_309298
gene_280516
gene_474495
gene_495865
gene_320904
gene_215633
gene_28869
gene_190181
gene_151342
gene_212318
gene_316821
gene_505571
gene_437287
gene_207350
gene_253949
gene_2972
gene_184756
gene_456413
gene_71646
gene_214625
gene_255253
gene_197086
gene_197900
gene_201847
gene_154149
gene_524601
gene_184745
gene_378463
gene_159751
gene_113589
gene_505656
gene_13186
gene_159731
gene_103823
gene_123211
gene_47217
gene_484750
gene_524439
gene_366637
gene_34053
gene_447336
gene_382358
gene_140379
gene_324804
gene_326331
gene_445288
gene_159744
gene_355808
gene_63370
gene_367635
gene_64985
gene_88706
gene_183551
gene_103817
gene_445286
gene_201136
gene_234947
gene_241661
gene_330860
gene_111325
gene_62983
gene_458905
gene_389171
gene_381209
gene_153074
gene_147698
gene_235983
gene_49002
gene_221653
gene_270189
gene_216302
gene_29707
gene_403575
gene_214627
gene_381203
gene_294289
gene_350818
gene_443011
gene_140758
gene_216416
gene_410874
gene_47965
gene_324746
gene_376140
gene_81655
gene_351281
gene_505666
gene_77873
gene_187064
gene_335211
gene_485379
gene_214601
gene_190972
gene_485216
gene_71649
gene_162419
gene_5519
gene_156210
gene_262071
gene_375713
gene_133622
gene_385761
gene_375318
gene_395711
gene_31390
gene_74666
gene_265526
gene_59712
gene_465308
gene_156708
gene_258594
gene_140639
gene_303724
gene_308815
gene_324758
gene_21905
gene_268660
gene_241995
gene_134389
gene_294003
gene_160837
gene_445559
gene_81303
gene_103756
gene_421794
gene_216303
gene_377245
gene_448774
gene_32578
gene_53532
gene_556
gene_26070
gene_238928
gene_230247
gene_318179
gene_241713
gene_407158
gene_234896
gene_190183
gene_168380
gene_201848
gene_338102
gene_380113
gene_248448
gene_103394
gene_380178
gene_343200
gene_42162
gene_414587
gene_28762
gene_389261
gene_412270
gene_111317
gene_107424
gene_200337
gene_75679
gene_56079
gene_233710
gene_200335
gene_31293
gene_124601
gene_299598
gene_169512
gene_38982
gene_234316
gene_196617
gene_333896
gene_63076
gene_323839
gene_166614
gene_66974
gene_134351
gene_79352
gene_103842
gene_31361
gene_325018
gene_2284
gene_22986
gene_119192
gene_184727
gene_119752
gene_380251
gene_215639
gene_60798
gene_162004
gene_375321
gene_311953
gene_67331
gene_395702
gene_159749
gene_170719
gene_139302
gene_48940
gene_157318
gene_227277
gene_485600
gene_71505
gene_311789
gene_361378
gene_72733
gene_57167
gene_505584
gene_253022
gene_477999
gene_423492
gene_359718
gene_271134
gene_65005
gene_218075
gene_345607
gene_223591
gene_38981
gene_73302
gene_213957
gene_445287
gene_197138
gene_64385
gene_258724
gene_486244
gene_173938
gene_187060
gene_215635
gene_445254
gene_270177
gene_23840
gene_367655
gene_17982
gene_7578
gene_144673
gene_14280
gene_270153
gene_26570
gene_63272
gene_288742
gene_313547
gene_264330
gene_263328
gene_207981
gene_126243
gene_240605
gene_53371
gene_497096
gene_2285
gene_375714
gene_418037
gene_511960
gene_148184
gene_306372
gene_59352
gene_219218
gene_134028
gene_227024
gene_49663
gene_160825
gene_40541
gene_349840
gene_90916
gene_345491
gene_122801
gene_505605
gene_8248
gene_63053
gene_77765
gene_263329
gene_233538
gene_105298
gene_460620
gene_86092
gene_103864
gene_227322
gene_127974
gene_391105
gene_276369
gene_63617
gene_58043
gene_22516
gene_28878
gene_329029
gene_422999
gene_136448
gene_438392
gene_8310
gene_9103
gene_453159
gene_69549
gene_46033
gene_84169
gene_257593
gene_310536
gene_136676
gene_310855
gene_516025
gene_183517
gene_422970
gene_355813
gene_516021
gene_103769
gene_313529
gene_190920
gene_67365
gene_102558
gene_153086
gene_56857
gene_370248
gene_350303
gene_301588
gene_103401
gene_202327
gene_272402
gene_363859
gene_15645
gene_505700
gene_347880
gene_108397
gene_98195
gene_345606
gene_103899
gene_368306
gene_284012
gene_380172
gene_247724
gene_408227
gene_7580
gene_185757
gene_310550
gene_316866
gene_51032
gene_399185
gene_103876
gene_264333
gene_393651
gene_361447
gene_435630
gene_167714
gene_241635
gene_453164
gene_198304
gene_82411
gene_302209
gene_34596
gene_70235
gene_370384
gene_120945
gene_266617
gene_169912
gene_19466
gene_379375
gene_380264
gene_108906
gene_62470
gene_159977
gene_129311
gene_259861
gene_211798
gene_130173
gene_303723
gene_393819
gene_254106
gene_333945
gene_117330
gene_134490
gene_505663
gene_401152
gene_446700
gene_109858
gene_108875
gene_375720
gene_371097
gene_307193
gene_55202
gene_505589
gene_505679
gene_436536
gene_361284
gene_53441
gene_520650
gene_486832
gene_437306
gene_287905
gene_61596
gene_410498
gene_489032
gene_259684
gene_272305
gene_340372
gene_355814
gene_354912
gene_33383
gene_502262
gene_118903
gene_128958
gene_263634
gene_223092
gene_246841
gene_112020
gene_306570
gene_247156
gene_333252
gene_409587
gene_216732
gene_327469
gene_438398
gene_63466
gene_453147
gene_245281
gene_70656
gene_263299
gene_263790
gene_200274
gene_264329
gene_294956
gene_66095
gene_333895
gene_86298
gene_510346
gene_187670
gene_222716
gene_92029
gene_129911
gene_303543
gene_368167
gene_231891
gene_203165
gene_369987
gene_189453
gene_214603
gene_437533
gene_466252
gene_421507
gene_418787
gene_296267
gene_505629
gene_425968
gene_416960
gene_190201
gene_443601
gene_198902
gene_264261
gene_345611
gene_431673
gene_108230
gene_110559
gene_338620
gene_234201
gene_197093
gene_265798
gene_277884
gene_461181
gene_83007
gene_64766
gene_249732
gene_57945
gene_146556
gene_185782
gene_128720
gene_33794
gene_48960
gene_39086
gene_246915
gene_187779
gene_239050
gene_461164
gene_185385
gene_159720
gene_29546
gene_258595
gene_304020
gene_382757
gene_318195
gene_419760
gene_154969
gene_243637
gene_65093
gene_395489
gene_58021
gene_185781
gene_249106
gene_416153
gene_191421
gene_153091
gene_26609
gene_251792
gene_448971
gene_162697
gene_487176
gene_138880
gene_339436
gene_198675
gene_498790
gene_182974
gene_228192
gene_268434
gene_447522
gene_437311
gene_104037
gene_453472
gene_466913
gene_207987
gene_154169
gene_198863
gene_103955
gene_60153
gene_484757
gene_88708
gene_128207
gene_164679
gene_329120
gene_123661
gene_190190
gene_386276
gene_300336
gene_184728
gene_218271
gene_276897
gene_451582
gene_165021
gene_6531
gene_33203
gene_22395
gene_251450
gene_230475
gene_309351
gene_260858
gene_119424
gene_142049
gene_481556
gene_438408
gene_167996
gene_242945
gene_87197
gene_168160
gene_344639
gene_85430
gene_201854
gene_520393
gene_110137
gene_92265
gene_27571
gene_122134
gene_354771
gene_58036
gene_96328
gene_113591
gene_189439
gene_409490
gene_361723
gene_352643
gene_505652
gene_208910
gene_201179
gene_205133
gene_188687
gene_182973
gene_220249
gene_122748
gene_418070
gene_515354
gene_108908
gene_338171
gene_67353
gene_87198
gene_142359
gene_273520
gene_67320
gene_77009
gene_186838
gene_63369
gene_14179
gene_316934
gene_325967
gene_233427
gene_324683
gene_197872
gene_103807
gene_74571
gene_153087
gene_117939
gene_247377
gene_355265
gene_185116
gene_351467
gene_262630
gene_383196
gene_81703
gene_45771
gene_299811
gene_52346
gene_183999
gene_289569
gene_19029
gene_176643
gene_211282
gene_204105
gene_464628
gene_194091
gene_330160
gene_77763
gene_81667
gene_377183
gene_383659
gene_190637
gene_153057
gene_380233
gene_395491
gene_197424
gene_219410
gene_107425
gene_109277
gene_81665
gene_193665
gene_209428
gene_59259
gene_516023
gene_292630
gene_87061
gene_270300
gene_437253
gene_214628
gene_31281
gene_485215
gene_53530
gene_20152
gene_175504
gene_236849
gene_353929
gene_216419
gene_142218
gene_304982
gene_313147
gene_340956
gene_53672
gene_485207
gene_117555
gene_131437
gene_35228
gene_278895
gene_173104
gene_453709
gene_130041
gene_12954
gene_117557
gene_58335
gene_97533
gene_248380
gene_201651
gene_457802
gene_217009
gene_367825
gene_103816
gene_484819
gene_393758
gene_358294
gene_67348
gene_108952
gene_369924
gene_316940
gene_288635
gene_275479
gene_199653
gene_153110
gene_425972
gene_67298
gene_35895
gene_453181
gene_208804
gene_286185
gene_314549
gene_332662
gene_5676
gene_504173
gene_205800
gene_423557
gene_59356
gene_329095
gene_153181
gene_401073
gene_276258
gene_80747
gene_76192
gene_484148
gene_222404
gene_129470
gene_121192
gene_368538
gene_220435
gene_170357
gene_296041
gene_250962
gene_17270
gene_80619
gene_221886
gene_315195
gene_30196
gene_305296
gene_158056
gene_152232
gene_19033
gene_438759
gene_134536
gene_201132
gene_205782
gene_64593
gene_318693
gene_367564
gene_166481
gene_310534
gene_134322
gene_65951
gene_83989
gene_127976
gene_175292
gene_505733
gene_102565
gene_411996
gene_63206
gene_507173
gene_239387
gene_129338
gene_281436
gene_364798
gene_366216
gene_12050
gene_108870
gene_105252
gene_41227
gene_267248
gene_103890
gene_321011
gene_180677
gene_158250
gene_401093
gene_53065
gene_81668
gene_424544
gene_492287
gene_34135
gene_316183
gene_315207
gene_32742
gene_163429
gene_56080
gene_90857
gene_408750
gene_97408
gene_453925
gene_292095
gene_81831
gene_273910
gene_488916
gene_151717
gene_75131
gene_408080
gene_232088
gene_111415
gene_252935
gene_189323
gene_154543
gene_307208
gene_245328
gene_72827
gene_305756
gene_135499
gene_170670
gene_167469
gene_111416
gene_7247
gene_110683
gene_338922
gene_257508
gene_138454
gene_436589
gene_330728
gene_19040
gene_94024
gene_200588
gene_276476
gene_92645
gene_389036
gene_124599
gene_376804
gene_328133
gene_302894
gene_12442
gene_238913
gene_463743
gene_108887
gene_155967
gene_72173
gene_31594
gene_165366
gene_181525
gene_259271
gene_187878
gene_189748
gene_305464
gene_12206
gene_302906
gene_424116
gene_109248
gene_239319
gene_66951
gene_357655
gene_78075
gene_63912
gene_512004
gene_134399
gene_111442
gene_97955
gene_382361
gene_283160
gene_153065
gene_134024
gene_63434
gene_457013
gene_348786
gene_430622
gene_345601
gene_113260
gene_418781
gene_175149
gene_390688
gene_103931
gene_235349
gene_299775
gene_179302
gene_116498
gene_133627
gene_67297
gene_100591
gene_63353
gene_54872
gene_50910
gene_275493
gene_96571
gene_376404
gene_398884
gene_251216
gene_11917
gene_309552
gene_26111
gene_329096
gene_233777
gene_119086
gene_445427
gene_505578
gene_72825
gene_66462
gene_458030
gene_116768
gene_35768
gene_156707
gene_98341
gene_77849
gene_383300
gene_123662
gene_80196
gene_253881
gene_199943
gene_127694
gene_332675
gene_58055
gene_276275
gene_505628
gene_214610
gene_505594
gene_230878
gene_393756
gene_203180
gene_208809
gene_72524
gene_67084
gene_505692
gene_407830
gene_153079
gene_115169
gene_153077
gene_402041
gene_67351
gene_505610
gene_97531
gene_288165
gene_100360
gene_77131
gene_230450
gene_355653
gene_136098
gene_76866
gene_250722
gene_355846
gene_24695
gene_524410
gene_50689
gene_17273
gene_183027
gene_48941
gene_180716
gene_153020
gene_193672
gene_481344
gene_58044
gene_341886
gene_359324
gene_505577
gene_258322
gene_412455
gene_32576
gene_148212
gene_140132
gene_31275
gene_97231
gene_8408
gene_21898
gene_376323
gene_501381
gene_5928
gene_111383
gene_448786
gene_504116
gene_6600
gene_226334
gene_380152
gene_153112
gene_180244
gene_329041
gene_83888
gene_102903
gene_260581
gene_445425
gene_290894
gene_81657
gene_67384
gene_63064
gene_181292
gene_218280
gene_380195
gene_289562
gene_207341
gene_118340
gene_105655
gene_233700
gene_387461
gene_221432
gene_66143
gene_129505
gene_268953
gene_415306
gene_296232
gene_75138
gene_437228
gene_194987
gene_486862
gene_299734
gene_516459
gene_203483
gene_151502
gene_149777
gene_517637
gene_294194
gene_13326
gene_280871
gene_372930
gene_199249
gene_363249
gene_214643
gene_152208
gene_273530
gene_116486
gene_362933
gene_505582
gene_379545
gene_130057
gene_63302
gene_53231
gene_265750
gene_34751
gene_516020
gene_106461
gene_422876
gene_179751
gene_234887
gene_415609
gene_103822
gene_178385
gene_199946
gene_114359
gene_159737
gene_364536
gene_134030
gene_324486
gene_359541
gene_218596
gene_248359
gene_365416
gene_385007
gene_298770
gene_273509
gene_376116
gene_19419
gene_296247
gene_109649
gene_200328
gene_505696
gene_176737
gene_103815
gene_466968
gene_33397
gene_101946
gene_22311
gene_251202
gene_94416
gene_440238
gene_231936
gene_216076
gene_36808
gene_390484
gene_132366
gene_161599
gene_152093
gene_58250
gene_111323
gene_187067
gene_153090
gene_81541
gene_335603
gene_207545
gene_153063
gene_388263
gene_321301
gene_2292
gene_197286
gene_249449
gene_194000
gene_430634
gene_306561
gene_119177
gene_253936
gene_380131
gene_111315
gene_355394
gene_67394
gene_253882
gene_453485
gene_329737
gene_398886
gene_346797
gene_134366
gene_152991
gene_105991
gene_178807
gene_420183
gene_302884
gene_78299
gene_259682
gene_158060
gene_71647
gene_162905
gene_294463
gene_26677
gene_111470
gene_514174
gene_184755
gene_479560
gene_51893
gene_65624
gene_63260
gene_466219
gene_238812
gene_103835
gene_379138
gene_110789
gene_520387
gene_318097
gene_29204
gene_330726
gene_402061
gene_33398
gene_482949
gene_231918
gene_402122
gene_251628
gene_58024
gene_520376
gene_189451
gene_162136
gene_268025
gene_115780
gene_493495
gene_330155
gene_98174
gene_237935
gene_294950
gene_505646
gene_256860
gene_274925
gene_232836
gene_231838
gene_207999
gene_53974
gene_143282
gene_343237
gene_329044
gene_209646
gene_21633
gene_45607
gene_73122
gene_188981
gene_217931
gene_58429
gene_231724
gene_55360
gene_134526
gene_345220
gene_158035
gene_471273
gene_409594
gene_249129
gene_12983
gene_111464
gene_58739
gene_379135
gene_175608
gene_241650
gene_49320
gene_354331
gene_104269
gene_24072
gene_422969
gene_438204
gene_111322
gene_322677
gene_376620
gene_318209
gene_250820
gene_389844
gene_461773
gene_412758
gene_97505
gene_255346
gene_141946
gene_343338
gene_224219
gene_63168
gene_194977
gene_295982
gene_253988
gene_121292
gene_29380
gene_238915
gene_40187
gene_89949
gene_12196
gene_70471
gene_247470
gene_233425
gene_34178
gene_389845
gene_81294
gene_355916
gene_341313
gene_457815
gene_150784
gene_14306
gene_67313
gene_156349
gene_304831
gene_39151
gene_505706
gene_329093
gene_97535
gene_460562
gene_61236
gene_234352
gene_134798
gene_335615
gene_58202
gene_427959
gene_19061
gene_33374
gene_355848
gene_169910
gene_335794
gene_294481
gene_325849
gene_250377
gene_292283
gene_184736
gene_265749
gene_505654
gene_190331
gene_153106
gene_124332
gene_216788
gene_197139
gene_24032
gene_188843
gene_266173
gene_128330
gene_181340
gene_289544
gene_166666
gene_483116
gene_402875
gene_233424
gene_436758
gene_206773
gene_191420
gene_80172
gene_8493
gene_256862
gene_253665
gene_233426
gene_143013
gene_233031
gene_367822
gene_75225
gene_227285
gene_420624
gene_257594
gene_98036
gene_219384
gene_114338
gene_154610
gene_113030
gene_65591
gene_424540
gene_448779
gene_525372
gene_30897
gene_130508
gene_191589
gene_200403
gene_99482
gene_205799
gene_507540
gene_63295
gene_355914
gene_75118
gene_86811
gene_224605
gene_159727
gene_134345
gene_238809
gene_253920
gene_240822
gene_170653
gene_119195
gene_289553
gene_313389
gene_209717
gene_495881
gene_28893
gene_469792
gene_460547
gene_438419
gene_515092
gene_461185
gene_420955
gene_275115
gene_54606
gene_501441
gene_201166
gene_218993
gene_418800
gene_158046
gene_511261
gene_385806
gene_214642
gene_499334
gene_338011
gene_94033
gene_505017
gene_355483
gene_313318
gene_402087
gene_401445
gene_241996
gene_473582
gene_103935
gene_108873
gene_63004
gene_338172
gene_92004
gene_355919
gene_365550
gene_423532
gene_526058
gene_446661
gene_385961
gene_251212
gene_468447
gene_69030
gene_503497
gene_189279
gene_8052
gene_231919
gene_379512
gene_75167
gene_310171
gene_143865
gene_214620
gene_83909
gene_335599
gene_273534
gene_12192
gene_223103
gene_388924
gene_427928
gene_119161
gene_258961
gene_296235
gene_277947
gene_207051
gene_345618
gene_81824
gene_210771
gene_103888
gene_83661
gene_209746
gene_182764
gene_386370
gene_113840
gene_313382
gene_354911
gene_240517
gene_231805
gene_268090
gene_249430
gene_85784
gene_111424
gene_209748
gene_156876
gene_249138
gene_237181
gene_451362
gene_151803
gene_516559
gene_96054
gene_59930
gene_403473
gene_58028
gene_33361
gene_115401
gene_411970
gene_22610
gene_405555
gene_369995
gene_31405
gene_336550
gene_448981
gene_280897
gene_19041
gene_222862
gene_134446
gene_456115
gene_29323
gene_112089
gene_319627
gene_461169
gene_136064
gene_254005
gene_275201
gene_318090
gene_316865
gene_524427
gene_22984
gene_185124
gene_482954
gene_158082
gene_197099
gene_139661
gene_399186
gene_355494
gene_112992
gene_160879
gene_63437
gene_445217
gene_511505
gene_106471
gene_113529
gene_15438
gene_445304
gene_33389
gene_448084
gene_26687
gene_215711
gene_288741
gene_93054
gene_158787
gene_407859
gene_100272
gene_127442
gene_332081
gene_207187
gene_349820
gene_422954
gene_51061
gene_113834
gene_139605
gene_53444
gene_477997
gene_293915
gene_414602
gene_103914
gene_498568
gene_289543
gene_317089
gene_139308
gene_393950
gene_23144
gene_60724
gene_56872
gene_30255
gene_411994
gene_84338
gene_362095
gene_136262
gene_205131
gene_485967
gene_296044
gene_268964
gene_504118
gene_294944
gene_25071
gene_341906
gene_119178
gene_425975
gene_355844
gene_395295
gene_177697
gene_275208
gene_402071
gene_389073
gene_495857
gene_403582
gene_115387
gene_272406
gene_505580
gene_167772
gene_392825
gene_519949
gene_380258
gene_52031
gene_41335
gene_313407
gene_504779
gene_237757
gene_299597
gene_110055
gene_295513
gene_230473
gene_108443
gene_249448
gene_448105
gene_36664
gene_12438
gene_357930
gene_422975
gene_138882
gene_50102
gene_27596
gene_187077
gene_103911
gene_134365
gene_111467
gene_9040
gene_31282
gene_187096
gene_215632
gene_19422
gene_238748
gene_86857
gene_362503
gene_142186
gene_270759
gene_296270
gene_67375
gene_292596
gene_61792
gene_108239
gene_335917
gene_63905
gene_454458
gene_111396
gene_209206
gene_230485
gene_33380
gene_185783
gene_333284
gene_111308
gene_126789
gene_299600
gene_128019
gene_431807
gene_208093
gene_402085
gene_47404
gene_516024
gene_205781
gene_265445
gene_164061
gene_215810
gene_44578
gene_310594
gene_466268
gene_97442
gene_250825
gene_499975
gene_295913
gene_58933
gene_63432
gene_440166
gene_65004
gene_65101
gene_168425
gene_190223
gene_216308
gene_90802
gene_111324
gene_486356
gene_185114
gene_445343
gene_194812
gene_252972
gene_131371
gene_412148
gene_445412
gene_320424
gene_78080
gene_95851
gene_202504
gene_274954
gene_222867
gene_65029
gene_69318
gene_485370
gene_144881
gene_67392
gene_432780
gene_39900
gene_152384
gene_81840
gene_101803
gene_260579
gene_175866
gene_96618
gene_404466
gene_232175
gene_380160
gene_143232
gene_275705
gene_445309
gene_322579
gene_265782
gene_230484
gene_409487
gene_242997
gene_64972
gene_441442
gene_433395
gene_116767
gene_24790
gene_156565
gene_26182
gene_241571
gene_392732
gene_52212
gene_505676
gene_209716
gene_134457
gene_77396
gene_265781
gene_12436
gene_128321
gene_28301
gene_20994
gene_61708
gene_153023
gene_239596
gene_85973
gene_400180
gene_441086
gene_266290
gene_292597
gene_294951
gene_520651
gene_236590
gene_16868
gene_516577
gene_187082
gene_424389
gene_423445
gene_33378
gene_325506
gene_43273
gene_65075
gene_423012
gene_253894
gene_504775
gene_265480
gene_232110
gene_362093
gene_307818
gene_209744
gene_194998
gene_180424
gene_446231
gene_388262
gene_27297
gene_286942
gene_231852
gene_381251
gene_3767
gene_275698
gene_314547
gene_256313
gene_158266
gene_103970
gene_116730
gene_52336
gene_505741
gene_77795
gene_84945
gene_423299
gene_82310
gene_164196
gene_463546
gene_380173
gene_180045
gene_226665
gene_59353
gene_276713
gene_143425
gene_479234
gene_220282
gene_176306
gene_249192
gene_103808
gene_106836
gene_374475
gene_519232
gene_382774
gene_118236
gene_265053
gene_116743
gene_9196
gene_419794
gene_270187
gene_218307
gene_84998
gene_100270
gene_422971
gene_85010
gene_230885
gene_128198
gene_264735
gene_36102
gene_146687
gene_134815
gene_145171
gene_268183
gene_72725
gene_497518
gene_107899
gene_77354
gene_440165
gene_276544
gene_514592
gene_201842
gene_218323
gene_17047
gene_285230
gene_67399
gene_508104
gene_212362
gene_265107
gene_47479
gene_56091
gene_440239
gene_127445
gene_204561
gene_308257
gene_75141
gene_183021
gene_173927
gene_99178
gene_86936
gene_59432
gene_23473
gene_14727
gene_251206
gene_182607
gene_38224
gene_228469
gene_399241
gene_167754
gene_130438
gene_247379
gene_456378
gene_250412
gene_62056
gene_6513
gene_205969
gene_499337
gene_164876
gene_141945
gene_395707
gene_150385
gene_491460
gene_509812
gene_138224
gene_259268
gene_109263
gene_219018
gene_228442
gene_103893
gene_233138
gene_309976
gene_253964
gene_62981
gene_23472
gene_221888
gene_201601
gene_478124
gene_253885
gene_201984
gene_443017
gene_387769
gene_491588
gene_428046
gene_78423
gene_518474
gene_505620
gene_177559
gene_99552
[truncated: 15,643 more rows]
